# Supplementary material for: Elucidation of the Landscape of Alternatively Spliced Genes and Features in the Dorsal Striatum of Aggressive/Aggression-Deprived Mice in the Model of Chronic Social Conflicts
Source: Genes (Basel). 2023 Feb 27;14(3):599. doi: 10.3390/genes14030599 (PMC10048575; doi:10.3390/genes14030599)
Supplement: Supplementary file 1 [file genes-14-00599-s001.zip › Table_S2.xlsx]

## Sheet: Table S2a. DAS_genes
Supplemenary Table 2a. Differentially Alternatively Splices (DAS) genes in three groups ordered by P_value ascending
C_AD				C_A20				A20_AD
geneSymbol	PValue	FDR		geneSymbol	PValue	FDR		geneSymbol	PValue	FDR
Ppp1r12b	3.12039e-09	1.03321e-05		Ppfibp1	1.52298e-07	0.000277677		Plxnb3	1.52451e-08	0.000113012
Nfix	3.50535e-09	1.03321e-05		Dnajc24	2.04786e-07	0.000298701		Tjap1	3.59846e-08	0.000133377		Postsynaptic density complement; cell junction maintenance
Thoc5	4.2789e-09	1.03321e-05		Plxnb3	4.21918e-07	0.000499669		Ncoa1	1.58317e-07	0.000234721		Nuclear receptor coactivator 1; Nuclear receptor coactivator that directly binds nuclear receptors and stimulates the transcriptional activities in a hormone-dependent fashion.
Hdac7	1.25335e-08	2.26982e-05		Fuz	4.79594e-07	0.000499669		Pecam1	1.53009e-07	0.000234721		Platelet endothelial cell adhesion molecule; Cell adhesion molecule which is required for leukocyte transendothelial migration (TEM)
Rnf144a	1.71019e-08	2.47773e-05		Rps6kb1	1.299e-06	0.0011842		Anks1b	1.17613e-07	0.000234721
Tbc1d13	6.66071e-07	0.000689288		Abhd6	2.31835e-06	0.00187863		Wdr45	2.14119e-07	0.000264543
Csmd1	2.10013e-06	0.00190167		Ankrd16	2.67714e-06	0.0019351		Ppfibp1	3.69383e-07	0.000391177
Ccdc85a	3.49023e-06	0.00280925		Slc30a9	2.91871e-06	0.0019351		Pstk	2.30725e-06	0.00190772
Zfp512	7.24044e-06	0.00524498		Ncoa5	3.92157e-06	0.00223714		Kansl1	2.31613e-06	0.00190772
Map6	8.31759e-06	0.00547751		Slc25a19	3.98776e-06	0.00223714		Ppp6r3	3.38081e-06	0.00238592
Pecam1	9.10343e-06	0.00549544		Pop5	4.43308e-06	0.00230932		Zdhhc3	3.54041e-06	0.00238592
Syt16	1.00932e-05	0.00562426		Coq8b	5.99004e-06	0.00278282		Tpd52l1	6.20095e-06	0.00383064
Uba2	1.78992e-05	0.00915924		Ksr1	6.10519e-06	0.00278282		Prpf39	9.5268e-06	0.00543247
Icmt	1.94178e-05	0.00915924		Plxnb3	7.29434e-06	0.00312927		St6galnac6	1.17236e-05	0.00620763
Pogz	2.02302e-05	0.00915924		Hdac7	7.73434e-06	0.0031337		Phf3	1.25639e-05	0.0062091
Pnkp	2.46314e-05	0.00999673		Dmd	1.01119e-05	0.00388139		Slc25a19	1.36497e-05	0.00632406
Ncoa5	2.484e-05	0.00999673		Ankrd16	1.10647e-05	0.00403476		Ptprm	1.67683e-05	0.00731198
Phf3	2.94824e-05	0.0112406		Trub2	1.80782e-05	0.0062783		Zfp362	2.38883e-05	0.009838
Astn2	4.60673e-05	0.0166856		Mbnl1	2.29467e-05	0.00753421		Nfatc2	2.74132e-05	0.0106955
Fam184a	5.08511e-05	0.0175412		Eya3	2.47471e-05	0.00753421		Coq8b	3.17985e-05	0.0117861
Spata5	6.38798e-05	0.0202769		Astn2	2.47938e-05	0.00753421		Aak1	3.59839e-05	0.0119148
Ctbp2	6.59092e-05	0.0202769		Tcof1	2.62372e-05	0.00765393		Slc18b1	3.55384e-05	0.0119148
Pbx4	6.7179e-05	0.0202769		Zfp512	2.84354e-05	0.00797613		Zfp12	3.69674e-05	0.0119148
Plxnb3	7.28799e-05	0.0211177		Gapvd1	3.21739e-05	0.00838014		Rps6kb2	4.66626e-05	0.0144129
Atf2	8.17924e-05	0.022429		Syt16	3.19077e-05	0.00838014		Kif21a	5.25581e-05	0.0149851
Plxnb3	8.35977e-05	0.022429		Dpf1	3.73186e-05	0.009385		Fgfr3	5.10171e-05	0.0149851
Fnbp4	8.69352e-05	0.0224914		Usp47	4.23837e-05	0.0103035		Eml4	5.7181e-05	0.0156994
Nek1	9.1262e-05	0.0227966		Usp16	5.04199e-05	0.0118617		Usp16	7.56271e-05	0.0194735
Fdxr	0.000114494	0.0276466		Fuz	5.44427e-05	0.0124078		Ccnl1	7.61813e-05	0.0194735
Tpm1	0.00015049	0.0351662		Gkap1	7.17984e-05	0.0155963		Zfp687	9.3774e-05	0.0231716
Eif2a	0.000170338	0.0385603		Sumf2	7.27099e-05	0.0155963		Dmd	0.00012326	0.0294751
Tcf12	0.000183514	0.0402841		Gtpbp6	8.1599e-05	0.0166408		Lpgat1	0.000129546	0.0300102
Tcof1	0.000192992	0.0411187		Zc3h14	8.21428e-05	0.0166408		Cadps	0.000139467	0.0305355
Strada	0.000199214	0.0412316		Zdhhc16	9.16173e-05	0.0180585		Plpp5	0.000140052	0.0305355
Tanc2	0.000206723	0.0413778		Slc25a26	0.000108297	0.018805		Kyat1	0.000172706	0.0365791
St6galnac6	0.000211344	0.0413778		Dhx57	0.000100365	0.018805		Gapvd1	0.00021992	0.0452853
Tcaf1	0.000226138	0.0431091		Mtss1	0.000106358	0.018805		Kif13a	0.000252172	0.0491934
Pradc1	0.000248505	0.0451948		Tial1	0.000102006	0.018805		Mtss1	0.000251524	0.0491934
Epb41	0.000258861	0.0451948		Mtcl1	0.000108178	0.018805		Cspp1	0.000264819	0.050336
Rgs8	0.000260861	0.0451948		Ilf3	0.000117306	0.0198957		Slc39a7	0.000311772	0.0577792
Nrxn1	0.000262035	0.0451948		Icmt	0.000123085	0.0204013		Chd2	0.000321837	0.0581897
Anks1b	0.000279791	0.047135		Fgfr3	0.000138856	0.0225039		Fnbp4	0.000340657	0.0590792
Bicdl1	0.000345124	0.05682		Cep295	0.000143453	0.0227435		Mon2	0.000342696	0.0590792
Rarb	0.000372983	0.060042		Ncor2	0.000151723	0.0235429		Mfhas1	0.000351555	0.0592291
Man2c1	0.000384875	0.0606095		Ubac1	0.000158137	0.0240269		Srcap	0.00037829	0.0623169
Ezh2	0.000414945	0.0639546		H2-T22	0.000171601	0.0255405		Wdr59	0.000410852	0.0648009
Slc29a1	0.0004404	0.0664637		Commd7	0.00019354	0.0282297		Car12	0.000405605	0.0648009
St6galnac6	0.000458107	0.0677251		Golgb1	0.000215483	0.0308141		Slc24a2	0.0005162	0.0757878
Pccb	0.000548134	0.0794137		Brdt	0.000234125	0.0325023		Ankrd16	0.000521405	0.0757878
Zdhhc3	0.000565573	0.0803335		Vegfa	0.000236202	0.0325023		Col4a3bp	0.00049233	0.0757878
Pcgf2	0.000578306	0.0805008		Scrib	0.000250208	0.033792		Pbx4	0.000516566	0.0757878
Gdpd5	0.000588976	0.0805008		Pfkfb3	0.000273394	0.0362521		Nrcam	0.000602772	0.0859298
Pld3	0.000604534	0.0810971		Dach1	0.000301722	0.0392939		Tmem209	0.000627809	0.0878104
Otulin	0.00065551	0.0863366		Tenm4	0.000313983	0.0394807		Scrib	0.0006678	0.0916741
Eps15l1	0.000733082	0.0923793		Zc3h11a	0.000308613	0.0394807		Phkb	0.000693197	0.0917619
Pcyt2	0.000733991	0.0923793		Tada3	0.000324252	0.0400809		Zfp467	0.000683948	0.0917619
Chd2	0.000739647	0.0923793		Pter	0.000346967	0.0421739		Tpd52l1	0.000718301	0.0934169
Cnnm1	0.00075672	0.0929098		Pex2	0.000391023	0.0467496		Ezh2	0.000800268	0.101654
Grip1	0.000775221	0.093595		Epb41l1	0.00039862	0.0468892		Ssbp4	0.000809063	0.101654
Brdt	0.00087711	0.102828		Zyx	0.000495889	0.0574051		Zeb2	0.000844316	0.104315
Tial1	0.000880087	0.102828		Aak1	0.000548372	0.0615273		Phc1	0.000875017	0.106336
Kalrn	0.000907985	0.104404		Slc37a3	0.000541244	0.0615273		Ilf3	0.000894707	0.106975
Tanc2	0.000934132	0.105732		Dync1i2	0.000560207	0.0619028		Pld3	0.000912064	0.10732
Plxnb3	0.00105163	0.112146		Slc24a2	0.000586553	0.0635515		Pnkp	0.00092762	0.107444
Pcyt2	0.0010526	0.112146		Scube3	0.000592555	0.0635515		Gtpbp6	0.00094664	0.107961
				Zdhhc20	0.000633271	0.0659777		Med14	0.000964989	0.108386
				C2cd5	0.00062712	0.0659777		Sdccag3	0.00103319	0.114103
				Ppp1r12a	0.000693404	0.0712253		Rarb	0.00104668	0.114103
				Akap2	0.000719095	0.0718405
				Afg3l1	0.000716556	0.0718405
				Eps15l1	0.000740251	0.0729547
				Pnkp	0.000811529	0.0789131
				Tenm4	0.000883424	0.0847738
				Pml	0.000923329	0.0874524
				Tmem80	0.000958901	0.0896573
				Necap2	0.000972461	0.0897742
				Banp	0.00101485	0.0916965
				Srcap	0.00101843	0.0916965
				Dlg3	0.00103675	0.0922073
				B3galt5	0.00108434	0.0952779
				Coq8b	0.00125125	0.108635
				Eif4g3	0.00133126	0.114222

## Sheet: S2b. GO_C_AD
Table S2b. GO enrichment categories in C_AD DAS genes
#category	term ID	term description	observed gene count	background gene count	strength	false discovery rate	matching proteins in your network (IDs)	matching proteins in your network (labels)
GO Process	GO:0030154	Cell differentiation	26	3674	0.42	0.0148	10090.ENSMUSP00000002079,10090.ENSMUSP00000031215,10090.ENSMUSP00000036175,10090.ENSMUSP00000045580,10090.ENSMUSP00000053547,10090.ENSMUSP00000064787,10090.ENSMUSP00000065786,10090.ENSMUSP00000067694,10090.ENSMUSP00000079664,10090.ENSMUSP00000080219,10090.ENSMUSP00000080419,10090.ENSMUSP00000085744,10090.ENSMUSP00000097904,10090.ENSMUSP00000101833,10090.ENSMUSP00000103747,10090.ENSMUSP00000105386…	Plxnb3,Brdt,Gdpd5,Thoc5,Ccdc64,Map6,Astn2,Rarb,Pecam1,Pbx4,Ezh2,Hdac7,Tanc2,Tial1,Spata5,Nfix,Atf2,Tpm1,Kalrn,Pld3,Grip1,Chd2,Ctbp2,Nrxn1,Tcof1,Tcf12
GO Process	GO:0048731	System development	27	4350	0.36	0.036	10090.ENSMUSP00000002079,10090.ENSMUSP00000018681,10090.ENSMUSP00000034065,10090.ENSMUSP00000036175,10090.ENSMUSP00000043390,10090.ENSMUSP00000045580,10090.ENSMUSP00000053547,10090.ENSMUSP00000057893,10090.ENSMUSP00000064787,10090.ENSMUSP00000065786,10090.ENSMUSP00000067694,10090.ENSMUSP00000079664,10090.ENSMUSP00000080219,10090.ENSMUSP00000080419,10090.ENSMUSP00000085744,10090.ENSMUSP00000097904…	Plxnb3,Pcgf2,Nek1,Gdpd5,Icmt,Thoc5,Ccdc64,Otulin,Map6,Astn2,Rarb,Pecam1,Pbx4,Ezh2,Hdac7,Tanc2,Spata5,Nfix,Atf2,Tpm1,Kalrn,Grip1,Chd2,Slc29a1,Nrxn1,Tcof1,Tcf12
GO Process	GO:0032502	Developmental process	31	5629	0.31	0.044	10090.ENSMUSP00000002079,10090.ENSMUSP00000018681,10090.ENSMUSP00000031215,10090.ENSMUSP00000034065,10090.ENSMUSP00000036175,10090.ENSMUSP00000043390,10090.ENSMUSP00000045580,10090.ENSMUSP00000053547,10090.ENSMUSP00000057893,10090.ENSMUSP00000064787,10090.ENSMUSP00000065786,10090.ENSMUSP00000067694,10090.ENSMUSP00000079664,10090.ENSMUSP00000080219,10090.ENSMUSP00000080419,10090.ENSMUSP00000085744…	Plxnb3,Pcgf2,Brdt,Nek1,Gdpd5,Icmt,Thoc5,Ccdc64,Otulin,Map6,Astn2,Rarb,Pecam1,Pbx4,Ezh2,Hdac7,Tanc2,Tial1,Spata5,Nfix,Atf2,Tpm1,Kalrn,Pld3,Grip1,Chd2,Ctbp2,Slc29a1,Nrxn1,Tcof1,Tcf12
GO Process	GO:0097120	Receptor localization to synapse	4	50	1.47	0.044	10090.ENSMUSP00000110611,10090.ENSMUSP00000123234,10090.ENSMUSP00000134402,10090.ENSMUSP00000138539	Kalrn,Grip1,Nrxn1,Anks1b
GO Component	GO:0110165	Cellular anatomical entity	57	15632	0.13	0.0051	10090.ENSMUSP00000002079,10090.ENSMUSP00000003044,10090.ENSMUSP00000013759,10090.ENSMUSP00000018681,10090.ENSMUSP00000020971,10090.ENSMUSP00000021078,10090.ENSMUSP00000029387,10090.ENSMUSP00000031215,10090.ENSMUSP00000032080,10090.ENSMUSP00000034065,10090.ENSMUSP00000035116,10090.ENSMUSP00000036175,10090.ENSMUSP00000036379,10090.ENSMUSP00000043390,10090.ENSMUSP00000045580,10090.ENSMUSP00000045715…	Plxnb3,Pnkp,Fnbp4,Pcgf2,Rnf144a,Fdxr,Eif2a,Brdt,Pradc1,Nek1,Pccb,Gdpd5,Fam115a,Icmt,Thoc5,Rgs8,Ncoa5,Tbc1d13,Ccdc64,Otulin,Map6,Astn2,Rarb,Zfp512,Pecam1,Pbx4,Ezh2,St6galnac6,Csmd1,Hdac7,Ccdc85a,Tanc2,Strada,Uba2,Epb4.1,Tial1,Pogz,Spata5,Nfix,Syt16,Atf2,Tpm1,Kalrn,Pld3,Zdhhc3,Grip1,Man2c1,Chd2,Eps15l1,Ctbp2,Ppp1r12b,Cnnm1,Slc29a1,Nrxn1,Tcof1,Anks1b,Tcf12
GO Component	GO:0043226	Organelle	47	11550	0.17	0.0219	10090.ENSMUSP00000003044,10090.ENSMUSP00000013759,10090.ENSMUSP00000018681,10090.ENSMUSP00000020971,10090.ENSMUSP00000021078,10090.ENSMUSP00000029387,10090.ENSMUSP00000031215,10090.ENSMUSP00000034065,10090.ENSMUSP00000035116,10090.ENSMUSP00000036175,10090.ENSMUSP00000043390,10090.ENSMUSP00000045580,10090.ENSMUSP00000045715,10090.ENSMUSP00000046388,10090.ENSMUSP00000053547,10090.ENSMUSP00000064787…	Pnkp,Fnbp4,Pcgf2,Rnf144a,Fdxr,Eif2a,Brdt,Nek1,Pccb,Gdpd5,Icmt,Thoc5,Rgs8,Ncoa5,Ccdc64,Map6,Astn2,Rarb,Zfp512,Pecam1,Pbx4,Ezh2,St6galnac6,Hdac7,Tanc2,Strada,Uba2,Epb4.1,Tial1,Pogz,Spata5,Nfix,Atf2,Tpm1,Kalrn,Pld3,Zdhhc3,Grip1,Man2c1,Chd2,Eps15l1,Ctbp2,Ppp1r12b,Nrxn1,Tcof1,Anks1b,Tcf12
GO Component	GO:0043229	Intracellular organelle	46	11084	0.18	0.0219	10090.ENSMUSP00000003044,10090.ENSMUSP00000013759,10090.ENSMUSP00000018681,10090.ENSMUSP00000020971,10090.ENSMUSP00000021078,10090.ENSMUSP00000029387,10090.ENSMUSP00000031215,10090.ENSMUSP00000034065,10090.ENSMUSP00000035116,10090.ENSMUSP00000036175,10090.ENSMUSP00000043390,10090.ENSMUSP00000045580,10090.ENSMUSP00000045715,10090.ENSMUSP00000046388,10090.ENSMUSP00000053547,10090.ENSMUSP00000064787…	Pnkp,Fnbp4,Pcgf2,Rnf144a,Fdxr,Eif2a,Brdt,Nek1,Pccb,Gdpd5,Icmt,Thoc5,Rgs8,Ncoa5,Ccdc64,Map6,Astn2,Rarb,Zfp512,Pecam1,Pbx4,Ezh2,St6galnac6,Hdac7,Strada,Uba2,Epb4.1,Tial1,Pogz,Spata5,Nfix,Atf2,Tpm1,Kalrn,Pld3,Zdhhc3,Grip1,Man2c1,Chd2,Eps15l1,Ctbp2,Ppp1r12b,Nrxn1,Tcof1,Anks1b,Tcf12
Monarch MPO	MP:0003088	Abnormal prepulse inhibition	10	473	0.89	0.0055	10090.ENSMUSP00000034065,10090.ENSMUSP00000036175,10090.ENSMUSP00000064787,10090.ENSMUSP00000097904,10090.ENSMUSP00000109337,10090.ENSMUSP00000110611,10090.ENSMUSP00000126352,10090.ENSMUSP00000131976,10090.ENSMUSP00000134402,10090.ENSMUSP00000138539	Nek1,Gdpd5,Map6,Tanc2,Tpm1,Kalrn,Chd2,Slc29a1,Nrxn1,Anks1b
Monarch MPO	MP:0009142	Decreased prepulse inhibition	8	288	1.01	0.0057	10090.ENSMUSP00000034065,10090.ENSMUSP00000036175,10090.ENSMUSP00000064787,10090.ENSMUSP00000097904,10090.ENSMUSP00000110611,10090.ENSMUSP00000131976,10090.ENSMUSP00000134402,10090.ENSMUSP00000138539	Nek1,Gdpd5,Map6,Tanc2,Kalrn,Slc29a1,Nrxn1,Anks1b
Monarch MPO	MP:0010770	Preweaning lethality	28	4663	0.34	0.0278	10090.ENSMUSP00000003044,10090.ENSMUSP00000018681,10090.ENSMUSP00000026129,10090.ENSMUSP00000034065,10090.ENSMUSP00000035116,10090.ENSMUSP00000043390,10090.ENSMUSP00000045580,10090.ENSMUSP00000046388,10090.ENSMUSP00000053547,10090.ENSMUSP00000057893,10090.ENSMUSP00000064787,10090.ENSMUSP00000080419,10090.ENSMUSP00000085744,10090.ENSMUSP00000097904,10090.ENSMUSP00000099807,10090.ENSMUSP00000101595…	Pnkp,Pcgf2,Pcyt2,Nek1,Pccb,Icmt,Thoc5,Ncoa5,Ccdc64,Otulin,Map6,Ezh2,Hdac7,Tanc2,Uba2,Epb4.1,Tial1,Pogz,Spata5,Atf2,Tpm1,Kalrn,Grip1,Chd2,Ctbp2,Tcof1,Anks1b,Tcf12
Monarch MPO	MP:0003631	Nervous system phenotype	24	3681	0.38	0.0344	10090.ENSMUSP00000003044,10090.ENSMUSP00000034065,10090.ENSMUSP00000036175,10090.ENSMUSP00000043390,10090.ENSMUSP00000045715,10090.ENSMUSP00000046388,10090.ENSMUSP00000057893,10090.ENSMUSP00000064787,10090.ENSMUSP00000067694,10090.ENSMUSP00000080419,10090.ENSMUSP00000097904,10090.ENSMUSP00000105386,10090.ENSMUSP00000107641,10090.ENSMUSP00000109337,10090.ENSMUSP00000110611,10090.ENSMUSP00000123234…	Pnkp,Nek1,Gdpd5,Icmt,Rgs8,Ncoa5,Otulin,Map6,Rarb,Ezh2,Tanc2,Nfix,Atf2,Tpm1,Kalrn,Grip1,Man2c1,Chd2,Ctbp2,Slc29a1,Nrxn1,Tcof1,Anks1b,Tcf12
Monarch MPO	MP:0010769	Abnormal survival	29	5150	0.32	0.0373	10090.ENSMUSP00000003044,10090.ENSMUSP00000018681,10090.ENSMUSP00000026129,10090.ENSMUSP00000034065,10090.ENSMUSP00000035116,10090.ENSMUSP00000043390,10090.ENSMUSP00000045580,10090.ENSMUSP00000046388,10090.ENSMUSP00000053547,10090.ENSMUSP00000057893,10090.ENSMUSP00000064787,10090.ENSMUSP00000080419,10090.ENSMUSP00000085744,10090.ENSMUSP00000097904,10090.ENSMUSP00000099807,10090.ENSMUSP00000101595…	Pnkp,Pcgf2,Pcyt2,Nek1,Pccb,Icmt,Thoc5,Ncoa5,Ccdc64,Otulin,Map6,Ezh2,Hdac7,Tanc2,Uba2,Epb4.1,Tial1,Pogz,Spata5,Nfix,Atf2,Tpm1,Kalrn,Grip1,Chd2,Ctbp2,Tcof1,Anks1b,Tcf12
TISSUES	BTO:0000282	Head	28	3453	0.47	4.65e-05	10090.ENSMUSP00000029387,10090.ENSMUSP00000036379,10090.ENSMUSP00000045715,10090.ENSMUSP00000046388,10090.ENSMUSP00000053547,10090.ENSMUSP00000057893,10090.ENSMUSP00000064787,10090.ENSMUSP00000065786,10090.ENSMUSP00000079664,10090.ENSMUSP00000080751,10090.ENSMUSP00000097904,10090.ENSMUSP00000099361,10090.ENSMUSP00000099807,10090.ENSMUSP00000101595,10090.ENSMUSP00000101833,10090.ENSMUSP00000102891…	Eif2a,Fam115a,Rgs8,Ncoa5,Ccdc64,Otulin,Map6,Astn2,Pecam1,Csmd1,Tanc2,Strada,Uba2,Epb4.1,Tial1,Pogz,Nfix,Kalrn,Pld3,Zdhhc3,Grip1,Man2c1,Eps15l1,Ctbp2,Nrxn1,Tcof1,Anks1b,Tcf12
TISSUES	BTO:0000227	Central nervous system	23	2749	0.49	0.0005	10090.ENSMUSP00000029387,10090.ENSMUSP00000034065,10090.ENSMUSP00000036379,10090.ENSMUSP00000045715,10090.ENSMUSP00000064787,10090.ENSMUSP00000065786,10090.ENSMUSP00000080751,10090.ENSMUSP00000097904,10090.ENSMUSP00000099361,10090.ENSMUSP00000101595,10090.ENSMUSP00000101833,10090.ENSMUSP00000102891,10090.ENSMUSP00000105386,10090.ENSMUSP00000110611,10090.ENSMUSP00000113820,10090.ENSMUSP00000117392…	Eif2a,Nek1,Fam115a,Rgs8,Map6,Astn2,Csmd1,Tanc2,Strada,Epb4.1,Tial1,Pogz,Nfix,Kalrn,Pld3,Zdhhc3,Grip1,Eps15l1,Ctbp2,Nrxn1,Tcof1,Anks1b,Tcf12
TISSUES	BTO:0000142	Brain	21	2671	0.46	0.0016	10090.ENSMUSP00000036379,10090.ENSMUSP00000045715,10090.ENSMUSP00000064787,10090.ENSMUSP00000065786,10090.ENSMUSP00000080751,10090.ENSMUSP00000097904,10090.ENSMUSP00000099361,10090.ENSMUSP00000101595,10090.ENSMUSP00000101833,10090.ENSMUSP00000102891,10090.ENSMUSP00000105386,10090.ENSMUSP00000110611,10090.ENSMUSP00000113820,10090.ENSMUSP00000117392,10090.ENSMUSP00000123234,10090.ENSMUSP00000129739…	Fam115a,Rgs8,Map6,Astn2,Csmd1,Tanc2,Strada,Epb4.1,Tial1,Pogz,Nfix,Kalrn,Pld3,Zdhhc3,Grip1,Eps15l1,Ctbp2,Nrxn1,Tcof1,Anks1b,Tcf12
TISSUES	BTO:0001489	Whole body	43	9158	0.24	0.0016	10090.ENSMUSP00000003044,10090.ENSMUSP00000020971,10090.ENSMUSP00000021078,10090.ENSMUSP00000029387,10090.ENSMUSP00000031215,10090.ENSMUSP00000034065,10090.ENSMUSP00000035116,10090.ENSMUSP00000036175,10090.ENSMUSP00000036379,10090.ENSMUSP00000045715,10090.ENSMUSP00000046388,10090.ENSMUSP00000048426,10090.ENSMUSP00000053547,10090.ENSMUSP00000057893,10090.ENSMUSP00000064787,10090.ENSMUSP00000065786…	Pnkp,Rnf144a,Fdxr,Eif2a,Brdt,Nek1,Pccb,Gdpd5,Fam115a,Rgs8,Ncoa5,Tbc1d13,Ccdc64,Otulin,Map6,Astn2,Pecam1,Ezh2,Csmd1,Hdac7,Tanc2,Strada,Uba2,Epb4.1,Tial1,Pogz,Spata5,Nfix,Atf2,Tpm1,Kalrn,Pld3,Zdhhc3,Grip1,Man2c1,Chd2,Eps15l1,Ctbp2,Slc29a1,Nrxn1,Tcof1,Anks1b,Tcf12
COMPARTMENTS	GOCC:0110165	Cellular anatomical entity	49	12108	0.17	0.0282	10090.ENSMUSP00000003044,10090.ENSMUSP00000018681,10090.ENSMUSP00000021078,10090.ENSMUSP00000029387,10090.ENSMUSP00000031215,10090.ENSMUSP00000032080,10090.ENSMUSP00000034065,10090.ENSMUSP00000035116,10090.ENSMUSP00000036175,10090.ENSMUSP00000043390,10090.ENSMUSP00000045580,10090.ENSMUSP00000045715,10090.ENSMUSP00000046388,10090.ENSMUSP00000048426,10090.ENSMUSP00000053547,10090.ENSMUSP00000057893…	Pnkp,Pcgf2,Fdxr,Eif2a,Brdt,Pradc1,Nek1,Pccb,Gdpd5,Icmt,Thoc5,Rgs8,Ncoa5,Tbc1d13,Ccdc64,Otulin,Map6,Astn2,Rarb,Pecam1,Pbx4,Ezh2,St6galnac6,Hdac7,Ccdc85a,Tanc2,Strada,Uba2,Epb4.1,Tial1,Pogz,Spata5,Nfix,Atf2,Tpm1,Kalrn,Pld3,Zdhhc3,Grip1,Chd2,Eps15l1,Ctbp2,Ppp1r12b,Cnnm1,Slc29a1,Nrxn1,Tcof1,Anks1b,Tcf12
UniProt Keywords	KW-0025	Alternative splicing	32	4714	0.4	3.32e-05	10090.ENSMUSP00000003044,10090.ENSMUSP00000013759,10090.ENSMUSP00000029387,10090.ENSMUSP00000031215,10090.ENSMUSP00000036379,10090.ENSMUSP00000053547,10090.ENSMUSP00000064787,10090.ENSMUSP00000065786,10090.ENSMUSP00000067694,10090.ENSMUSP00000079664,10090.ENSMUSP00000080219,10090.ENSMUSP00000080419,10090.ENSMUSP00000080555,10090.ENSMUSP00000080751,10090.ENSMUSP00000085744,10090.ENSMUSP00000090941…	Pnkp,Fnbp4,Eif2a,Brdt,Fam115a,Ccdc64,Map6,Astn2,Rarb,Pecam1,Pbx4,Ezh2,St6galnac6,Csmd1,Hdac7,Ccdc85a,Tanc2,Strada,Epb4.1,Nfix,Syt16,Atf2,Tpm1,Kalrn,Grip1,Eps15l1,Ctbp2,Ppp1r12b,Slc29a1,Nrxn1,Anks1b,Tcf12
UniProt Keywords	KW-0597	Phosphoprotein	39	7551	0.28	0.00033	10090.ENSMUSP00000003044,10090.ENSMUSP00000013759,10090.ENSMUSP00000018681,10090.ENSMUSP00000021078,10090.ENSMUSP00000026129,10090.ENSMUSP00000029387,10090.ENSMUSP00000031215,10090.ENSMUSP00000034065,10090.ENSMUSP00000035116,10090.ENSMUSP00000045580,10090.ENSMUSP00000045715,10090.ENSMUSP00000046388,10090.ENSMUSP00000057893,10090.ENSMUSP00000064787,10090.ENSMUSP00000067694,10090.ENSMUSP00000079664…	Pnkp,Fnbp4,Pcgf2,Fdxr,Pcyt2,Eif2a,Brdt,Nek1,Pccb,Thoc5,Rgs8,Ncoa5,Otulin,Map6,Rarb,Pecam1,Ezh2,Hdac7,Tanc2,Strada,Uba2,Epb4.1,Tial1,Pogz,Spata5,Nfix,Atf2,Tpm1,Kalrn,Grip1,Chd2,Eps15l1,Ctbp2,Ppp1r12b,Cnnm1,Slc29a1,Tcof1,Anks1b,Tcf12
UniProt Keywords	KW-0677	Repeat	25	4163	0.34	0.0073	10090.ENSMUSP00000002079,10090.ENSMUSP00000013759,10090.ENSMUSP00000020971,10090.ENSMUSP00000029387,10090.ENSMUSP00000031215,10090.ENSMUSP00000064787,10090.ENSMUSP00000065786,10090.ENSMUSP00000075613,10090.ENSMUSP00000079664,10090.ENSMUSP00000080751,10090.ENSMUSP00000085744,10090.ENSMUSP00000097904,10090.ENSMUSP00000101833,10090.ENSMUSP00000102891,10090.ENSMUSP00000103747,10090.ENSMUSP00000106081…	Plxnb3,Fnbp4,Rnf144a,Eif2a,Brdt,Map6,Astn2,Zfp512,Pecam1,Csmd1,Hdac7,Tanc2,Tial1,Pogz,Spata5,Syt16,Kalrn,Pld3,Grip1,Chd2,Eps15l1,Ppp1r12b,Cnnm1,Tcof1,Anks1b
UniProt Keywords	KW-0539	Nucleus	25	4635	0.3	0.0334	10090.ENSMUSP00000003044,10090.ENSMUSP00000018681,10090.ENSMUSP00000031215,10090.ENSMUSP00000034065,10090.ENSMUSP00000045580,10090.ENSMUSP00000045715,10090.ENSMUSP00000046388,10090.ENSMUSP00000067694,10090.ENSMUSP00000075613,10090.ENSMUSP00000080219,10090.ENSMUSP00000080419,10090.ENSMUSP00000085744,10090.ENSMUSP00000099361,10090.ENSMUSP00000099807,10090.ENSMUSP00000101595,10090.ENSMUSP00000101833…	Pnkp,Pcgf2,Brdt,Nek1,Thoc5,Rgs8,Ncoa5,Rarb,Zfp512,Pbx4,Ezh2,Hdac7,Strada,Uba2,Epb4.1,Tial1,Pogz,Nfix,Atf2,Chd2,Eps15l1,Ctbp2,Tcof1,Anks1b,Tcf12
																	red	GO:0097120	4	Receptor localization to synapse	1.35655	4 of 50	1.47	0.044
																	green	GO:0048731	27	System development	1.4437	27 of 4350	0.36	0.036
																	blue	GO:0032502	31	Developmental process	1.35655	31 of 5629	0.31	0.044
																	yellow	BTO:0000227	23	Central nervous system	3.30103	23 of 2749	0.49	0.0005

## Sheet: S2c. GO_C_a20
Table S2c. GO enrichment categories in C_A20 DAS genes; FDR<0.05
#category	term ID	term description	observed gene count	background gene count	strength	false discovery rate	matching proteins in your network (labels)
GO Function	GO:0005488	Binding	58	11199	0.17	0.0305	Afg3l1,Plxnb3,Pnkp,Adck4,Ksr1,Rps6kb2,Usp16,Brdt,Tada3,Scube3,Trub2,Icmt,Ncoa5,Dpf1,Ilf3,Astn2,Ppp1r12a,Pex2,Dach1,Commd7,Zfp512,Gtpbp6,Mtss1,Pop5,Dync1i2,Eya3,Eif4g3,Pml,Dhx57,Mtcl1,Fgfr3,Dlg3,Hdac7,Zdhhc20,Aak1,Gkap1,Mbnl1,Epb4.1l1,Dnajc24,Tial1,Usp47,Tenm4,Zc3h14,Syt16,Ncor2,C2cd5,Gapvd1,Dmd,Vegfa,Pter,Cep295,Slc30a9,Sumf2,Zyx,Eps15l1,Banp,Tcof1,Zbed6
GO Component	GO:0043226	Organelle	63	11550	0.19	0.00012	Afg3l1,Scrib,Pnkp,Adck4,Ksr1,Slc25a19,Rps6kb2,Zdhhc16,Usp16,Necap2,Brdt,Tada3,Ubac1,Trub2,Icmt,Ncoa5,Ankrd16,Dpf1,Slc25a26,Ilf3,Astn2,Ppp1r12a,Fuz,Pex2,Dach1,Commd7,Zfp512,Mtss1,Pop5,Dync1i2,Eya3,Pml,Mtcl1,Fgfr3,Dlg3,Hdac7,Zdhhc20,Aak1,Slc37a3,Gkap1,Mbnl1,Epb4.1l1,Dnajc24,Tial1,Usp47,Tenm4,Zc3h14,Ncor2,C2cd5,Gapvd1,B3galt5,Dmd,Vegfa,Tmem80,Cep295,Slc30a9,Sumf2,Zyx,Abhd6,Eps15l1,Banp,Tcof1,Zbed6
GO Component	GO:0043229	Intracellular organelle	60	11084	0.19	0.0005	Afg3l1,Scrib,Pnkp,Adck4,Ksr1,Slc25a19,Rps6kb2,Zdhhc16,Usp16,Necap2,Brdt,Tada3,Ubac1,Trub2,Icmt,Ncoa5,Ankrd16,Dpf1,Slc25a26,Ilf3,Astn2,Ppp1r12a,Fuz,Pex2,Dach1,Commd7,Zfp512,Mtss1,Pop5,Dync1i2,Eya3,Pml,Mtcl1,Fgfr3,Hdac7,Zdhhc20,Aak1,Gkap1,Mbnl1,Epb4.1l1,Dnajc24,Tial1,Usp47,Tenm4,Zc3h14,Ncor2,C2cd5,Gapvd1,B3galt5,Dmd,Vegfa,Cep295,Slc30a9,Sumf2,Zyx,Abhd6,Eps15l1,Banp,Tcof1,Zbed6
GO Component	GO:0005622	Intracellular	63	12596	0.16	0.0023	Afg3l1,Scrib,Pnkp,Adck4,Ksr1,Slc25a19,Rps6kb2,Zdhhc16,Usp16,Necap2,Brdt,Tada3,Ubac1,Trub2,Icmt,Ncoa5,Ankrd16,Dpf1,Slc25a26,Ilf3,Astn2,Ppp1r12a,Fuz,Pex2,Dach1,Commd7,Zfp512,Gtpbp6,Mtss1,Pop5,Dync1i2,Eya3,Eif4g3,Pml,Mtcl1,Fgfr3,Dlg3,Hdac7,Zdhhc20,Aak1,Gkap1,Mbnl1,Epb4.1l1,Dnajc24,Tial1,Usp47,Tenm4,Zc3h14,Ncor2,C2cd5,Gapvd1,B3galt5,Dmd,Vegfa,Cep295,Slc30a9,Sumf2,Zyx,Abhd6,Eps15l1,Banp,Tcof1,Zbed6
GO Component	GO:0043227	Membrane-bounded organelle	55	10370	0.18	0.0055	Afg3l1,Scrib,Pnkp,Adck4,Ksr1,Slc25a19,Rps6kb2,Zdhhc16,Usp16,Necap2,Brdt,Tada3,Ubac1,Trub2,Icmt,Ncoa5,Ankrd16,Dpf1,Slc25a26,Ilf3,Astn2,Ppp1r12a,Pex2,Dach1,Commd7,Zfp512,Pop5,Dync1i2,Eya3,Pml,Fgfr3,Hdac7,Zdhhc20,Aak1,Slc37a3,Gkap1,Mbnl1,Tial1,Usp47,Tenm4,Zc3h14,Ncor2,C2cd5,Gapvd1,B3galt5,Dmd,Vegfa,Slc30a9,Sumf2,Zyx,Abhd6,Eps15l1,Banp,Tcof1,Zbed6
GO Component	GO:0005737	Cytoplasm	54	10283	0.18	0.0091	Afg3l1,Scrib,Pnkp,Adck4,Ksr1,Slc25a19,Rps6kb2,Zdhhc16,Necap2,Ubac1,Trub2,Icmt,Ankrd16,Dpf1,Slc25a26,Ilf3,Astn2,Ppp1r12a,Fuz,Pex2,Dach1,Commd7,Gtpbp6,Mtss1,Dync1i2,Eya3,Eif4g3,Pml,Mtcl1,Fgfr3,Dlg3,Hdac7,Zdhhc20,Aak1,Gkap1,Mbnl1,Epb4.1l1,Dnajc24,Tial1,Usp47,Tenm4,Zc3h14,C2cd5,Gapvd1,B3galt5,Dmd,Vegfa,Cep295,Slc30a9,Sumf2,Zyx,Abhd6,Eps15l1,Tcof1
GO Component	GO:0110165	Cellular anatomical entity	69	15632	0.1	0.0211	Afg3l1,Plxnb3,Scrib,Pnkp,Adck4,Ksr1,Slc25a19,Rps6kb2,Zdhhc16,Usp16,Necap2,Brdt,Tada3,Scube3,Ubac1,Trub2,Icmt,Ncoa5,Ankrd16,Dpf1,Slc25a26,Ilf3,Astn2,Ppp1r12a,Fuz,Pex2,Dach1,Commd7,Zfp512,Gtpbp6,Mtss1,Pop5,Dync1i2,Eya3,Eif4g3,Pml,Mtcl1,Fgfr3,Dlg3,Hdac7,Zdhhc20,Aak1,Slc37a3,Gkap1,Mbnl1,Epb4.1l1,Dnajc24,Tial1,Usp47,Tenm4,Zc3h14,Syt16,Ncor2,Ppfibp1,C2cd5,Gapvd1,B3galt5,Dmd,Vegfa,Tmem80,Cep295,Slc30a9,…
Monarch MPO	MP:0005378	Growth/size/body region phenotype	34	4670	0.32	0.0472	Scrib,Pnkp,Adck4,Slc25a19,Zdhhc16,Scube3,Trub2,Icmt,Golgb1,Ncoa5,Slc25a26,Ilf3,Ppp1r12a,Fuz,Pex2,Dach1,Eya3,Fgfr3,Dlg3,Gkap1,Dnajc24,Tial1,Tenm4,Syt16,Ncor2,C2cd5,Gapvd1,Dmd,Pfkfb3,Vegfa,Abhd6,Tcof1,Zbed6,Srcap
TISSUES	BTO:0000421	Connective tissue	21	1868	0.51	0.0033	Pnkp,Ksr1,Slc25a19,Ubac1,Ncoa5,Ilf3,Gtpbp6,Pop5,Dync1i2,Pml,Hdac7,Aak1,Tenm4,Ncor2,Ppfibp1,Gapvd1,Pter,Slc30a9,Zyx,Banp,Tcof1
TISSUES	BTO:0001489	Whole body	51	9158	0.2	0.0152	Scrib,Pnkp,Adck4,Ksr1,Slc25a19,Rps6kb2,Usp16,Brdt,Tada3,Ubac1,Ncoa5,Ilf3,Astn2,Ppp1r12a,Fuz,Dach1,Commd7,Gtpbp6,Mtss1,Pop5,Dync1i2,Eya3,Eif4g3,Pml,Fgfr3,Dlg3,Hdac7,Zdhhc20,Aak1,Gkap1,Mbnl1,Epb4.1l1,Tial1,Usp47,Tenm4,Zc3h14,Ncor2,Ppfibp1,C2cd5,Gapvd1,Dmd,Vegfa,Pter,Cep295,Slc30a9,Zyx,Abhd6,Eps15l1,Banp,Tcof1,Zbed6
TISSUES	BTO:0000284	Organism form	19	1948	0.45	0.0179	Scrib,Pnkp,Ilf3,Dach1,Dync1i2,Eya3,Pml,Hdac7,Aak1,Epb4.1l1,Usp47,Ncor2,Ppfibp1,Gapvd1,Dmd,Vegfa,Zyx,Banp,Tcof1
TISSUES	BTO:0000174	Embryonic structure	18	1823	0.45	0.0216	Scrib,Pnkp,Ilf3,Dach1,Dync1i2,Eya3,Pml,Hdac7,Aak1,Epb4.1l1,Usp47,Ncor2,Ppfibp1,Gapvd1,Vegfa,Zyx,Banp,Tcof1
TISSUES	BTO:0000379	Embryo	16	1528	0.48	0.0268	Scrib,Pnkp,Ilf3,Dach1,Dync1i2,Eya3,Pml,Hdac7,Aak1,Epb4.1l1,Usp47,Ncor2,Ppfibp1,Gapvd1,Zyx,Tcof1
TISSUES	BTO:0000142	Brain	22	2671	0.37	0.0299	Scrib,Slc25a19,Ilf3,Astn2,Eya3,Eif4g3,Fgfr3,Dlg3,Zdhhc20,Aak1,Epb4.1l1,Tial1,Tenm4,Zc3h14,Ncor2,Dmd,Slc30a9,Zyx,Abhd6,Eps15l1,Tcof1,Zbed6
COMPARTMENTS	GOCC:0005622	Intracellular	53	9943	0.18	0.0498	Afg3l1,Scrib,Pnkp,Adck4,Ksr1,Slc25a19,Usp16,Necap2,Brdt,Tada3,Ubac1,Icmt,Ncoa5,Ankrd16,Dpf1,Ilf3,Astn2,Ppp1r12a,Pex2,Dach1,Mtss1,Pop5,Dync1i2,Eya3,Eif4g3,Pml,Mtcl1,Fgfr3,Dlg3,Hdac7,Zdhhc20,Aak1,Gkap1,Mbnl1,Epb4.1l1,Tial1,Usp47,Tenm4,Zc3h14,Ncor2,C2cd5,Gapvd1,Dmd,Pfkfb3,Vegfa,Cep295,Sumf2,Zyx,Abhd6,Eps15l1,Banp,Tcof1,Zbed6
UniProt Keywords	KW-0025	Alternative splicing	43	4714	0.42	2.68e-08	Afg3l1,Scrib,Pnkp,Ksr1,Brdt,Tada3,Scube3,Akap2,Ankrd16,Dpf1,Ilf3,Astn2,Ppp1r12a,Fuz,Dach1,Mtss1,Eya3,Eif4g3,Pml,Dhx57,Mtcl1,Fgfr3,Hdac7,Zdhhc20,Aak1,Epb4.1l1,Usp47,Tenm4,Zc3h14,Syt16,Ncor2,Ppfibp1,C2cd5,Gapvd1,Dmd,Vegfa,Pter,Tmem80,Cep295,Slc30a9,Abhd6,Eps15l1,Banp
UniProt Keywords	KW-0677	Repeat	32	4163	0.34	0.0011	Plxnb3,Scrib,Slc25a19,Necap2,Brdt,Scube3,Ubac1,Ankrd16,Dpf1,Slc25a26,Ilf3,Astn2,Ppp1r12a,Zfp512,Dync1i2,Eif4g3,Pml,Fgfr3,Dlg3,Hdac7,Mbnl1,Tial1,Tenm4,Zc3h14,Syt16,Ncor2,Ppfibp1,Dmd,Zyx,Eps15l1,Tcof1,Zbed6
UniProt Keywords	KW-0597	Phosphoprotein	44	7551	0.22	0.0061	Scrib,Pnkp,Ksr1,Rps6kb2,Usp16,Necap2,Brdt,Tada3,Ncoa5,Akap2,Ilf3,Ppp1r12a,Dach1,Mtss1,Pop5,Dync1i2,Eya3,Eif4g3,Pml,Dhx57,Mtcl1,Fgfr3,Dlg3,Hdac7,Zdhhc20,Aak1,Gkap1,Mbnl1,Epb4.1l1,Tial1,Usp47,Tenm4,Zc3h14,Ncor2,Ppfibp1,C2cd5,Gapvd1,Dmd,Cep295,Zyx,Eps15l1,Banp,Tcof1,Zbed6
																		2 relevant categories:
																		red:	BTO:0000142	Brain	22 of 2671	0.37	0.0299
																		blue	GO:0043226	Organelle	63 of 11550	0.19	0.00012

## Sheet: S2d. GO_A20_AD
Table S2d. GO enrichment categories in A20_AD DAS genes; FDR<0.05
#category	term ID	term description	observed gene count	background gene count	strength	false discovery rate	matching proteins in your network (IDs)	matching proteins in your network (labels)
GO Component	GO:0005622	Intracellular	55	12596	0.16	0.0236	10090.ENSMUSP00000000305,10090.ENSMUSP00000002603,10090.ENSMUSP00000003044,10090.ENSMUSP00000003860,10090.ENSMUSP00000013759,10090.ENSMUSP00000019482,10090.ENSMUSP00000021089,10090.ENSMUSP00000025186,10090.ENSMUSP00000025749,10090.ENSMUSP00000026710,10090.ENSMUSP00000029416,10090.ENSMUSP00000043671,10090.ENSMUSP00000044135,10090.ENSMUSP00000045603,10090.ENSMUSP00000050788,10090.ENSMUSP00000052056…	Tpd52l1,Scrib,Pnkp,Adck4,Fnbp4,Zfp687,Slc25a19,Slc39a7,Rps6kb2,Usp16,Ccnl1,Wdr59,Mfhas1,Ptprm,Phkb,Ankrd16,Kif13a,Cadps,Ilf3,Rarb,Cspp1,Zeb2,Mon2,Nfatc2,Pstk,Gtpbp6,Zfp12,Col4a3bp,Mtss1,Pecam1,Pbx4,Ezh2,St6galnac6,Ncoa1,Fgfr3,Kif21a,Aak1,Med14,Eml4,Kansl1,Lpgat1,Gapvd1,Ccbl1,Ppp6r3,Dmd,Sdccag3,Zfp467,Wdr45,Prpf39,Pld3,Zdhhc3,Phc1,Chd2,Tjap1,Anks1b
GO Component	GO:0110165	Cellular anatomical entity	62	15632	0.12	0.0236	10090.ENSMUSP00000000305,10090.ENSMUSP00000002079,10090.ENSMUSP00000002603,10090.ENSMUSP00000003044,10090.ENSMUSP00000003860,10090.ENSMUSP00000013759,10090.ENSMUSP00000019482,10090.ENSMUSP00000020939,10090.ENSMUSP00000021089,10090.ENSMUSP00000025186,10090.ENSMUSP00000025749,10090.ENSMUSP00000026710,10090.ENSMUSP00000029416,10090.ENSMUSP00000043671,10090.ENSMUSP00000044135,10090.ENSMUSP00000045603…	Tpd52l1,Plxnb3,Scrib,Pnkp,Adck4,Fnbp4,Zfp687,Nrcam,Slc25a19,Slc39a7,Rps6kb2,Usp16,Ccnl1,Wdr59,Mfhas1,Ptprm,Phkb,Ankrd16,Kif13a,Cadps,Ilf3,Ppapdc1b,Rarb,Cspp1,Zeb2,Car12,Mon2,Nfatc2,Pstk,Gtpbp6,Zfp12,Col4a3bp,Mtss1,Pecam1,Pbx4,Ezh2,St6galnac6,Ncoa1,Fgfr3,Kif21a,Aak1,Med14,Eml4,Kansl1,Lpgat1,Ppfibp1,Gapvd1,Ccbl1,Ppp6r3,Dmd,Sdccag3,Zfp467,Tmem209,Wdr45,Slc18b1,Prpf39,Pld3,Zdhhc3,Phc1,Chd2,Tjap1,Anks…
TISSUES	BTO:0000522	Gland	32	5187	0.31	0.019	10090.ENSMUSP00000000305,10090.ENSMUSP00000002603,10090.ENSMUSP00000003044,10090.ENSMUSP00000003860,10090.ENSMUSP00000021089,10090.ENSMUSP00000025186,10090.ENSMUSP00000025749,10090.ENSMUSP00000029416,10090.ENSMUSP00000050788,10090.ENSMUSP00000065770,10090.ENSMUSP00000068804,10090.ENSMUSP00000069685,10090.ENSMUSP00000071786,10090.ENSMUSP00000074198,10090.ENSMUSP00000076856,10090.ENSMUSP00000079239…	Tpd52l1,Scrib,Pnkp,Adck4,Slc25a19,Slc39a7,Rps6kb2,Ccnl1,Phkb,Ilf3,Cspp1,Zeb2,Car12,Nfatc2,Col4a3bp,Mtss1,Pecam1,Ezh2,Ncoa1,Aak1,Med14,Eml4,Kansl1,Lpgat1,Gapvd1,Ccbl1,Dmd,Sdccag3,Tmem209,Prpf39,Pld3,Chd2
TISSUES	BTO:0001489	Whole body	46	9158	0.22	0.019	10090.ENSMUSP00000000305,10090.ENSMUSP00000002603,10090.ENSMUSP00000003044,10090.ENSMUSP00000003860,10090.ENSMUSP00000020939,10090.ENSMUSP00000021089,10090.ENSMUSP00000025186,10090.ENSMUSP00000025749,10090.ENSMUSP00000026710,10090.ENSMUSP00000029416,10090.ENSMUSP00000045603,10090.ENSMUSP00000050788,10090.ENSMUSP00000055304,10090.ENSMUSP00000064706,10090.ENSMUSP00000065770,10090.ENSMUSP00000067035…	Tpd52l1,Scrib,Pnkp,Adck4,Nrcam,Slc25a19,Slc39a7,Rps6kb2,Usp16,Ccnl1,Ptprm,Phkb,Kif13a,Cadps,Ilf3,Ppapdc1b,Cspp1,Zeb2,Car12,Nfatc2,Gtpbp6,Col4a3bp,Mtss1,Pecam1,Ezh2,Ncoa1,Fgfr3,Kif21a,Aak1,Med14,Eml4,Kansl1,Lpgat1,Ppfibp1,Gapvd1,Ccbl1,Dmd,Sdccag3,Tmem209,Wdr45,Prpf39,Pld3,Zdhhc3,Phc1,Chd2,Anks1b
TISSUES	BTO:0000284	Organism form	17	1948	0.46	0.0311	10090.ENSMUSP00000002603,10090.ENSMUSP00000003044,10090.ENSMUSP00000065770,10090.ENSMUSP00000067035,10090.ENSMUSP00000069685,10090.ENSMUSP00000076856,10090.ENSMUSP00000079664,10090.ENSMUSP00000080419,10090.ENSMUSP00000082971,10090.ENSMUSP00000086948,10090.ENSMUSP00000094528,10090.ENSMUSP00000102585,10090.ENSMUSP00000107250,10090.ENSMUSP00000108723,10090.ENSMUSP00000109633,10090.ENSMUSP00000112953…	Scrib,Pnkp,Ilf3,Ppapdc1b,Zeb2,Col4a3bp,Pecam1,Ezh2,Ncoa1,Aak1,Eml4,Kansl1,Ppfibp1,Gapvd1,Dmd,Prpf39,Phc1
TISSUES	BTO:0001491	Viscus	26	3991	0.33	0.0311	10090.ENSMUSP00000002603,10090.ENSMUSP00000003044,10090.ENSMUSP00000003860,10090.ENSMUSP00000021089,10090.ENSMUSP00000025186,10090.ENSMUSP00000025749,10090.ENSMUSP00000065770,10090.ENSMUSP00000068804,10090.ENSMUSP00000069685,10090.ENSMUSP00000071786,10090.ENSMUSP00000074198,10090.ENSMUSP00000076856,10090.ENSMUSP00000079239,10090.ENSMUSP00000079664,10090.ENSMUSP00000080419,10090.ENSMUSP00000082971…	Scrib,Pnkp,Adck4,Slc25a19,Slc39a7,Rps6kb2,Ilf3,Cspp1,Zeb2,Car12,Nfatc2,Col4a3bp,Mtss1,Pecam1,Ezh2,Ncoa1,Fgfr3,Aak1,Med14,Eml4,Lpgat1,Ccbl1,Dmd,Sdccag3,Prpf39,Pld3
COMPARTMENTS	GOCC:0005622	Intracellular	49	9943	0.21	0.0068	10090.ENSMUSP00000000305,10090.ENSMUSP00000002603,10090.ENSMUSP00000003044,10090.ENSMUSP00000003860,10090.ENSMUSP00000019482,10090.ENSMUSP00000021089,10090.ENSMUSP00000025186,10090.ENSMUSP00000026710,10090.ENSMUSP00000029416,10090.ENSMUSP00000043671,10090.ENSMUSP00000044135,10090.ENSMUSP00000050788,10090.ENSMUSP00000052056,10090.ENSMUSP00000055304,10090.ENSMUSP00000064706,10090.ENSMUSP00000065770…	Tpd52l1,Scrib,Pnkp,Adck4,Zfp687,Slc25a19,Slc39a7,Usp16,Ccnl1,Wdr59,Mfhas1,Phkb,Ankrd16,Kif13a,Cadps,Ilf3,Rarb,Cspp1,Zeb2,Mon2,Nfatc2,Zfp12,Col4a3bp,Mtss1,Pecam1,Pbx4,Ezh2,St6galnac6,Ncoa1,Fgfr3,Kif21a,Aak1,Med14,Eml4,Kansl1,Gapvd1,Ccbl1,Ppp6r3,Dmd,Sdccag3,Zfp467,Wdr45,Prpf39,Pld3,Zdhhc3,Phc1,Chd2,Tjap1,Anks1b
UniProt Keywords	KW-0025	Alternative splicing	39	4714	0.43	3.77e-08	10090.ENSMUSP00000002603,10090.ENSMUSP00000003044,10090.ENSMUSP00000013759,10090.ENSMUSP00000019482,10090.ENSMUSP00000020939,10090.ENSMUSP00000029416,10090.ENSMUSP00000043671,10090.ENSMUSP00000052056,10090.ENSMUSP00000064706,10090.ENSMUSP00000065770,10090.ENSMUSP00000067035,10090.ENSMUSP00000067694,10090.ENSMUSP00000068804,10090.ENSMUSP00000073462,10090.ENSMUSP00000074198,10090.ENSMUSP00000075037…	Scrib,Pnkp,Fnbp4,Zfp687,Nrcam,Ccnl1,Wdr59,Ankrd16,Cadps,Ilf3,Ppapdc1b,Rarb,Cspp1,Mon2,Nfatc2,Pstk,Col4a3bp,Mtss1,Pecam1,Pbx4,Ezh2,St6galnac6,Ncoa1,Fgfr3,Kif21a,Aak1,Med14,Eml4,Kansl1,Ppfibp1,Gapvd1,Ppp6r3,Dmd,Sdccag3,Tmem209,Wdr45,Prpf39,Phc1,Anks1b
UniProt Keywords	KW-0597	Phosphoprotein	44	7551	0.28	4.43e-05	10090.ENSMUSP00000000305,10090.ENSMUSP00000002603,10090.ENSMUSP00000003044,10090.ENSMUSP00000013759,10090.ENSMUSP00000019482,10090.ENSMUSP00000020939,10090.ENSMUSP00000025186,10090.ENSMUSP00000025749,10090.ENSMUSP00000026710,10090.ENSMUSP00000029416,10090.ENSMUSP00000043671,10090.ENSMUSP00000045603,10090.ENSMUSP00000050788,10090.ENSMUSP00000055304,10090.ENSMUSP00000064706,10090.ENSMUSP00000065770…	Tpd52l1,Scrib,Pnkp,Fnbp4,Zfp687,Nrcam,Slc39a7,Rps6kb2,Usp16,Ccnl1,Wdr59,Ptprm,Phkb,Kif13a,Cadps,Ilf3,Rarb,Cspp1,Zeb2,Mon2,Nfatc2,Col4a3bp,Mtss1,Pecam1,Ezh2,Ncoa1,Fgfr3,Kif21a,Aak1,Med14,Eml4,Kansl1,Ppfibp1,Gapvd1,Ppp6r3,Dmd,Sdccag3,Tmem209,Slc18b1,Prpf39,Phc1,Chd2,Tjap1,Anks1b
UniProt Keywords	KW-0677	Repeat	28	4163	0.35	0.0024	10090.ENSMUSP00000002079,10090.ENSMUSP00000002603,10090.ENSMUSP00000013759,10090.ENSMUSP00000019482,10090.ENSMUSP00000020939,10090.ENSMUSP00000021089,10090.ENSMUSP00000029416,10090.ENSMUSP00000043671,10090.ENSMUSP00000044135,10090.ENSMUSP00000045603,10090.ENSMUSP00000052056,10090.ENSMUSP00000065770,10090.ENSMUSP00000069685,10090.ENSMUSP00000074198,10090.ENSMUSP00000079664,10090.ENSMUSP00000082971…	Plxnb3,Scrib,Fnbp4,Zfp687,Nrcam,Slc25a19,Ccnl1,Wdr59,Mfhas1,Ptprm,Ankrd16,Ilf3,Zeb2,Nfatc2,Pecam1,Ncoa1,Fgfr3,Kif21a,Med14,Eml4,Ppfibp1,Dmd,Zfp467,Wdr45,Prpf39,Pld3,Chd2,Anks1b
UniProt Keywords	KW-0832	Ubl conjugation	17	2100	0.43	0.0194	10090.ENSMUSP00000002603,10090.ENSMUSP00000013759,10090.ENSMUSP00000019482,10090.ENSMUSP00000026710,10090.ENSMUSP00000029416,10090.ENSMUSP00000044135,10090.ENSMUSP00000065770,10090.ENSMUSP00000069685,10090.ENSMUSP00000074198,10090.ENSMUSP00000080419,10090.ENSMUSP00000082971,10090.ENSMUSP00000085122,10090.ENSMUSP00000102585,10090.ENSMUSP00000107250,10090.ENSMUSP00000110208,10090.ENSMUSP00000113820…	Scrib,Fnbp4,Zfp687,Usp16,Ccnl1,Mfhas1,Ilf3,Zeb2,Nfatc2,Ezh2,Ncoa1,Fgfr3,Kansl1,Ppfibp1,Zfp467,Pld3,Phc1
																	red	KW-0597	Phosphoprotein	44 of 7551	0.28	4.43e-05

## Sheet: S2e. Merged_DAS_genes_list
Supplementary table S2e. 163 DAS merged genes list (from 3 comparisons).
genesymbol	NAME	annotation
Aak1	AP2-associated protein kinase 1	Regulates clathrin-mediated endocytosis by phosphorylating the AP2M1/mu2 subunit of the adaptor protein complex 2 (AP-2) which ensures high affinity binding of AP-2 to cargo membrane proteins during the initial stages of endocytosis. Isoform 1 and isoform 2 display similar levels of kinase activity towards AP2M1. Regulates phosphorylation of other AP-2 subunits as well as AP-2 localization and AP…
Abhd6	Abhydrolase domain-containing protein 6	Monoacylglycerol lipase ABHD6
Adck4	Atypical kinase COQ8B, mitochondrial	Atypical kinase involved in the biosynthesis of coenzyme Q, also named ubiquinone, an essential lipid-soluble electron transporter for aerobic cellular respiration. Its substrate specificity is unclear: does not show any protein kinase activity. Probably acts as a small molecule kinase, possibly a lipid kinase that phosphorylates a prenyl lipid in the ubiquinone biosynthesis pathway. Required for…
Afg3l1	AFG3-like AAA ATPase 1	AFG3-like protein 1
Akap2	A-kinase anchor protein 2	Binds to regulatory subunit (RII) of protein kinase A. May be involved in establishing polarity in signaling systems or in integrating PKA-RII isoforms with downstream effectors to capture, amplify and focus diffuse, trans-cellular signals carried by cAMP
Ankrd16	Ankyrin repeat domain-containing protein 16	Required to prevent the misactivation of serine (Ser) with tRNA(Ala) by promoting the hydrolysis of Ser-mischarged tRNA(Ala), thereby playing a role in translational fidelity . Binds directly to the catalytic domain of AARS/AlaRS and captures Ser that is misactivated by AARS/AlaRS, preventing the charging of Ser adenylates to tRNA(Ala) and precluding Ser misincorporation in nascent peptides
Anks1b	Ankyrin repeat and sterile alpha motif domain-containing protein 1B	Isoform 2 may participate in the regulation of nucleoplasmic coilin protein interactions in neuronal and transformed cells
Astn2	Astrotactin-2	Mediates recycling of the neuronal cell adhesion molecule ASTN1 to the anterior pole of the cell membrane in migrating neurons. Promotes ASTN1 internalization and intracellular transport of endocytosed ASTN1. Selectively binds inositol-4,5-bisphosphate, inositol-3,4,5- trisphosphate and inositol-1,3,4,5-tetrakisphosphate, suggesting it is recruited to membranes that contain lipids with a phosphoi…
Atf2	Cyclic AMP-dependent transcription factor ATF-2	Transcriptional activator which regulates the transcription of various genes, including those involved in anti- apoptosis, cell growth, and DNA damage response. Dependent on its binding partner, binds to CRE (cAMP response element) consensus sequences (5'-TGACGTCA-3') or to AP-1 (activator protein 1) consensus sequences (5'-TGACTCA-3'). In the nucleus, contributes to global transcription and the …
B3galt5	Beta-1,3-galactosyltransferase 5	Catalyzes the transfer of Gal to GlcNAc-based acceptors with a preference for the core3 O-linked glycan GlcNAc(beta1,3)GalNAc structure. Can use glycolipid LC3Cer as an efficient acceptor. Also catalyzes the transfer of Gal to the terminal GalNAc unit of the globoside GB4, thereby synthesizing the glycolipid GB5, also known as the stage-specific embryonic antigen-3 (SSEA-3)
Banp	BTG3 associated nuclear protein	Protein BANP
Brdt	Bromodomain testis-specific protein	Testis-specific chromatin protein that specifically binds histone H4 acetylated at 'Lys-5' and 'Lys-8' (H4K5ac and H4K8ac, respectively) and plays a key role in spermatogenesis. Required in late pachytene spermatocytes: plays a role in meiotic and post-meiotic cells by binding to acetylated histones at the promoter of specific meiotic and post-meiotic genes, facilitating their activation at the a…
C2cd5	C2 domain-containing protein 5	Required for insulin-stimulated glucose transport and glucose transporter SLC2A4/GLUT4 translocation from intracellular glucose storage vesicle (GSV) to the plasma membrane (PM) in adipocytes. Binds phospholipid membranes in a calcium-dependent manner and is necessary for the optimal membrane fusion between SLC2A4/GLUT4 GSV and the PM
Cadps	Calcium-dependent secretion activator 1	Calcium-binding protein involved in exocytosis of vesicles filled with neurotransmitters and neuropeptides. Probably acts upstream of fusion in the biogenesis or maintenance of mature secretory vesicles. Regulates catecholamine loading of DCVs. May specifically mediate the Ca(2+)-dependent exocytosis of large dense-core vesicles (DCVs) and other dense-core vesicles by acting as a PtdIns(4,5)P2-bi…
Car12	Carbonic anhydrase 12	Reversible hydration of carbon dioxide
Ccbl1	Kynurenine---oxoglutarate transaminase / cysteine-s-conjugate beta-lyase / glutamine---phenylpyruvate transaminase	Kynurenine--oxoglutarate transaminase 1
Ccdc64	Coiled-coil domain-containing protein 64	BICD family-like cargo adapter 1
Ccdc85a	Coiled-coil domain-containing protein 85a	May play a role in cell-cell adhesion and epithelium development through its interaction with proteins of the beta-catenin family
Ccnl1	Cyclin-L1	Involved in pre-mRNA splicing. Functions in association with cyclin-dependent kinases (CDKs). May play a role in the regulation of RNA polymerase II (pol II). Inhibited by the CDK- specific inhibitor CDKN1A/p21
Cep295	Centrosomal protein of 295 kDa	Centriole-enriched protein that mediates centriole-to- centrosome conversion at late mitosis, but is dispensable for cartwheel removal or centriole disengagement
Chd2	Chromodomain-helicase-DNA-binding protein 2	DNA-binding helicase that specifically binds to the promoter of target genes, leading to chromatin remodeling, possibly by promoting deposition of histone H3.3. Involved in myogenesis via interaction with MYOD1: binds to myogenic gene regulatory sequences and mediates incorporation of histone H3.3 prior to the onset of myogenic gene expression, promoting their expression
Cnnm1	Metal transporter CNNM1	Probable metal transporter
Col4a3bp	Collagen type IV alpha-3-binding protein	Shelters ceramides and diacylglycerol lipids inside its START domain and mediates the intracellular trafficking of ceramides and diacylglycerol lipids in a non-vesicular manner
Commd7	COMM domain-containing protein 7	May modulate activity of cullin-RING E3 ubiquitin ligase (CRL) complexes. Associates with the NF-kappa-B complex and suppresses its transcriptional activity
Csmd1	Cub and sushi domain-containing protein 1	CUB and Sushi multiple domains 1
Cspp1	Centrosome and spindle pole associated protein 1	May play a role in cell-cycle-dependent microtubule organization
Ctbp2	C-terminal-binding protein 2	Corepressor targeting diverse transcription regulators. Isoform 2 probably acts as a scaffold for specialized synapses (By similarity). Functions in brown adipose tissue (BAT) differentiation
Dach1	Dachshund homolog 1	Transcription factor that is involved in regulation of organogenesis. Seems to be a regulator of SIX1, SIX6 and probably SIX5. Corepression of precursor cell proliferation in myoblasts by SIX1 is switched to coactivation through recruitment of EYA3 to the SIX1-DACH1 complex. Transcriptional activation seems also to involve association of CREBBP. Seems to act as a corepressor of SIX6 in regulating…
Dhx57	Deah (asp-glu-ala-asp/his) box polypeptide 57	Putative ATP-dependent RNA helicase DHX57
Dlg3	Discs large maguk scaffold protein 3	Disks large homolog 3
Dmd	Dystrophin, muscular dystrophy	Dystrophin
Dnajc24	Dnaj heat shock protein family (hsp40) member c24	DnaJ homolog subfamily C member 24
Dpf1	D4, zinc and double PHD fingers family 1	Zinc finger protein neuro-d4
Dync1i2	Cytoplasmic dynein 1 intermediate chain 2	Acts as one of several non-catalytic accessory components of the cytoplasmic dynein 1 complex that are thought to be involved in linking dynein to cargos and to adapter proteins that regulate dynein function. Cytoplasmic dynein 1 acts as a motor for the intracellular retrograde motility of vesicles and organelles along microtubules. The intermediate chains mediate the binding of dynein to dynacti…
Eif2a	Eukaryotic translation initiation factor 2A	Functions in the early steps of protein synthesis of a small number of specific mRNAs. Acts by directing the binding of methionyl-tRNAi to 40S ribosomal subunits. In contrast to the eIF- 2 complex, it binds methionyl-tRNAi to 40 S subunits in a codon- dependent manner, whereas the eIF-2 complex binds methionyl-tRNAi to 40 S subunits in a GTP-dependent manner. May act by impiging the expression of…
Eif4g3	Eukaryotic translation initiation factor 4 gamma 3	Probable component of the protein complex eIF4F, which is involved in the recognition of the mRNA cap, ATP-dependent unwinding of 5'-terminal secondary structure and recruitment of mRNA to the ribosome. Thought to be a functional homolog of EIF4G1 (By similarity)
Eml4	Echinoderm microtubule-associated protein-like 4	May modify the assembly dynamics of microtubules, such that microtubules are slightly longer, but more dynamic
Epb4.1	Protein 4.1	Protein 4.1 is a major structural element of the erythrocyte membrane skeleton. It plays a key role in regulating membrane physical properties of mechanical stability and deformability by stabilizing spectrin-actin interaction. Recruits DLG1 to membranes. Required for dynein-dynactin complex and NUMA1 recruitment at the mitotic cell cortex during anaphase
Epb4.1l1	Erythrocyte membrane protein band 4.1 like 1	May function to confer stability and plasticity to neuronal membrane via multiple interactions, including the spectrin-actin-based cytoskeleton, integral membrane channels and membrane-associated guanylate kinases
Eps15l1	Epidermal growth factor receptor substrate 15-like 1	Seems to be a constitutive component of clathrin-coated pits that is required for receptor-mediated endocytosis. Involved in endocytosis of integrin beta-1 (ITGB1) and transferrin receptor (TFR)
Eya3	Eyes absent homolog 3	Tyrosine phosphatase that specifically dephosphorylates 'Tyr-142' of histone H2AX (H2AXY142ph). 'Tyr-142' phosphorylation of histone H2AX plays a central role in DNA repair and acts as a mark that distinguishes between apoptotic and repair responses to genotoxic stress. Promotes efficient DNA repair by dephosphorylating H2AX, promoting the recruitment of DNA repair complexes containing MDC1 (By s…
Ezh2	Histone-lysine N-methyltransferase EZH2	Polycomb group (PcG) protein. Catalytic subunit of the PRC2/EED-EZH2 complex, which methylates (H3K9me) and 'Lys-27' (H3K27me) of histone H3, leading to transcriptional repression of the affected target gene. Able to mono-, di- and trimethylate 'Lys-27' of histone H3 to form H3K27me1, H3K27me2 and H3K27me3, respectively. Displays a preference for substrates with less methylation, loses activity w…
Fam115a	TRPM8 channel-associated factor 1	Positively regulates the plasma membrane cation channel TRPM8 activity. Involved in the recruitment of TRPM8 to the cell surface. Promotes prostate cancer cell migration inhibition in a TRPM8-dependent manner
Fam184a	Family with sequence similarity 184, member A	https://smart.embl.de/smart/DDvec.cgi?smart=1143:Pfam_FAM184(57|267)+COIL(300|631)+COIL(656|788)+COIL(850|914)+COIL(960|983)+
Fdxr	NADPH:adrenodoxin oxidoreductase, mitochondrial	Serves as the first electron transfer protein in all the mitochondrial P450 systems. Including cholesterol side chain cleavage in all steroidogenic tissues, steroid 11-beta hydroxylation in the adrenal cortex, 25-OH-vitamin D3-24 hydroxylation in the kidney, and sterol C-27 hydroxylation in the liver
Fgfr3	Tyrosine-protein kinase that acts as cell-surface receptor for fibroblast growth factors and plays an essential role in the regulation of cell proliferation, differentiation and apoptosis. Plays an essential role in the regulation of chondrocyte differentiation, proliferation and apoptosis, and is required for normal skeleton development. Regulates both osteogenesis and postnatal bone mineralizat…	https://smart.embl.de/smart/DDvec.cgi?smart=782:SIGNAL(1|20)+IGc2(50|114)+IGc2(143|211)+IGc2(242|322)+TRANS(349|371)+TyrKc(448|724)+
Fnbp4	Formin binding protein 4	https://smart.embl.de/smart/DDvec.cgi?smart=1077:WW(265|298)+COIL(442|478)+WW(650|683)+
Fuz	Protein fuzzy homolog	Probable planar cell polarity effector involved in cilium biogenesis. May regulate protein and membrane transport to the cilium. Proposed to function as core component of the CPLANE (ciliogenesis and planar polarity effectors) complex involved in the recruitment of peripheral IFT-A proteins to basal bodies. May regulate the morphogenesis of hair follicles which depends on functional primary cilia
Gapvd1	GTPase-activating protein and VPS9 domain-containing protein 1	Acts both as a GTPase-activating protein (GAP) and a guanine nucleotide exchange factor (GEF), and participates in various processes such as endocytosis, insulin receptor internalization or LC2A4/GLUT4 trafficking. Acts as a GEF for the Ras-related protein RAB31 by exchanging bound GDP for free GTP, leading to regulate LC2A4/GLUT4 trafficking. In the absence of insulin, it maintains RAB31 in an a…
Gdpd5	Glycerophosphodiester phosphodiesterase domain-containing protein 5	Promotes neurite formation. Cooperates with PRDX1 to drive postmitotic motor neuron differentiation. The glycerophosphodiester phosphodiesterase activity may be required for its role in neuronal differentiation. May contribute to the osmotic regulation of cellular glycerophosphocholine
Gkap1	G kinase anchoring protein 1	Regulates insulin-dependent IRS1 tyrosine phosphorylation in adipocytes by modulating the availability of IRS1 to IR tyrosine kinase. Its association with IRS1 is required for insulin-induced translocation of SLC2A4 to the cell membrane. Involved in TNF-induced impairment of insulin-dependent IRS1 tyrosine phosphorylation
Golgb1	Golgi autoantigen, golgin subfamily b, macrogolgin 1	https://smart.embl.de/smart/DDvec.cgi?smart=3238:COIL(42|107)+COIL(130|219)+COIL(253|528)+COIL(563|594)+COIL(679|1121)+COIL(1153|1240)+COIL(1286|1369)+COIL(1402|1755)+COIL(1818|2034)+COIL(2083|2717)+COIL(2775|2827)+COIL(2854|2943)+COIL(3007|3057)+COIL(3117|3163)+TRANS(3215|3237)+
Grip1	Glutamate receptor-interacting protein 1	May play a role as a localized scaffold for the assembly of a multiprotein signaling complex and as mediator of the trafficking of its binding partners at specific subcellular location in neurons (By similarity). Through complex formation with NSG1, GRIA2 and STX12 controls the intracellular fate of AMPAR and the endosomal sorting of the GRIA2 subunit toward recycling and membrane targeting (By s…
Gtpbp6	GTP binding protein 6 (putative)	https://smart.embl.de/smart/DDvec.cgi?smart=514:Pfam_GTP-bdg_N(107|198)+Pfam_GTP-bdg_M(200|279)+Pfam_MMR_HSR1(286|401)+
H2-T22	Histocompatibility 2, T region locus 22	Belongs to the MHC class I family
Hdac7	Histone deacetylase 7	Responsible for the deacetylation of lysine residues on the N-terminal part of the core histones (H2A, H2B, H3 and H4). Histone deacetylation gives a tag for epigenetic repression and plays an important role in transcriptional regulation, cell cycle progression and developmental events. Histone deacetylases act via the formation of large multiprotein complexes. Involved in muscle maturation by re…
Icmt	Protein-s-isoprenylcysteine o-methyltransferase	Catalyzes the post-translational methylation of isoprenylated C-terminal cysteine residues
Ilf3	Interleukin enhancer-binding factor 3	RNA-binding protein that plays an essential role in the biogenesis of circular RNAs (circRNAs) which are produced by back- splicing circularization of pre-mRNAs. Within the nucleus, promotes circRNAs processing by stabilizing the regulatory elements residing in the flanking introns of the circularized exons. Plays thereby a role in the back-splicing of a subset of circRNAs. As a consequence, part…
Kalrn	Kalirin	Promotes the exchange of GDP by GTP. Activates specific Rho GTPase family members, thereby inducing various signaling mechanisms that regulate neuronal shape, growth, and plasticity, through their effects on the actin cytoskeleton. Induces lamellipodia independent of its GEF activity (By similarity)
Kansl1	KAT8 regulatory NSL complex subunit 1	As part of the NSL complex it is involved in acetylation of nucleosomal histone H4 on several lysine residues and therefore may be involved in the regulation of transcription
Kif13a	Kinesin family member 13a	Plus end-directed microtubule-dependent motor protein involved in intracellular transport and regulating various processes such as mannose-6-phosphate receptor (M6PR) transport to the plasma membrane, endosomal sorting during melanosome biogenesis and cytokinesis. During melanosome maturation, required for delivering melanogenic enzymes from recycling endosomes to nascent melanosomes by creating …
Kif21a	Kinesin-like protein KIF21A	Microtubule-binding motor protein probably involved in neuronal axonal transport. In vitro, has a plus-end directed motor activity
Ksr1	Kinase suppressor of Ras 1	Scaffolding protein that is part of a multiprotein signaling complex. Promotes phosphorylation of Raf family members and activation of downstream MAP kinases. Promotes activation of MAPK1 and/or MAPK3, both in response to EGF and to cAMP. Does not have kinase activity by itself (Probable)
Lpgat1	Acyl-CoA:lysophosphatidylglycerol acyltransferase 1	Lysophosphatidylglycerol (LPG) specific acyltransferase that recognizes various acyl-CoAs and LPGs as substrates but demonstrates a clear preference for long chain saturated fatty acyl-CoAs and oleoyl-CoA as acyl donors. Prefers oleoyl-LPG over palmitoyl-LPG as an acyl receptor and oleoyl-CoA over lauroyl-CoA as an acyl donor (By similarity)
Man2c1	Mannosidase, alpha, class 2c, member 1	Alpha-mannosidase 2C1
Map6	Microtubule-associated protein 6	Involved in microtubule stabilization in many cell types, including neuronal cells. Specifically has microtubule cold stabilizing activity. Involved in dendrite morphogenesis and maintenance by regulating lysosomal trafficking via its interaction with TMEM106B
Mbnl1	Muscleblind like splicing factor 1	Mediates pre-mRNA alternative splicing regulation. Acts either as activator or repressor of splicing on specific pre-mRNA targets. Inhibits cardiac troponin-T (TNNT2) pre-mRNA exon inclusion but induces insulin receptor (IR) pre-mRNA exon inclusion in muscle. Antagonizes the alternative splicing activity pattern of CELF proteins. Regulates the TNNT2 exon 5 skipping through competition with U2AF2.…
Med14	Mediator of RNA polymerase II transcription subunit 14	Component of the Mediator complex, a coactivator involved in the regulated transcription of nearly all RNA polymerase II-dependent genes. Mediator functions as a bridge to convey information from gene-specific regulatory proteins to the basal RNA polymerase II transcription machinery. Mediator is recruited to promoters by direct interactions with regulatory proteins and serves as a scaffold for t…
Mfhas1	Malignant fibrous histiocytoma-amplified sequence 1 homolog	Malignant fibrous histiocytoma amplified sequence 1
Mon2	MON2 homolog, regulator of endosome to Golgi trafficking	Protein MON2 homolog
Mtcl1	Microtubule cross-linking factor 1	Microtubule-associated factor involved in the late phase of epithelial polarization and microtubule dynamics regulation. Plays a role in the development and maintenance of non-centrosomal microtubule bundles at the lateral membrane in polarized epithelial cells
Mtss1	Metastasis suppressor protein 1	Inhibits the nucleation of actin filaments in vitro
Ncoa1	Nuclear receptor coactivator 1	Nuclear receptor coactivator that directly binds nuclear receptors and stimulates the transcriptional activities in a hormone-dependent fashion. Involved in the coactivation of different nuclear receptors, such as for steroids (PGR, GR and ER), retinoids (RXRs), thyroid hormone (TRs) and prostanoids (PPARs). Also involved in coactivation mediated by STAT3, STAT5A, STAT5B and STAT6 transcription f…
Ncoa5	Nuclear receptor coactivator 5	Nuclear receptor coregulator that can have both coactivator and corepressor functions. Interacts with nuclear receptors for steroids (ESR1 and ESR2) independently of the steroid binding domain (AF-2) of the ESR receptors, and with the orphan nuclear receptor NR1D2. Involved in the coactivation of nuclear steroid receptors (ER) as well as the corepression of MYC in response to 17-beta-estradiol (E…
Ncor2	Nuclear receptor co-repressor 2	Nuclear receptor corepressor 2
Necap2	Adaptin ear-binding coat-associated protein 2	Involved in endocytosis
Nek1	Nima (never in mitosis gene a)-related expressed kinase 1	Serine/threonine-protein kinase Nek1
Nfatc2	Nuclear factor of activated t cells, cytoplasmic, calcineurin dependent 2	Nuclear factor of activated T-cells, cytoplasmic 2
Nfix	Nuclear factor 1 X-type	Recognizes and binds the palindromic sequence 5'- TTGGCNNNNNGCCAA-3' present in viral and cellular promoters and in the origin of replication of adenovirus type 2. These proteins are individually capable of activating transcription and replication. Isoform NFIX1 acts as a transcriptional activator while isoform NFIX3 acts as a repressor
Nrcam	Neuronal cell adhesion molecule	Cell adhesion protein that is required for normal responses to cell-cell contacts in brain and in the peripheral nervous system. Plays a role in neurite outgrowth in response to contactin binding. Plays a role in mediating cell-cell contacts between Schwann cells and axons. Plays a role in the formation and maintenance of the nodes of Ranvier on myelinated axons. Nodes of Ranvier contain clustere…
Nrxn1	Neurexin-1-beta	Neuronal cell surface protein that may be involved in cell recognition and cell adhesion by forming intracellular junctions through binding to neuroligins. May play a role in formation or maintenance of synaptic junctions. May mediate intracellular signaling. May play a role in angiogenesis (By similarity)
Otulin	Otu deubiquitinase with linear linkage specificity	Ubiquitin thioesterase otulin
Pbx4	Pre-B-cell leukemia transcription factor 4	Pre B cell leukemia homeobox 4
Pccb	Propionyl-CoA carboxylase beta chain, mitochondrial	Propionyl Coenzyme A carboxylase, beta polypeptide
Pcgf2	Polycomb group RING finger protein 2	Transcriptional repressor. Binds specifically to the DNA sequence 5'-GACTNGACT-3'. Has tumor suppressor activity. May play a role in control of cell proliferation and/or neural cell development (Probable). Regulates proliferation of early T progenitor cells by maintaining expression of HES1. Also plays a role in antero-posterior specification of the axial skeleton and negative regulation of the s…
Pcyt2	Phosphate cytidylyltransferase 2, ethanolamine	Ethanolamine-phosphate cytidylyltransferase
Pecam1	Platelet endothelial cell adhesion molecule	Cell adhesion molecule which is required for leukocyte transendothelial migration (TEM) under most inflammatory conditions (By similarity). Tyr-679 plays a critical role in TEM and is required for efficient trafficking of PECAM1 to and from the lateral border recycling compartment (LBRC) and is also essential for the LBRC membrane to be targeted around migrating leukocytes (By similarity). Hetero…
Pex2	Peroxisomal biogenesis factor 2	Somewhat implicated in the biogenesis of peroxisomes
Pfkfb3	6-phosphofructo-2-kinase/fructose-2,6-biphosphatase 3	https://smart.embl.de/smart/DDvec.cgi?smart=520:Pfam_KTI12(36|209)+PGAM(248|395)+
Phc1	Polyhomeotic-like protein 1	Component of a Polycomb group (PcG) multiprotein PRC1-like complex, a complex class required to maintain the transcriptionally repressive state of many genes, including Hox genes, throughout development. PcG PRC1 complex acts via chromatin remodeling and modification of histones
Phf3	PHD finger protein 3	https://smart.embl.de/smart/DDvec.cgi?smart=2025:PHD(697|748)+TFS2M(908|1008)+Pfam_SPOC(1178|1328)+
Phkb	Phosphorylase b kinase regulatory subunit beta	Phosphorylase b kinase catalyzes the phosphorylation of serine in certain substrates, including troponin I. The beta chain acts as a regulatory unit and modulates the activity of the holoenzyme in response to phosphorylation (By similarity)
Pld3	Phospholipase D3	May be involved in APP processing
Plxnb3	Plexin-B3	Receptor for SEMA5A that plays a role in axon guidance, invasive growth and cell migration. Stimulates neurite outgrowth and mediates Ca(2+)/Mg(2+)-dependent cell aggregation. In glioma cells, SEMA5A stimulation of PLXNB3 results in the disassembly of F-actin stress fibers, disruption of focal adhesions and cellular collapse as well as inhibition of cell migration and invasion through ARHGDIA-med…
Pml	Probable transcription factor pml	Protein PML
Pnkp	Bifunctional polynucleotide phosphatase/kinase	Plays a key role in the repair of DNA damage, functioning as part of both the non-homologous end-joining (NHEJ) and base excision repair (BER) pathways. Through its two catalytic activities, PNK ensures that DNA termini are compatible with extension and ligation by either removing 3'-phosphates from, or by phosphorylating 5'-hydroxyl groups on, the ribose sugar of the DNA backbone
Pogz	Pogo transposable element with ZNF domain	Plays a role in mitotic cell cycle progression and is involved in kinetochore assembly and mitotic sister chromatid cohesion. Probably through its association with CBX5 plays a role in mitotic chromosome segregation by regulating aurora kinase B/AURKB activation and AURKB and CBX5 dissociation from chromosome arms (By similarity)
Pop5	Processing of precursor 5, ribonuclease p/mrp family (s. cerevisiae)	Ribonuclease P/MRP protein subunit POP5
Ppapdc1b	Phospholipid phosphatase 5	Displays magnesium-independent phosphatidate phosphatase activity in vitro. Catalyzes the conversion of phosphatidic acid to diacylglycerol (By similarity)
Ppfibp1	Ptprf interacting protein, binding protein 1 (liprin beta 1)	Liprin-beta-1
Ppp1r12a	Protein phosphatase 1 regulatory subunit 12A	Key regulator of protein phosphatase 1C (PPP1C). Mediates binding to myosin. As part of the PPP1C complex, involved in dephosphorylation of PLK1. Capable of inhibiting HIF1AN- dependent suppression of HIF1A activity (By similarity)
Ppp1r12b	Protein phosphatase 1 regulatory subunit 12B	Regulates myosin phosphatase activity. Augments Ca(2+) sensitivity of the contractile apparatus (By similarity)
Ppp6r3	Serine/threonine-protein phosphatase 6 regulatory subunit 3	Regulatory subunit of protein phosphatase 6 (PP6). May function as a scaffolding PP6 subunit. May have an important role in maintaining immune self-tolerance (By similarity)
Pradc1	Protease-associated domain-containing protein 1	Protease-associated domain containing 1
Prpf39	Pre-mrna processing factor 39	Involved in pre-mRNA splicing
Pstk	O-phosphoseryl-trna(sec) kinase	L-seryl-tRNA(Sec) kinase
Pter	Phosphotriesterase-related protein	Phosphotriesterase related
Ptprm	Receptor-type tyrosine-protein phosphatase mu	Involved in cell-cell adhesion through homophilic interactions. May play a key role in signal transduction and growth control
Rarb	Retinoic acid receptor beta	Receptor for retinoic acid. Retinoic acid receptors bind as heterodimers to their target response elements in response to their ligands, all-trans or 9-cis retinoic acid, and regulate gene expression in various biological processes. The RAR/RXR heterodimers bind to the retinoic acid response elements (RARE) composed of tandem 5'-AGGTCA-3' sites known as DR1-DR5. In the absence of ligand, acts mai…
Rgs8	Regulator of G-protein signaling 8	Regulates G protein-coupled receptor signaling cascades, including signaling via muscarinic acetylcholine receptor CHRM2 and dopamine receptor DRD2. Inhibits signal transduction by increasing the GTPase activity of G protein alpha subunits, thereby driving them into their inactive GDP-bound form. Modulates the activity of potassium channels that are activated in response to DRD2 and CHRM2 signali…
Rnf144a	E3 ubiquitin-protein ligase RNF144A	E3 ubiquitin-protein ligase which accepts ubiquitin from E2 ubiquitin-conjugating enzymes UBE2L3 and UBE2L6 in the form of a thioester and then directly transfers the ubiquitin to targeted substrates. Mediates the ubiquitination and degradation of the DNA damage kinase PRKDC
Rps6kb2	Ribosomal protein s6 kinase, polypeptide 2	Phosphorylates specifically ribosomal protein S6. Seems to act downstream of mTOR signaling in response to growth factors and nutrients to promote cell proliferation, cell growth and cell cycle progression in an alternative pathway regulated by MEAK7
Scrib	Scribbled planar cell polarity	Protein scribble homolog
Scube3	Signal peptide, CUB and EGF-like domain-containing protein 3	Binds to TGFBR2 and activates TGFB signaling
Sdccag3	Serologically defined colon cancer antigen 3 homolog	May be involved in modulation of TNF response. May be involved in presentation of TNFRSF1A on the cell surface. Involved in the endosome-to-plasma membrane trafficking and recycling of SNX27-retromer-dependent cargo proteins, such as GLUT1. Involved in the regulation of cytokinesis
Slc18b1	MFS-type transporter SLC18B1	Solute carrier family 18, subfamily B, member 1
Slc24a2	Solute carrier family 24 (sodium/potassium/calcium exchanger), member 2	Belongs to the Ca(2+):cation antiporter (CaCA) (TC 2.A.19) family
Slc25a19	Solute carrier family 25 (mitochondrial thiamine pyrophosphate transporter), member 19	Mitochondrial thiamine pyrophosphate carrier
Slc25a26	Solute carrier family 25 (mitochondrial s-adenosylmethionine transporter), member 26	S-adenosylmethionine mitochondrial carrier protein
Slc29a1	Solute carrier family 29 (equilibrative nucleoside transporter), member 1/2/3	Equilibrative nucleoside transporter 1
Slc30a9	Zinc transporter 9	Acts as a zinc transporter involved in intracellular zinc homeostasis (By similarity). Functions as a secondary coactivator for nuclear receptors by cooperating with p160 coactivators subtypes. Plays a role in transcriptional activation of Wnt-responsive genes
Slc37a3	Mfs transporter, opa family, solute carrier family 37 (glycerol-3-phosphate transporter), member 3	Solute carrier family 37 (glycerol-3-phosphate transporter), member 3
Slc39a7	Zinc transporter SLC39A7	Zinc transporter, that transports Zn(2+) from the endoplasmic reticulum/Golgi apparatus to the cytosol
Spata5	Spermatogenesis-associated protein 5	May be involved in morphological and functional mitochondrial transformations during spermatogenesis
Srcap	Snf2-related CREBBP activator protein	https://smart.embl.de/smart/DDvec.cgi?smart=3271:Pfam_HSA(127|196)+DEXDc(626|818)+HELICc(2073|2156)+COIL(2323|2358)+AT_hook(2902|2914)+AT_hook(2982|2994)+AT_hook(3046|3058)+
Ssbp4	Single stranded dna binding protein 4, isoform cra_b	Single stranded DNA binding protein 4
St6galnac6	ST6 (alpha-N-acetyl-neuraminyl-2,3-beta-galactosyl-1,3)-N-acetylgalactosaminide alpha-2,6-sialyltransferase 6	Alpha-N-acetylgalactosaminide alpha-2,6-sialyltransferase 6
Strada	STE20-related kinase adapter protein alpha	Pseudokinase which, in complex with CAB39/MO25 (CAB39/MO25alpha or CAB39L/MO25beta), binds to and activates STK11/LKB1. Adopts a closed conformation typical of active protein kinases and binds STK11/LKB1 as a pseudosubstrate, promoting conformational change of STK11/LKB1 in an active conformation (By similarity)
Sumf2	Sulfatase-modifying factor 2	Lacks formyl-glycine generating activity and is unable to convert newly synthesized inactive sulfatases to their active form. Inhibits the activation of sulfatases by SUMF1 (By similarity)
Syt16	Synaptotagmin-14/16	Synaptotagmin-16
Tada3	Transcriptional adapter 3	Functions as a component of the PCAF complex. The PCAF complex is capable of efficiently acetylating histones in a nucleosomal context. The PCAF complex could be considered as the human version of the yeast SAGA complex. Also known as a coactivator for p53/TP53-dependent transcriptional activation (By similarity). Component of the ATAC complex, a complex with histone acetyltransferase activity on…
Tanc2	Protein TANC2	Tetratricopeptide repeat, ankyrin repeat and coiled-coil containing 2
Tbc1d13	TBC1 domain family member 13	Acts as a GTPase-activating protein for RAB35. Together with RAB35 may be involved in regulation of insulin-induced glucose transporter SLC2A4/GLUT4 translocation to the plasma membrane in adipocytes
Tcf12	Transcription factor 4/12	Transcription factor 12
Tcof1	Treacle ribosome biogenesis factor 1	Treacle protein
Tenm4	Teneurin-4	Involved in neural development, regulating the establishment of proper connectivity within the nervous system. Plays a role in the establishment of the anterior-posterior axis during gastrulation. Regulates the differentiation and cellular process formation of oligodendrocytes and myelination of small- diameter axons in the central nervous system (CNS). Promotes activation of focal adhesion kinas…
Thoc5	THO complex subunit 5 homolog	Acts as component of the THO subcomplex of the TREX complex which is thought to couple mRNA transcription, processing and nuclear export, and which specifically associates with spliced mRNA and not with unspliced pre-mRNA. TREX is recruited to spliced mRNAs by a transcription-independent mechanism, binds to mRNA upstream of the exon-junction complex (EJC) and is recruited in a splicing- and cap-d…
Tial1	Tia1 cytotoxic granule-associated RNA binding protein-like 1	Nucleolysin TIAR
Tjap1	Tight junction associated protein 1	https://smart.embl.de/smart/DDvec.cgi?smart=539:COIL(32|165)+Pfam_Pilt(262|447)+Pfam_Pilt(442|538)+
Tmem209	Transmembrane protein 209	https://smart.embl.de/smart/DDvec.cgi?smart=561:Pfam_CytochromB561_N(6|560)+
Tmem80	Transmembrane protein 80	https://smart.embl.de/smart/DDvec.cgi?smart=123:Pfam_Transmemb_17(1|107)+
Tpd52l1	Tumor protein D52-like 1	https://smart.embl.de/smart/DDvec.cgi?smart=204:Pfam_TPD52(9|187)+
Tpm1	Tropomyosin alpha-1 chain	Binds to actin filaments in muscle and non-muscle cells. Plays a central role, in association with the troponin complex, in the calcium dependent regulation of vertebrate striated muscle contraction. Smooth muscle contraction is regulated by interaction with caldesmon. In non-muscle cells is implicated in stabilizing cytoskeleton actin filaments
Trub2	Trub pseudouridine (psi) synthase family member 2	Mitochondrial mRNA pseudouridine synthase Trub2
Uba2	SUMO-activating enzyme subunit 2	The heterodimer acts as an E1 ligase for SUMO1, SUMO2, SUMO3, and probably SUMO4. It mediates ATP-dependent activation of SUMO proteins followed by formation of a thioester bond between a SUMO protein and a conserved active site cysteine residue on UBA2/SAE2 (By similarity)
Ubac1	Ubiquitin-associated domain-containing protein 1	Non-catalytic subunit of the KPC complex that acts as E3 ubiquitin-protein ligase. Required for poly-ubiquitination and proteasome-mediated degradation of CDKN1B during G1 phase of the cell cycle (By similarity)
Usp16	Ubiquitin carboxyl-terminal hydrolase 16/45	Ubiquitin carboxyl-terminal hydrolase 16
Usp47	Ubiquitin carboxyl-terminal hydrolase 47	Ubiquitin-specific protease that specifically deubiquitinates monoubiquitinated DNA polymerase beta (POLB), stabilizing POLB thereby playing a role in base-excision repair (BER) (By similarity). Acts as a regulator of cell growth and genome integrity. May also indirectly regulate CDC25A expression at a transcriptional level
Vegfa	Vascular endothelial growth factor A	Growth factor active in angiogenesis, vasculogenesis and endothelial cell growth. Induces endothelial cell proliferation, promotes cell migration, inhibits apoptosis and induces permeabilization of blood vessels. Binds to the FLT1/VEGFR1 and KDR/VEGFR2 receptors, heparan sulfate and heparin. May play a role in increasing vascular permeability during lactation, when increased transport of molecule…
Wdr45	WD repeat domain phosphoinositide-interacting protein 4	Plays an important role in the autophagy pathway, which is the major intracellular degradation system by which cytoplasmic materials are packaged into autophagosomes and delivered to lysosomes for degradation
Wdr59	GATOR complex protein WDR59	As a component of the GATOR subcomplex GATOR2, functions within the amino acid-sensing branch of the TORC1 signaling pathway. Indirectly activates mTORC1 and the TORC1 signaling pathway through the inhibition of the GATOR1 subcomplex. It is negatively regulated by the upstream amino acid sensors SESN2 and CASTOR1
Zbed6	Zinc finger bed domain-containing protein 6	Zinc finger, BED domain containing 6
Zc3h14	Zinc finger CCCH domain-containing protein 14	Involved in poly(A) tail length control in neuronal cells. Binds the polyadenosine RNA oligonucleotides
Zdhhc16	Zinc finger, dhhc domain containing 16	Palmitoyltransferase ZDHHC16
Zdhhc20	Probable palmitoyltransferase ZDHHC20	Zinc finger, DHHC domain containing 20
Zdhhc3	Zinc finger, dhhc domain containing 3	Palmitoyltransferase ZDHHC3
Zeb2	Zinc finger E-box-binding homeobox 2	Transcriptional inhibitor that binds to DNA sequence 5'- CACCT-3' in different promoters. Represses transcription of E- cadherin
Zfp12	Zinc finger protein 12	Transcriptional repressor which suppresses activation protein 1 (AP-1)- and serum response element (SRE)-mediated transcriptional activity
Zfp362	Zinc finger protein 362/384	Zinc finger protein 362
Zfp467	Zinc finger protein 467	Transcription factor that promotes adipocyte differentiation and suppresses osteoblast differentiation in the bone marrow. Enhances the osteoclast-supporting ability of stromal cells. Binds with STAT3 the consensus sequence 5'-CTTCTGGGAAGA-3' of the acute phase response element (APRE). Transactivates several promoters including FOS, OSM and PPARG. Recruits a histone deacetylase complex
Zfp512	Zinc finger protein 512	May be involved in transcriptional regulation
Zfp687	Zinc finger protein 687	May be involved in transcriptional regulation
Zyx	Zyxin	Adhesion plaque protein. Binds alpha-actinin and the CRP protein. Important for targeting TES and ENA/VASP family members to focal adhesions and for the formation of actin-rich structures. May be a component of a signal transduction pathway that mediates adhesion-stimulated changes in gene expression (By similarity)

## Sheet: S2f. Merged_DAS_list_GO
Supplementary Table S2f. GO annotation for three comparisons Combined genes list (unique gene entries; Table S2e; FDR<0.05)
		#category	term ID	term description	observed gene count	background gene count	strength	false discovery rate	matching proteins in your network (IDs)	matching proteins in your network (labels)
		GO Process	GO:0009987	Cellular process	132	13330	0.13	0.00022	10090.ENSMUSP00000000305,10090.ENSMUSP00000001520,10090.ENSMUSP00000002079,10090.ENSMUSP00000002603,10090.ENSMUSP00000003044,10090.ENSMUSP00000003860,10090.ENSMUSP00000018478,10090.ENSMUSP00000018681,10090.ENSMUSP00000020939,10090.ENSMUSP00000020971,10090.ENSMUSP00000021078,10090.ENSMUSP00000021089,10090.ENSMUSP00000025186,10090.ENSMUSP00000025749,10090.ENSMUSP00000026129,10090.ENSMUSP00000026154…	Tpd52l1,Afg3l1,Plxnb3,Scrib,Pnkp,Adck4,Ksr1,Pcgf2,Nrcam,Rnf144a,Fdxr,Slc25a19,Slc39a7,Rps6kb2,Pcyt2,Zdhhc16,Usp16,Eif2a,Ccnl1,Necap2,Brdt,Tada3,Nek1,Gdpd5,Ubac1,Trub2,Icmt,Wdr59,Mfhas1,Thoc5,Ptprm,Rgs8,Tbc1d13,Phkb,Ankrd16,Ccdc64,Dpf1,Kif13a,Otulin,Slc25a26,Cadps,Map6,Ilf3,Astn2,Ppapdc1b,Rarb,Ppp1r12a,Zeb2,Fuz,Pex2,Dach1,Commd7,Car12,Mon2,Nfatc2,Pstk,Col4a3bp,Mtss1,Pecam1,Pop5,Pbx4,Dync1i2,Ezh2,E…
		GO Process	GO:0048522	Positive regulation of cellular process	69	5407	0.24	0.0034	10090.ENSMUSP00000000305,10090.ENSMUSP00000002079,10090.ENSMUSP00000002603,10090.ENSMUSP00000003044,10090.ENSMUSP00000018478,10090.ENSMUSP00000020971,10090.ENSMUSP00000025749,10090.ENSMUSP00000026710,10090.ENSMUSP00000029387,10090.ENSMUSP00000031215,10090.ENSMUSP00000032410,10090.ENSMUSP00000034065,10090.ENSMUSP00000036175,10090.ENSMUSP00000036379,10090.ENSMUSP00000038366,10090.ENSMUSP00000041848…	Tpd52l1,Plxnb3,Scrib,Pnkp,Ksr1,Rnf144a,Rps6kb2,Usp16,Eif2a,Brdt,Tada3,Nek1,Gdpd5,Fam115a,Scube3,Trub2,Icmt,Wdr59,Mfhas1,Thoc5,Dpf1,Cadps,Map6,Ilf3,Rarb,Cspp1,Ppp1r12a,Zeb2,Fuz,Nfatc2,Mtss1,Pecam1,Pbx4,Ezh2,Eya3,Eif4g3,Pml,Ncoa1,Mtcl1,Fgfr3,Dlg3,Hdac7,Aak1,Gkap1,Med14,Strada,Uba2,Epb4.1,Tial1,Usp47,Tenm4,Nfix,Lpgat1,Ncor2,C2cd5,Atf2,Tpm1,Dmd,Sdccag3,Kalrn,Vegfa,Zdhhc3,Grip1,Cep295,Slc30a9,Ctbp2,Ba…
		GO Process	GO:0050794	Regulation of cellular process	102	9541	0.16	0.0034	10090.ENSMUSP00000000305,10090.ENSMUSP00000002079,10090.ENSMUSP00000002603,10090.ENSMUSP00000003044,10090.ENSMUSP00000018478,10090.ENSMUSP00000018681,10090.ENSMUSP00000020939,10090.ENSMUSP00000020971,10090.ENSMUSP00000025749,10090.ENSMUSP00000026710,10090.ENSMUSP00000029387,10090.ENSMUSP00000029416,10090.ENSMUSP00000031215,10090.ENSMUSP00000032410,10090.ENSMUSP00000034065,10090.ENSMUSP00000036175…	Tpd52l1,Plxnb3,Scrib,Pnkp,Ksr1,Pcgf2,Nrcam,Rnf144a,Rps6kb2,Usp16,Eif2a,Ccnl1,Brdt,Tada3,Nek1,Gdpd5,Fam115a,Scube3,Trub2,Icmt,Wdr59,Mfhas1,Thoc5,Ptprm,Rgs8,Ncoa5,Dpf1,Kif13a,Otulin,Cadps,Map6,Ilf3,Astn2,Ppapdc1b,Rarb,Cspp1,Ppp1r12a,Zeb2,Fuz,Pex2,Dach1,Commd7,Nfatc2,Pstk,Zfp12,Col4a3bp,Mtss1,Pecam1,Pbx4,Dync1i2,Ezh2,Eya3,Eif4g3,Pml,Ncoa1,Mtcl1,Fgfr3,Dlg3,Hdac7,Aak1,Gkap1,Med14,Eml4,Mbnl1,Tanc2,Stra…
		GO Process	GO:0050789	Regulation of biological process	104	9973	0.15	0.005	10090.ENSMUSP00000000305,10090.ENSMUSP00000002079,10090.ENSMUSP00000002603,10090.ENSMUSP00000003044,10090.ENSMUSP00000018478,10090.ENSMUSP00000018681,10090.ENSMUSP00000020939,10090.ENSMUSP00000020971,10090.ENSMUSP00000025749,10090.ENSMUSP00000026710,10090.ENSMUSP00000029387,10090.ENSMUSP00000029416,10090.ENSMUSP00000031215,10090.ENSMUSP00000032410,10090.ENSMUSP00000034065,10090.ENSMUSP00000036175…	Tpd52l1,Plxnb3,Scrib,Pnkp,Ksr1,Pcgf2,Nrcam,Rnf144a,Rps6kb2,Usp16,Eif2a,Ccnl1,Brdt,Tada3,Nek1,Gdpd5,Fam115a,Scube3,Trub2,Icmt,Wdr59,Mfhas1,Thoc5,Ptprm,Rgs8,Ncoa5,Dpf1,Kif13a,Otulin,Cadps,Map6,Ilf3,Astn2,Ppapdc1b,Rarb,Cspp1,Ppp1r12a,Zeb2,Fuz,Pex2,Dach1,Commd7,Nfatc2,Pstk,Zfp12,Col4a3bp,Mtss1,Pecam1,Pbx4,Dync1i2,Ezh2,Eya3,Eif4g3,Pml,Ncoa1,Mtcl1,Fgfr3,Dlg3,Hdac7,Aak1,Gkap1,Med14,Eml4,Mbnl1,Tanc2,Stra…
		GO Process	GO:0065007	Biological regulation	108	10591	0.14	0.0058	10090.ENSMUSP00000000305,10090.ENSMUSP00000002079,10090.ENSMUSP00000002603,10090.ENSMUSP00000003044,10090.ENSMUSP00000018478,10090.ENSMUSP00000018681,10090.ENSMUSP00000020939,10090.ENSMUSP00000020971,10090.ENSMUSP00000025186,10090.ENSMUSP00000025749,10090.ENSMUSP00000026710,10090.ENSMUSP00000029387,10090.ENSMUSP00000029416,10090.ENSMUSP00000031215,10090.ENSMUSP00000032410,10090.ENSMUSP00000034065…	Tpd52l1,Plxnb3,Scrib,Pnkp,Ksr1,Pcgf2,Nrcam,Rnf144a,Slc39a7,Rps6kb2,Usp16,Eif2a,Ccnl1,Brdt,Tada3,Nek1,Gdpd5,Fam115a,Scube3,Trub2,Icmt,Wdr59,Mfhas1,Thoc5,Ptprm,Rgs8,Ncoa5,Tbc1d13,Dpf1,Kif13a,Otulin,Cadps,Map6,Ilf3,Astn2,Ppapdc1b,Rarb,Cspp1,Ppp1r12a,Zeb2,Fuz,Pex2,Dach1,Commd7,Car12,Nfatc2,Pstk,Zfp12,Col4a3bp,Mtss1,Pecam1,Pbx4,Dync1i2,Ezh2,Eya3,Csmd1,Eif4g3,Pml,Ncoa1,Mtcl1,Fgfr3,Dlg3,Hdac7,Aak1,Gkap1…
		GO Process	GO:0097120	Receptor localization to synapse	6	50	1.21	0.0073	10090.ENSMUSP00000002603,10090.ENSMUSP00000085299,10090.ENSMUSP00000110611,10090.ENSMUSP00000123234,10090.ENSMUSP00000134402,10090.ENSMUSP00000138539	Scrib,Dlg3,Kalrn,Grip1,Nrxn1,Anks1b
		GO Process	GO:0048518	Positive regulation of biological process	70	5869	0.21	0.01	10090.ENSMUSP00000000305,10090.ENSMUSP00000002079,10090.ENSMUSP00000002603,10090.ENSMUSP00000003044,10090.ENSMUSP00000018478,10090.ENSMUSP00000020971,10090.ENSMUSP00000025749,10090.ENSMUSP00000026710,10090.ENSMUSP00000029387,10090.ENSMUSP00000031215,10090.ENSMUSP00000032410,10090.ENSMUSP00000034065,10090.ENSMUSP00000036175,10090.ENSMUSP00000036379,10090.ENSMUSP00000038366,10090.ENSMUSP00000041848…	Tpd52l1,Plxnb3,Scrib,Pnkp,Ksr1,Rnf144a,Rps6kb2,Usp16,Eif2a,Brdt,Tada3,Nek1,Gdpd5,Fam115a,Scube3,Trub2,Icmt,Wdr59,Mfhas1,Thoc5,Dpf1,Cadps,Map6,Ilf3,Rarb,Cspp1,Ppp1r12a,Zeb2,Fuz,Nfatc2,Mtss1,Pecam1,Pbx4,Ezh2,Eya3,Eif4g3,Pml,Ncoa1,Mtcl1,Fgfr3,Dlg3,Hdac7,Aak1,Gkap1,Med14,Strada,Uba2,Epb4.1,Tial1,Usp47,Tenm4,Nfix,Lpgat1,Ncor2,C2cd5,Atf2,Tpm1,Dmd,Sdccag3,Kalrn,Vegfa,Zdhhc3,Grip1,Cep295,Slc30a9,Abhd6,Ct…
		GO Process	GO:0043543	Protein acylation	9	177	0.84	0.0159	10090.ENSMUSP00000018681,10090.ENSMUSP00000026154,10090.ENSMUSP00000032410,10090.ENSMUSP00000054385,10090.ENSMUSP00000082971,10090.ENSMUSP00000086900,10090.ENSMUSP00000102585,10090.ENSMUSP00000107641,10090.ENSMUSP00000117392	Pcgf2,Zdhhc16,Tada3,Dpf1,Ncoa1,Zdhhc20,Kansl1,Atf2,Zdhhc3
		GO Process	GO:0043412	Macromolecule modification	40	2700	0.3	0.0175	10090.ENSMUSP00000003860,10090.ENSMUSP00000018478,10090.ENSMUSP00000018681,10090.ENSMUSP00000020971,10090.ENSMUSP00000025749,10090.ENSMUSP00000026154,10090.ENSMUSP00000026710,10090.ENSMUSP00000029387,10090.ENSMUSP00000032410,10090.ENSMUSP00000034065,10090.ENSMUSP00000040220,10090.ENSMUSP00000041848,10090.ENSMUSP00000043390,10090.ENSMUSP00000045603,10090.ENSMUSP00000050788,10090.ENSMUSP00000052056…	Adck4,Ksr1,Pcgf2,Rnf144a,Rps6kb2,Zdhhc16,Usp16,Eif2a,Tada3,Nek1,Ubac1,Trub2,Icmt,Ptprm,Phkb,Ankrd16,Dpf1,Otulin,Ilf3,Ppp1r12a,Ezh2,Eya3,St6galnac6,Pml,Ncoa1,Fgfr3,Hdac7,Zdhhc20,Aak1,Strada,Dnajc24,Uba2,Usp47,Kansl1,Atf2,B3galt5,Kalrn,Wdr45,Zdhhc3,Phc1
		GO Process	GO:2000112	Regulation of cellular macromolecule biosynthetic process	45	3203	0.28	0.0175	10090.ENSMUSP00000003044,10090.ENSMUSP00000018681,10090.ENSMUSP00000025749,10090.ENSMUSP00000026710,10090.ENSMUSP00000029387,10090.ENSMUSP00000029416,10090.ENSMUSP00000031215,10090.ENSMUSP00000032410,10090.ENSMUSP00000041848,10090.ENSMUSP00000045580,10090.ENSMUSP00000054385,10090.ENSMUSP00000057893,10090.ENSMUSP00000065770,10090.ENSMUSP00000067694,10090.ENSMUSP00000069257,10090.ENSMUSP00000069685…	Pnkp,Pcgf2,Rps6kb2,Usp16,Eif2a,Ccnl1,Brdt,Tada3,Trub2,Thoc5,Dpf1,Otulin,Ilf3,Rarb,Ppp1r12a,Zeb2,Pex2,Dach1,Commd7,Nfatc2,Pstk,Zfp12,Pbx4,Ezh2,Eif4g3,Pml,Ncoa1,Fgfr3,Hdac7,Med14,Dnajc24,Usp47,Nfix,Ncor2,Atf2,Dmd,Zfp467,Vegfa,Slc30a9,Phc1,Ctbp2,Banp,Tcof1,Zbed6,Tcf12
		GO Process	GO:0006464	Cellular protein modification process	38	2524	0.31	0.0188	10090.ENSMUSP00000003860,10090.ENSMUSP00000018478,10090.ENSMUSP00000018681,10090.ENSMUSP00000020971,10090.ENSMUSP00000025749,10090.ENSMUSP00000026154,10090.ENSMUSP00000026710,10090.ENSMUSP00000029387,10090.ENSMUSP00000032410,10090.ENSMUSP00000034065,10090.ENSMUSP00000040220,10090.ENSMUSP00000043390,10090.ENSMUSP00000045603,10090.ENSMUSP00000050788,10090.ENSMUSP00000054385,10090.ENSMUSP00000057893…	Adck4,Ksr1,Pcgf2,Rnf144a,Rps6kb2,Zdhhc16,Usp16,Eif2a,Tada3,Nek1,Ubac1,Icmt,Ptprm,Phkb,Dpf1,Otulin,Ilf3,Ppp1r12a,Ezh2,Eya3,St6galnac6,Pml,Ncoa1,Fgfr3,Hdac7,Zdhhc20,Aak1,Strada,Dnajc24,Uba2,Usp47,Kansl1,Atf2,B3galt5,Kalrn,Wdr45,Zdhhc3,Phc1
		GO Process	GO:0080090	Regulation of primary metabolic process	63	5290	0.21	0.024	10090.ENSMUSP00000000305,10090.ENSMUSP00000003044,10090.ENSMUSP00000018478,10090.ENSMUSP00000018681,10090.ENSMUSP00000020971,10090.ENSMUSP00000025749,10090.ENSMUSP00000026710,10090.ENSMUSP00000029387,10090.ENSMUSP00000029416,10090.ENSMUSP00000031215,10090.ENSMUSP00000032410,10090.ENSMUSP00000034065,10090.ENSMUSP00000041848,10090.ENSMUSP00000044135,10090.ENSMUSP00000045580,10090.ENSMUSP00000054385…	Tpd52l1,Pnkp,Ksr1,Pcgf2,Rnf144a,Rps6kb2,Usp16,Eif2a,Ccnl1,Brdt,Tada3,Nek1,Trub2,Mfhas1,Thoc5,Dpf1,Otulin,Ilf3,Rarb,Ppp1r12a,Zeb2,Fuz,Pex2,Dach1,Commd7,Nfatc2,Pstk,Zfp12,Pecam1,Pbx4,Ezh2,Eya3,Eif4g3,Pml,Ncoa1,Fgfr3,Dlg3,Hdac7,Med14,Mbnl1,Strada,Dnajc24,Uba2,Usp47,Nfix,Zc3h14,Lpgat1,Ncor2,Atf2,Ppp6r3,Dmd,Zfp467,Vegfa,Cep295,Slc30a9,Phc1,Abhd6,Ctbp2,Banp,Nrxn1,Tcof1,Zbed6,Tcf12
		GO Process	GO:0009889	Regulation of biosynthetic process	47	3526	0.26	0.0246	10090.ENSMUSP00000003044,10090.ENSMUSP00000018681,10090.ENSMUSP00000025749,10090.ENSMUSP00000026710,10090.ENSMUSP00000029387,10090.ENSMUSP00000029416,10090.ENSMUSP00000031215,10090.ENSMUSP00000032410,10090.ENSMUSP00000041848,10090.ENSMUSP00000045580,10090.ENSMUSP00000054385,10090.ENSMUSP00000057893,10090.ENSMUSP00000065770,10090.ENSMUSP00000067694,10090.ENSMUSP00000069257,10090.ENSMUSP00000069685…	Pnkp,Pcgf2,Rps6kb2,Usp16,Eif2a,Ccnl1,Brdt,Tada3,Trub2,Thoc5,Dpf1,Otulin,Ilf3,Rarb,Ppp1r12a,Zeb2,Pex2,Dach1,Commd7,Nfatc2,Pstk,Zfp12,Pbx4,Ezh2,Eif4g3,Pml,Ncoa1,Fgfr3,Hdac7,Med14,Dnajc24,Usp47,Nfix,Lpgat1,Ncor2,Atf2,Dmd,Zfp467,Vegfa,Slc30a9,Phc1,Abhd6,Ctbp2,Banp,Tcof1,Zbed6,Tcf12
		GO Process	GO:0016043	Cellular component organization	58	4769	0.22	0.0258	10090.ENSMUSP00000001520,10090.ENSMUSP00000002079,10090.ENSMUSP00000002603,10090.ENSMUSP00000018681,10090.ENSMUSP00000020939,10090.ENSMUSP00000026710,10090.ENSMUSP00000029387,10090.ENSMUSP00000031215,10090.ENSMUSP00000032410,10090.ENSMUSP00000034065,10090.ENSMUSP00000036175,10090.ENSMUSP00000045603,10090.ENSMUSP00000053547,10090.ENSMUSP00000054385,10090.ENSMUSP00000055304,10090.ENSMUSP00000064706…	Afg3l1,Plxnb3,Scrib,Pcgf2,Nrcam,Usp16,Eif2a,Brdt,Tada3,Nek1,Gdpd5,Ptprm,Ccdc64,Dpf1,Kif13a,Cadps,Map6,Ppp1r12a,Zeb2,Fuz,Pex2,Col4a3bp,Mtss1,Pecam1,Ezh2,Eya3,Pml,Ncoa1,Mtcl1,Fgfr3,Dlg3,Hdac7,Eml4,Mbnl1,Epb4.1l1,Epb4.1,Kansl1,Tenm4,Pogz,Ppfibp1,C2cd5,Atf2,Tpm1,Dmd,Sdccag3,Kalrn,Wdr45,Prpf39,Vegfa,Tmem80,Grip1,Phc1,Chd2,Zyx,Ctbp2,Tjap1,Banp,Nrxn1
		GO Process	GO:0031323	Regulation of cellular metabolic process	64	5479	0.2	0.0258	10090.ENSMUSP00000000305,10090.ENSMUSP00000002603,10090.ENSMUSP00000003044,10090.ENSMUSP00000018478,10090.ENSMUSP00000018681,10090.ENSMUSP00000020971,10090.ENSMUSP00000025749,10090.ENSMUSP00000026710,10090.ENSMUSP00000029387,10090.ENSMUSP00000029416,10090.ENSMUSP00000031215,10090.ENSMUSP00000032410,10090.ENSMUSP00000034065,10090.ENSMUSP00000041848,10090.ENSMUSP00000044135,10090.ENSMUSP00000045580…	Tpd52l1,Scrib,Pnkp,Ksr1,Pcgf2,Rnf144a,Rps6kb2,Usp16,Eif2a,Ccnl1,Brdt,Tada3,Nek1,Trub2,Mfhas1,Thoc5,Dpf1,Otulin,Ilf3,Rarb,Ppp1r12a,Zeb2,Fuz,Pex2,Dach1,Commd7,Nfatc2,Pstk,Zfp12,Pecam1,Pbx4,Ezh2,Eya3,Eif4g3,Pml,Ncoa1,Mtcl1,Fgfr3,Dlg3,Hdac7,Med14,Mbnl1,Strada,Dnajc24,Uba2,Usp47,Nfix,Zc3h14,Lpgat1,Ncor2,Atf2,Ppp6r3,Dmd,Zfp467,Vegfa,Cep295,Slc30a9,Phc1,Ctbp2,Banp,Nrxn1,Tcof1,Zbed6,Tcf12
		GO Process	GO:0031326	Regulation of cellular biosynthetic process	46	3448	0.26	0.0258	10090.ENSMUSP00000003044,10090.ENSMUSP00000018681,10090.ENSMUSP00000025749,10090.ENSMUSP00000026710,10090.ENSMUSP00000029387,10090.ENSMUSP00000029416,10090.ENSMUSP00000031215,10090.ENSMUSP00000032410,10090.ENSMUSP00000041848,10090.ENSMUSP00000045580,10090.ENSMUSP00000054385,10090.ENSMUSP00000057893,10090.ENSMUSP00000065770,10090.ENSMUSP00000067694,10090.ENSMUSP00000069257,10090.ENSMUSP00000069685…	Pnkp,Pcgf2,Rps6kb2,Usp16,Eif2a,Ccnl1,Brdt,Tada3,Trub2,Thoc5,Dpf1,Otulin,Ilf3,Rarb,Ppp1r12a,Zeb2,Pex2,Dach1,Commd7,Nfatc2,Pstk,Zfp12,Pbx4,Ezh2,Eif4g3,Pml,Ncoa1,Fgfr3,Hdac7,Med14,Dnajc24,Usp47,Nfix,Lpgat1,Ncor2,Atf2,Dmd,Zfp467,Vegfa,Slc30a9,Phc1,Ctbp2,Banp,Tcof1,Zbed6,Tcf12
		GO Process	GO:0051171	Regulation of nitrogen compound metabolic process	61	5126	0.21	0.0258	10090.ENSMUSP00000000305,10090.ENSMUSP00000003044,10090.ENSMUSP00000018478,10090.ENSMUSP00000018681,10090.ENSMUSP00000020971,10090.ENSMUSP00000025749,10090.ENSMUSP00000026710,10090.ENSMUSP00000029387,10090.ENSMUSP00000029416,10090.ENSMUSP00000031215,10090.ENSMUSP00000032410,10090.ENSMUSP00000034065,10090.ENSMUSP00000041848,10090.ENSMUSP00000044135,10090.ENSMUSP00000045580,10090.ENSMUSP00000054385…	Tpd52l1,Pnkp,Ksr1,Pcgf2,Rnf144a,Rps6kb2,Usp16,Eif2a,Ccnl1,Brdt,Tada3,Nek1,Trub2,Mfhas1,Thoc5,Dpf1,Otulin,Ilf3,Rarb,Ppp1r12a,Zeb2,Fuz,Pex2,Dach1,Commd7,Nfatc2,Pstk,Zfp12,Pecam1,Pbx4,Ezh2,Eya3,Eif4g3,Pml,Ncoa1,Fgfr3,Dlg3,Hdac7,Med14,Mbnl1,Strada,Dnajc24,Uba2,Usp47,Nfix,Zc3h14,Ncor2,Atf2,Ppp6r3,Dmd,Zfp467,Vegfa,Cep295,Slc30a9,Phc1,Ctbp2,Banp,Nrxn1,Tcof1,Zbed6,Tcf12
		GO Process	GO:0010468	Regulation of gene expression	51	4041	0.23	0.0305	10090.ENSMUSP00000002603,10090.ENSMUSP00000018681,10090.ENSMUSP00000025749,10090.ENSMUSP00000026710,10090.ENSMUSP00000029387,10090.ENSMUSP00000029416,10090.ENSMUSP00000031215,10090.ENSMUSP00000032410,10090.ENSMUSP00000041848,10090.ENSMUSP00000045580,10090.ENSMUSP00000054385,10090.ENSMUSP00000057893,10090.ENSMUSP00000065770,10090.ENSMUSP00000067694,10090.ENSMUSP00000069257,10090.ENSMUSP00000069685…	Scrib,Pcgf2,Rps6kb2,Usp16,Eif2a,Ccnl1,Brdt,Tada3,Trub2,Thoc5,Dpf1,Otulin,Ilf3,Rarb,Ppp1r12a,Zeb2,Fuz,Pex2,Dach1,Commd7,Nfatc2,Pstk,Zfp12,Pbx4,Ezh2,Eif4g3,Pml,Ncoa1,Fgfr3,Hdac7,Med14,Mbnl1,Dnajc24,Usp47,Pogz,Nfix,Zc3h14,Ncor2,Atf2,Dmd,Zfp467,Pld3,Vegfa,Slc30a9,Phc1,Ctbp2,Banp,Nrxn1,Tcof1,Zbed6,Tcf12
		GO Process	GO:0071840	Cellular component organization or biogenesis	59	4954	0.21	0.0307	10090.ENSMUSP00000001520,10090.ENSMUSP00000002079,10090.ENSMUSP00000002603,10090.ENSMUSP00000018681,10090.ENSMUSP00000020939,10090.ENSMUSP00000026710,10090.ENSMUSP00000029387,10090.ENSMUSP00000031215,10090.ENSMUSP00000032410,10090.ENSMUSP00000034065,10090.ENSMUSP00000036175,10090.ENSMUSP00000045603,10090.ENSMUSP00000053547,10090.ENSMUSP00000054385,10090.ENSMUSP00000055304,10090.ENSMUSP00000064706…	Afg3l1,Plxnb3,Scrib,Pcgf2,Nrcam,Usp16,Eif2a,Brdt,Tada3,Nek1,Gdpd5,Ptprm,Ccdc64,Dpf1,Kif13a,Cadps,Map6,Ppp1r12a,Zeb2,Fuz,Pex2,Col4a3bp,Mtss1,Pecam1,Pop5,Ezh2,Eya3,Pml,Ncoa1,Mtcl1,Fgfr3,Dlg3,Hdac7,Eml4,Mbnl1,Epb4.1l1,Epb4.1,Kansl1,Tenm4,Pogz,Ppfibp1,C2cd5,Atf2,Tpm1,Dmd,Sdccag3,Kalrn,Wdr45,Prpf39,Vegfa,Tmem80,Grip1,Phc1,Chd2,Zyx,Ctbp2,Tjap1,Banp,Nrxn1
		GO Process	GO:0031325	Positive regulation of cellular metabolic process	44	3320	0.25	0.0367	10090.ENSMUSP00000000305,10090.ENSMUSP00000002603,10090.ENSMUSP00000003044,10090.ENSMUSP00000018478,10090.ENSMUSP00000020971,10090.ENSMUSP00000025749,10090.ENSMUSP00000026710,10090.ENSMUSP00000029387,10090.ENSMUSP00000031215,10090.ENSMUSP00000032410,10090.ENSMUSP00000034065,10090.ENSMUSP00000041848,10090.ENSMUSP00000044135,10090.ENSMUSP00000045580,10090.ENSMUSP00000054385,10090.ENSMUSP00000065770…	Tpd52l1,Scrib,Pnkp,Ksr1,Rnf144a,Rps6kb2,Usp16,Eif2a,Brdt,Tada3,Nek1,Trub2,Mfhas1,Thoc5,Dpf1,Ilf3,Rarb,Ppp1r12a,Zeb2,Fuz,Nfatc2,Pecam1,Pbx4,Ezh2,Eya3,Eif4g3,Pml,Ncoa1,Fgfr3,Dlg3,Med14,Strada,Uba2,Nfix,Lpgat1,Ncor2,Atf2,Vegfa,Cep295,Slc30a9,Ctbp2,Banp,Nrxn1,Tcf12
		GO Process	GO:0016570	Histone modification	11	346	0.63	0.0371	10090.ENSMUSP00000018681,10090.ENSMUSP00000026710,10090.ENSMUSP00000032410,10090.ENSMUSP00000054385,10090.ENSMUSP00000080419,10090.ENSMUSP00000080425,10090.ENSMUSP00000082971,10090.ENSMUSP00000085744,10090.ENSMUSP00000102585,10090.ENSMUSP00000107641,10090.ENSMUSP00000125580	Pcgf2,Usp16,Tada3,Dpf1,Ezh2,Eya3,Ncoa1,Hdac7,Kansl1,Atf2,Phc1
		GO Process	GO:0045892	Negative regulation of transcription, dna-templated	22	1181	0.4	0.0371	10090.ENSMUSP00000018681,10090.ENSMUSP00000054385,10090.ENSMUSP00000065770,10090.ENSMUSP00000067694,10090.ENSMUSP00000069685,10090.ENSMUSP00000071255,10090.ENSMUSP00000071464,10090.ENSMUSP00000071752,10090.ENSMUSP00000074198,10090.ENSMUSP00000076693,10090.ENSMUSP00000080419,10090.ENSMUSP00000082816,10090.ENSMUSP00000085122,10090.ENSMUSP00000085744,10090.ENSMUSP00000102264,10090.ENSMUSP00000105386…	Pcgf2,Dpf1,Ilf3,Rarb,Zeb2,Pex2,Dach1,Commd7,Nfatc2,Zfp12,Ezh2,Pml,Fgfr3,Hdac7,Usp47,Nfix,Ncor2,Atf2,Vegfa,Phc1,Ctbp2,Zbed6
		GO Process	GO:0051173	Positive regulation of nitrogen compound metabolic process	42	3119	0.26	0.0371	10090.ENSMUSP00000000305,10090.ENSMUSP00000003044,10090.ENSMUSP00000018478,10090.ENSMUSP00000020971,10090.ENSMUSP00000025749,10090.ENSMUSP00000026710,10090.ENSMUSP00000029387,10090.ENSMUSP00000031215,10090.ENSMUSP00000032410,10090.ENSMUSP00000034065,10090.ENSMUSP00000041848,10090.ENSMUSP00000044135,10090.ENSMUSP00000045580,10090.ENSMUSP00000054385,10090.ENSMUSP00000065770,10090.ENSMUSP00000067694…	Tpd52l1,Pnkp,Ksr1,Rnf144a,Rps6kb2,Usp16,Eif2a,Brdt,Tada3,Nek1,Trub2,Mfhas1,Thoc5,Dpf1,Ilf3,Rarb,Ppp1r12a,Zeb2,Fuz,Nfatc2,Pecam1,Pbx4,Ezh2,Eya3,Eif4g3,Pml,Ncoa1,Fgfr3,Dlg3,Med14,Strada,Uba2,Nfix,Ncor2,Atf2,Vegfa,Cep295,Slc30a9,Ctbp2,Banp,Nrxn1,Tcf12
		GO Process	GO:0006355	Regulation of transcription, dna-templated	38	2720	0.28	0.0388	10090.ENSMUSP00000018681,10090.ENSMUSP00000026710,10090.ENSMUSP00000029387,10090.ENSMUSP00000029416,10090.ENSMUSP00000031215,10090.ENSMUSP00000032410,10090.ENSMUSP00000045580,10090.ENSMUSP00000054385,10090.ENSMUSP00000057893,10090.ENSMUSP00000065770,10090.ENSMUSP00000067694,10090.ENSMUSP00000069257,10090.ENSMUSP00000069685,10090.ENSMUSP00000071255,10090.ENSMUSP00000071464,10090.ENSMUSP00000071752…	Pcgf2,Usp16,Eif2a,Ccnl1,Brdt,Tada3,Thoc5,Dpf1,Otulin,Ilf3,Rarb,Ppp1r12a,Zeb2,Pex2,Dach1,Commd7,Nfatc2,Zfp12,Pbx4,Ezh2,Pml,Ncoa1,Fgfr3,Hdac7,Med14,Usp47,Nfix,Ncor2,Atf2,Dmd,Zfp467,Vegfa,Slc30a9,Phc1,Ctbp2,Banp,Zbed6,Tcf12
		GO Process	GO:0060255	Regulation of macromolecule metabolic process	64	5618	0.19	0.0388	10090.ENSMUSP00000000305,10090.ENSMUSP00000002603,10090.ENSMUSP00000003044,10090.ENSMUSP00000018478,10090.ENSMUSP00000018681,10090.ENSMUSP00000020971,10090.ENSMUSP00000025749,10090.ENSMUSP00000026710,10090.ENSMUSP00000029387,10090.ENSMUSP00000029416,10090.ENSMUSP00000031215,10090.ENSMUSP00000032410,10090.ENSMUSP00000034065,10090.ENSMUSP00000041848,10090.ENSMUSP00000044135,10090.ENSMUSP00000045580…	Tpd52l1,Scrib,Pnkp,Ksr1,Pcgf2,Rnf144a,Rps6kb2,Usp16,Eif2a,Ccnl1,Brdt,Tada3,Nek1,Trub2,Mfhas1,Thoc5,Dpf1,Otulin,Ilf3,Rarb,Ppp1r12a,Zeb2,Fuz,Pex2,Dach1,Commd7,Nfatc2,Pstk,Zfp12,Pecam1,Pbx4,Ezh2,Eya3,Eif4g3,Pml,Ncoa1,Fgfr3,Dlg3,Hdac7,Med14,Mbnl1,Strada,Dnajc24,Uba2,Usp47,Pogz,Nfix,Zc3h14,Ncor2,Atf2,Ppp6r3,Dmd,Zfp467,Pld3,Vegfa,Cep295,Slc30a9,Phc1,Ctbp2,Banp,Nrxn1,Tcof1,Zbed6,Tcf12
		GO Process	GO:0009653	Anatomical structure morphogenesis	33	2244	0.3	0.0445	10090.ENSMUSP00000002079,10090.ENSMUSP00000002603,10090.ENSMUSP00000003860,10090.ENSMUSP00000018681,10090.ENSMUSP00000020939,10090.ENSMUSP00000045580,10090.ENSMUSP00000045603,10090.ENSMUSP00000057893,10090.ENSMUSP00000064787,10090.ENSMUSP00000065786,10090.ENSMUSP00000067694,10090.ENSMUSP00000069685,10090.ENSMUSP00000071194,10090.ENSMUSP00000076856,10090.ENSMUSP00000079239,10090.ENSMUSP00000079664…	Plxnb3,Scrib,Adck4,Pcgf2,Nrcam,Thoc5,Ptprm,Otulin,Map6,Astn2,Rarb,Zeb2,Fuz,Col4a3bp,Mtss1,Pecam1,Pbx4,Pml,Ncoa1,Fgfr3,Dlg3,Hdac7,Mbnl1,Tenm4,Nfix,Ncor2,Atf2,Tpm1,Dmd,Kalrn,Vegfa,Nrxn1,Tcof1
		GO Process	GO:0007399	Nervous system development	34	2358	0.29	0.0446	10090.ENSMUSP00000002079,10090.ENSMUSP00000002603,10090.ENSMUSP00000003860,10090.ENSMUSP00000020939,10090.ENSMUSP00000026154,10090.ENSMUSP00000036175,10090.ENSMUSP00000045603,10090.ENSMUSP00000053547,10090.ENSMUSP00000054385,10090.ENSMUSP00000064787,10090.ENSMUSP00000065786,10090.ENSMUSP00000067694,10090.ENSMUSP00000069685,10090.ENSMUSP00000071194,10090.ENSMUSP00000071255,10090.ENSMUSP00000079239…	Plxnb3,Scrib,Adck4,Nrcam,Zdhhc16,Gdpd5,Ptprm,Ccdc64,Dpf1,Map6,Astn2,Rarb,Zeb2,Fuz,Pex2,Mtss1,Pbx4,Dync1i2,Ezh2,Ncoa1,Fgfr3,Hdac7,Mbnl1,Tanc2,Tenm4,Spata5,Nfix,Ncor2,Dmd,Kalrn,Vegfa,Grip1,Nrxn1,Tcf12
		GO Process	GO:0031503	Protein-containing complex localization	8	195	0.74	0.0446	10090.ENSMUSP00000002603,10090.ENSMUSP00000045580,10090.ENSMUSP00000085299,10090.ENSMUSP00000110611,10090.ENSMUSP00000123234,10090.ENSMUSP00000134402,10090.ENSMUSP00000136026,10090.ENSMUSP00000138539	Scrib,Thoc5,Dlg3,Kalrn,Grip1,Nrxn1,Zbed6,Anks1b
		GO Process	GO:0044267	Cellular protein metabolic process	41	3073	0.26	0.0446	10090.ENSMUSP00000001520,10090.ENSMUSP00000003860,10090.ENSMUSP00000018478,10090.ENSMUSP00000018681,10090.ENSMUSP00000020971,10090.ENSMUSP00000025749,10090.ENSMUSP00000026154,10090.ENSMUSP00000026710,10090.ENSMUSP00000029387,10090.ENSMUSP00000032410,10090.ENSMUSP00000034065,10090.ENSMUSP00000040220,10090.ENSMUSP00000043390,10090.ENSMUSP00000045603,10090.ENSMUSP00000050788,10090.ENSMUSP00000054385…	Afg3l1,Adck4,Ksr1,Pcgf2,Rnf144a,Rps6kb2,Zdhhc16,Usp16,Eif2a,Tada3,Nek1,Ubac1,Icmt,Ptprm,Phkb,Dpf1,Otulin,Ilf3,Ppp1r12a,Pstk,Ezh2,Eya3,St6galnac6,Eif4g3,Pml,Ncoa1,Fgfr3,Hdac7,Zdhhc20,Aak1,Strada,Dnajc24,Uba2,Usp47,Kansl1,Atf2,B3galt5,Kalrn,Wdr45,Zdhhc3,Phc1
		GO Process	GO:0051253	Negative regulation of rna metabolic process	23	1308	0.38	0.0446	10090.ENSMUSP00000018681,10090.ENSMUSP00000054385,10090.ENSMUSP00000065770,10090.ENSMUSP00000067694,10090.ENSMUSP00000069685,10090.ENSMUSP00000071255,10090.ENSMUSP00000071464,10090.ENSMUSP00000071752,10090.ENSMUSP00000074198,10090.ENSMUSP00000076693,10090.ENSMUSP00000080419,10090.ENSMUSP00000082816,10090.ENSMUSP00000085122,10090.ENSMUSP00000085744,10090.ENSMUSP00000102264,10090.ENSMUSP00000105386…	Pcgf2,Dpf1,Ilf3,Rarb,Zeb2,Pex2,Dach1,Commd7,Nfatc2,Zfp12,Ezh2,Pml,Fgfr3,Hdac7,Usp47,Nfix,Zc3h14,Ncor2,Atf2,Vegfa,Phc1,Ctbp2,Zbed6
		GO Process	GO:1903827	Regulation of cellular protein localization	14	576	0.52	0.0446	10090.ENSMUSP00000002603,10090.ENSMUSP00000036379,10090.ENSMUSP00000043390,10090.ENSMUSP00000044135,10090.ENSMUSP00000045580,10090.ENSMUSP00000065786,10090.ENSMUSP00000082816,10090.ENSMUSP00000083899,10090.ENSMUSP00000101595,10090.ENSMUSP00000107388,10090.ENSMUSP00000109737,10090.ENSMUSP00000110611,10090.ENSMUSP00000115883,10090.ENSMUSP00000134402	Scrib,Fam115a,Icmt,Mfhas1,Thoc5,Astn2,Pml,Mtcl1,Epb4.1,C2cd5,Sdccag3,Kalrn,Vegfa,Nrxn1
		GO Process	GO:0019222	Regulation of metabolic process	67	6085	0.17	0.0462	10090.ENSMUSP00000000305,10090.ENSMUSP00000002603,10090.ENSMUSP00000003044,10090.ENSMUSP00000018478,10090.ENSMUSP00000018681,10090.ENSMUSP00000020971,10090.ENSMUSP00000025749,10090.ENSMUSP00000026710,10090.ENSMUSP00000029387,10090.ENSMUSP00000029416,10090.ENSMUSP00000031215,10090.ENSMUSP00000032410,10090.ENSMUSP00000034065,10090.ENSMUSP00000041848,10090.ENSMUSP00000044135,10090.ENSMUSP00000045580…	Tpd52l1,Scrib,Pnkp,Ksr1,Pcgf2,Rnf144a,Rps6kb2,Usp16,Eif2a,Ccnl1,Brdt,Tada3,Nek1,Trub2,Mfhas1,Thoc5,Dpf1,Otulin,Ilf3,Rarb,Ppp1r12a,Zeb2,Fuz,Pex2,Dach1,Commd7,Nfatc2,Pstk,Zfp12,Pecam1,Pbx4,Ezh2,Eya3,Eif4g3,Pml,Ncoa1,Mtcl1,Fgfr3,Dlg3,Hdac7,Med14,Mbnl1,Strada,Dnajc24,Uba2,Usp47,Pogz,Nfix,Zc3h14,Lpgat1,Ncor2,Atf2,Ppp6r3,Dmd,Zfp467,Pld3,Vegfa,Cep295,Slc30a9,Phc1,Abhd6,Ctbp2,Banp,Nrxn1,Tcof1,Zbed6,Tcf12
		GO Process	GO:0044093	Positive regulation of molecular function	27	1711	0.33	0.0497	10090.ENSMUSP00000000305,10090.ENSMUSP00000002603,10090.ENSMUSP00000003044,10090.ENSMUSP00000018478,10090.ENSMUSP00000034065,10090.ENSMUSP00000036379,10090.ENSMUSP00000045715,10090.ENSMUSP00000048426,10090.ENSMUSP00000069257,10090.ENSMUSP00000069685,10090.ENSMUSP00000080410,10090.ENSMUSP00000080419,10090.ENSMUSP00000082816,10090.ENSMUSP00000083899,10090.ENSMUSP00000085122,10090.ENSMUSP00000085299…	Tpd52l1,Scrib,Pnkp,Ksr1,Nek1,Fam115a,Rgs8,Tbc1d13,Ppp1r12a,Zeb2,Dync1i2,Ezh2,Pml,Mtcl1,Fgfr3,Dlg3,Strada,Dnajc24,Epb4.1,Atf2,Gapvd1,Tpm1,Dmd,Kalrn,Vegfa,Ctbp2,Nrxn1
		GO Function	GO:0005488	Binding	115	11199	0.14	0.00082	10090.ENSMUSP00000000305,10090.ENSMUSP00000001520,10090.ENSMUSP00000002079,10090.ENSMUSP00000003044,10090.ENSMUSP00000003860,10090.ENSMUSP00000018478,10090.ENSMUSP00000018681,10090.ENSMUSP00000019482,10090.ENSMUSP00000020939,10090.ENSMUSP00000020971,10090.ENSMUSP00000021078,10090.ENSMUSP00000025749,10090.ENSMUSP00000026710,10090.ENSMUSP00000029387,10090.ENSMUSP00000031215,10090.ENSMUSP00000032410…	Tpd52l1,Afg3l1,Plxnb3,Pnkp,Adck4,Ksr1,Pcgf2,Zfp687,Nrcam,Rnf144a,Fdxr,Rps6kb2,Usp16,Eif2a,Brdt,Tada3,Nek1,Pccb,Fam115a,Scube3,Trub2,Icmt,Mfhas1,Thoc5,Ptprm,Rgs8,Ncoa5,Tbc1d13,Phkb,Ccdc64,Dpf1,Kif13a,Cadps,Map6,Ilf3,Astn2,Rarb,Ppp1r12a,Zeb2,Pex2,Dach1,Commd7,Car12,Nfatc2,Pstk,Zfp512,Gtpbp6,Zfp12,Col4a3bp,Mtss1,Pecam1,Pop5,Pbx4,Dync1i2,Ezh2,Eya3,Eif4g3,Pml,Ncoa1,Dhx57,Mtcl1,Fgfr3,Dlg3,Hdac7,Kif21a,…
		GO Function	GO:0005515	Protein binding	75	6764	0.18	0.043	10090.ENSMUSP00000000305,10090.ENSMUSP00000002079,10090.ENSMUSP00000018478,10090.ENSMUSP00000020939,10090.ENSMUSP00000020971,10090.ENSMUSP00000026710,10090.ENSMUSP00000031215,10090.ENSMUSP00000032410,10090.ENSMUSP00000034065,10090.ENSMUSP00000036379,10090.ENSMUSP00000038366,10090.ENSMUSP00000043390,10090.ENSMUSP00000044135,10090.ENSMUSP00000045603,10090.ENSMUSP00000045715,10090.ENSMUSP00000048426…	Tpd52l1,Plxnb3,Ksr1,Nrcam,Rnf144a,Usp16,Brdt,Tada3,Nek1,Fam115a,Scube3,Icmt,Mfhas1,Ptprm,Rgs8,Tbc1d13,Phkb,Ccdc64,Dpf1,Kif13a,Cadps,Map6,Ilf3,Rarb,Ppp1r12a,Zeb2,Commd7,Nfatc2,Mtss1,Pecam1,Pbx4,Dync1i2,Pml,Ncoa1,Mtcl1,Fgfr3,Dlg3,Hdac7,Kif21a,Aak1,Gkap1,Eml4,Strada,Epb4.1l1,Uba2,Epb4.1,Usp47,Kansl1,Tenm4,Syt16,Ncor2,Atf2,Gapvd1,Ccbl1,Tpm1,Ppp6r3,Dmd,Kalrn,Wdr45,Vegfa,Zdhhc3,Grip1,Cep295,Slc30a9,Phc…
		GO Function	GO:0140297	DNA-binding transcription factor binding	12	370	0.64	0.043	10090.ENSMUSP00000032410,10090.ENSMUSP00000043390,10090.ENSMUSP00000067694,10090.ENSMUSP00000071752,10090.ENSMUSP00000082971,10090.ENSMUSP00000085744,10090.ENSMUSP00000107033,10090.ENSMUSP00000107641,10090.ENSMUSP00000123234,10090.ENSMUSP00000124047,10090.ENSMUSP00000130294,10090.ENSMUSP00000139365	Tada3,Icmt,Rarb,Commd7,Ncoa1,Hdac7,Ncor2,Atf2,Grip1,Slc30a9,Ctbp2,Tcf12
		GO Function	GO:0004402	Histone acetyltransferase activity	5	51	1.12	0.0457	10090.ENSMUSP00000032410,10090.ENSMUSP00000054385,10090.ENSMUSP00000082971,10090.ENSMUSP00000102585,10090.ENSMUSP00000107641	Tada3,Dpf1,Ncoa1,Kansl1,Atf2
		GO Component	GO:0043226	Organelle	127	11550	0.17	2.8e-08	10090.ENSMUSP00000000305,10090.ENSMUSP00000001520,10090.ENSMUSP00000002603,10090.ENSMUSP00000003044,10090.ENSMUSP00000003860,10090.ENSMUSP00000013759,10090.ENSMUSP00000018478,10090.ENSMUSP00000018681,10090.ENSMUSP00000019482,10090.ENSMUSP00000020939,10090.ENSMUSP00000020971,10090.ENSMUSP00000021078,10090.ENSMUSP00000021089,10090.ENSMUSP00000025186,10090.ENSMUSP00000025749,10090.ENSMUSP00000026154…	Tpd52l1,Afg3l1,Scrib,Pnkp,Adck4,Fnbp4,Ksr1,Pcgf2,Zfp687,Nrcam,Rnf144a,Fdxr,Slc25a19,Slc39a7,Rps6kb2,Zdhhc16,Usp16,Eif2a,Ccnl1,Necap2,Brdt,Tada3,Nek1,Pccb,Gdpd5,Ubac1,Trub2,Icmt,Wdr59,Thoc5,Rgs8,Ncoa5,Ankrd16,Ccdc64,Dpf1,Kif13a,Slc25a26,Cadps,Map6,Ilf3,Astn2,Rarb,Cspp1,Ppp1r12a,Zeb2,Fuz,Pex2,Dach1,Commd7,Nfatc2,Pstk,Zfp512,Zfp12,Col4a3bp,Mtss1,Pecam1,Pop5,Pbx4,Dync1i2,Ezh2,Eya3,St6galnac6,Pml,Ncoa…
		GO Component	GO:0110165	Cellular anatomical entity	150	15632	0.11	2.91e-08	10090.ENSMUSP00000000305,10090.ENSMUSP00000001520,10090.ENSMUSP00000002079,10090.ENSMUSP00000002603,10090.ENSMUSP00000003044,10090.ENSMUSP00000003860,10090.ENSMUSP00000013759,10090.ENSMUSP00000018478,10090.ENSMUSP00000018681,10090.ENSMUSP00000019482,10090.ENSMUSP00000020939,10090.ENSMUSP00000020971,10090.ENSMUSP00000021078,10090.ENSMUSP00000021089,10090.ENSMUSP00000025186,10090.ENSMUSP00000025749…	Tpd52l1,Afg3l1,Plxnb3,Scrib,Pnkp,Adck4,Fnbp4,Ksr1,Pcgf2,Zfp687,Nrcam,Rnf144a,Fdxr,Slc25a19,Slc39a7,Rps6kb2,Zdhhc16,Usp16,Eif2a,Ccnl1,Necap2,Brdt,Pradc1,Tada3,Nek1,Pccb,Gdpd5,Fam115a,Scube3,Ubac1,Trub2,Icmt,Wdr59,Mfhas1,Thoc5,Ptprm,Rgs8,Ncoa5,Tbc1d13,Phkb,Ankrd16,Ccdc64,Dpf1,Kif13a,Otulin,Slc25a26,Cadps,Map6,Ilf3,Astn2,Ppapdc1b,Rarb,Cspp1,Ppp1r12a,Zeb2,Fuz,Pex2,Dach1,Commd7,Car12,Mon2,Nfatc2,Pstk,…
		GO Component	GO:0005622	Intracellular	132	12596	0.15	6.5e-08	10090.ENSMUSP00000000305,10090.ENSMUSP00000001520,10090.ENSMUSP00000002603,10090.ENSMUSP00000003044,10090.ENSMUSP00000003860,10090.ENSMUSP00000013759,10090.ENSMUSP00000018478,10090.ENSMUSP00000018681,10090.ENSMUSP00000019482,10090.ENSMUSP00000020971,10090.ENSMUSP00000021078,10090.ENSMUSP00000021089,10090.ENSMUSP00000025186,10090.ENSMUSP00000025749,10090.ENSMUSP00000026154,10090.ENSMUSP00000026710…	Tpd52l1,Afg3l1,Scrib,Pnkp,Adck4,Fnbp4,Ksr1,Pcgf2,Zfp687,Rnf144a,Fdxr,Slc25a19,Slc39a7,Rps6kb2,Zdhhc16,Usp16,Eif2a,Ccnl1,Necap2,Brdt,Tada3,Nek1,Pccb,Gdpd5,Ubac1,Trub2,Icmt,Wdr59,Mfhas1,Thoc5,Ptprm,Rgs8,Ncoa5,Tbc1d13,Phkb,Ankrd16,Ccdc64,Dpf1,Kif13a,Otulin,Slc25a26,Cadps,Map6,Ilf3,Astn2,Rarb,Cspp1,Ppp1r12a,Zeb2,Fuz,Pex2,Dach1,Commd7,Mon2,Nfatc2,Pstk,Zfp512,Gtpbp6,Zfp12,Col4a3bp,Mtss1,Pecam1,Pop5,Pbx…
		GO Component	GO:0043229	Intracellular organelle	122	11084	0.17	6.5e-08	10090.ENSMUSP00000000305,10090.ENSMUSP00000001520,10090.ENSMUSP00000002603,10090.ENSMUSP00000003044,10090.ENSMUSP00000003860,10090.ENSMUSP00000013759,10090.ENSMUSP00000018478,10090.ENSMUSP00000018681,10090.ENSMUSP00000019482,10090.ENSMUSP00000020971,10090.ENSMUSP00000021078,10090.ENSMUSP00000021089,10090.ENSMUSP00000025186,10090.ENSMUSP00000025749,10090.ENSMUSP00000026154,10090.ENSMUSP00000026710…	Tpd52l1,Afg3l1,Scrib,Pnkp,Adck4,Fnbp4,Ksr1,Pcgf2,Zfp687,Rnf144a,Fdxr,Slc25a19,Slc39a7,Rps6kb2,Zdhhc16,Usp16,Eif2a,Ccnl1,Necap2,Brdt,Tada3,Nek1,Pccb,Gdpd5,Ubac1,Trub2,Icmt,Wdr59,Thoc5,Rgs8,Ncoa5,Ankrd16,Ccdc64,Dpf1,Kif13a,Slc25a26,Cadps,Map6,Ilf3,Astn2,Rarb,Cspp1,Ppp1r12a,Zeb2,Fuz,Pex2,Dach1,Commd7,Nfatc2,Pstk,Zfp512,Zfp12,Col4a3bp,Mtss1,Pecam1,Pop5,Pbx4,Dync1i2,Ezh2,Eya3,St6galnac6,Pml,Ncoa1,Mtcl…
		GO Component	GO:0005737	Cytoplasm	111	10283	0.16	9.92e-06	10090.ENSMUSP00000000305,10090.ENSMUSP00000001520,10090.ENSMUSP00000002603,10090.ENSMUSP00000003044,10090.ENSMUSP00000003860,10090.ENSMUSP00000018478,10090.ENSMUSP00000019482,10090.ENSMUSP00000020971,10090.ENSMUSP00000021078,10090.ENSMUSP00000021089,10090.ENSMUSP00000025186,10090.ENSMUSP00000025749,10090.ENSMUSP00000026154,10090.ENSMUSP00000029387,10090.ENSMUSP00000029416,10090.ENSMUSP00000030760…	Tpd52l1,Afg3l1,Scrib,Pnkp,Adck4,Ksr1,Zfp687,Rnf144a,Fdxr,Slc25a19,Slc39a7,Rps6kb2,Zdhhc16,Eif2a,Ccnl1,Necap2,Nek1,Pccb,Gdpd5,Ubac1,Trub2,Icmt,Wdr59,Mfhas1,Thoc5,Ptprm,Tbc1d13,Phkb,Ankrd16,Ccdc64,Dpf1,Kif13a,Otulin,Slc25a26,Cadps,Map6,Ilf3,Astn2,Rarb,Cspp1,Ppp1r12a,Zeb2,Fuz,Pex2,Dach1,Commd7,Mon2,Nfatc2,Pstk,Gtpbp6,Col4a3bp,Mtss1,Pecam1,Dync1i2,Ezh2,Eya3,St6galnac6,Eif4g3,Pml,Ncoa1,Mtcl1,Fgfr3,Dlg…
		GO Component	GO:0043227	Membrane-bounded organelle	109	10370	0.15	8.01e-05	10090.ENSMUSP00000000305,10090.ENSMUSP00000001520,10090.ENSMUSP00000002603,10090.ENSMUSP00000003044,10090.ENSMUSP00000003860,10090.ENSMUSP00000013759,10090.ENSMUSP00000018478,10090.ENSMUSP00000018681,10090.ENSMUSP00000019482,10090.ENSMUSP00000020971,10090.ENSMUSP00000021078,10090.ENSMUSP00000021089,10090.ENSMUSP00000025186,10090.ENSMUSP00000025749,10090.ENSMUSP00000026154,10090.ENSMUSP00000026710…	Tpd52l1,Afg3l1,Scrib,Pnkp,Adck4,Fnbp4,Ksr1,Pcgf2,Zfp687,Rnf144a,Fdxr,Slc25a19,Slc39a7,Rps6kb2,Zdhhc16,Usp16,Ccnl1,Necap2,Brdt,Tada3,Nek1,Pccb,Gdpd5,Ubac1,Trub2,Icmt,Wdr59,Thoc5,Rgs8,Ncoa5,Ankrd16,Dpf1,Kif13a,Slc25a26,Cadps,Map6,Ilf3,Astn2,Rarb,Ppp1r12a,Zeb2,Pex2,Dach1,Commd7,Nfatc2,Pstk,Zfp512,Zfp12,Col4a3bp,Pop5,Pbx4,Dync1i2,Ezh2,Eya3,St6galnac6,Pml,Ncoa1,Fgfr3,Hdac7,Zdhhc20,Aak1,Slc37a3,Gkap1,M…
		GO Component	GO:0043228	Non-membrane-bounded organelle	57	4054	0.28	0.0001	10090.ENSMUSP00000003044,10090.ENSMUSP00000018681,10090.ENSMUSP00000029387,10090.ENSMUSP00000032410,10090.ENSMUSP00000034065,10090.ENSMUSP00000046388,10090.ENSMUSP00000053547,10090.ENSMUSP00000054385,10090.ENSMUSP00000055304,10090.ENSMUSP00000064787,10090.ENSMUSP00000065770,10090.ENSMUSP00000068804,10090.ENSMUSP00000069257,10090.ENSMUSP00000069685,10090.ENSMUSP00000071194,10090.ENSMUSP00000074198…	Pnkp,Pcgf2,Eif2a,Tada3,Nek1,Ncoa5,Ccdc64,Dpf1,Kif13a,Map6,Ilf3,Cspp1,Ppp1r12a,Zeb2,Fuz,Nfatc2,Zfp12,Mtss1,Pecam1,Pop5,Pbx4,Dync1i2,Ezh2,Eya3,Pml,Ncoa1,Mtcl1,Dlg3,Kif21a,Eml4,Mbnl1,Tanc2,Epb4.1l1,Dnajc24,Epb4.1,Tial1,Kansl1,Pogz,Zc3h14,Ncor2,C2cd5,Atf2,Tpm1,Dmd,Sdccag3,Kalrn,Cep295,Slc30a9,Phc1,Chd2,Zyx,Ppp1r12b,Nrxn1,Tcof1,Zbed6,Anks1b,Tcf12
		GO Component	GO:0043232	Intracellular non-membrane-bounded organelle	54	4035	0.26	0.001	10090.ENSMUSP00000003044,10090.ENSMUSP00000018681,10090.ENSMUSP00000029387,10090.ENSMUSP00000032410,10090.ENSMUSP00000034065,10090.ENSMUSP00000046388,10090.ENSMUSP00000053547,10090.ENSMUSP00000054385,10090.ENSMUSP00000055304,10090.ENSMUSP00000064787,10090.ENSMUSP00000065770,10090.ENSMUSP00000068804,10090.ENSMUSP00000069257,10090.ENSMUSP00000069685,10090.ENSMUSP00000071194,10090.ENSMUSP00000074198…	Pnkp,Pcgf2,Eif2a,Tada3,Nek1,Ncoa5,Ccdc64,Dpf1,Kif13a,Map6,Ilf3,Cspp1,Ppp1r12a,Zeb2,Fuz,Nfatc2,Zfp12,Mtss1,Pecam1,Pop5,Pbx4,Dync1i2,Ezh2,Eya3,Pml,Ncoa1,Mtcl1,Kif21a,Eml4,Mbnl1,Epb4.1l1,Dnajc24,Epb4.1,Tial1,Kansl1,Pogz,Zc3h14,Ncor2,C2cd5,Atf2,Tpm1,Dmd,Sdccag3,Kalrn,Cep295,Slc30a9,Phc1,Chd2,Zyx,Ppp1r12b,Nrxn1,Tcof1,Zbed6,Tcf12
		GO Component	GO:0043231	Intracellular membrane-bounded organelle	97	9507	0.14	0.0038	10090.ENSMUSP00000001520,10090.ENSMUSP00000002603,10090.ENSMUSP00000003044,10090.ENSMUSP00000003860,10090.ENSMUSP00000013759,10090.ENSMUSP00000018478,10090.ENSMUSP00000018681,10090.ENSMUSP00000019482,10090.ENSMUSP00000020971,10090.ENSMUSP00000021078,10090.ENSMUSP00000021089,10090.ENSMUSP00000025186,10090.ENSMUSP00000025749,10090.ENSMUSP00000026154,10090.ENSMUSP00000026710,10090.ENSMUSP00000029416…	Afg3l1,Scrib,Pnkp,Adck4,Fnbp4,Ksr1,Pcgf2,Zfp687,Rnf144a,Fdxr,Slc25a19,Slc39a7,Rps6kb2,Zdhhc16,Usp16,Ccnl1,Brdt,Tada3,Nek1,Pccb,Gdpd5,Ubac1,Trub2,Icmt,Wdr59,Thoc5,Rgs8,Ncoa5,Ankrd16,Dpf1,Kif13a,Slc25a26,Map6,Ilf3,Rarb,Ppp1r12a,Zeb2,Pex2,Dach1,Nfatc2,Pstk,Zfp512,Zfp12,Col4a3bp,Pop5,Pbx4,Ezh2,Eya3,St6galnac6,Pml,Ncoa1,Fgfr3,Hdac7,Zdhhc20,Gkap1,Med14,Mbnl1,Strada,Uba2,Epb4.1,Tial1,Usp47,Kansl1,Tenm4,…
		GO Component	GO:0005654	Nucleoplasm	42	3261	0.24	0.0325	10090.ENSMUSP00000002603,10090.ENSMUSP00000003044,10090.ENSMUSP00000013759,10090.ENSMUSP00000018681,10090.ENSMUSP00000019482,10090.ENSMUSP00000025186,10090.ENSMUSP00000029416,10090.ENSMUSP00000032410,10090.ENSMUSP00000034065,10090.ENSMUSP00000045580,10090.ENSMUSP00000046388,10090.ENSMUSP00000054385,10090.ENSMUSP00000065770,10090.ENSMUSP00000067694,10090.ENSMUSP00000069685,10090.ENSMUSP00000071255…	Scrib,Pnkp,Fnbp4,Pcgf2,Zfp687,Slc39a7,Ccnl1,Tada3,Nek1,Thoc5,Ncoa5,Dpf1,Ilf3,Rarb,Zeb2,Pex2,Nfatc2,Zfp12,Col4a3bp,Ezh2,Eya3,Pml,Ncoa1,Hdac7,Med14,Mbnl1,Strada,Uba2,Epb4.1,Kansl1,Pogz,Zc3h14,Ncor2,Atf2,Ppp6r3,Kalrn,Man2c1,Phc1,Chd2,Banp,Tcof1,Tcf12
		GO Component	GO:0005634	Nucleus	68	6330	0.16	0.0422	10090.ENSMUSP00000002603,10090.ENSMUSP00000003044,10090.ENSMUSP00000013759,10090.ENSMUSP00000018681,10090.ENSMUSP00000019482,10090.ENSMUSP00000025186,10090.ENSMUSP00000025749,10090.ENSMUSP00000026710,10090.ENSMUSP00000029416,10090.ENSMUSP00000031215,10090.ENSMUSP00000032410,10090.ENSMUSP00000034065,10090.ENSMUSP00000045580,10090.ENSMUSP00000045715,10090.ENSMUSP00000046388,10090.ENSMUSP00000052056…	Scrib,Pnkp,Fnbp4,Pcgf2,Zfp687,Slc39a7,Rps6kb2,Usp16,Ccnl1,Brdt,Tada3,Nek1,Thoc5,Rgs8,Ncoa5,Ankrd16,Dpf1,Ilf3,Rarb,Ppp1r12a,Zeb2,Pex2,Dach1,Nfatc2,Zfp512,Zfp12,Col4a3bp,Pop5,Pbx4,Ezh2,Eya3,Pml,Ncoa1,Fgfr3,Hdac7,Med14,Mbnl1,Strada,Uba2,Epb4.1,Tial1,Usp47,Kansl1,Tenm4,Pogz,Nfix,Zc3h14,Ncor2,Atf2,Ppp6r3,Dmd,Zfp467,Kalrn,Prpf39,Vegfa,Slc30a9,Man2c1,Phc1,Chd2,Zyx,Eps15l1,Ctbp2,Banp,Nrxn1,Tcof1,Zbed6,An…
		GO Component	GO:0031981	Nuclear lumen	46	3771	0.22	0.0426	10090.ENSMUSP00000002603,10090.ENSMUSP00000003044,10090.ENSMUSP00000013759,10090.ENSMUSP00000018681,10090.ENSMUSP00000019482,10090.ENSMUSP00000025186,10090.ENSMUSP00000029416,10090.ENSMUSP00000032410,10090.ENSMUSP00000034065,10090.ENSMUSP00000045580,10090.ENSMUSP00000046388,10090.ENSMUSP00000054385,10090.ENSMUSP00000065770,10090.ENSMUSP00000067694,10090.ENSMUSP00000069257,10090.ENSMUSP00000069685…	Scrib,Pnkp,Fnbp4,Pcgf2,Zfp687,Slc39a7,Ccnl1,Tada3,Nek1,Thoc5,Ncoa5,Dpf1,Ilf3,Rarb,Ppp1r12a,Zeb2,Pex2,Nfatc2,Zfp12,Col4a3bp,Pop5,Ezh2,Eya3,Pml,Ncoa1,Hdac7,Med14,Mbnl1,Strada,Uba2,Epb4.1,Kansl1,Pogz,Zc3h14,Ncor2,Atf2,Ppp6r3,Kalrn,Man2c1,Phc1,Chd2,Banp,Nrxn1,Tcof1,Zbed6,Tcf12
		Monarch MPO	MP:0010769	Abnormal survival	71	5150	0.27	6.86e-05	10090.ENSMUSP00000002603,10090.ENSMUSP00000003044,10090.ENSMUSP00000003860,10090.ENSMUSP00000018681,10090.ENSMUSP00000021089,10090.ENSMUSP00000025186,10090.ENSMUSP00000026129,10090.ENSMUSP00000026154,10090.ENSMUSP00000026710,10090.ENSMUSP00000032410,10090.ENSMUSP00000034065,10090.ENSMUSP00000035116,10090.ENSMUSP00000041848,10090.ENSMUSP00000043390,10090.ENSMUSP00000043671,10090.ENSMUSP00000045580…	Scrib,Pnkp,Adck4,Pcgf2,Slc25a19,Slc39a7,Pcyt2,Zdhhc16,Usp16,Tada3,Nek1,Pccb,Trub2,Icmt,Wdr59,Thoc5,Ncoa5,Phkb,Ccdc64,Otulin,Slc25a26,Cadps,Map6,Ilf3,Ppp1r12a,Zeb2,Fuz,Pex2,Dach1,Car12,Mon2,Nfatc2,Col4a3bp,Mtss1,Ezh2,Pml,Fgfr3,Hdac7,Kif21a,Aak1,Eml4,Tanc2,Dnajc24,Uba2,Epb4.1,Tial1,Kansl1,Tenm4,Pogz,Spata5,Nfix,Lpgat1,Ncor2,Atf2,Gapvd1,Ccbl1,Tpm1,Dmd,Pfkfb3,Kalrn,Tmem209,Vegfa,Grip1,Phc1,Chd2,Ctbp2…
		Monarch MPO	MP:0010770	Preweaning lethality	67	4663	0.29	6.86e-05	10090.ENSMUSP00000002603,10090.ENSMUSP00000003044,10090.ENSMUSP00000003860,10090.ENSMUSP00000018681,10090.ENSMUSP00000021089,10090.ENSMUSP00000026129,10090.ENSMUSP00000026154,10090.ENSMUSP00000026710,10090.ENSMUSP00000032410,10090.ENSMUSP00000034065,10090.ENSMUSP00000035116,10090.ENSMUSP00000041848,10090.ENSMUSP00000043390,10090.ENSMUSP00000043671,10090.ENSMUSP00000045580,10090.ENSMUSP00000046388…	Scrib,Pnkp,Adck4,Pcgf2,Slc25a19,Pcyt2,Zdhhc16,Usp16,Tada3,Nek1,Pccb,Trub2,Icmt,Wdr59,Thoc5,Ncoa5,Phkb,Ccdc64,Otulin,Slc25a26,Cadps,Map6,Ilf3,Ppp1r12a,Zeb2,Fuz,Pex2,Dach1,Mon2,Nfatc2,Col4a3bp,Ezh2,Pml,Fgfr3,Hdac7,Kif21a,Aak1,Eml4,Tanc2,Dnajc24,Uba2,Epb4.1,Tial1,Kansl1,Tenm4,Pogz,Spata5,Lpgat1,Ncor2,Atf2,Gapvd1,Ccbl1,Tpm1,Dmd,Pfkfb3,Kalrn,Tmem209,Vegfa,Grip1,Phc1,Chd2,Ctbp2,Banp,Tcof1,Zbed6,Anks1b,…
		Monarch MPO	MP:0002066	Abnormal motor capabilities/coordination/movement	47	3010	0.32	0.0008	10090.ENSMUSP00000002079,10090.ENSMUSP00000002603,10090.ENSMUSP00000003860,10090.ENSMUSP00000018478,10090.ENSMUSP00000020939,10090.ENSMUSP00000026154,10090.ENSMUSP00000034065,10090.ENSMUSP00000036175,10090.ENSMUSP00000038366,10090.ENSMUSP00000045239,10090.ENSMUSP00000053547,10090.ENSMUSP00000054385,10090.ENSMUSP00000055304,10090.ENSMUSP00000064787,10090.ENSMUSP00000065770,10090.ENSMUSP00000071255…	Plxnb3,Scrib,Adck4,Ksr1,Nrcam,Zdhhc16,Nek1,Gdpd5,Scube3,Golgb1,Ccdc64,Dpf1,Kif13a,Map6,Ilf3,Pex2,Dach1,Zfp512,Col4a3bp,Dync1i2,Eya3,Csmd1,Dlg3,Aak1,Ccdc85a,Tanc2,Epb4.1l1,Kansl1,Tenm4,Nfix,Lpgat1,Ncor2,C2cd5,Atf2,Gapvd1,Tpm1,Dmd,Kalrn,Wdr45,Vegfa,Zdhhc3,Chd2,Eps15l1,Slc29a1,Nrxn1,Anks1b,Phf3
		Monarch MPO	MP:0005378	Growth/size/body region phenotype	63	4670	0.26	0.0008	10090.ENSMUSP00000002603,10090.ENSMUSP00000003044,10090.ENSMUSP00000003860,10090.ENSMUSP00000020939,10090.ENSMUSP00000021089,10090.ENSMUSP00000025186,10090.ENSMUSP00000026154,10090.ENSMUSP00000034065,10090.ENSMUSP00000035116,10090.ENSMUSP00000038366,10090.ENSMUSP00000041848,10090.ENSMUSP00000043390,10090.ENSMUSP00000043671,10090.ENSMUSP00000045239,10090.ENSMUSP00000046388,10090.ENSMUSP00000050788…	Scrib,Pnkp,Adck4,Nrcam,Slc25a19,Slc39a7,Zdhhc16,Nek1,Pccb,Scube3,Trub2,Icmt,Wdr59,Golgb1,Ncoa5,Phkb,Ccdc64,Otulin,Slc25a26,Ilf3,Cspp1,Ppp1r12a,Fuz,Pex2,Dach1,Mon2,Col4a3bp,Ezh2,Eya3,Ncoa1,Fgfr3,Dlg3,Kif21a,Gkap1,Dnajc24,Tial1,Kansl1,Tenm4,Pogz,Nfix,Syt16,Lpgat1,Ncor2,C2cd5,Atf2,Gapvd1,Tpm1,Dmd,Pfkfb3,Kalrn,Tmem209,Wdr45,Vegfa,Grip1,Phc1,Chd2,Abhd6,Ctbp2,Slc29a1,Nrxn1,Tcof1,Zbed6,Srcap
		Monarch MPO	MP:0004924	Abnormal behavior	58	4315	0.26	0.0018	10090.ENSMUSP00000002079,10090.ENSMUSP00000002603,10090.ENSMUSP00000003860,10090.ENSMUSP00000018478,10090.ENSMUSP00000020939,10090.ENSMUSP00000026154,10090.ENSMUSP00000029387,10090.ENSMUSP00000034065,10090.ENSMUSP00000036175,10090.ENSMUSP00000038366,10090.ENSMUSP00000045239,10090.ENSMUSP00000053547,10090.ENSMUSP00000054385,10090.ENSMUSP00000055304,10090.ENSMUSP00000064787,10090.ENSMUSP00000065770…	Plxnb3,Scrib,Adck4,Ksr1,Nrcam,Zdhhc16,Eif2a,Nek1,Gdpd5,Scube3,Golgb1,Ccdc64,Dpf1,Kif13a,Map6,Ilf3,Rarb,Cspp1,Pex2,Dach1,Zfp512,Col4a3bp,Mtss1,Dync1i2,Eya3,Csmd1,Ncoa1,Fgfr3,Dlg3,Aak1,Ccdc85a,Tanc2,Epb4.1l1,Epb4.1,Kansl1,Slc24a2,Tenm4,Nfix,Zc3h14,Lpgat1,Ncor2,C2cd5,Atf2,Gapvd1,Tpm1,Dmd,Kalrn,Wdr45,Slc18b1,Vegfa,Zdhhc3,Chd2,Abhd6,Eps15l1,Slc29a1,Nrxn1,Anks1b,Phf3
		Monarch MPO	MP:0005380	Embryo phenotype	38	2260	0.36	0.0018	10090.ENSMUSP00000002603,10090.ENSMUSP00000003860,10090.ENSMUSP00000021089,10090.ENSMUSP00000025186,10090.ENSMUSP00000026154,10090.ENSMUSP00000032410,10090.ENSMUSP00000035116,10090.ENSMUSP00000041848,10090.ENSMUSP00000043390,10090.ENSMUSP00000043671,10090.ENSMUSP00000045239,10090.ENSMUSP00000046388,10090.ENSMUSP00000050788,10090.ENSMUSP00000053547,10090.ENSMUSP00000057893,10090.ENSMUSP00000058028…	Scrib,Adck4,Slc25a19,Slc39a7,Zdhhc16,Tada3,Pccb,Trub2,Icmt,Wdr59,Golgb1,Ncoa5,Phkb,Ccdc64,Otulin,Slc25a26,Zeb2,Fuz,Pex2,Dach1,Mon2,Col4a3bp,Ezh2,Ncoa1,Dlg3,Hdac7,Kif21a,Dnajc24,Tial1,Tenm4,Atf2,Gapvd1,Tpm1,Tmem209,Vegfa,Grip1,Ctbp2,Tcof1
		Monarch MPO	MP:0005386	Behavior/neurological phenotype	60	4525	0.25	0.0018	10090.ENSMUSP00000002079,10090.ENSMUSP00000002603,10090.ENSMUSP00000003860,10090.ENSMUSP00000018478,10090.ENSMUSP00000020939,10090.ENSMUSP00000026154,10090.ENSMUSP00000029387,10090.ENSMUSP00000034065,10090.ENSMUSP00000036175,10090.ENSMUSP00000038366,10090.ENSMUSP00000045239,10090.ENSMUSP00000053547,10090.ENSMUSP00000054385,10090.ENSMUSP00000055304,10090.ENSMUSP00000064787,10090.ENSMUSP00000065770…	Plxnb3,Scrib,Adck4,Ksr1,Nrcam,Zdhhc16,Eif2a,Nek1,Gdpd5,Scube3,Golgb1,Ccdc64,Dpf1,Kif13a,Map6,Ilf3,Rarb,Cspp1,Pex2,Dach1,Zfp512,Col4a3bp,Mtss1,Dync1i2,Ezh2,Eya3,Csmd1,Ncoa1,Fgfr3,Dlg3,Aak1,Ccdc85a,Tanc2,Epb4.1l1,Epb4.1,Kansl1,Slc24a2,Tenm4,Nfix,Zc3h14,Lpgat1,Ncor2,C2cd5,Atf2,Gapvd1,Tpm1,Dmd,Kalrn,Wdr45,Slc18b1,Vegfa,Zdhhc3,Chd2,Abhd6,Eps15l1,Slc29a1,Nrxn1,Tcof1,Anks1b,Phf3
		Monarch MPO	MP:0014134	Abnormal embryo morphology	31	1724	0.39	0.0037	10090.ENSMUSP00000002603,10090.ENSMUSP00000003860,10090.ENSMUSP00000021089,10090.ENSMUSP00000025186,10090.ENSMUSP00000026154,10090.ENSMUSP00000032410,10090.ENSMUSP00000035116,10090.ENSMUSP00000043390,10090.ENSMUSP00000043671,10090.ENSMUSP00000046388,10090.ENSMUSP00000050788,10090.ENSMUSP00000053547,10090.ENSMUSP00000057893,10090.ENSMUSP00000069685,10090.ENSMUSP00000071194,10090.ENSMUSP00000071255…	Scrib,Adck4,Slc25a19,Slc39a7,Zdhhc16,Tada3,Pccb,Icmt,Wdr59,Ncoa5,Phkb,Ccdc64,Otulin,Zeb2,Fuz,Pex2,Dach1,Mon2,Col4a3bp,Ezh2,Hdac7,Kif21a,Dnajc24,Tial1,Tenm4,Tpm1,Tmem209,Vegfa,Grip1,Ctbp2,Tcof1
		Monarch MPO	MP:0001515	Abnormal grip strength	19	798	0.51	0.0068	10090.ENSMUSP00000002079,10090.ENSMUSP00000002603,10090.ENSMUSP00000020939,10090.ENSMUSP00000034065,10090.ENSMUSP00000038366,10090.ENSMUSP00000076856,10090.ENSMUSP00000080425,10090.ENSMUSP00000080751,10090.ENSMUSP00000090941,10090.ENSMUSP00000097904,10090.ENSMUSP00000099425,10090.ENSMUSP00000102585,10090.ENSMUSP00000102783,10090.ENSMUSP00000109633,10090.ENSMUSP00000115883,10090.ENSMUSP00000126352…	Plxnb3,Scrib,Nrcam,Nek1,Scube3,Col4a3bp,Eya3,Csmd1,Ccdc85a,Tanc2,Epb4.1l1,Kansl1,Tenm4,Dmd,Vegfa,Chd2,Slc29a1,Nrxn1,Anks1b
		Monarch MPO	MP:0001697	Abnormal embryo size	23	1136	0.44	0.0068	10090.ENSMUSP00000002603,10090.ENSMUSP00000003860,10090.ENSMUSP00000021089,10090.ENSMUSP00000025186,10090.ENSMUSP00000026154,10090.ENSMUSP00000035116,10090.ENSMUSP00000043390,10090.ENSMUSP00000043671,10090.ENSMUSP00000046388,10090.ENSMUSP00000050788,10090.ENSMUSP00000053547,10090.ENSMUSP00000057893,10090.ENSMUSP00000071255,10090.ENSMUSP00000071464,10090.ENSMUSP00000073462,10090.ENSMUSP00000076856…	Scrib,Adck4,Slc25a19,Slc39a7,Zdhhc16,Pccb,Icmt,Wdr59,Ncoa5,Phkb,Ccdc64,Otulin,Pex2,Dach1,Mon2,Col4a3bp,Ezh2,Kif21a,Dnajc24,Tial1,Tpm1,Tmem209,Ctbp2
		Monarch MPO	MP:0002080	Prenatal lethality	38	2485	0.32	0.0068	10090.ENSMUSP00000002603,10090.ENSMUSP00000003044,10090.ENSMUSP00000003860,10090.ENSMUSP00000021089,10090.ENSMUSP00000026129,10090.ENSMUSP00000026154,10090.ENSMUSP00000026710,10090.ENSMUSP00000032410,10090.ENSMUSP00000041848,10090.ENSMUSP00000043390,10090.ENSMUSP00000043671,10090.ENSMUSP00000045580,10090.ENSMUSP00000057893,10090.ENSMUSP00000058028,10090.ENSMUSP00000069257,10090.ENSMUSP00000069685…	Scrib,Pnkp,Adck4,Slc25a19,Pcyt2,Zdhhc16,Usp16,Tada3,Trub2,Icmt,Wdr59,Thoc5,Otulin,Slc25a26,Ppp1r12a,Zeb2,Fuz,Mon2,Nfatc2,Col4a3bp,Ezh2,Pml,Fgfr3,Hdac7,Tanc2,Dnajc24,Tial1,Tenm4,Pogz,Spata5,Ncor2,Tpm1,Pfkfb3,Vegfa,Grip1,Chd2,Ctbp2,Banp
		Monarch MPO	MP:0002088	Abnormal embryonic growth/weight/body size	26	1346	0.42	0.0068	10090.ENSMUSP00000002603,10090.ENSMUSP00000003860,10090.ENSMUSP00000021089,10090.ENSMUSP00000025186,10090.ENSMUSP00000026154,10090.ENSMUSP00000035116,10090.ENSMUSP00000043390,10090.ENSMUSP00000043671,10090.ENSMUSP00000046388,10090.ENSMUSP00000050788,10090.ENSMUSP00000053547,10090.ENSMUSP00000057893,10090.ENSMUSP00000058028,10090.ENSMUSP00000071255,10090.ENSMUSP00000071464,10090.ENSMUSP00000073462…	Scrib,Adck4,Slc25a19,Slc39a7,Zdhhc16,Pccb,Icmt,Wdr59,Ncoa5,Phkb,Ccdc64,Otulin,Slc25a26,Pex2,Dach1,Mon2,Col4a3bp,Ezh2,Kif21a,Dnajc24,Tial1,Tenm4,Tpm1,Tmem209,Ctbp2,Tcof1
		Monarch MPO	MP:0003631	Nervous system phenotype	50	3681	0.26	0.0068	10090.ENSMUSP00000002603,10090.ENSMUSP00000003044,10090.ENSMUSP00000018478,10090.ENSMUSP00000020939,10090.ENSMUSP00000021089,10090.ENSMUSP00000034065,10090.ENSMUSP00000036175,10090.ENSMUSP00000043390,10090.ENSMUSP00000045715,10090.ENSMUSP00000046388,10090.ENSMUSP00000052056,10090.ENSMUSP00000057893,10090.ENSMUSP00000064706,10090.ENSMUSP00000064787,10090.ENSMUSP00000067694,10090.ENSMUSP00000069685…	Scrib,Pnkp,Ksr1,Nrcam,Slc25a19,Nek1,Gdpd5,Icmt,Rgs8,Ncoa5,Ankrd16,Otulin,Cadps,Map6,Rarb,Zeb2,Fuz,Pex2,Dach1,Mon2,Ezh2,Ncoa1,Mtcl1,Fgfr3,Dlg3,Kif21a,Aak1,Tanc2,Kansl1,Slc24a2,Tenm4,Nfix,Zc3h14,Ncor2,Atf2,Gapvd1,Tpm1,Dmd,Kalrn,Wdr45,Vegfa,Grip1,Man2c1,Chd2,Ctbp2,Slc29a1,Nrxn1,Tcof1,Anks1b,Tcf12
		Monarch MPO	MP:0004196	Abnormal prenatal growth/weight/body size	28	1527	0.39	0.0068	10090.ENSMUSP00000002603,10090.ENSMUSP00000003860,10090.ENSMUSP00000021089,10090.ENSMUSP00000025186,10090.ENSMUSP00000026154,10090.ENSMUSP00000035116,10090.ENSMUSP00000043390,10090.ENSMUSP00000043671,10090.ENSMUSP00000046388,10090.ENSMUSP00000050788,10090.ENSMUSP00000053547,10090.ENSMUSP00000057893,10090.ENSMUSP00000058028,10090.ENSMUSP00000071255,10090.ENSMUSP00000071464,10090.ENSMUSP00000073462…	Scrib,Adck4,Slc25a19,Slc39a7,Zdhhc16,Pccb,Icmt,Wdr59,Ncoa5,Phkb,Ccdc64,Otulin,Slc25a26,Pex2,Dach1,Mon2,Col4a3bp,Ezh2,Kif21a,Dnajc24,Tial1,Tenm4,Pogz,Tpm1,Tmem209,Chd2,Ctbp2,Tcof1
		Monarch MPO	MP:0004262	Abnormal physical strength	20	884	0.49	0.0068	10090.ENSMUSP00000002079,10090.ENSMUSP00000002603,10090.ENSMUSP00000020939,10090.ENSMUSP00000034065,10090.ENSMUSP00000038366,10090.ENSMUSP00000065770,10090.ENSMUSP00000076856,10090.ENSMUSP00000080425,10090.ENSMUSP00000080751,10090.ENSMUSP00000090941,10090.ENSMUSP00000097904,10090.ENSMUSP00000099425,10090.ENSMUSP00000102585,10090.ENSMUSP00000102783,10090.ENSMUSP00000109633,10090.ENSMUSP00000115883…	Plxnb3,Scrib,Nrcam,Nek1,Scube3,Ilf3,Col4a3bp,Eya3,Csmd1,Ccdc85a,Tanc2,Epb4.1l1,Kansl1,Tenm4,Dmd,Vegfa,Chd2,Slc29a1,Nrxn1,Anks1b
		Monarch MPO	MP:0010866	Abnormal prenatal body size	25	1278	0.42	0.0068	10090.ENSMUSP00000002603,10090.ENSMUSP00000003860,10090.ENSMUSP00000021089,10090.ENSMUSP00000025186,10090.ENSMUSP00000026154,10090.ENSMUSP00000035116,10090.ENSMUSP00000043390,10090.ENSMUSP00000043671,10090.ENSMUSP00000046388,10090.ENSMUSP00000050788,10090.ENSMUSP00000053547,10090.ENSMUSP00000057893,10090.ENSMUSP00000071255,10090.ENSMUSP00000071464,10090.ENSMUSP00000073462,10090.ENSMUSP00000076856…	Scrib,Adck4,Slc25a19,Slc39a7,Zdhhc16,Pccb,Icmt,Wdr59,Ncoa5,Phkb,Ccdc64,Otulin,Pex2,Dach1,Mon2,Col4a3bp,Ezh2,Kif21a,Dnajc24,Tial1,Pogz,Tpm1,Tmem209,Chd2,Ctbp2
		Monarch MPO	MP:0003491	Abnormal voluntary movement	28	1616	0.37	0.0116	10090.ENSMUSP00000003860,10090.ENSMUSP00000020939,10090.ENSMUSP00000026154,10090.ENSMUSP00000036175,10090.ENSMUSP00000038366,10090.ENSMUSP00000045239,10090.ENSMUSP00000053547,10090.ENSMUSP00000054385,10090.ENSMUSP00000055304,10090.ENSMUSP00000064787,10090.ENSMUSP00000071255,10090.ENSMUSP00000075613,10090.ENSMUSP00000080410,10090.ENSMUSP00000080751,10090.ENSMUSP00000085299,10090.ENSMUSP00000086948…	Adck4,Nrcam,Zdhhc16,Gdpd5,Scube3,Golgb1,Ccdc64,Dpf1,Kif13a,Map6,Pex2,Zfp512,Dync1i2,Csmd1,Dlg3,Aak1,Tanc2,Epb4.1l1,Tenm4,Lpgat1,Ncor2,C2cd5,Atf2,Dmd,Vegfa,Zdhhc3,Eps15l1,Slc29a1
		Monarch MPO	MP:0005508	Abnormal skeleton morphology	32	2035	0.33	0.0175	10090.ENSMUSP00000002603,10090.ENSMUSP00000003860,10090.ENSMUSP00000018681,10090.ENSMUSP00000031215,10090.ENSMUSP00000034065,10090.ENSMUSP00000035116,10090.ENSMUSP00000038366,10090.ENSMUSP00000067694,10090.ENSMUSP00000071194,10090.ENSMUSP00000071255,10090.ENSMUSP00000071464,10090.ENSMUSP00000076856,10090.ENSMUSP00000079239,10090.ENSMUSP00000080419,10090.ENSMUSP00000080751,10090.ENSMUSP00000082971…	Scrib,Adck4,Pcgf2,Brdt,Nek1,Pccb,Scube3,Rarb,Fuz,Pex2,Dach1,Col4a3bp,Mtss1,Ezh2,Csmd1,Ncoa1,Fgfr3,Zdhhc20,Tenm4,Spata5,Nfix,Zc3h14,Lpgat1,Ncor2,Atf2,Dmd,Wdr45,Vegfa,Phc1,Chd2,Slc29a1,Tcof1
		Monarch MPO	MP:0005390	Skeleton phenotype	34	2236	0.31	0.0178	10090.ENSMUSP00000002603,10090.ENSMUSP00000003860,10090.ENSMUSP00000018478,10090.ENSMUSP00000018681,10090.ENSMUSP00000031215,10090.ENSMUSP00000034065,10090.ENSMUSP00000035116,10090.ENSMUSP00000038366,10090.ENSMUSP00000067694,10090.ENSMUSP00000071194,10090.ENSMUSP00000071255,10090.ENSMUSP00000071464,10090.ENSMUSP00000076856,10090.ENSMUSP00000079239,10090.ENSMUSP00000079664,10090.ENSMUSP00000080419…	Scrib,Adck4,Ksr1,Pcgf2,Brdt,Nek1,Pccb,Scube3,Rarb,Fuz,Pex2,Dach1,Col4a3bp,Mtss1,Pecam1,Ezh2,Csmd1,Ncoa1,Fgfr3,Zdhhc20,Tenm4,Spata5,Nfix,Zc3h14,Lpgat1,Ncor2,Atf2,Dmd,Wdr45,Vegfa,Phc1,Chd2,Slc29a1,Tcof1
		Monarch MPO	MP:0002063	Abnormal learning/memory/conditioning	21	1061	0.43	0.0188	10090.ENSMUSP00000018478,10090.ENSMUSP00000020939,10090.ENSMUSP00000029387,10090.ENSMUSP00000067694,10090.ENSMUSP00000080425,10090.ENSMUSP00000082971,10090.ENSMUSP00000085299,10090.ENSMUSP00000086948,10090.ENSMUSP00000097904,10090.ENSMUSP00000099425,10090.ENSMUSP00000102585,10090.ENSMUSP00000102775,10090.ENSMUSP00000105386,10090.ENSMUSP00000105732,10090.ENSMUSP00000106480,10090.ENSMUSP00000108723…	Ksr1,Nrcam,Eif2a,Rarb,Eya3,Ncoa1,Dlg3,Aak1,Tanc2,Epb4.1l1,Kansl1,Slc24a2,Nfix,Zc3h14,Lpgat1,Gapvd1,Kalrn,Wdr45,Slc18b1,Eps15l1,Nrxn1				103 of 163 total genes are phosphoproteins (1.64E-11)
		Monarch MPO	MP:0002206	Abnormal cns synaptic transmission	19	924	0.44	0.0242	10090.ENSMUSP00000018478,10090.ENSMUSP00000020939,10090.ENSMUSP00000034065,10090.ENSMUSP00000036175,10090.ENSMUSP00000064706,10090.ENSMUSP00000064787,10090.ENSMUSP00000067694,10090.ENSMUSP00000085299,10090.ENSMUSP00000086948,10090.ENSMUSP00000097904,10090.ENSMUSP00000102775,10090.ENSMUSP00000107033,10090.ENSMUSP00000109337,10090.ENSMUSP00000110611,10090.ENSMUSP00000111353,10090.ENSMUSP00000126352…	Ksr1,Nrcam,Nek1,Gdpd5,Cadps,Map6,Rarb,Dlg3,Aak1,Tanc2,Slc24a2,Ncor2,Tpm1,Kalrn,Wdr45,Chd2,Slc29a1,Nrxn1,Anks1b
		Monarch MPO	MP:0003088	Abnormal prepulse inhibition	13	473	0.57	0.0242	10090.ENSMUSP00000020939,10090.ENSMUSP00000034065,10090.ENSMUSP00000036175,10090.ENSMUSP00000064787,10090.ENSMUSP00000086948,10090.ENSMUSP00000097904,10090.ENSMUSP00000107033,10090.ENSMUSP00000109337,10090.ENSMUSP00000110611,10090.ENSMUSP00000126352,10090.ENSMUSP00000131976,10090.ENSMUSP00000134402,10090.ENSMUSP00000138539	Nrcam,Nek1,Gdpd5,Map6,Aak1,Tanc2,Ncor2,Tpm1,Kalrn,Chd2,Slc29a1,Nrxn1,Anks1b
		Monarch MPO	MP:0002152	Abnormal brain morphology	26	1540	0.36	0.0259	10090.ENSMUSP00000002603,10090.ENSMUSP00000003044,10090.ENSMUSP00000020939,10090.ENSMUSP00000021089,10090.ENSMUSP00000034065,10090.ENSMUSP00000052056,10090.ENSMUSP00000057893,10090.ENSMUSP00000064706,10090.ENSMUSP00000071194,10090.ENSMUSP00000071255,10090.ENSMUSP00000073462,10090.ENSMUSP00000082971,10090.ENSMUSP00000083899,10090.ENSMUSP00000085299,10090.ENSMUSP00000105386,10090.ENSMUSP00000105732…	Scrib,Pnkp,Nrcam,Slc25a19,Nek1,Ankrd16,Otulin,Cadps,Fuz,Pex2,Mon2,Ncoa1,Mtcl1,Dlg3,Nfix,Zc3h14,Ncor2,Atf2,Gapvd1,Dmd,Kalrn,Wdr45,Vegfa,Man2c1,Ctbp2,Tcof1
		Monarch MPO	MP:0000280	Thin ventricular wall	7	146	0.81	0.0435	10090.ENSMUSP00000026154,10090.ENSMUSP00000038366,10090.ENSMUSP00000076856,10090.ENSMUSP00000085744,10090.ENSMUSP00000107033,10090.ENSMUSP00000115883,10090.ENSMUSP00000125580	Zdhhc16,Scube3,Col4a3bp,Hdac7,Ncor2,Vegfa,Phc1
		Monarch MPO	MP:0000459	Abnormal presacral vertebrae morphology	8	198	0.74	0.0435	10090.ENSMUSP00000018681,10090.ENSMUSP00000031215,10090.ENSMUSP00000038366,10090.ENSMUSP00000067694,10090.ENSMUSP00000076856,10090.ENSMUSP00000085122,10090.ENSMUSP00000102783,10090.ENSMUSP00000125580	Pcgf2,Brdt,Scube3,Rarb,Col4a3bp,Fgfr3,Tenm4,Phc1
		Monarch MPO	MP:0000484	Abnormal pulmonary artery morphology	3	11	1.57	0.0435	10090.ENSMUSP00000067694,10090.ENSMUSP00000071194,10090.ENSMUSP00000115883	Rarb,Fuz,Vegfa
		Monarch MPO	MP:0003232	Abnormal forebrain development	10	310	0.64	0.0435	10090.ENSMUSP00000002603,10090.ENSMUSP00000071194,10090.ENSMUSP00000073462,10090.ENSMUSP00000085299,10090.ENSMUSP00000105386,10090.ENSMUSP00000107033,10090.ENSMUSP00000108723,10090.ENSMUSP00000115883,10090.ENSMUSP00000130294,10090.ENSMUSP00000135476	Scrib,Fuz,Mon2,Dlg3,Nfix,Ncor2,Gapvd1,Vegfa,Ctbp2,Tcof1
		Monarch MPO	MP:0003861	Abnormal nervous system development	20	1059	0.41	0.0435	10090.ENSMUSP00000002603,10090.ENSMUSP00000021089,10090.ENSMUSP00000034065,10090.ENSMUSP00000036175,10090.ENSMUSP00000069685,10090.ENSMUSP00000071194,10090.ENSMUSP00000071255,10090.ENSMUSP00000073462,10090.ENSMUSP00000080419,10090.ENSMUSP00000085299,10090.ENSMUSP00000085985,10090.ENSMUSP00000102783,10090.ENSMUSP00000105386,10090.ENSMUSP00000107033,10090.ENSMUSP00000108723,10090.ENSMUSP00000110611…	Scrib,Slc25a19,Nek1,Gdpd5,Zeb2,Fuz,Pex2,Mon2,Ezh2,Dlg3,Kif21a,Tenm4,Nfix,Ncor2,Gapvd1,Kalrn,Vegfa,Grip1,Ctbp2,Tcof1
		TISSUES	BTO:0001489	Whole body	112	9158	0.22	7.51e-09	10090.ENSMUSP00000000305,10090.ENSMUSP00000002603,10090.ENSMUSP00000003044,10090.ENSMUSP00000003860,10090.ENSMUSP00000018478,10090.ENSMUSP00000020939,10090.ENSMUSP00000020971,10090.ENSMUSP00000021078,10090.ENSMUSP00000021089,10090.ENSMUSP00000025186,10090.ENSMUSP00000025749,10090.ENSMUSP00000026710,10090.ENSMUSP00000029387,10090.ENSMUSP00000029416,10090.ENSMUSP00000031215,10090.ENSMUSP00000032410…	Tpd52l1,Scrib,Pnkp,Adck4,Ksr1,Nrcam,Rnf144a,Fdxr,Slc25a19,Slc39a7,Rps6kb2,Usp16,Eif2a,Ccnl1,Brdt,Tada3,Nek1,Pccb,Gdpd5,Fam115a,Ubac1,Ptprm,Rgs8,Ncoa5,Tbc1d13,Phkb,Ccdc64,Kif13a,Otulin,Cadps,Map6,Ilf3,Astn2,Ppapdc1b,Cspp1,Ppp1r12a,Zeb2,Fuz,Dach1,Commd7,Car12,Nfatc2,Gtpbp6,Col4a3bp,Mtss1,Pecam1,Pop5,Dync1i2,Ezh2,Eya3,Csmd1,Eif4g3,Pml,Ncoa1,Fgfr3,Dlg3,Hdac7,Kif21a,Zdhhc20,Aak1,Gkap1,Med14,Eml4,Mbnl1…
		TISSUES	BTO:0000282	Head	59	3453	0.36	1.09e-07	10090.ENSMUSP00000002603,10090.ENSMUSP00000020939,10090.ENSMUSP00000021089,10090.ENSMUSP00000029387,10090.ENSMUSP00000036379,10090.ENSMUSP00000045715,10090.ENSMUSP00000046388,10090.ENSMUSP00000053547,10090.ENSMUSP00000057893,10090.ENSMUSP00000064706,10090.ENSMUSP00000064787,10090.ENSMUSP00000065770,10090.ENSMUSP00000065786,10090.ENSMUSP00000069685,10090.ENSMUSP00000074198,10090.ENSMUSP00000076856…	Scrib,Nrcam,Slc25a19,Eif2a,Fam115a,Rgs8,Ncoa5,Ccdc64,Otulin,Cadps,Map6,Ilf3,Astn2,Zeb2,Nfatc2,Col4a3bp,Pecam1,Eya3,Csmd1,Eif4g3,Ncoa1,Fgfr3,Dlg3,Kif21a,Zdhhc20,Aak1,Tanc2,Strada,Epb4.1l1,Uba2,Epb4.1,Tial1,Kansl1,Tenm4,Pogz,Nfix,Zc3h14,Lpgat1,Ncor2,Dmd,Kalrn,Tmem209,Wdr45,Pld3,Vegfa,Zdhhc3,Grip1,Slc30a9,Man2c1,Zyx,Abhd6,Eps15l1,Ctbp2,Banp,Nrxn1,Tcof1,Zbed6,Anks1b,Tcf12
		TISSUES	BTO:0000227	Central nervous system	51	2749	0.4	1.61e-07	10090.ENSMUSP00000002603,10090.ENSMUSP00000020939,10090.ENSMUSP00000021089,10090.ENSMUSP00000029387,10090.ENSMUSP00000034065,10090.ENSMUSP00000036379,10090.ENSMUSP00000045715,10090.ENSMUSP00000064706,10090.ENSMUSP00000064787,10090.ENSMUSP00000065770,10090.ENSMUSP00000065786,10090.ENSMUSP00000069685,10090.ENSMUSP00000074198,10090.ENSMUSP00000076856,10090.ENSMUSP00000080425,10090.ENSMUSP00000080751…	Scrib,Nrcam,Slc25a19,Eif2a,Nek1,Fam115a,Rgs8,Cadps,Map6,Ilf3,Astn2,Zeb2,Nfatc2,Col4a3bp,Eya3,Csmd1,Eif4g3,Ncoa1,Fgfr3,Dlg3,Kif21a,Zdhhc20,Aak1,Tanc2,Strada,Epb4.1l1,Epb4.1,Tial1,Kansl1,Tenm4,Pogz,Nfix,Zc3h14,Lpgat1,Ncor2,Dmd,Kalrn,Wdr45,Pld3,Zdhhc3,Grip1,Slc30a9,Zyx,Abhd6,Eps15l1,Ctbp2,Nrxn1,Tcof1,Zbed6,Anks1b,Tcf12
		TISSUES	BTO:0000142	Brain	49	2671	0.39	5.06e-07	10090.ENSMUSP00000002603,10090.ENSMUSP00000020939,10090.ENSMUSP00000021089,10090.ENSMUSP00000036379,10090.ENSMUSP00000045715,10090.ENSMUSP00000064706,10090.ENSMUSP00000064787,10090.ENSMUSP00000065770,10090.ENSMUSP00000065786,10090.ENSMUSP00000069685,10090.ENSMUSP00000074198,10090.ENSMUSP00000076856,10090.ENSMUSP00000080425,10090.ENSMUSP00000080751,10090.ENSMUSP00000081233,10090.ENSMUSP00000082971…	Scrib,Nrcam,Slc25a19,Fam115a,Rgs8,Cadps,Map6,Ilf3,Astn2,Zeb2,Nfatc2,Col4a3bp,Eya3,Csmd1,Eif4g3,Ncoa1,Fgfr3,Dlg3,Kif21a,Zdhhc20,Aak1,Tanc2,Strada,Epb4.1l1,Epb4.1,Tial1,Kansl1,Tenm4,Pogz,Nfix,Zc3h14,Lpgat1,Ncor2,Dmd,Kalrn,Wdr45,Pld3,Zdhhc3,Grip1,Slc30a9,Zyx,Abhd6,Eps15l1,Ctbp2,Nrxn1,Tcof1,Zbed6,Anks1b,Tcf12
		TISSUES	BTO:0000522	Gland	69	5187	0.26	3.42e-05	10090.ENSMUSP00000000305,10090.ENSMUSP00000002603,10090.ENSMUSP00000003044,10090.ENSMUSP00000003860,10090.ENSMUSP00000018478,10090.ENSMUSP00000021078,10090.ENSMUSP00000021089,10090.ENSMUSP00000025186,10090.ENSMUSP00000025749,10090.ENSMUSP00000029387,10090.ENSMUSP00000029416,10090.ENSMUSP00000031215,10090.ENSMUSP00000035116,10090.ENSMUSP00000036379,10090.ENSMUSP00000040220,10090.ENSMUSP00000050788…	Tpd52l1,Scrib,Pnkp,Adck4,Ksr1,Fdxr,Slc25a19,Slc39a7,Rps6kb2,Eif2a,Ccnl1,Brdt,Pccb,Fam115a,Ubac1,Phkb,Otulin,Ilf3,Cspp1,Zeb2,Dach1,Car12,Nfatc2,Col4a3bp,Mtss1,Pecam1,Ezh2,Eya3,Eif4g3,Ncoa1,Dlg3,Hdac7,Zdhhc20,Aak1,Gkap1,Med14,Eml4,Strada,Uba2,Epb4.1,Tial1,Usp47,Kansl1,Spata5,Nfix,Lpgat1,Ncor2,Atf2,Gapvd1,Ccbl1,Tpm1,Dmd,Sdccag3,Tmem209,Prpf39,Pld3,Vegfa,Pter,Cep295,Slc30a9,Man2c1,Chd2,Zyx,Abhd6,Ctbp…
		TISSUES	BTO:0001491	Viscus	55	3991	0.27	0.00045	10090.ENSMUSP00000002603,10090.ENSMUSP00000003044,10090.ENSMUSP00000003860,10090.ENSMUSP00000018478,10090.ENSMUSP00000021078,10090.ENSMUSP00000021089,10090.ENSMUSP00000025186,10090.ENSMUSP00000025749,10090.ENSMUSP00000029387,10090.ENSMUSP00000032410,10090.ENSMUSP00000035116,10090.ENSMUSP00000040220,10090.ENSMUSP00000048426,10090.ENSMUSP00000065770,10090.ENSMUSP00000068804,10090.ENSMUSP00000069257…	Scrib,Pnkp,Adck4,Ksr1,Fdxr,Slc25a19,Slc39a7,Rps6kb2,Eif2a,Tada3,Pccb,Ubac1,Tbc1d13,Ilf3,Cspp1,Ppp1r12a,Zeb2,Dach1,Car12,Nfatc2,Col4a3bp,Mtss1,Pecam1,Ezh2,Eif4g3,Ncoa1,Fgfr3,Dlg3,Hdac7,Aak1,Med14,Eml4,Mbnl1,Uba2,Epb4.1,Tial1,Nfix,Lpgat1,Ncor2,Atf2,Ccbl1,Tpm1,Dmd,Sdccag3,Prpf39,Pld3,Pter,Cep295,Slc30a9,Zyx,Abhd6,Ctbp2,Slc29a1,Zbed6,Tcf12
		TISSUES	BTO:0000284	Organism form	34	1948	0.37	0.00063	10090.ENSMUSP00000002603,10090.ENSMUSP00000003044,10090.ENSMUSP00000034065,10090.ENSMUSP00000065770,10090.ENSMUSP00000067035,10090.ENSMUSP00000069685,10090.ENSMUSP00000071464,10090.ENSMUSP00000076856,10090.ENSMUSP00000079664,10090.ENSMUSP00000080410,10090.ENSMUSP00000080419,10090.ENSMUSP00000080425,10090.ENSMUSP00000082816,10090.ENSMUSP00000082971,10090.ENSMUSP00000085744,10090.ENSMUSP00000086948…	Scrib,Pnkp,Nek1,Ilf3,Ppapdc1b,Zeb2,Dach1,Col4a3bp,Pecam1,Dync1i2,Ezh2,Eya3,Pml,Ncoa1,Hdac7,Aak1,Eml4,Epb4.1l1,Uba2,Usp47,Kansl1,Nfix,Ncor2,Ppfibp1,Gapvd1,Tpm1,Dmd,Prpf39,Vegfa,Phc1,Zyx,Ctbp2,Banp,Tcof1
		TISSUES	BTO:0003091	Urogenital system	51	3755	0.26	0.0016	10090.ENSMUSP00000000305,10090.ENSMUSP00000003044,10090.ENSMUSP00000003860,10090.ENSMUSP00000018478,10090.ENSMUSP00000021078,10090.ENSMUSP00000021089,10090.ENSMUSP00000026710,10090.ENSMUSP00000029387,10090.ENSMUSP00000031215,10090.ENSMUSP00000040220,10090.ENSMUSP00000048426,10090.ENSMUSP00000057893,10090.ENSMUSP00000065770,10090.ENSMUSP00000067035,10090.ENSMUSP00000068804,10090.ENSMUSP00000069685…	Tpd52l1,Pnkp,Adck4,Ksr1,Fdxr,Slc25a19,Usp16,Eif2a,Brdt,Ubac1,Tbc1d13,Otulin,Ilf3,Ppapdc1b,Cspp1,Zeb2,Dach1,Car12,Nfatc2,Pecam1,Ezh2,Eya3,Eif4g3,Ncoa1,Dlg3,Hdac7,Zdhhc20,Gkap1,Med14,Strada,Uba2,Tial1,Usp47,Kansl1,Spata5,Nfix,Zc3h14,Lpgat1,C2cd5,Tpm1,Sdccag3,Pld3,Vegfa,Pter,Slc30a9,Chd2,Zyx,Abhd6,Ctbp2,Slc29a1,Zbed6
		TISSUES	BTO:0000570	Hematopoietic system	35	2151	0.34	0.0017	10090.ENSMUSP00000003044,10090.ENSMUSP00000018478,10090.ENSMUSP00000021078,10090.ENSMUSP00000025186,10090.ENSMUSP00000025749,10090.ENSMUSP00000029387,10090.ENSMUSP00000034065,10090.ENSMUSP00000040220,10090.ENSMUSP00000065770,10090.ENSMUSP00000069685,10090.ENSMUSP00000074198,10090.ENSMUSP00000076856,10090.ENSMUSP00000079664,10090.ENSMUSP00000080419,10090.ENSMUSP00000081233,10090.ENSMUSP00000082971…	Pnkp,Ksr1,Fdxr,Slc39a7,Rps6kb2,Eif2a,Nek1,Ubac1,Ilf3,Zeb2,Nfatc2,Col4a3bp,Pecam1,Ezh2,Eif4g3,Ncoa1,Hdac7,Med14,Mbnl1,Strada,Epb4.1,Tial1,Kansl1,Pogz,Spata5,Ncor2,Prpf39,Pld3,Vegfa,Chd2,Zyx,Abhd6,Slc29a1,Zbed6,Tcf12
		TISSUES	BTO:0000379	Embryo	28	1528	0.39	0.0019	10090.ENSMUSP00000002603,10090.ENSMUSP00000003044,10090.ENSMUSP00000034065,10090.ENSMUSP00000065770,10090.ENSMUSP00000069685,10090.ENSMUSP00000071464,10090.ENSMUSP00000076856,10090.ENSMUSP00000079664,10090.ENSMUSP00000080410,10090.ENSMUSP00000080419,10090.ENSMUSP00000080425,10090.ENSMUSP00000082816,10090.ENSMUSP00000082971,10090.ENSMUSP00000085744,10090.ENSMUSP00000086948,10090.ENSMUSP00000099425…	Scrib,Pnkp,Nek1,Ilf3,Zeb2,Dach1,Col4a3bp,Pecam1,Dync1i2,Ezh2,Eya3,Pml,Ncoa1,Hdac7,Aak1,Epb4.1l1,Uba2,Usp47,Kansl1,Nfix,Ncor2,Ppfibp1,Gapvd1,Prpf39,Phc1,Zyx,Ctbp2,Tcof1
		TISSUES	BTO:0000174	Embryonic structure	31	1823	0.36	0.0023	10090.ENSMUSP00000002603,10090.ENSMUSP00000003044,10090.ENSMUSP00000034065,10090.ENSMUSP00000065770,10090.ENSMUSP00000067035,10090.ENSMUSP00000069685,10090.ENSMUSP00000071464,10090.ENSMUSP00000076856,10090.ENSMUSP00000079664,10090.ENSMUSP00000080410,10090.ENSMUSP00000080419,10090.ENSMUSP00000080425,10090.ENSMUSP00000082816,10090.ENSMUSP00000082971,10090.ENSMUSP00000085744,10090.ENSMUSP00000086948…	Scrib,Pnkp,Nek1,Ilf3,Ppapdc1b,Zeb2,Dach1,Col4a3bp,Pecam1,Dync1i2,Ezh2,Eya3,Pml,Ncoa1,Hdac7,Aak1,Epb4.1l1,Uba2,Usp47,Kansl1,Nfix,Ncor2,Ppfibp1,Gapvd1,Prpf39,Vegfa,Phc1,Zyx,Ctbp2,Banp,Tcof1
		TISSUES	BTO:0001244	Urinary tract	28	1554	0.39	0.0023	10090.ENSMUSP00000003044,10090.ENSMUSP00000003860,10090.ENSMUSP00000021089,10090.ENSMUSP00000029387,10090.ENSMUSP00000048426,10090.ENSMUSP00000065770,10090.ENSMUSP00000068804,10090.ENSMUSP00000069685,10090.ENSMUSP00000071464,10090.ENSMUSP00000071786,10090.ENSMUSP00000074198,10090.ENSMUSP00000080419,10090.ENSMUSP00000081233,10090.ENSMUSP00000082971,10090.ENSMUSP00000085122,10090.ENSMUSP00000085299…	Pnkp,Adck4,Slc25a19,Eif2a,Tbc1d13,Ilf3,Cspp1,Zeb2,Dach1,Car12,Nfatc2,Ezh2,Eif4g3,Ncoa1,Fgfr3,Dlg3,Hdac7,Med14,Uba2,Lpgat1,Sdccag3,Pter,Slc30a9,Zyx,Abhd6,Ctbp2,Slc29a1,Zbed6
		TISSUES	BTO:0005810	Immune system	34	2165	0.33	0.0037	10090.ENSMUSP00000003044,10090.ENSMUSP00000018478,10090.ENSMUSP00000021078,10090.ENSMUSP00000025186,10090.ENSMUSP00000025749,10090.ENSMUSP00000029387,10090.ENSMUSP00000040220,10090.ENSMUSP00000065770,10090.ENSMUSP00000069685,10090.ENSMUSP00000071752,10090.ENSMUSP00000074198,10090.ENSMUSP00000076856,10090.ENSMUSP00000080419,10090.ENSMUSP00000081233,10090.ENSMUSP00000082971,10090.ENSMUSP00000085744…	Pnkp,Ksr1,Fdxr,Slc39a7,Rps6kb2,Eif2a,Ubac1,Ilf3,Zeb2,Commd7,Nfatc2,Col4a3bp,Ezh2,Eif4g3,Ncoa1,Hdac7,Zdhhc20,Med14,Mbnl1,Strada,Tial1,Kansl1,Pogz,Ncor2,Sdccag3,Prpf39,Pld3,Vegfa,Chd2,Zyx,Abhd6,Slc29a1,Zbed6,Tcf12
		TISSUES	BTO:0000671	Kidney	26	1453	0.38	0.0046	10090.ENSMUSP00000003044,10090.ENSMUSP00000003860,10090.ENSMUSP00000021089,10090.ENSMUSP00000029387,10090.ENSMUSP00000065770,10090.ENSMUSP00000068804,10090.ENSMUSP00000069685,10090.ENSMUSP00000071464,10090.ENSMUSP00000071786,10090.ENSMUSP00000074198,10090.ENSMUSP00000080419,10090.ENSMUSP00000081233,10090.ENSMUSP00000082971,10090.ENSMUSP00000085299,10090.ENSMUSP00000085744,10090.ENSMUSP00000094239…	Pnkp,Adck4,Slc25a19,Eif2a,Ilf3,Cspp1,Zeb2,Dach1,Car12,Nfatc2,Ezh2,Eif4g3,Ncoa1,Dlg3,Hdac7,Med14,Uba2,Lpgat1,Sdccag3,Pter,Slc30a9,Zyx,Abhd6,Ctbp2,Slc29a1,Zbed6
		TISSUES	BTO:0001488	Endocrine gland	55	4420	0.23	0.0046	10090.ENSMUSP00000000305,10090.ENSMUSP00000002603,10090.ENSMUSP00000003044,10090.ENSMUSP00000021078,10090.ENSMUSP00000025186,10090.ENSMUSP00000025749,10090.ENSMUSP00000029387,10090.ENSMUSP00000029416,10090.ENSMUSP00000031215,10090.ENSMUSP00000035116,10090.ENSMUSP00000036379,10090.ENSMUSP00000040220,10090.ENSMUSP00000050788,10090.ENSMUSP00000057893,10090.ENSMUSP00000065770,10090.ENSMUSP00000068804…	Tpd52l1,Scrib,Pnkp,Fdxr,Slc39a7,Rps6kb2,Eif2a,Ccnl1,Brdt,Pccb,Fam115a,Ubac1,Phkb,Otulin,Ilf3,Cspp1,Col4a3bp,Mtss1,Pecam1,Eya3,Eif4g3,Ncoa1,Hdac7,Zdhhc20,Aak1,Gkap1,Eml4,Strada,Epb4.1,Tial1,Usp47,Kansl1,Spata5,Nfix,Lpgat1,Ncor2,Atf2,Gapvd1,Ccbl1,Tpm1,Dmd,Sdccag3,Prpf39,Pld3,Vegfa,Pter,Cep295,Slc30a9,Chd2,Zyx,Abhd6,Ctbp2,Slc29a1,Zbed6,Tcf12
		TISSUES	BTO:0003092	Urinary system	27	1544	0.37	0.0046	10090.ENSMUSP00000003044,10090.ENSMUSP00000003860,10090.ENSMUSP00000021089,10090.ENSMUSP00000029387,10090.ENSMUSP00000048426,10090.ENSMUSP00000065770,10090.ENSMUSP00000068804,10090.ENSMUSP00000069685,10090.ENSMUSP00000071464,10090.ENSMUSP00000071786,10090.ENSMUSP00000074198,10090.ENSMUSP00000080419,10090.ENSMUSP00000081233,10090.ENSMUSP00000082971,10090.ENSMUSP00000085299,10090.ENSMUSP00000085744…	Pnkp,Adck4,Slc25a19,Eif2a,Tbc1d13,Ilf3,Cspp1,Zeb2,Dach1,Car12,Nfatc2,Ezh2,Eif4g3,Ncoa1,Dlg3,Hdac7,Med14,Uba2,Lpgat1,Sdccag3,Pter,Slc30a9,Zyx,Abhd6,Ctbp2,Slc29a1,Zbed6
		TISSUES	BTO:0000203	Respiratory system	23	1218	0.41	0.0053	10090.ENSMUSP00000003044,10090.ENSMUSP00000025186,10090.ENSMUSP00000029387,10090.ENSMUSP00000040220,10090.ENSMUSP00000065770,10090.ENSMUSP00000069685,10090.ENSMUSP00000074198,10090.ENSMUSP00000079664,10090.ENSMUSP00000080419,10090.ENSMUSP00000081233,10090.ENSMUSP00000082971,10090.ENSMUSP00000085122,10090.ENSMUSP00000085744,10090.ENSMUSP00000094528,10090.ENSMUSP00000096686,10090.ENSMUSP00000099807…	Pnkp,Slc39a7,Eif2a,Ubac1,Ilf3,Zeb2,Nfatc2,Pecam1,Ezh2,Eif4g3,Ncoa1,Fgfr3,Hdac7,Eml4,Mbnl1,Uba2,Tial1,C2cd5,Zyx,Ctbp2,Slc29a1,Zbed6,Tcf12
		TISSUES	BTO:0000431	Excretory gland	31	1940	0.33	0.0053	10090.ENSMUSP00000003044,10090.ENSMUSP00000003860,10090.ENSMUSP00000018478,10090.ENSMUSP00000021089,10090.ENSMUSP00000029387,10090.ENSMUSP00000057893,10090.ENSMUSP00000065770,10090.ENSMUSP00000068804,10090.ENSMUSP00000069685,10090.ENSMUSP00000071464,10090.ENSMUSP00000071786,10090.ENSMUSP00000074198,10090.ENSMUSP00000080419,10090.ENSMUSP00000081233,10090.ENSMUSP00000082971,10090.ENSMUSP00000085299…	Pnkp,Adck4,Ksr1,Slc25a19,Eif2a,Otulin,Ilf3,Cspp1,Zeb2,Dach1,Car12,Nfatc2,Ezh2,Eif4g3,Ncoa1,Dlg3,Hdac7,Med14,Uba2,Usp47,Kansl1,Nfix,Lpgat1,Sdccag3,Pter,Slc30a9,Zyx,Abhd6,Ctbp2,Slc29a1,Zbed6
		TISSUES	BTO:0000763	Lung	22	1144	0.42	0.0056	10090.ENSMUSP00000003044,10090.ENSMUSP00000025186,10090.ENSMUSP00000029387,10090.ENSMUSP00000040220,10090.ENSMUSP00000065770,10090.ENSMUSP00000069685,10090.ENSMUSP00000079664,10090.ENSMUSP00000080419,10090.ENSMUSP00000081233,10090.ENSMUSP00000082971,10090.ENSMUSP00000085122,10090.ENSMUSP00000085744,10090.ENSMUSP00000094528,10090.ENSMUSP00000096686,10090.ENSMUSP00000099807,10090.ENSMUSP00000101833…	Pnkp,Slc39a7,Eif2a,Ubac1,Ilf3,Zeb2,Pecam1,Ezh2,Eif4g3,Ncoa1,Fgfr3,Hdac7,Eml4,Mbnl1,Uba2,Tial1,C2cd5,Zyx,Ctbp2,Slc29a1,Zbed6,Tcf12
		TISSUES	BTO:0000421	Connective tissue	30	1868	0.34	0.0057	10090.ENSMUSP00000003044,10090.ENSMUSP00000018478,10090.ENSMUSP00000021089,10090.ENSMUSP00000040220,10090.ENSMUSP00000046388,10090.ENSMUSP00000048426,10090.ENSMUSP00000065770,10090.ENSMUSP00000069685,10090.ENSMUSP00000076458,10090.ENSMUSP00000076856,10090.ENSMUSP00000079664,10090.ENSMUSP00000080215,10090.ENSMUSP00000080410,10090.ENSMUSP00000082816,10090.ENSMUSP00000085744,10090.ENSMUSP00000086948…	Pnkp,Ksr1,Slc25a19,Ubac1,Ncoa5,Tbc1d13,Ilf3,Zeb2,Gtpbp6,Col4a3bp,Pecam1,Pop5,Dync1i2,Pml,Hdac7,Aak1,Med14,Uba2,Epb4.1,Tenm4,Lpgat1,Ncor2,Ppfibp1,Gapvd1,Pter,Slc30a9,Zyx,Banp,Tcof1,Tcf12
		TISSUES	BTO:0000753	Lymphoid tissue	29	1858	0.32	0.0123	10090.ENSMUSP00000003044,10090.ENSMUSP00000018478,10090.ENSMUSP00000021078,10090.ENSMUSP00000025186,10090.ENSMUSP00000025749,10090.ENSMUSP00000029387,10090.ENSMUSP00000040220,10090.ENSMUSP00000065770,10090.ENSMUSP00000069685,10090.ENSMUSP00000074198,10090.ENSMUSP00000076856,10090.ENSMUSP00000080419,10090.ENSMUSP00000081233,10090.ENSMUSP00000082971,10090.ENSMUSP00000085744,10090.ENSMUSP00000094239…	Pnkp,Ksr1,Fdxr,Slc39a7,Rps6kb2,Eif2a,Ubac1,Ilf3,Zeb2,Nfatc2,Col4a3bp,Ezh2,Eif4g3,Ncoa1,Hdac7,Med14,Mbnl1,Strada,Tial1,Kansl1,Pogz,Ncor2,Prpf39,Pld3,Chd2,Zyx,Slc29a1,Zbed6,Tcf12
		TISSUES	BTO:0000081	Reproductive system	37	2724	0.26	0.0199	10090.ENSMUSP00000000305,10090.ENSMUSP00000003044,10090.ENSMUSP00000021078,10090.ENSMUSP00000026710,10090.ENSMUSP00000029387,10090.ENSMUSP00000031215,10090.ENSMUSP00000040220,10090.ENSMUSP00000057893,10090.ENSMUSP00000065770,10090.ENSMUSP00000067035,10090.ENSMUSP00000068804,10090.ENSMUSP00000079664,10090.ENSMUSP00000080419,10090.ENSMUSP00000080425,10090.ENSMUSP00000081233,10090.ENSMUSP00000086900…	Tpd52l1,Pnkp,Fdxr,Usp16,Eif2a,Brdt,Ubac1,Otulin,Ilf3,Ppapdc1b,Cspp1,Pecam1,Ezh2,Eya3,Eif4g3,Zdhhc20,Gkap1,Strada,Tial1,Usp47,Kansl1,Spata5,Nfix,Zc3h14,Lpgat1,C2cd5,Tpm1,Sdccag3,Pld3,Vegfa,Slc30a9,Chd2,Zyx,Abhd6,Ctbp2,Slc29a1,Zbed6
		TISSUES	BTO:0000083	Female reproductive system	34	2414	0.28	0.0199	10090.ENSMUSP00000003044,10090.ENSMUSP00000021078,10090.ENSMUSP00000026710,10090.ENSMUSP00000029387,10090.ENSMUSP00000031215,10090.ENSMUSP00000040220,10090.ENSMUSP00000057893,10090.ENSMUSP00000065770,10090.ENSMUSP00000067035,10090.ENSMUSP00000068804,10090.ENSMUSP00000079664,10090.ENSMUSP00000080419,10090.ENSMUSP00000080425,10090.ENSMUSP00000081233,10090.ENSMUSP00000086900,10090.ENSMUSP00000089169…	Pnkp,Fdxr,Usp16,Eif2a,Brdt,Ubac1,Otulin,Ilf3,Ppapdc1b,Cspp1,Pecam1,Ezh2,Eya3,Eif4g3,Zdhhc20,Gkap1,Strada,Tial1,Usp47,Kansl1,Spata5,Nfix,Lpgat1,Tpm1,Sdccag3,Pld3,Vegfa,Slc30a9,Chd2,Zyx,Abhd6,Ctbp2,Slc29a1,Zbed6
		TISSUES	BTO:0001281	Spleen	21	1187	0.38	0.0216	10090.ENSMUSP00000003044,10090.ENSMUSP00000025186,10090.ENSMUSP00000025749,10090.ENSMUSP00000029387,10090.ENSMUSP00000040220,10090.ENSMUSP00000065770,10090.ENSMUSP00000069685,10090.ENSMUSP00000074198,10090.ENSMUSP00000080419,10090.ENSMUSP00000081233,10090.ENSMUSP00000082971,10090.ENSMUSP00000085744,10090.ENSMUSP00000096686,10090.ENSMUSP00000101833,10090.ENSMUSP00000107033,10090.ENSMUSP00000112953…	Pnkp,Slc39a7,Rps6kb2,Eif2a,Ubac1,Ilf3,Zeb2,Nfatc2,Ezh2,Eif4g3,Ncoa1,Hdac7,Mbnl1,Tial1,Ncor2,Prpf39,Pld3,Zyx,Slc29a1,Zbed6,Tcf12
		TISSUES	BTO:0001376	Thigh	3	14	1.46	0.024	10090.ENSMUSP00000036175,10090.ENSMUSP00000079664,10090.ENSMUSP00000109633	Gdpd5,Pecam1,Dmd
		TISSUES	BTO:0001367	Thigh muscle	3	17	1.38	0.0382	10090.ENSMUSP00000036175,10090.ENSMUSP00000079664,10090.ENSMUSP00000109633	Gdpd5,Pecam1,Dmd
		COMPARTMENTS	GOCC:0005622	Intracellular	114	9943	0.19	3.24e-07	10090.ENSMUSP00000000305,10090.ENSMUSP00000001520,10090.ENSMUSP00000002603,10090.ENSMUSP00000003044,10090.ENSMUSP00000003860,10090.ENSMUSP00000018478,10090.ENSMUSP00000018681,10090.ENSMUSP00000019482,10090.ENSMUSP00000021078,10090.ENSMUSP00000021089,10090.ENSMUSP00000025186,10090.ENSMUSP00000026710,10090.ENSMUSP00000029387,10090.ENSMUSP00000029416,10090.ENSMUSP00000030760,10090.ENSMUSP00000031215…	Tpd52l1,Afg3l1,Scrib,Pnkp,Adck4,Ksr1,Pcgf2,Zfp687,Fdxr,Slc25a19,Slc39a7,Usp16,Eif2a,Ccnl1,Necap2,Brdt,Tada3,Nek1,Pccb,Gdpd5,Ubac1,Icmt,Wdr59,Mfhas1,Thoc5,Rgs8,Ncoa5,Tbc1d13,Phkb,Ankrd16,Ccdc64,Dpf1,Kif13a,Otulin,Cadps,Map6,Ilf3,Astn2,Rarb,Cspp1,Ppp1r12a,Zeb2,Pex2,Dach1,Mon2,Nfatc2,Zfp12,Col4a3bp,Mtss1,Pecam1,Pop5,Pbx4,Dync1i2,Ezh2,Eya3,St6galnac6,Eif4g3,Pml,Ncoa1,Mtcl1,Fgfr3,Dlg3,Hdac7,Kif21a,Zdh…
		COMPARTMENTS	GOCC:0043226	Organelle	98	8565	0.19	3.99e-05	10090.ENSMUSP00000001520,10090.ENSMUSP00000002603,10090.ENSMUSP00000003044,10090.ENSMUSP00000003860,10090.ENSMUSP00000018681,10090.ENSMUSP00000019482,10090.ENSMUSP00000020939,10090.ENSMUSP00000021078,10090.ENSMUSP00000021089,10090.ENSMUSP00000025186,10090.ENSMUSP00000029416,10090.ENSMUSP00000030760,10090.ENSMUSP00000031215,10090.ENSMUSP00000032410,10090.ENSMUSP00000034065,10090.ENSMUSP00000035116…	Afg3l1,Scrib,Pnkp,Adck4,Pcgf2,Zfp687,Nrcam,Fdxr,Slc25a19,Slc39a7,Ccnl1,Necap2,Brdt,Tada3,Nek1,Pccb,Gdpd5,Icmt,Wdr59,Thoc5,Ncoa5,Ankrd16,Ccdc64,Dpf1,Kif13a,Cadps,Map6,Ilf3,Astn2,Rarb,Cspp1,Ppp1r12a,Zeb2,Pex2,Dach1,Mon2,Nfatc2,Zfp12,Col4a3bp,Mtss1,Pecam1,Pop5,Pbx4,Dync1i2,Ezh2,Eya3,Pml,Ncoa1,Mtcl1,Fgfr3,Dlg3,Hdac7,Kif21a,Zdhhc20,Aak1,Slc37a3,Gkap1,Med14,Eml4,Mbnl1,Tanc2,Epb4.1l1,Uba2,Epb4.1,Tial1,K…
		COMPARTMENTS	GOCC:0043229	Intracellular organelle	91	8073	0.18	0.00038	10090.ENSMUSP00000001520,10090.ENSMUSP00000002603,10090.ENSMUSP00000003044,10090.ENSMUSP00000003860,10090.ENSMUSP00000018681,10090.ENSMUSP00000019482,10090.ENSMUSP00000021078,10090.ENSMUSP00000021089,10090.ENSMUSP00000025186,10090.ENSMUSP00000029416,10090.ENSMUSP00000030760,10090.ENSMUSP00000031215,10090.ENSMUSP00000032410,10090.ENSMUSP00000034065,10090.ENSMUSP00000035116,10090.ENSMUSP00000036175…	Afg3l1,Scrib,Pnkp,Adck4,Pcgf2,Zfp687,Fdxr,Slc25a19,Slc39a7,Ccnl1,Necap2,Brdt,Tada3,Nek1,Pccb,Gdpd5,Icmt,Wdr59,Thoc5,Ncoa5,Ankrd16,Ccdc64,Dpf1,Kif13a,Cadps,Map6,Ilf3,Astn2,Rarb,Cspp1,Ppp1r12a,Zeb2,Pex2,Dach1,Mon2,Nfatc2,Zfp12,Col4a3bp,Mtss1,Pecam1,Pop5,Pbx4,Dync1i2,Ezh2,Eya3,Pml,Ncoa1,Mtcl1,Fgfr3,Hdac7,Kif21a,Zdhhc20,Aak1,Gkap1,Med14,Eml4,Mbnl1,Epb4.1l1,Uba2,Epb4.1,Tial1,Kansl1,Tenm4,Pogz,Nfix,Zc3…
		COMPARTMENTS	GOCC:0110165	Cellular anatomical entity	120	12108	0.13	0.00039	10090.ENSMUSP00000001520,10090.ENSMUSP00000002603,10090.ENSMUSP00000003044,10090.ENSMUSP00000003860,10090.ENSMUSP00000018681,10090.ENSMUSP00000019482,10090.ENSMUSP00000020939,10090.ENSMUSP00000021078,10090.ENSMUSP00000021089,10090.ENSMUSP00000025186,10090.ENSMUSP00000029387,10090.ENSMUSP00000029416,10090.ENSMUSP00000030760,10090.ENSMUSP00000031215,10090.ENSMUSP00000032080,10090.ENSMUSP00000032410…	Afg3l1,Scrib,Pnkp,Adck4,Pcgf2,Zfp687,Nrcam,Fdxr,Slc25a19,Slc39a7,Eif2a,Ccnl1,Necap2,Brdt,Pradc1,Tada3,Nek1,Pccb,Gdpd5,Ubac1,Icmt,Wdr59,Mfhas1,Thoc5,Ptprm,Rgs8,Ncoa5,Tbc1d13,Phkb,Ankrd16,Ccdc64,Dpf1,Kif13a,Otulin,Cadps,Map6,Ilf3,Astn2,Rarb,Cspp1,Ppp1r12a,Zeb2,Pex2,Dach1,Mon2,Nfatc2,Zfp12,Col4a3bp,Mtss1,Pecam1,Pop5,Pbx4,Dync1i2,Ezh2,Eya3,St6galnac6,Eif4g3,Pml,Ncoa1,Mtcl1,Fgfr3,Dlg3,Hdac7,Kif21a,Zdh…
		COMPARTMENTS	GOCC:0043228	Non-membrane-bounded organelle	45	2982	0.31	0.00081	10090.ENSMUSP00000003044,10090.ENSMUSP00000018681,10090.ENSMUSP00000032410,10090.ENSMUSP00000034065,10090.ENSMUSP00000053547,10090.ENSMUSP00000054385,10090.ENSMUSP00000055304,10090.ENSMUSP00000064787,10090.ENSMUSP00000065770,10090.ENSMUSP00000068804,10090.ENSMUSP00000069257,10090.ENSMUSP00000069685,10090.ENSMUSP00000074198,10090.ENSMUSP00000079239,10090.ENSMUSP00000079664,10090.ENSMUSP00000080215…	Pnkp,Pcgf2,Tada3,Nek1,Ccdc64,Dpf1,Kif13a,Map6,Ilf3,Cspp1,Ppp1r12a,Zeb2,Nfatc2,Mtss1,Pecam1,Pop5,Pbx4,Dync1i2,Ezh2,Pml,Ncoa1,Mtcl1,Dlg3,Kif21a,Eml4,Mbnl1,Tanc2,Epb4.1l1,Epb4.1,Tial1,Pogz,Ncor2,C2cd5,Atf2,Tpm1,Dmd,Cep295,Phc1,Zyx,Ctbp2,Ppp1r12b,Tcof1,Zbed6,Anks1b,Tcf12
		COMPARTMENTS	GOCC:0005634	Nucleus	50	3784	0.25	0.0065	10090.ENSMUSP00000002603,10090.ENSMUSP00000003044,10090.ENSMUSP00000018681,10090.ENSMUSP00000019482,10090.ENSMUSP00000029416,10090.ENSMUSP00000031215,10090.ENSMUSP00000032410,10090.ENSMUSP00000034065,10090.ENSMUSP00000045580,10090.ENSMUSP00000046388,10090.ENSMUSP00000052056,10090.ENSMUSP00000054385,10090.ENSMUSP00000065770,10090.ENSMUSP00000067694,10090.ENSMUSP00000069257,10090.ENSMUSP00000069685…	Scrib,Pnkp,Pcgf2,Zfp687,Ccnl1,Brdt,Tada3,Nek1,Thoc5,Ncoa5,Ankrd16,Dpf1,Ilf3,Rarb,Ppp1r12a,Zeb2,Pex2,Dach1,Nfatc2,Zfp12,Pop5,Ezh2,Eya3,Pml,Ncoa1,Hdac7,Med14,Mbnl1,Uba2,Tial1,Kansl1,Tenm4,Pogz,Nfix,Zc3h14,Ncor2,Atf2,Dmd,Zfp467,Prpf39,Vegfa,Phc1,Chd2,Zyx,Ctbp2,Banp,Tcof1,Zbed6,Anks1b,Tcf12
		COMPARTMENTS	GOCC:0043232	Intracellular non-membrane-bounded organelle	42	2950	0.28	0.0065	10090.ENSMUSP00000003044,10090.ENSMUSP00000018681,10090.ENSMUSP00000032410,10090.ENSMUSP00000034065,10090.ENSMUSP00000053547,10090.ENSMUSP00000054385,10090.ENSMUSP00000055304,10090.ENSMUSP00000064787,10090.ENSMUSP00000065770,10090.ENSMUSP00000068804,10090.ENSMUSP00000069257,10090.ENSMUSP00000069685,10090.ENSMUSP00000074198,10090.ENSMUSP00000079239,10090.ENSMUSP00000079664,10090.ENSMUSP00000080215…	Pnkp,Pcgf2,Tada3,Nek1,Ccdc64,Dpf1,Kif13a,Map6,Ilf3,Cspp1,Ppp1r12a,Zeb2,Nfatc2,Mtss1,Pecam1,Pop5,Pbx4,Dync1i2,Ezh2,Pml,Ncoa1,Mtcl1,Kif21a,Eml4,Mbnl1,Epb4.1l1,Epb4.1,Tial1,Pogz,Ncor2,C2cd5,Atf2,Tpm1,Dmd,Cep295,Phc1,Zyx,Ctbp2,Ppp1r12b,Tcof1,Zbed6,Tcf12
		COMPARTMENTS	GOCC:0005737	Cytoplasm	72	6579	0.17	0.0219	10090.ENSMUSP00000001520,10090.ENSMUSP00000002603,10090.ENSMUSP00000003860,10090.ENSMUSP00000021078,10090.ENSMUSP00000021089,10090.ENSMUSP00000025186,10090.ENSMUSP00000029387,10090.ENSMUSP00000030760,10090.ENSMUSP00000034065,10090.ENSMUSP00000035116,10090.ENSMUSP00000036175,10090.ENSMUSP00000043390,10090.ENSMUSP00000043671,10090.ENSMUSP00000048426,10090.ENSMUSP00000050788,10090.ENSMUSP00000052056…	Afg3l1,Scrib,Adck4,Fdxr,Slc25a19,Slc39a7,Eif2a,Necap2,Nek1,Pccb,Gdpd5,Icmt,Wdr59,Tbc1d13,Phkb,Ankrd16,Kif13a,Otulin,Cadps,Ilf3,Astn2,Ppp1r12a,Zeb2,Pex2,Dach1,Mon2,Nfatc2,Col4a3bp,Mtss1,Pecam1,Dync1i2,Ezh2,St6galnac6,Eif4g3,Pml,Ncoa1,Fgfr3,Dlg3,Hdac7,Kif21a,Zdhhc20,Aak1,Gkap1,Mbnl1,Strada,Epb4.1,Tial1,Tenm4,Spata5,Zc3h14,C2cd5,Atf2,Gapvd1,Ccbl1,Tpm1,Dmd,Sdccag3,Pfkfb3,Kalrn,Wdr45,Pld3,Vegfa,Zdhhc3…
		COMPARTMENTS	GOCC:0043227	Membrane-bounded organelle	76	7176	0.16	0.0325	10090.ENSMUSP00000001520,10090.ENSMUSP00000002603,10090.ENSMUSP00000003044,10090.ENSMUSP00000003860,10090.ENSMUSP00000018681,10090.ENSMUSP00000019482,10090.ENSMUSP00000021078,10090.ENSMUSP00000021089,10090.ENSMUSP00000025186,10090.ENSMUSP00000029416,10090.ENSMUSP00000030760,10090.ENSMUSP00000031215,10090.ENSMUSP00000032410,10090.ENSMUSP00000034065,10090.ENSMUSP00000035116,10090.ENSMUSP00000036175…	Afg3l1,Scrib,Pnkp,Adck4,Pcgf2,Zfp687,Fdxr,Slc25a19,Slc39a7,Ccnl1,Necap2,Brdt,Tada3,Nek1,Pccb,Gdpd5,Icmt,Wdr59,Thoc5,Ncoa5,Ankrd16,Dpf1,Kif13a,Cadps,Ilf3,Astn2,Rarb,Ppp1r12a,Zeb2,Pex2,Dach1,Mon2,Nfatc2,Zfp12,Col4a3bp,Pop5,Ezh2,Eya3,Pml,Ncoa1,Fgfr3,Hdac7,Zdhhc20,Aak1,Slc37a3,Gkap1,Med14,Mbnl1,Uba2,Tial1,Kansl1,Tenm4,Pogz,Nfix,Zc3h14,Ncor2,Atf2,Dmd,Sdccag3,Zfp467,Prpf39,Pld3,Vegfa,Zdhhc3,Phc1,Sumf2,…
		COMPARTMENTS	GOCC:0043231	Intracellular membrane-bounded organelle	69	6320	0.17	0.0325	10090.ENSMUSP00000001520,10090.ENSMUSP00000002603,10090.ENSMUSP00000003044,10090.ENSMUSP00000003860,10090.ENSMUSP00000018681,10090.ENSMUSP00000019482,10090.ENSMUSP00000021078,10090.ENSMUSP00000021089,10090.ENSMUSP00000025186,10090.ENSMUSP00000029416,10090.ENSMUSP00000031215,10090.ENSMUSP00000032410,10090.ENSMUSP00000034065,10090.ENSMUSP00000035116,10090.ENSMUSP00000036175,10090.ENSMUSP00000043390…	Afg3l1,Scrib,Pnkp,Adck4,Pcgf2,Zfp687,Fdxr,Slc25a19,Slc39a7,Ccnl1,Brdt,Tada3,Nek1,Pccb,Gdpd5,Icmt,Wdr59,Thoc5,Ncoa5,Ankrd16,Dpf1,Kif13a,Ilf3,Rarb,Ppp1r12a,Zeb2,Pex2,Dach1,Nfatc2,Zfp12,Col4a3bp,Pop5,Ezh2,Eya3,Pml,Ncoa1,Fgfr3,Hdac7,Zdhhc20,Gkap1,Med14,Mbnl1,Uba2,Tial1,Kansl1,Tenm4,Pogz,Nfix,Zc3h14,Ncor2,Atf2,Dmd,Zfp467,Prpf39,Pld3,Vegfa,Zdhhc3,Phc1,Sumf2,Chd2,Zyx,Abhd6,Ctbp2,Tjap1,Banp,Tcof1,Zbed6,A…
		COMPARTMENTS	GOCC:0005912	Adherens junction	6	106	0.88	0.0353	10090.ENSMUSP00000002603,10090.ENSMUSP00000045603,10090.ENSMUSP00000079239,10090.ENSMUSP00000090941,10090.ENSMUSP00000115883,10090.ENSMUSP00000126622	Scrib,Ptprm,Mtss1,Ccdc85a,Vegfa,Zyx
		UniProt Keywords	KW-0025	Alternative splicing	91	4714	0.42	8.3e-19	10090.ENSMUSP00000001520,10090.ENSMUSP00000002603,10090.ENSMUSP00000003044,10090.ENSMUSP00000013759,10090.ENSMUSP00000018478,10090.ENSMUSP00000019482,10090.ENSMUSP00000020939,10090.ENSMUSP00000029387,10090.ENSMUSP00000029416,10090.ENSMUSP00000031215,10090.ENSMUSP00000032410,10090.ENSMUSP00000036379,10090.ENSMUSP00000038366,10090.ENSMUSP00000043671,10090.ENSMUSP00000048678,10090.ENSMUSP00000052056…	Afg3l1,Scrib,Pnkp,Fnbp4,Ksr1,Zfp687,Nrcam,Eif2a,Ccnl1,Brdt,Tada3,Fam115a,Scube3,Wdr59,Akap2,Ankrd16,Ccdc64,Dpf1,Cadps,Map6,Ilf3,Astn2,Ppapdc1b,Rarb,Cspp1,Ppp1r12a,Fuz,Dach1,Mon2,Nfatc2,Pstk,Col4a3bp,Mtss1,Pecam1,Pbx4,Ezh2,Eya3,St6galnac6,Csmd1,Eif4g3,Pml,Ncoa1,Dhx57,Mtcl1,Fgfr3,Hdac7,Kif21a,Zdhhc20,Aak1,Ccdc85a,Med14,Eml4,Tanc2,Strada,Epb4.1l1,Epb4.1,Usp47,Kansl1,Tenm4,Nfix,Zc3h14,Syt16,Ncor2,Ppf…
		UniProt Keywords	KW-0597	Phosphoprotein	103	7551	0.27	1.64e-11	10090.ENSMUSP00000000305,10090.ENSMUSP00000002603,10090.ENSMUSP00000003044,10090.ENSMUSP00000013759,10090.ENSMUSP00000018478,10090.ENSMUSP00000018681,10090.ENSMUSP00000019482,10090.ENSMUSP00000020939,10090.ENSMUSP00000021078,10090.ENSMUSP00000025186,10090.ENSMUSP00000025749,10090.ENSMUSP00000026129,10090.ENSMUSP00000026710,10090.ENSMUSP00000029387,10090.ENSMUSP00000029416,10090.ENSMUSP00000030760…	Tpd52l1,Scrib,Pnkp,Fnbp4,Ksr1,Pcgf2,Zfp687,Nrcam,Fdxr,Slc39a7,Rps6kb2,Pcyt2,Usp16,Eif2a,Ccnl1,Necap2,Brdt,Tada3,Nek1,Pccb,Wdr59,Thoc5,Ptprm,Rgs8,Ncoa5,Akap2,Phkb,Kif13a,Otulin,Cadps,Map6,Ilf3,Rarb,Cspp1,Ppp1r12a,Zeb2,Dach1,Mon2,Nfatc2,Col4a3bp,Mtss1,Pecam1,Pop5,Dync1i2,Ezh2,Eya3,Eif4g3,Pml,Ncoa1,Dhx57,Mtcl1,Fgfr3,Dlg3,Hdac7,Kif21a,Zdhhc20,Aak1,Gkap1,Med14,Eml4,Mbnl1,Tanc2,Strada,Epb4.1l1,Uba2,Epb…
		UniProt Keywords	KW-0677	Repeat	63	4163	0.31	7.2e-07	10090.ENSMUSP00000002079,10090.ENSMUSP00000002603,10090.ENSMUSP00000013759,10090.ENSMUSP00000019482,10090.ENSMUSP00000020939,10090.ENSMUSP00000020971,10090.ENSMUSP00000021089,10090.ENSMUSP00000029387,10090.ENSMUSP00000029416,10090.ENSMUSP00000030760,10090.ENSMUSP00000031215,10090.ENSMUSP00000038366,10090.ENSMUSP00000040220,10090.ENSMUSP00000043671,10090.ENSMUSP00000044135,10090.ENSMUSP00000045603…	Plxnb3,Scrib,Fnbp4,Zfp687,Nrcam,Rnf144a,Slc25a19,Eif2a,Ccnl1,Necap2,Brdt,Scube3,Ubac1,Wdr59,Mfhas1,Ptprm,Ankrd16,Dpf1,Slc25a26,Map6,Ilf3,Astn2,Ppp1r12a,Zeb2,Nfatc2,Zfp512,Pecam1,Dync1i2,Csmd1,Eif4g3,Pml,Ncoa1,Fgfr3,Dlg3,Hdac7,Kif21a,Med14,Eml4,Mbnl1,Tanc2,Tial1,Tenm4,Pogz,Spata5,Zc3h14,Syt16,Ncor2,Ppfibp1,Dmd,Zfp467,Kalrn,Wdr45,Prpf39,Pld3,Grip1,Chd2,Zyx,Eps15l1,Ppp1r12b,Cnnm1,Tcof1,Zbed6,Anks1b
		UniProt Keywords	KW-0963	Cytoplasm	62	4763	0.25	0.00021	10090.ENSMUSP00000002603,10090.ENSMUSP00000003860,10090.ENSMUSP00000018478,10090.ENSMUSP00000019482,10090.ENSMUSP00000025749,10090.ENSMUSP00000029416,10090.ENSMUSP00000034065,10090.ENSMUSP00000036175,10090.ENSMUSP00000040220,10090.ENSMUSP00000044135,10090.ENSMUSP00000045580,10090.ENSMUSP00000048426,10090.ENSMUSP00000052056,10090.ENSMUSP00000053547,10090.ENSMUSP00000054385,10090.ENSMUSP00000055304…	Scrib,Adck4,Ksr1,Zfp687,Rps6kb2,Ccnl1,Nek1,Gdpd5,Ubac1,Mfhas1,Thoc5,Tbc1d13,Ankrd16,Ccdc64,Dpf1,Kif13a,Otulin,Map6,Ilf3,Astn2,Rarb,Cspp1,Ppp1r12a,Fuz,Nfatc2,Col4a3bp,Mtss1,Dync1i2,Eya3,Pml,Mtcl1,Hdac7,Kif21a,Zdhhc20,Eml4,Mbnl1,Strada,Epb4.1l1,Dnajc24,Uba2,Epb4.1,Tial1,Usp47,Tenm4,Pogz,Spata5,C2cd5,Atf2,Ccbl1,Tpm1,Ppp6r3,Dmd,Sdccag3,Kalrn,Wdr45,Grip1,Cep295,Slc30a9,Man2c1,Zyx,Ppp1r12b,Anks1b
		UniProt Keywords	KW-0805	Transcription regulation	32	1837	0.37	0.00055	10090.ENSMUSP00000018681,10090.ENSMUSP00000019482,10090.ENSMUSP00000026710,10090.ENSMUSP00000029416,10090.ENSMUSP00000031215,10090.ENSMUSP00000032410,10090.ENSMUSP00000046388,10090.ENSMUSP00000054385,10090.ENSMUSP00000065770,10090.ENSMUSP00000067694,10090.ENSMUSP00000069685,10090.ENSMUSP00000071464,10090.ENSMUSP00000071752,10090.ENSMUSP00000074198,10090.ENSMUSP00000075613,10090.ENSMUSP00000080219…	Pcgf2,Zfp687,Usp16,Ccnl1,Brdt,Tada3,Ncoa5,Dpf1,Ilf3,Rarb,Zeb2,Dach1,Commd7,Nfatc2,Zfp512,Pbx4,Ezh2,Eya3,Pml,Ncoa1,Hdac7,Med14,Nfix,Ncor2,Atf2,Zfp467,Slc30a9,Chd2,Ctbp2,Banp,Zbed6,Tcf12
		UniProt Keywords	KW-0832	Ubl conjugation	34	2100	0.34	0.00081	10090.ENSMUSP00000002603,10090.ENSMUSP00000013759,10090.ENSMUSP00000018681,10090.ENSMUSP00000019482,10090.ENSMUSP00000020971,10090.ENSMUSP00000026710,10090.ENSMUSP00000029416,10090.ENSMUSP00000032410,10090.ENSMUSP00000044135,10090.ENSMUSP00000045580,10090.ENSMUSP00000048678,10090.ENSMUSP00000054385,10090.ENSMUSP00000057893,10090.ENSMUSP00000065770,10090.ENSMUSP00000069685,10090.ENSMUSP00000074198…	Scrib,Fnbp4,Pcgf2,Zfp687,Rnf144a,Usp16,Ccnl1,Tada3,Mfhas1,Thoc5,Akap2,Dpf1,Otulin,Ilf3,Zeb2,Nfatc2,Zfp512,Ezh2,Pml,Ncoa1,Fgfr3,Uba2,Kansl1,Pogz,Spata5,Nfix,Zc3h14,Ppfibp1,Zfp467,Pld3,Phc1,Banp,Tcof1,Tcf12
		UniProt Keywords	KW-1017	Isopeptide bond	27	1442	0.4	0.00081	10090.ENSMUSP00000013759,10090.ENSMUSP00000018681,10090.ENSMUSP00000019482,10090.ENSMUSP00000026710,10090.ENSMUSP00000029416,10090.ENSMUSP00000032410,10090.ENSMUSP00000045580,10090.ENSMUSP00000048678,10090.ENSMUSP00000054385,10090.ENSMUSP00000065770,10090.ENSMUSP00000069685,10090.ENSMUSP00000075613,10090.ENSMUSP00000080419,10090.ENSMUSP00000082816,10090.ENSMUSP00000082971,10090.ENSMUSP00000099807…	Fnbp4,Pcgf2,Zfp687,Usp16,Ccnl1,Tada3,Thoc5,Akap2,Dpf1,Ilf3,Zeb2,Zfp512,Ezh2,Pml,Ncoa1,Uba2,Kansl1,Pogz,Spata5,Nfix,Zc3h14,Ppfibp1,Zfp467,Phc1,Banp,Tcof1,Tcf12
		UniProt Keywords	KW-0206	Cytoskeleton	22	1180	0.4	0.0043	10090.ENSMUSP00000034065,10090.ENSMUSP00000053547,10090.ENSMUSP00000055304,10090.ENSMUSP00000064787,10090.ENSMUSP00000068804,10090.ENSMUSP00000069257,10090.ENSMUSP00000071194,10090.ENSMUSP00000079239,10090.ENSMUSP00000080410,10090.ENSMUSP00000083899,10090.ENSMUSP00000085985,10090.ENSMUSP00000094528,10090.ENSMUSP00000099425,10090.ENSMUSP00000099615,10090.ENSMUSP00000101595,10090.ENSMUSP00000109337…	Nek1,Ccdc64,Kif13a,Map6,Cspp1,Ppp1r12a,Fuz,Mtss1,Dync1i2,Mtcl1,Kif21a,Eml4,Epb4.1l1,Dnajc24,Epb4.1,Tpm1,Dmd,Sdccag3,Kalrn,Cep295,Zyx,Ppp1r12b
		UniProt Keywords	KW-0175	Coiled coil	33	2321	0.28	0.0106	10090.ENSMUSP00000000305,10090.ENSMUSP00000002603,10090.ENSMUSP00000020003,10090.ENSMUSP00000029387,10090.ENSMUSP00000031215,10090.ENSMUSP00000032410,10090.ENSMUSP00000045239,10090.ENSMUSP00000048678,10090.ENSMUSP00000053547,10090.ENSMUSP00000055304,10090.ENSMUSP00000057893,10090.ENSMUSP00000068804,10090.ENSMUSP00000071464,10090.ENSMUSP00000076856,10090.ENSMUSP00000079239,10090.ENSMUSP00000081233…	Tpd52l1,Scrib,Fam184a,Eif2a,Brdt,Tada3,Golgb1,Akap2,Ccdc64,Kif13a,Otulin,Cspp1,Dach1,Col4a3bp,Mtss1,Eif4g3,Pml,Dhx57,Mtcl1,Kif21a,Gkap1,Ccdc85a,Kansl1,Pogz,Ncor2,Ppfibp1,Tpm1,Sdccag3,Cep295,Eps15l1,Tjap1,Banp,Srcap
		UniProt Keywords	KW-0539	Nucleus	54	4635	0.2	0.0116	10090.ENSMUSP00000003044,10090.ENSMUSP00000018681,10090.ENSMUSP00000019482,10090.ENSMUSP00000025749,10090.ENSMUSP00000026710,10090.ENSMUSP00000029416,10090.ENSMUSP00000031215,10090.ENSMUSP00000032410,10090.ENSMUSP00000034065,10090.ENSMUSP00000045580,10090.ENSMUSP00000045715,10090.ENSMUSP00000046388,10090.ENSMUSP00000052056,10090.ENSMUSP00000054385,10090.ENSMUSP00000065770,10090.ENSMUSP00000067694…	Pnkp,Pcgf2,Zfp687,Rps6kb2,Usp16,Ccnl1,Brdt,Tada3,Nek1,Thoc5,Rgs8,Ncoa5,Ankrd16,Dpf1,Ilf3,Rarb,Zeb2,Dach1,Nfatc2,Zfp512,Pop5,Pbx4,Ezh2,Eya3,Pml,Ncoa1,Hdac7,Med14,Mbnl1,Strada,Uba2,Epb4.1,Tial1,Kansl1,Tenm4,Pogz,Nfix,Zc3h14,Ncor2,Atf2,Ppp6r3,Zfp467,Prpf39,Slc30a9,Phc1,Chd2,Zyx,Eps15l1,Ctbp2,Banp,Tcof1,Zbed6,Anks1b,Tcf12
		UniProt Keywords	KW-0862	Zinc	31	2168	0.29	0.0129	10090.ENSMUSP00000001520,10090.ENSMUSP00000018478,10090.ENSMUSP00000018681,10090.ENSMUSP00000019482,10090.ENSMUSP00000020971,10090.ENSMUSP00000025186,10090.ENSMUSP00000026710,10090.ENSMUSP00000054385,10090.ENSMUSP00000067694,10090.ENSMUSP00000069685,10090.ENSMUSP00000071255,10090.ENSMUSP00000071786,10090.ENSMUSP00000075613,10090.ENSMUSP00000082816,10090.ENSMUSP00000083742,10090.ENSMUSP00000085744…	Afg3l1,Ksr1,Pcgf2,Zfp687,Rnf144a,Slc39a7,Usp16,Dpf1,Rarb,Zeb2,Pex2,Car12,Zfp512,Pml,Dhx57,Hdac7,Zdhhc20,Mbnl1,Dnajc24,Uba2,Zfp362,Pogz,Zc3h14,Atf2,Dmd,Zfp467,Slc30a9,Phc1,Zyx,Zbed6,Phf3
		UniProt Keywords	KW-0966	Cell projection	17	982	0.37	0.0463	10090.ENSMUSP00000002603,10090.ENSMUSP00000018478,10090.ENSMUSP00000020939,10090.ENSMUSP00000036175,10090.ENSMUSP00000045715,10090.ENSMUSP00000064787,10090.ENSMUSP00000071194,10090.ENSMUSP00000085985,10090.ENSMUSP00000086948,10090.ENSMUSP00000097904,10090.ENSMUSP00000102783,10090.ENSMUSP00000107388,10090.ENSMUSP00000109737,10090.ENSMUSP00000118223,10090.ENSMUSP00000123234,10090.ENSMUSP00000134402…	Scrib,Ksr1,Nrcam,Gdpd5,Rgs8,Map6,Fuz,Kif21a,Aak1,Tanc2,Tenm4,C2cd5,Sdccag3,Tmem80,Grip1,Nrxn1,Anks1b
									103 of 163 total genes are phosphoproteins (1.64E-11)
										red	GO:0016570	Histone modification	11 of 346	0.63	0.0371
										blue	GO:0005737	Cytoplasm	111 of 10283	0.16	9.92e-06
										green	GO:0043227	Membrane-bounded organelle	109 of 10370	0.15	8.01e-05
										number of nodes:
										163
										number of edges:
										114		red	GO:0016570	11	Histone modification	1.43063	11 of 346	0.63	0.0371
										average node degree:		blue	GO:0007399	34	Nervous system development	1.35067	34 of 2358	0.29	0.0446
										1.4		green	GO:0004402	5	Histone acetyltransferase activity	1.34008	5 of 51	1.12	0.0457
										avg. local clustering coefficient:		gold	MP:0010769	71	Abnormal survival	4.16368	71 of 5150	0.27	6.86e-05
										0.415		turqoise	MP:0002066	47	Abnormal motor capabilities/coordination/movement	3.09691	47 of 3010	0.32	0.0008
										expected number of edges:		yellow	MP:0004924	58	Abnormal behavior	2.74473	58 of 4315	0.26	0.0018
										83		pink	MP:0003631	50	Nervous system phenotype	2.16749	50 of 3681	0.26	0.0068
										PPI enrichment p-value:		dark green	MP:0002206	19	Abnormal cns synaptic transmission	1.61618	19 of 924	0.44	0.0242
										0.000693

## Sheet: S2g. A20_augmented list
Supplementary Table S2g. 81 DAS genes elevated in A20 Species (Fig. 3b in the text)
genesymbol	Name	notes
Adck4	Atypical kinase COQ8B, mitochondrial	Atypical kinase involved in the biosynthesis of coenzyme Q, also named ubiquinone, an essential lipid-soluble electron transporter for aerobic cellular respiration. Its substrate specificity is unclear: does not show any protein kinase activity. Probably acts as a small molecule kinase, possibly a lipid kinase that phosphorylates a prenyl lipid in the ubiquinone biosynthesis pathway. Required for…
Afg3l1	AFG3-like AAA ATPase 1	AFG3-like protein 1; Putative ATP-dependent protease. Required for the maturation of paraplegin (SPG7) after its cleavage by mitochondrial-processing peptidase (MPP), converting it into a proteolytically active mature form
Anks1b	Ankyrin repeat and sterile alpha motif domain-containing protein 1B	Isoform 2 may participate in the regulation of nucleoplasmic coilin protein interactions in neuronal and transformed cells
Atf2	Cyclic AMP-dependent transcription factor ATF-2	Transcriptional activator which regulates the transcription of various genes, including those involved in anti- apoptosis, cell growth, and DNA damage response. Dependent on its binding partner, binds to CRE (cAMP response element) consensus sequences (5'-TGACGTCA-3') or to AP-1 (activator protein 1) consensus sequences (5'-TGACTCA-3'). In the nucleus, contributes to global transcription and the …
B3galt5	Beta-1,3-galactosyltransferase 5	Catalyzes the transfer of Gal to GlcNAc-based acceptors with a preference for the core3 O-linked glycan GlcNAc(beta1,3)GalNAc structure. Can use glycolipid LC3Cer as an efficient acceptor. Also catalyzes the transfer of Gal to the terminal GalNAc unit of the globoside GB4, thereby synthesizing the glycolipid GB5, also known as the stage-specific embryonic antigen-3 (SSEA-3)
Brdt	Bromodomain testis-specific protein	Testis-specific chromatin protein that specifically binds histone H4 acetylated at 'Lys-5' and 'Lys-8' (H4K5ac and H4K8ac, respectively) and plays a key role in spermatogenesis. Required in late pachytene spermatocytes: plays a role in meiotic and post-meiotic cells by binding to acetylated histones at the promoter of specific meiotic and post-meiotic genes, facilitating their activation at the a…
C2cd5	C2 domain-containing protein 5	Required for insulin-stimulated glucose transport and glucose transporter SLC2A4/GLUT4 translocation from intracellular glucose storage vesicle (GSV) to the plasma membrane (PM) in adipocytes. Binds phospholipid membranes in a calcium-dependent manner and is necessary for the optimal membrane fusion between SLC2A4/GLUT4 GSV and the PM
Car12	Carbonic anhydrase 12	Reversible hydration of carbon dioxide
Ccbl1	Kynurenine---oxoglutarate transaminase / cysteine-s-conjugate beta-lyase / glutamine---phenylpyruvate transaminase	Kynurenine--oxoglutarate transaminase 1; Catalyzes the irreversible transamination of the L- tryptophan metabolite L-kynurenine to form kynurenic acid (KA). Metabolizes the cysteine conjugates of certain halogenated alkenes and alkanes to form reactive metabolites. Catalyzes the beta- elimination of S-conjugates and Se-conjugates of L- (seleno)cysteine, resulting in the cleavage of the C-S or C-S…
Ccnl1	Cyclin-L1	Involved in pre-mRNA splicing. Functions in association with cyclin-dependent kinases (CDKs). May play a role in the regulation of RNA polymerase II (pol II). Inhibited by the CDK- specific inhibitor CDKN1A/p21; Belongs to the ACDP family
Cnnm1	Metal transporter CNNM1	Probable metal transporter
Col4a3bp	Collagen type IV alpha-3-binding protein	Shelters ceramides and diacylglycerol lipids inside its START domain and mediates the intracellular trafficking of ceramides and diacylglycerol lipids in a non-vesicular manner
Dach1	Dachshund homolog 1	Transcription factor that is involved in regulation of organogenesis. Seems to be a regulator of SIX1, SIX6 and probably SIX5. Corepression of precursor cell proliferation in myoblasts by SIX1 is switched to coactivation through recruitment of EYA3 to the SIX1-DACH1 complex. Transcriptional activation seems also to involve association of CREBBP. Seems to act as a corepressor of SIX6 in regulating…
Dnajc24	Dnaj heat shock protein family (hsp40) member c24	DnaJ homolog subfamily C member 24; The iron-bound form is redox-active and can function as electron carrier (By similarity). Stimulates the ATPase activity of several Hsp70-type chaperones. This ability is enhanced by iron-binding. Plays a role in the diphthamide biosynthesis, a post-translational modification of histidine which occurs in translation elongation factor 2 (EEF2)
Dpf1	D4, zinc and double PHD fingers family 1	Zinc finger protein neuro-d4; May have an important role in developing neurons by participating in regulation of cell survival, possibly as a neurospecific transcription factor. Belongs to the neuron-specific chromatin remodeling complex (nBAF complex). During neural development a switch from a stem/progenitor to a post-mitotic chromatin remodeling mechanism occurs as neurons exit the cell cycle …
Eif2a	Eukaryotic translation initiation factor 2A	Functions in the early steps of protein synthesis of a small number of specific mRNAs. Acts by directing the binding of methionyl-tRNAi to 40S ribosomal subunits. In contrast to the eIF- 2 complex, it binds methionyl-tRNAi to 40 S subunits in a codon- dependent manner, whereas the eIF-2 complex binds methionyl-tRNAi to 40 S subunits in a GTP-dependent manner. May act by impiging the expression of…
Epb4.1	Protein 4.1	Protein 4.1 is a major structural element of the erythrocyte membrane skeleton. It plays a key role in regulating membrane physical properties of mechanical stability and deformability by stabilizing spectrin-actin interaction. Recruits DLG1 to membranes. Required for dynein-dynactin complex and NUMA1 recruitment at the mitotic cell cortex during anaphase
Epb4.1l1	Erythrocyte membrane protein band 4.1 like 1	May function to confer stability and plasticity to neuronal membrane via multiple interactions, including the spectrin-actin-based cytoskeleton, integral membrane channels and membrane-associated guanylate kinases
Eps15l1	Epidermal growth factor receptor substrate 15-like 1	Seems to be a constitutive component of clathrin-coated pits that is required for receptor-mediated endocytosis. Involved in endocytosis of integrin beta-1 (ITGB1) and transferrin receptor (TFR); internalization of ITGB1 as DAB2-dependent cargo but not TFR seems to require association with DAB2 (By similarity)
Ezh2	Histone-lysine N-methyltransferase EZH2	Polycomb group (PcG) protein. Catalytic subunit of the PRC2/EED-EZH2 complex, which methylates (H3K9me) and 'Lys-27' (H3K27me) of histone H3, leading to transcriptional repression of the affected target gene. Able to mono-, di- and trimethylate 'Lys-27' of histone H3 to form H3K27me1, H3K27me2 and H3K27me3, respectively. Displays a preference for substrates with less methylation, loses activity w…
Fam184a	Family with sequence similarity 184, member A
Fgfr3		Tyrosine-protein kinase that acts as cell-surface receptor for fibroblast growth factors and plays an essential role in the regulation of cell proliferation, differentiation and apoptosis. Plays an essential role in the regulation of chondrocyte differentiation, proliferation and apoptosis, and is required for normal skeleton development. Regulates both osteogenesis and postnatal bone mineralizat…
Fnbp4	Formin binding protein 4
Fuz	Protein fuzzy homolog	Probable planar cell polarity effector involved in cilium biogenesis. May regulate protein and membrane transport to the cilium. Proposed to function as core component of the CPLANE (ciliogenesis and planar polarity effectors) complex involved in the recruitment of peripheral IFT-A proteins to basal bodies. May regulate the morphogenesis of hair follicles which depends on functional primary cilia…
Gdpd5	Glycerophosphodiester phosphodiesterase domain-containing protein 5	Promotes neurite formation. Cooperates with PRDX1 to drive postmitotic motor neuron differentiation. The glycerophosphodiester phosphodiesterase activity may be required for its role in neuronal differentiation. May contribute to the osmotic regulation of cellular glycerophosphocholine
Gkap1	G kinase anchoring protein 1	Regulates insulin-dependent IRS1 tyrosine phosphorylation in adipocytes by modulating the availability of IRS1 to IR tyrosine kinase. Its association with IRS1 is required for insulin-induced translocation of SLC2A4 to the cell membrane. Involved in TNF-induced impairment of insulin-dependent IRS1 tyrosine phosphorylation
Grip1	Glutamate receptor-interacting protein 1	May play a role as a localized scaffold for the assembly of a multiprotein signaling complex and as mediator of the trafficking of its binding partners at specific subcellular location in neurons (By similarity). Through complex formation with NSG1, GRIA2 and STX12 controls the intracellular fate of AMPAR and the endosomal sorting of the GRIA2 subunit toward recycling and membrane targeting (By s…
Icmt	Protein-s-isoprenylcysteine o-methyltransferase	Catalyzes the post-translational methylation of isoprenylated C-terminal cysteine residues
Ilf3	Interleukin enhancer-binding factor 3	RNA-binding protein that plays an essential role in the biogenesis of circular RNAs (circRNAs) which are produced by back- splicing circularization of pre-mRNAs. Within the nucleus, promotes circRNAs processing by stabilizing the regulatory elements residing in the flanking introns of the circularized exons. Plays thereby a role in the back-splicing of a subset of circRNAs. As a consequence, part…
Kansl1	KAT8 regulatory NSL complex subunit 1	As part of the NSL complex it is involved in acetylation of nucleosomal histone H4 on several lysine residues and therefore may be involved in the regulation of transcription
Kif13a	Kinesin family member 13a	Plus end-directed microtubule-dependent motor protein involved in intracellular transport and regulating various processes such as mannose-6-phosphate receptor (M6PR) transport to the plasma membrane, endosomal sorting during melanosome biogenesis and cytokinesis. During melanosome maturation, required for delivering melanogenic enzymes from recycling endosomes to nascent melanosomes by creating …
Man2c1	Mannosidase, alpha, class 2c, member 1	Alpha-mannosidase 2C1; Cleaves alpha 1,2-, alpha 1,3-, and alpha 1,6-linked mannose residues from glycoproteins. Involved in the degradation of free oligosaccharides in the cytoplasm
Mbnl1	Muscleblind like splicing factor 1	Mediates pre-mRNA alternative splicing regulation. Acts either as activator or repressor of splicing on specific pre-mRNA targets. Inhibits cardiac troponin-T (TNNT2) pre-mRNA exon inclusion but induces insulin receptor (IR) pre-mRNA exon inclusion in muscle. Antagonizes the alternative splicing activity pattern of CELF proteins. Regulates the TNNT2 exon 5 skipping through competition with U2AF2.…
Mtcl1	Microtubule cross-linking factor 1	Microtubule-associated factor involved in the late phase of epithelial polarization and microtubule dynamics regulation. Plays a role in the development and maintenance of non-centrosomal microtubule bundles at the lateral membrane in polarized epithelial cells
Mtss1	Metastasis suppressor protein 1	Inhibits the nucleation of actin filaments in vitro
Ncoa5	Nuclear receptor coactivator 5	Nuclear receptor coregulator that can have both coactivator and corepressor functions. Interacts with nuclear receptors for steroids (ESR1 and ESR2) independently of the steroid binding domain (AF-2) of the ESR receptors, and with the orphan nuclear receptor NR1D2. Involved in the coactivation of nuclear steroid receptors (ER) as well as the corepression of MYC in response to 17-beta-estradiol (E…
Nek1	Nima (never in mitosis gene a)-related expressed kinase 1	Serine/threonine-protein kinase Nek1; Phosphorylates serines and threonines, but also appears to possess tyrosine kinase activity. Involved in DNA damage checkpoint control and for proper DNA damage repair. In response to injury that includes DNA damage, NEK1 phosphorylates VDAC1 to limit mitochondrial cell death (By similarity). May be implicated in the control of meiosis. Involved in cilium ass…
Nfatc2	Nuclear factor of activated t cells, cytoplasmic, calcineurin dependent 2	Nuclear factor of activated T-cells, cytoplasmic 2; Plays a role in the inducible expression of cytokine genes in T-cells, especially in the induction of the IL-2, IL-3, IL-4, TNF-alpha or GM-CSF. Promotes invasive migration through the activation of GPC6 expression and WNT5A signaling pathway
Pbx4	Pre-B-cell leukemia transcription factor 4	Pre B cell leukemia homeobox 4
Pcgf2	Polycomb group RING finger protein 2	Transcriptional repressor. Binds specifically to the DNA sequence 5'-GACTNGACT-3'. Has tumor suppressor activity. May play a role in control of cell proliferation and/or neural cell development (Probable). Regulates proliferation of early T progenitor cells by maintaining expression of HES1. Also plays a role in antero-posterior specification of the axial skeleton and negative regulation of the s…
Pex2	Peroxisomal biogenesis factor 2	Somewhat implicated in the biogenesis of peroxisomes
Phc1	Polyhomeotic-like protein 1	Component of a Polycomb group (PcG) multiprotein PRC1-like complex, a complex class required to maintain the transcriptionally repressive state of many genes, including Hox genes, throughout development. PcG PRC1 complex acts via chromatin remodeling and modification of histones; it mediates monoubiquitination of histone H2A 'Lys-119', rendering chromatin heritably changed in its expressibility. …
Pld3	Phospholipase D3	May be involved in APP processing
Plxnb3	Plexin-B3	Receptor for SEMA5A that plays a role in axon guidance, invasive growth and cell migration. Stimulates neurite outgrowth and mediates Ca(2+)/Mg(2+)-dependent cell aggregation. In glioma cells, SEMA5A stimulation of PLXNB3 results in the disassembly of F-actin stress fibers, disruption of focal adhesions and cellular collapse as well as inhibition of cell migration and invasion through ARHGDIA-med…
Pml	Probable transcription factor pml	Protein PML; Functions via its association with PML-nuclear bodies (PML-NBs) in a wide range of important cellular processes, including tumor suppression, transcriptional regulation, apoptosis, senescence, DNA damage response, and viral defense mechanisms. Acts as the scaffold of PML-NBs allowing other proteins to shuttle in and out, a process which is regulated by SUMO-mediated modifications and…
Pogz	Pogo transposable element with ZNF domain	Plays a role in mitotic cell cycle progression and is involved in kinetochore assembly and mitotic sister chromatid cohesion. Probably through its association with CBX5 plays a role in mitotic chromosome segregation by regulating aurora kinase B/AURKB activation and AURKB and CBX5 dissociation from chromosome arms (By similarity)
Pop5	Processing of precursor 5, ribonuclease p/mrp family (s. cerevisiae)	Ribonuclease P/MRP protein subunit POP5; Component of ribonuclease P, a protein complex that generates mature tRNA molecules by cleaving their 5'-ends. Also a component of RNase MRP (By similarity)
Ppp1r12a	Protein phosphatase 1 regulatory subunit 12A	Key regulator of protein phosphatase 1C (PPP1C). Mediates binding to myosin. As part of the PPP1C complex, involved in dephosphorylation of PLK1. Capable of inhibiting HIF1AN- dependent suppression of HIF1A activity (By similarity)
Pradc1	Protease-associated domain-containing protein 1	Protease-associated domain containing 1
Prpf39	Pre-mrna processing factor 39	Involved in pre-mRNA splicing
Ptprm	Receptor-type tyrosine-protein phosphatase mu	Involved in cell-cell adhesion through homophilic interactions. May play a key role in signal transduction and growth control; Belongs to the protein-tyrosine phosphatase family. Receptor class 2B subfamily
Rarb	Retinoic acid receptor beta	Receptor for retinoic acid. Retinoic acid receptors bind as heterodimers to their target response elements in response to their ligands, all-trans or 9-cis retinoic acid, and regulate gene expression in various biological processes. The RAR/RXR heterodimers bind to the retinoic acid response elements (RARE) composed of tandem 5'-AGGTCA-3' sites known as DR1-DR5. In the absence of ligand, acts mai…
Rgs8	Regulator of G-protein signaling 8	Regulates G protein-coupled receptor signaling cascades, including signaling via muscarinic acetylcholine receptor CHRM2 and dopamine receptor DRD2. Inhibits signal transduction by increasing the GTPase activity of G protein alpha subunits, thereby driving them into their inactive GDP-bound form. Modulates the activity of potassium channels that are activated in response to DRD2 and CHRM2 signali…
Rnf144a	E3 ubiquitin-protein ligase RNF144A	E3 ubiquitin-protein ligase which accepts ubiquitin from E2 ubiquitin-conjugating enzymes UBE2L3 and UBE2L6 in the form of a thioester and then directly transfers the ubiquitin to targeted substrates. Mediates the ubiquitination and degradation of the DNA damage kinase PRKDC
Scube3	Signal peptide, CUB and EGF-like domain-containing protein 3	Binds to TGFBR2 and activates TGFB signaling
Sdccag3	Serologically defined colon cancer antigen 3 homolog	May be involved in modulation of TNF response. May be involved in presentation of TNFRSF1A on the cell surface. Involved in the endosome-to-plasma membrane trafficking and recycling of SNX27-retromer-dependent cargo proteins, such as GLUT1. Involved in the regulation of cytokinesis; the function may involve PTPN13 and GIT1 (By similarity)		Belongs to the SDCCAG3 family
Slc25a19	Solute carrier family 25 (mitochondrial thiamine pyrophosphate transporter), member 19	Mitochondrial thiamine pyrophosphate carrier; Mitochondrial transporter mediating uptake of thiamine pyrophosphate (ThPP) into mitochondria
Slc25a26	Solute carrier family 25 (mitochondrial s-adenosylmethionine transporter), member 26	S-adenosylmethionine mitochondrial carrier protein; Mitochondrial solute carriers shuttle metabolites, nucleotides, and cofactors through the mitochondrial inner membrane. Specifically mediates the transport of S- adenosylmethionine (SAM) into the mitochondria (By similarity)
Slc29a1	Solute carrier family 29 (equilibrative nucleoside transporter), member 1/2/3	Equilibrative nucleoside transporter 1; Mediates both influx and efflux of nucleosides across the membrane (equilibrative transporter). It is sensitive (ES) to low concentrations of the inhibitor nitrobenzylmercaptopurine riboside (NBMPR) and is sodium-independent. It has a higher affinity for adenosine. Resistant to dipyridamole and dilazep inhibition (anticancer chemotherapeutics drugs)
Spata5	Spermatogenesis-associated protein 5	May be involved in morphological and functional mitochondrial transformations during spermatogenesis
Srcap	Snf2-related CREBBP activator protein
Ssbp4	Single stranded dna binding protein 4, isoform cra_b	Single stranded DNA binding protein 4
St6galnac6	ST6 (alpha-N-acetyl-neuraminyl-2,3-beta-galactosyl-1,3)-N-acetylgalactosaminide alpha-2,6-sialyltransferase 6	Alpha-N-acetylgalactosaminide alpha-2,6-sialyltransferase 6; Alpha-2,6-sialyltransferase involved in the synthesis of alpha-series gangliosides. Has activity toward GD1a, GT1b and GM1b. Has no activity toward glycoproteins. Responsible for the biosynthesis of DSGG (disialylgalactosylgloboside) from MSGG (monosialylgalactosylgloboside) in kidney
Sumf2	Sulfatase-modifying factor 2	Lacks formyl-glycine generating activity and is unable to convert newly synthesized inactive sulfatases to their active form. Inhibits the activation of sulfatases by SUMF1 (By similarity)
Tada3	Transcriptional adapter 3	Functions as a component of the PCAF complex. The PCAF complex is capable of efficiently acetylating histones in a nucleosomal context. The PCAF complex could be considered as the human version of the yeast SAGA complex. Also known as a coactivator for p53/TP53-dependent transcriptional activation (By similarity). Component of the ATAC complex, a complex with histone acetyltransferase activity on…
Tbc1d13	TBC1 domain family member 13	Acts as a GTPase-activating protein for RAB35. Together with RAB35 may be involved in regulation of insulin-induced glucose transporter SLC2A4/GLUT4 translocation to the plasma membrane in adipocytes
Thoc5	THO complex subunit 5 homolog	Acts as component of the THO subcomplex of the TREX complex which is thought to couple mRNA transcription, processing and nuclear export, and which specifically associates with spliced mRNA and not with unspliced pre-mRNA. TREX is recruited to spliced mRNAs by a transcription-independent mechanism, binds to mRNA upstream of the exon-junction complex (EJC) and is recruited in a splicing- and cap-d…
Tial1	Tia1 cytotoxic granule-associated RNA binding protein-like 1	Nucleolysin TIAR; RNA-binding protein. Possesses nucleolytic activity against cytotoxic lymphocyte target cells. May be involved in apoptosis (By similarity)
Tjap1	Tight junction associated protein 1
Tmem209	Transmembrane protein 209
Tpd52l1	Tumor protein D52-like 1
Tpm1	Tropomyosin alpha-1 chain	Binds to actin filaments in muscle and non-muscle cells. Plays a central role, in association with the troponin complex, in the calcium dependent regulation of vertebrate striated muscle contraction. Smooth muscle contraction is regulated by interaction with caldesmon. In non-muscle cells is implicated in stabilizing cytoskeleton actin filaments
Uba2	SUMO-activating enzyme subunit 2	The heterodimer acts as an E1 ligase for SUMO1, SUMO2, SUMO3, and probably SUMO4. It mediates ATP-dependent activation of SUMO proteins followed by formation of a thioester bond between a SUMO protein and a conserved active site cysteine residue on UBA2/SAE2 (By similarity)
Ubac1	Ubiquitin-associated domain-containing protein 1	Non-catalytic subunit of the KPC complex that acts as E3 ubiquitin-protein ligase. Required for poly-ubiquitination and proteasome-mediated degradation of CDKN1B during G1 phase of the cell cycle (By similarity)
Wdr45	WD repeat domain phosphoinositide-interacting protein 4	Plays an important role in the autophagy pathway, which is the major intracellular degradation system by which cytoplasmic materials are packaged into autophagosomes and delivered to lysosomes for degradation
Wdr59	GATOR complex protein WDR59	As a component of the GATOR subcomplex GATOR2, functions within the amino acid-sensing branch of the TORC1 signaling pathway. Indirectly activates mTORC1 and the TORC1 signaling pathway through the inhibition of the GATOR1 subcomplex. It is negatively regulated by the upstream amino acid sensors SESN2 and CASTOR1
Zc3h14	Zinc finger CCCH domain-containing protein 14	Involved in poly(A) tail length control in neuronal cells. Binds the polyadenosine RNA oligonucleotides
Zdhhc20	Probable palmitoyltransferase ZDHHC20	Zinc finger, DHHC domain containing 20
Zfp362	Zinc finger protein 362/384	Zinc finger protein 362
Zfp467	Zinc finger protein 467	Transcription factor that promotes adipocyte differentiation and suppresses osteoblast differentiation in the bone marrow. Enhances the osteoclast-supporting ability of stromal cells. Binds with STAT3 the consensus sequence 5'-CTTCTGGGAAGA-3' of the acute phase response element (APRE). Transactivates several promoters including FOS, OSM and PPARG. Recruits a histone deacetylase complex
Zfp687	Zinc finger protein 687	May be involved in transcriptional regulation

## Sheet: S2h. GO_A20_aug
Supplementary Table S2h. GO annotation 81 augmented in A20 DAS genes (Fig. 3b; Table S2g; FDR<0.05)
#category
GO Component
GO Component	term ID	term description	observed gene count	background gene count	strength	false discovery rate	matching proteins in your network (IDs)	matching proteins in your network (labels)
GO Component	GO:0043229	Intracellular organelle	67	11084	0.22	2.28e-06	10090.ENSMUSP00000000305,10090.ENSMUSP00000001520,10090.ENSMUSP00000003860,10090.ENSMUSP00000013759,10090.ENSMUSP00000018681,10090.ENSMUSP00000019482,10090.ENSMUSP00000020971,10090.ENSMUSP00000021089,10090.ENSMUSP00000029387,10090.ENSMUSP00000029416,10090.ENSMUSP00000031215,10090.ENSMUSP00000032410,10090.ENSMUSP00000034065,10090.ENSMUSP00000036175,10090.ENSMUSP00000040220,10090.ENSMUSP00000043390…	Tpd52l1,Afg3l1,Adck4,Fnbp4,Pcgf2,Zfp687,Rnf144a,Slc25a19,Eif2a,Ccnl1,Brdt,Tada3,Nek1,Gdpd5,Ubac1,Icmt,Wdr59,Thoc5,Rgs8,Ncoa5,Dpf1,Kif13a,Slc25a26,Ilf3,Rarb,Ppp1r12a,Fuz,Pex2,Dach1,Nfatc2,Col4a3bp,Mtss1,Pop5,Pbx4,Ezh2,St6galnac6,Pml,Mtcl1,Fgfr3,Zdhhc20,Gkap1,Mbnl1,Epb4.1l1,Dnajc24,Uba2,Epb4.1,Tial1,Kansl1,Pogz,Spata5,Zc3h14,C2cd5,Atf2,Ccbl1,Tpm1,B3galt5,Sdccag3,Zfp467,Prpf39,Pld3,Grip1,Man2c1,Phc1…
GO Component	GO:0005622	Intracellular	70	12596	0.18	9.95e-06	10090.ENSMUSP00000000305,10090.ENSMUSP00000001520,10090.ENSMUSP00000003860,10090.ENSMUSP00000013759,10090.ENSMUSP00000018681,10090.ENSMUSP00000019482,10090.ENSMUSP00000020971,10090.ENSMUSP00000021089,10090.ENSMUSP00000029387,10090.ENSMUSP00000029416,10090.ENSMUSP00000031215,10090.ENSMUSP00000032410,10090.ENSMUSP00000034065,10090.ENSMUSP00000036175,10090.ENSMUSP00000040220,10090.ENSMUSP00000043390…	Tpd52l1,Afg3l1,Adck4,Fnbp4,Pcgf2,Zfp687,Rnf144a,Slc25a19,Eif2a,Ccnl1,Brdt,Tada3,Nek1,Gdpd5,Ubac1,Icmt,Wdr59,Thoc5,Ptprm,Rgs8,Ncoa5,Tbc1d13,Dpf1,Kif13a,Slc25a26,Ilf3,Rarb,Ppp1r12a,Fuz,Pex2,Dach1,Nfatc2,Col4a3bp,Mtss1,Pop5,Pbx4,Ezh2,St6galnac6,Pml,Mtcl1,Fgfr3,Zdhhc20,Gkap1,Mbnl1,Epb4.1l1,Dnajc24,Uba2,Epb4.1,Tial1,Kansl1,Pogz,Spata5,Zc3h14,C2cd5,Atf2,Ccbl1,Tpm1,B3galt5,Sdccag3,Zfp467,Wdr45,Prpf39,Pl…
GO Component	GO:0110165	Cellular anatomical entity	77	15632	0.13	1.9e-05	10090.ENSMUSP00000000305,10090.ENSMUSP00000001520,10090.ENSMUSP00000002079,10090.ENSMUSP00000003860,10090.ENSMUSP00000013759,10090.ENSMUSP00000018681,10090.ENSMUSP00000019482,10090.ENSMUSP00000020971,10090.ENSMUSP00000021089,10090.ENSMUSP00000029387,10090.ENSMUSP00000029416,10090.ENSMUSP00000031215,10090.ENSMUSP00000032080,10090.ENSMUSP00000032410,10090.ENSMUSP00000034065,10090.ENSMUSP00000036175…	Tpd52l1,Afg3l1,Plxnb3,Adck4,Fnbp4,Pcgf2,Zfp687,Rnf144a,Slc25a19,Eif2a,Ccnl1,Brdt,Pradc1,Tada3,Nek1,Gdpd5,Scube3,Ubac1,Icmt,Wdr59,Thoc5,Ptprm,Rgs8,Ncoa5,Tbc1d13,Dpf1,Kif13a,Slc25a26,Ilf3,Rarb,Ppp1r12a,Fuz,Pex2,Dach1,Car12,Nfatc2,Col4a3bp,Mtss1,Pop5,Pbx4,Ezh2,St6galnac6,Pml,Mtcl1,Fgfr3,Zdhhc20,Gkap1,Mbnl1,Epb4.1l1,Dnajc24,Uba2,Epb4.1,Tial1,Kansl1,Pogz,Spata5,Zc3h14,C2cd5,Atf2,Ccbl1,Tpm1,B3galt5,Sdc…
GO Component	GO:0043227	Membrane-bounded organelle	60	10370	0.2	0.00024	10090.ENSMUSP00000000305,10090.ENSMUSP00000001520,10090.ENSMUSP00000003860,10090.ENSMUSP00000013759,10090.ENSMUSP00000018681,10090.ENSMUSP00000019482,10090.ENSMUSP00000020971,10090.ENSMUSP00000021089,10090.ENSMUSP00000029416,10090.ENSMUSP00000031215,10090.ENSMUSP00000032410,10090.ENSMUSP00000034065,10090.ENSMUSP00000036175,10090.ENSMUSP00000040220,10090.ENSMUSP00000043390,10090.ENSMUSP00000043671…	Tpd52l1,Afg3l1,Adck4,Fnbp4,Pcgf2,Zfp687,Rnf144a,Slc25a19,Ccnl1,Brdt,Tada3,Nek1,Gdpd5,Ubac1,Icmt,Wdr59,Thoc5,Rgs8,Ncoa5,Dpf1,Kif13a,Slc25a26,Ilf3,Rarb,Ppp1r12a,Pex2,Dach1,Nfatc2,Col4a3bp,Pop5,Pbx4,Ezh2,St6galnac6,Pml,Fgfr3,Zdhhc20,Gkap1,Mbnl1,Uba2,Epb4.1,Tial1,Kansl1,Pogz,Spata5,Zc3h14,C2cd5,Atf2,Ccbl1,B3galt5,Sdccag3,Zfp467,Prpf39,Pld3,Grip1,Man2c1,Phc1,Sumf2,Eps15l1,Tjap1,Anks1b
GO Component	GO:0043231	Intracellular membrane-bounded organelle	56	9507	0.21	0.0006	10090.ENSMUSP00000001520,10090.ENSMUSP00000003860,10090.ENSMUSP00000013759,10090.ENSMUSP00000018681,10090.ENSMUSP00000019482,10090.ENSMUSP00000020971,10090.ENSMUSP00000021089,10090.ENSMUSP00000029416,10090.ENSMUSP00000031215,10090.ENSMUSP00000032410,10090.ENSMUSP00000034065,10090.ENSMUSP00000036175,10090.ENSMUSP00000040220,10090.ENSMUSP00000043390,10090.ENSMUSP00000043671,10090.ENSMUSP00000045580…	Afg3l1,Adck4,Fnbp4,Pcgf2,Zfp687,Rnf144a,Slc25a19,Ccnl1,Brdt,Tada3,Nek1,Gdpd5,Ubac1,Icmt,Wdr59,Thoc5,Rgs8,Ncoa5,Dpf1,Kif13a,Slc25a26,Ilf3,Rarb,Ppp1r12a,Pex2,Dach1,Nfatc2,Col4a3bp,Pop5,Pbx4,Ezh2,St6galnac6,Pml,Fgfr3,Zdhhc20,Gkap1,Mbnl1,Uba2,Epb4.1,Tial1,Kansl1,Pogz,Spata5,Zc3h14,Atf2,Ccbl1,B3galt5,Zfp467,Prpf39,Pld3,Man2c1,Phc1,Sumf2,Eps15l1,Tjap1,Anks1b
GO Component	GO:0005737	Cytoplasm	58	10283	0.19	0.0012	10090.ENSMUSP00000000305,10090.ENSMUSP00000001520,10090.ENSMUSP00000003860,10090.ENSMUSP00000019482,10090.ENSMUSP00000020971,10090.ENSMUSP00000021089,10090.ENSMUSP00000029387,10090.ENSMUSP00000029416,10090.ENSMUSP00000034065,10090.ENSMUSP00000036175,10090.ENSMUSP00000040220,10090.ENSMUSP00000043390,10090.ENSMUSP00000043671,10090.ENSMUSP00000045580,10090.ENSMUSP00000045603,10090.ENSMUSP00000048426…	Tpd52l1,Afg3l1,Adck4,Zfp687,Rnf144a,Slc25a19,Eif2a,Ccnl1,Nek1,Gdpd5,Ubac1,Icmt,Wdr59,Thoc5,Ptprm,Tbc1d13,Dpf1,Kif13a,Slc25a26,Ilf3,Rarb,Ppp1r12a,Fuz,Pex2,Dach1,Nfatc2,Col4a3bp,Mtss1,Ezh2,St6galnac6,Pml,Mtcl1,Fgfr3,Zdhhc20,Gkap1,Mbnl1,Epb4.1l1,Dnajc24,Uba2,Epb4.1,Tial1,Pogz,Spata5,Zc3h14,C2cd5,Atf2,Ccbl1,Tpm1,B3galt5,Sdccag3,Wdr45,Pld3,Grip1,Man2c1,Sumf2,Eps15l1,Tjap1,Anks1b
GO Component	GO:0043228	Non-membrane-bounded organelle	31	4054	0.32	0.0048	10090.ENSMUSP00000018681,10090.ENSMUSP00000029387,10090.ENSMUSP00000032410,10090.ENSMUSP00000034065,10090.ENSMUSP00000046388,10090.ENSMUSP00000054385,10090.ENSMUSP00000055304,10090.ENSMUSP00000065770,10090.ENSMUSP00000069257,10090.ENSMUSP00000071194,10090.ENSMUSP00000074198,10090.ENSMUSP00000079239,10090.ENSMUSP00000080215,10090.ENSMUSP00000080219,10090.ENSMUSP00000080419,10090.ENSMUSP00000082816…	Pcgf2,Eif2a,Tada3,Nek1,Ncoa5,Dpf1,Kif13a,Ilf3,Ppp1r12a,Fuz,Nfatc2,Mtss1,Pop5,Pbx4,Ezh2,Pml,Mtcl1,Mbnl1,Epb4.1l1,Dnajc24,Epb4.1,Tial1,Kansl1,Pogz,Zc3h14,C2cd5,Atf2,Tpm1,Sdccag3,Phc1,Anks1b
GO Component	GO:0043232	Intracellular non-membrane-bounded organelle	30	4035	0.31	0.0107	10090.ENSMUSP00000018681,10090.ENSMUSP00000029387,10090.ENSMUSP00000032410,10090.ENSMUSP00000034065,10090.ENSMUSP00000046388,10090.ENSMUSP00000054385,10090.ENSMUSP00000055304,10090.ENSMUSP00000065770,10090.ENSMUSP00000069257,10090.ENSMUSP00000071194,10090.ENSMUSP00000074198,10090.ENSMUSP00000079239,10090.ENSMUSP00000080215,10090.ENSMUSP00000080219,10090.ENSMUSP00000080419,10090.ENSMUSP00000082816…	Pcgf2,Eif2a,Tada3,Nek1,Ncoa5,Dpf1,Kif13a,Ilf3,Ppp1r12a,Fuz,Nfatc2,Mtss1,Pop5,Pbx4,Ezh2,Pml,Mtcl1,Mbnl1,Epb4.1l1,Dnajc24,Epb4.1,Tial1,Kansl1,Pogz,Zc3h14,C2cd5,Atf2,Tpm1,Sdccag3,Phc1
GO Component	GO:0005654	Nucleoplasm	25	3261	0.32	0.0329	10090.ENSMUSP00000013759,10090.ENSMUSP00000018681,10090.ENSMUSP00000019482,10090.ENSMUSP00000029416,10090.ENSMUSP00000032410,10090.ENSMUSP00000034065,10090.ENSMUSP00000045580,10090.ENSMUSP00000046388,10090.ENSMUSP00000054385,10090.ENSMUSP00000065770,10090.ENSMUSP00000067694,10090.ENSMUSP00000071255,10090.ENSMUSP00000074198,10090.ENSMUSP00000076856,10090.ENSMUSP00000080419,10090.ENSMUSP00000082816…	Fnbp4,Pcgf2,Zfp687,Ccnl1,Tada3,Nek1,Thoc5,Ncoa5,Dpf1,Ilf3,Rarb,Pex2,Nfatc2,Col4a3bp,Ezh2,Pml,Mbnl1,Uba2,Epb4.1,Kansl1,Pogz,Zc3h14,Atf2,Man2c1,Phc1
GO Component	GO:0000803	Sex chromosome	3	33	1.39	0.0468	10090.ENSMUSP00000018681,10090.ENSMUSP00000080219,10090.ENSMUSP00000125580	Pcgf2,Pbx4,Phc1
TISSUES	GO:0031981	Nuclear lumen	27	3771	0.29	0.0468	10090.ENSMUSP00000013759,10090.ENSMUSP00000018681,10090.ENSMUSP00000019482,10090.ENSMUSP00000029416,10090.ENSMUSP00000032410,10090.ENSMUSP00000034065,10090.ENSMUSP00000045580,10090.ENSMUSP00000046388,10090.ENSMUSP00000054385,10090.ENSMUSP00000065770,10090.ENSMUSP00000067694,10090.ENSMUSP00000069257,10090.ENSMUSP00000071255,10090.ENSMUSP00000074198,10090.ENSMUSP00000076856,10090.ENSMUSP00000080215…	Fnbp4,Pcgf2,Zfp687,Ccnl1,Tada3,Nek1,Thoc5,Ncoa5,Dpf1,Ilf3,Rarb,Ppp1r12a,Pex2,Nfatc2,Col4a3bp,Pop5,Ezh2,Pml,Mbnl1,Uba2,Epb4.1,Kansl1,Pogz,Zc3h14,Atf2,Man2c1,Phc1
COMPARTMENTS	GO:0001739	Sex chromatin	2	6	1.96	0.0476	10090.ENSMUSP00000018681,10090.ENSMUSP00000125580	Pcgf2,Phc1
COMPARTMENTS	BTO:0001489	Whole body	54	9158	0.21	0.0126	10090.ENSMUSP00000000305,10090.ENSMUSP00000003860,10090.ENSMUSP00000020971,10090.ENSMUSP00000021089,10090.ENSMUSP00000029387,10090.ENSMUSP00000029416,10090.ENSMUSP00000031215,10090.ENSMUSP00000032410,10090.ENSMUSP00000034065,10090.ENSMUSP00000036175,10090.ENSMUSP00000040220,10090.ENSMUSP00000045603,10090.ENSMUSP00000045715,10090.ENSMUSP00000046388,10090.ENSMUSP00000048426,10090.ENSMUSP00000055304…	Tpd52l1,Adck4,Rnf144a,Slc25a19,Eif2a,Ccnl1,Brdt,Tada3,Nek1,Gdpd5,Ubac1,Ptprm,Rgs8,Ncoa5,Tbc1d13,Kif13a,Ilf3,Ppp1r12a,Fuz,Dach1,Car12,Nfatc2,Col4a3bp,Mtss1,Pop5,Ezh2,Pml,Fgfr3,Zdhhc20,Gkap1,Mbnl1,Epb4.1l1,Uba2,Epb4.1,Tial1,Kansl1,Pogz,Spata5,Zc3h14,C2cd5,Atf2,Ccbl1,Tpm1,Sdccag3,Tmem209,Wdr45,Prpf39,Pld3,Grip1,Man2c1,Phc1,Eps15l1,Slc29a1,Anks1b
COMPARTMENTS	GOCC:0005622	Intracellular	61	9943	0.22	7.19e-05	10090.ENSMUSP00000000305,10090.ENSMUSP00000001520,10090.ENSMUSP00000003860,10090.ENSMUSP00000018681,10090.ENSMUSP00000019482,10090.ENSMUSP00000021089,10090.ENSMUSP00000029387,10090.ENSMUSP00000029416,10090.ENSMUSP00000031215,10090.ENSMUSP00000032410,10090.ENSMUSP00000034065,10090.ENSMUSP00000036175,10090.ENSMUSP00000040220,10090.ENSMUSP00000043390,10090.ENSMUSP00000043671,10090.ENSMUSP00000045580…	Tpd52l1,Afg3l1,Adck4,Pcgf2,Zfp687,Slc25a19,Eif2a,Ccnl1,Brdt,Tada3,Nek1,Gdpd5,Ubac1,Icmt,Wdr59,Thoc5,Rgs8,Ncoa5,Tbc1d13,Dpf1,Kif13a,Ilf3,Rarb,Ppp1r12a,Pex2,Dach1,Nfatc2,Col4a3bp,Mtss1,Pop5,Pbx4,Ezh2,St6galnac6,Pml,Mtcl1,Fgfr3,Zdhhc20,Gkap1,Mbnl1,Epb4.1l1,Uba2,Epb4.1,Tial1,Kansl1,Pogz,Spata5,Zc3h14,C2cd5,Atf2,Ccbl1,Tpm1,Sdccag3,Zfp467,Wdr45,Prpf39,Pld3,Phc1,Sumf2,Eps15l1,Tjap1,Anks1b
COMPARTMENTS	GOCC:0043229	Intracellular organelle	51	8073	0.24	0.0015	10090.ENSMUSP00000001520,10090.ENSMUSP00000003860,10090.ENSMUSP00000018681,10090.ENSMUSP00000019482,10090.ENSMUSP00000021089,10090.ENSMUSP00000029416,10090.ENSMUSP00000031215,10090.ENSMUSP00000032410,10090.ENSMUSP00000034065,10090.ENSMUSP00000036175,10090.ENSMUSP00000043390,10090.ENSMUSP00000043671,10090.ENSMUSP00000045580,10090.ENSMUSP00000046388,10090.ENSMUSP00000054385,10090.ENSMUSP00000055304…	Afg3l1,Adck4,Pcgf2,Zfp687,Slc25a19,Ccnl1,Brdt,Tada3,Nek1,Gdpd5,Icmt,Wdr59,Thoc5,Ncoa5,Dpf1,Kif13a,Ilf3,Rarb,Ppp1r12a,Pex2,Dach1,Nfatc2,Col4a3bp,Mtss1,Pop5,Pbx4,Ezh2,Pml,Mtcl1,Fgfr3,Zdhhc20,Gkap1,Mbnl1,Epb4.1l1,Uba2,Epb4.1,Tial1,Kansl1,Pogz,Zc3h14,C2cd5,Atf2,Tpm1,Sdccag3,Zfp467,Prpf39,Pld3,Phc1,Sumf2,Tjap1,Anks1b
COMPARTMENTS	GOCC:0110165	Cellular anatomical entity	65	12108	0.16	0.0015	10090.ENSMUSP00000001520,10090.ENSMUSP00000003860,10090.ENSMUSP00000018681,10090.ENSMUSP00000019482,10090.ENSMUSP00000021089,10090.ENSMUSP00000029387,10090.ENSMUSP00000029416,10090.ENSMUSP00000031215,10090.ENSMUSP00000032080,10090.ENSMUSP00000032410,10090.ENSMUSP00000034065,10090.ENSMUSP00000036175,10090.ENSMUSP00000040220,10090.ENSMUSP00000043390,10090.ENSMUSP00000043671,10090.ENSMUSP00000045580…	Afg3l1,Adck4,Pcgf2,Zfp687,Slc25a19,Eif2a,Ccnl1,Brdt,Pradc1,Tada3,Nek1,Gdpd5,Ubac1,Icmt,Wdr59,Thoc5,Ptprm,Rgs8,Ncoa5,Tbc1d13,Dpf1,Kif13a,Ilf3,Rarb,Ppp1r12a,Pex2,Dach1,Nfatc2,Col4a3bp,Mtss1,Pop5,Pbx4,Ezh2,St6galnac6,Pml,Mtcl1,Fgfr3,Zdhhc20,Gkap1,Mbnl1,Epb4.1l1,Uba2,Epb4.1,Tial1,Kansl1,Pogz,Spata5,Zc3h14,C2cd5,Atf2,Ccbl1,Tpm1,Sdccag3,Zfp467,Wdr45,Prpf39,Pld3,Grip1,Phc1,Sumf2,Eps15l1,Tjap1,Cnnm1,Slc2…
COMPARTMENTS	GOCC:0043226	Organelle	52	8565	0.22	0.0019	10090.ENSMUSP00000001520,10090.ENSMUSP00000003860,10090.ENSMUSP00000018681,10090.ENSMUSP00000019482,10090.ENSMUSP00000021089,10090.ENSMUSP00000029416,10090.ENSMUSP00000031215,10090.ENSMUSP00000032410,10090.ENSMUSP00000034065,10090.ENSMUSP00000036175,10090.ENSMUSP00000043390,10090.ENSMUSP00000043671,10090.ENSMUSP00000045580,10090.ENSMUSP00000046388,10090.ENSMUSP00000054385,10090.ENSMUSP00000055304…	Afg3l1,Adck4,Pcgf2,Zfp687,Slc25a19,Ccnl1,Brdt,Tada3,Nek1,Gdpd5,Icmt,Wdr59,Thoc5,Ncoa5,Dpf1,Kif13a,Ilf3,Rarb,Ppp1r12a,Pex2,Dach1,Nfatc2,Col4a3bp,Mtss1,Pop5,Pbx4,Ezh2,Pml,Mtcl1,Fgfr3,Zdhhc20,Gkap1,Mbnl1,Epb4.1l1,Uba2,Epb4.1,Tial1,Kansl1,Pogz,Zc3h14,C2cd5,Atf2,Tpm1,Sdccag3,Zfp467,Prpf39,Pld3,Grip1,Phc1,Sumf2,Tjap1,Anks1b
COMPARTMENTS	GOCC:0043231	Intracellular membrane-bounded organelle	43	6320	0.27	0.0019	10090.ENSMUSP00000001520,10090.ENSMUSP00000003860,10090.ENSMUSP00000018681,10090.ENSMUSP00000019482,10090.ENSMUSP00000021089,10090.ENSMUSP00000029416,10090.ENSMUSP00000031215,10090.ENSMUSP00000032410,10090.ENSMUSP00000034065,10090.ENSMUSP00000036175,10090.ENSMUSP00000043390,10090.ENSMUSP00000043671,10090.ENSMUSP00000045580,10090.ENSMUSP00000046388,10090.ENSMUSP00000054385,10090.ENSMUSP00000055304…	Afg3l1,Adck4,Pcgf2,Zfp687,Slc25a19,Ccnl1,Brdt,Tada3,Nek1,Gdpd5,Icmt,Wdr59,Thoc5,Ncoa5,Dpf1,Kif13a,Ilf3,Rarb,Ppp1r12a,Pex2,Dach1,Nfatc2,Col4a3bp,Pop5,Ezh2,Pml,Fgfr3,Zdhhc20,Gkap1,Mbnl1,Uba2,Tial1,Kansl1,Pogz,Zc3h14,Atf2,Zfp467,Prpf39,Pld3,Phc1,Sumf2,Tjap1,Anks1b
COMPARTMENTS	GOCC:0005634	Nucleus	29	3784	0.32	0.0161	10090.ENSMUSP00000018681,10090.ENSMUSP00000019482,10090.ENSMUSP00000029416,10090.ENSMUSP00000031215,10090.ENSMUSP00000032410,10090.ENSMUSP00000034065,10090.ENSMUSP00000045580,10090.ENSMUSP00000046388,10090.ENSMUSP00000054385,10090.ENSMUSP00000065770,10090.ENSMUSP00000067694,10090.ENSMUSP00000069257,10090.ENSMUSP00000071255,10090.ENSMUSP00000071464,10090.ENSMUSP00000074198,10090.ENSMUSP00000080215…	Pcgf2,Zfp687,Ccnl1,Brdt,Tada3,Nek1,Thoc5,Ncoa5,Dpf1,Ilf3,Rarb,Ppp1r12a,Pex2,Dach1,Nfatc2,Pop5,Ezh2,Pml,Mbnl1,Uba2,Tial1,Kansl1,Pogz,Zc3h14,Atf2,Zfp467,Prpf39,Phc1,Anks1b
UniProt Keywords	GOCC:0043227	Membrane-bounded organelle	44	7176	0.22	0.0161	10090.ENSMUSP00000001520,10090.ENSMUSP00000003860,10090.ENSMUSP00000018681,10090.ENSMUSP00000019482,10090.ENSMUSP00000021089,10090.ENSMUSP00000029416,10090.ENSMUSP00000031215,10090.ENSMUSP00000032410,10090.ENSMUSP00000034065,10090.ENSMUSP00000036175,10090.ENSMUSP00000043390,10090.ENSMUSP00000043671,10090.ENSMUSP00000045580,10090.ENSMUSP00000046388,10090.ENSMUSP00000054385,10090.ENSMUSP00000055304…	Afg3l1,Adck4,Pcgf2,Zfp687,Slc25a19,Ccnl1,Brdt,Tada3,Nek1,Gdpd5,Icmt,Wdr59,Thoc5,Ncoa5,Dpf1,Kif13a,Ilf3,Rarb,Ppp1r12a,Pex2,Dach1,Nfatc2,Col4a3bp,Pop5,Ezh2,Pml,Fgfr3,Zdhhc20,Gkap1,Mbnl1,Uba2,Tial1,Kansl1,Pogz,Zc3h14,Atf2,Sdccag3,Zfp467,Prpf39,Pld3,Phc1,Sumf2,Tjap1,Anks1b
UniProt Keywords	GOCC:0043228	Non-membrane-bounded organelle	24	2982	0.34	0.0352	10090.ENSMUSP00000018681,10090.ENSMUSP00000032410,10090.ENSMUSP00000034065,10090.ENSMUSP00000054385,10090.ENSMUSP00000055304,10090.ENSMUSP00000065770,10090.ENSMUSP00000069257,10090.ENSMUSP00000074198,10090.ENSMUSP00000079239,10090.ENSMUSP00000080215,10090.ENSMUSP00000080219,10090.ENSMUSP00000080419,10090.ENSMUSP00000082816,10090.ENSMUSP00000083899,10090.ENSMUSP00000096686,10090.ENSMUSP00000099425…	Pcgf2,Tada3,Nek1,Dpf1,Kif13a,Ilf3,Ppp1r12a,Nfatc2,Mtss1,Pop5,Pbx4,Ezh2,Pml,Mtcl1,Mbnl1,Epb4.1l1,Epb4.1,Tial1,Pogz,C2cd5,Atf2,Tpm1,Phc1,Anks1b
UniProt Keywords	KW-0025	Alternative splicing	41	4714	0.37	3.77e-06	10090.ENSMUSP00000001520,10090.ENSMUSP00000013759,10090.ENSMUSP00000019482,10090.ENSMUSP00000029387,10090.ENSMUSP00000029416,10090.ENSMUSP00000031215,10090.ENSMUSP00000032410,10090.ENSMUSP00000038366,10090.ENSMUSP00000043671,10090.ENSMUSP00000054385,10090.ENSMUSP00000065770,10090.ENSMUSP00000067694,10090.ENSMUSP00000069257,10090.ENSMUSP00000071194,10090.ENSMUSP00000071464,10090.ENSMUSP00000074198…	Afg3l1,Fnbp4,Zfp687,Eif2a,Ccnl1,Brdt,Tada3,Scube3,Wdr59,Dpf1,Ilf3,Rarb,Ppp1r12a,Fuz,Dach1,Nfatc2,Col4a3bp,Mtss1,Pbx4,Ezh2,St6galnac6,Pml,Mtcl1,Fgfr3,Zdhhc20,Epb4.1l1,Epb4.1,Kansl1,Zc3h14,C2cd5,Atf2,Tpm1,Sdccag3,Tmem209,Wdr45,Prpf39,Grip1,Phc1,Eps15l1,Slc29a1,Anks1b
UniProt Keywords	KW-0597	Phosphoprotein	51	7551	0.26	3.66e-05	10090.ENSMUSP00000000305,10090.ENSMUSP00000013759,10090.ENSMUSP00000018681,10090.ENSMUSP00000019482,10090.ENSMUSP00000029387,10090.ENSMUSP00000029416,10090.ENSMUSP00000031215,10090.ENSMUSP00000032410,10090.ENSMUSP00000034065,10090.ENSMUSP00000043671,10090.ENSMUSP00000045580,10090.ENSMUSP00000045603,10090.ENSMUSP00000045715,10090.ENSMUSP00000046388,10090.ENSMUSP00000055304,10090.ENSMUSP00000065770…	Tpd52l1,Fnbp4,Pcgf2,Zfp687,Eif2a,Ccnl1,Brdt,Tada3,Nek1,Wdr59,Thoc5,Ptprm,Rgs8,Ncoa5,Kif13a,Ilf3,Rarb,Ppp1r12a,Dach1,Nfatc2,Col4a3bp,Mtss1,Pop5,Ezh2,Pml,Mtcl1,Fgfr3,Zdhhc20,Gkap1,Mbnl1,Epb4.1l1,Uba2,Epb4.1,Tial1,Kansl1,Pogz,Spata5,Zc3h14,C2cd5,Atf2,Tpm1,Sdccag3,Tmem209,Prpf39,Grip1,Phc1,Eps15l1,Tjap1,Cnnm1,Slc29a1,Anks1b
UniProt Keywords	KW-0963	Cytoplasm	37	4763	0.33	0.00023	10090.ENSMUSP00000003860,10090.ENSMUSP00000019482,10090.ENSMUSP00000029416,10090.ENSMUSP00000034065,10090.ENSMUSP00000036175,10090.ENSMUSP00000040220,10090.ENSMUSP00000045580,10090.ENSMUSP00000048426,10090.ENSMUSP00000054385,10090.ENSMUSP00000055304,10090.ENSMUSP00000065770,10090.ENSMUSP00000067694,10090.ENSMUSP00000069257,10090.ENSMUSP00000071194,10090.ENSMUSP00000074198,10090.ENSMUSP00000076856…	Adck4,Zfp687,Ccnl1,Nek1,Gdpd5,Ubac1,Thoc5,Tbc1d13,Dpf1,Kif13a,Ilf3,Rarb,Ppp1r12a,Fuz,Nfatc2,Col4a3bp,Mtss1,Pml,Mtcl1,Zdhhc20,Mbnl1,Epb4.1l1,Dnajc24,Uba2,Epb4.1,Tial1,Pogz,Spata5,C2cd5,Atf2,Ccbl1,Tpm1,Sdccag3,Wdr45,Grip1,Man2c1,Anks1b
UniProt Keywords	KW-0677	Repeat	32	4163	0.32	0.0019	10090.ENSMUSP00000002079,10090.ENSMUSP00000013759,10090.ENSMUSP00000019482,10090.ENSMUSP00000020971,10090.ENSMUSP00000021089,10090.ENSMUSP00000029387,10090.ENSMUSP00000029416,10090.ENSMUSP00000031215,10090.ENSMUSP00000038366,10090.ENSMUSP00000040220,10090.ENSMUSP00000043671,10090.ENSMUSP00000045603,10090.ENSMUSP00000054385,10090.ENSMUSP00000058028,10090.ENSMUSP00000065770,10090.ENSMUSP00000069257…	Plxnb3,Fnbp4,Zfp687,Rnf144a,Slc25a19,Eif2a,Ccnl1,Brdt,Scube3,Ubac1,Wdr59,Ptprm,Dpf1,Slc25a26,Ilf3,Ppp1r12a,Nfatc2,Pml,Fgfr3,Mbnl1,Tial1,Pogz,Spata5,Zc3h14,Zfp467,Wdr45,Prpf39,Pld3,Grip1,Eps15l1,Cnnm1,Anks1b
UniProt Keywords	KW-0832	Ubl conjugation	21	2100	0.43	0.0019	10090.ENSMUSP00000013759,10090.ENSMUSP00000018681,10090.ENSMUSP00000019482,10090.ENSMUSP00000020971,10090.ENSMUSP00000029416,10090.ENSMUSP00000032410,10090.ENSMUSP00000045580,10090.ENSMUSP00000054385,10090.ENSMUSP00000065770,10090.ENSMUSP00000074198,10090.ENSMUSP00000080419,10090.ENSMUSP00000082816,10090.ENSMUSP00000085122,10090.ENSMUSP00000099807,10090.ENSMUSP00000102585,10090.ENSMUSP00000102891…	Fnbp4,Pcgf2,Zfp687,Rnf144a,Ccnl1,Tada3,Thoc5,Dpf1,Ilf3,Nfatc2,Ezh2,Pml,Fgfr3,Uba2,Kansl1,Pogz,Spata5,Zc3h14,Zfp467,Pld3,Phc1
UniProt Keywords	KW-1017	Isopeptide bond	17	1442	0.51	0.0019	10090.ENSMUSP00000013759,10090.ENSMUSP00000018681,10090.ENSMUSP00000019482,10090.ENSMUSP00000029416,10090.ENSMUSP00000032410,10090.ENSMUSP00000045580,10090.ENSMUSP00000054385,10090.ENSMUSP00000065770,10090.ENSMUSP00000080419,10090.ENSMUSP00000082816,10090.ENSMUSP00000099807,10090.ENSMUSP00000102585,10090.ENSMUSP00000102891,10090.ENSMUSP00000103747,10090.ENSMUSP00000105732,10090.ENSMUSP00000110208…	Fnbp4,Pcgf2,Zfp687,Ccnl1,Tada3,Thoc5,Dpf1,Ilf3,Ezh2,Pml,Uba2,Kansl1,Pogz,Spata5,Zc3h14,Zfp467,Phc1
UniProt Keywords	KW-0539	Nucleus	31	4635	0.26	0.0215	10090.ENSMUSP00000018681,10090.ENSMUSP00000019482,10090.ENSMUSP00000029416,10090.ENSMUSP00000031215,10090.ENSMUSP00000032410,10090.ENSMUSP00000034065,10090.ENSMUSP00000045580,10090.ENSMUSP00000045715,10090.ENSMUSP00000046388,10090.ENSMUSP00000054385,10090.ENSMUSP00000065770,10090.ENSMUSP00000067694,10090.ENSMUSP00000071464,10090.ENSMUSP00000074198,10090.ENSMUSP00000080215,10090.ENSMUSP00000080219…	Pcgf2,Zfp687,Ccnl1,Brdt,Tada3,Nek1,Thoc5,Rgs8,Ncoa5,Dpf1,Ilf3,Rarb,Dach1,Nfatc2,Pop5,Pbx4,Ezh2,Pml,Mbnl1,Uba2,Epb4.1,Tial1,Kansl1,Pogz,Zc3h14,Atf2,Zfp467,Prpf39,Phc1,Eps15l1,Anks1b
UniProt Keywords	KW-0862	Zinc	19	2168	0.38	0.0215	10090.ENSMUSP00000001520,10090.ENSMUSP00000018681,10090.ENSMUSP00000019482,10090.ENSMUSP00000020971,10090.ENSMUSP00000054385,10090.ENSMUSP00000067694,10090.ENSMUSP00000071255,10090.ENSMUSP00000071786,10090.ENSMUSP00000082816,10090.ENSMUSP00000086900,10090.ENSMUSP00000096686,10090.ENSMUSP00000099615,10090.ENSMUSP00000099807,10090.ENSMUSP00000101686,10090.ENSMUSP00000102891,10090.ENSMUSP00000105732…	Afg3l1,Pcgf2,Zfp687,Rnf144a,Dpf1,Rarb,Pex2,Car12,Pml,Zdhhc20,Mbnl1,Dnajc24,Uba2,Zfp362,Pogz,Zc3h14,Atf2,Zfp467,Phc1
UniProt Keywords	KW-0175	Coiled coil	19	2321	0.35	0.0391	10090.ENSMUSP00000000305,10090.ENSMUSP00000020003,10090.ENSMUSP00000029387,10090.ENSMUSP00000031215,10090.ENSMUSP00000032410,10090.ENSMUSP00000055304,10090.ENSMUSP00000071464,10090.ENSMUSP00000076856,10090.ENSMUSP00000079239,10090.ENSMUSP00000082816,10090.ENSMUSP00000083899,10090.ENSMUSP00000089169,10090.ENSMUSP00000102585,10090.ENSMUSP00000102891,10090.ENSMUSP00000109337,10090.ENSMUSP00000109737…	Tpd52l1,Fam184a,Eif2a,Brdt,Tada3,Kif13a,Dach1,Col4a3bp,Mtss1,Pml,Mtcl1,Gkap1,Kansl1,Pogz,Tpm1,Sdccag3,Eps15l1,Tjap1,Srcap
						Mbnk1
			Ncoa5	B3galt5
			Zc3h14	St6gainac6
			Thoc5	Gkap1
				Kif13a
				Grip1
				Epb4.1l1
				Epb4.1
				CERT1	Col4a3bp
								yellow	GO:0006325	7	Chromatin organization	4.22915	7 of 625	1.35	5.9e-05
								green	GO:0006355	9	Regulation of transcription, dna-templated	3.33724	9 of 2720	0.82	0.00046		blue	GO:0035925	2	mRNA 3-UTR AU-rich region binding	1.4908	2 of 27	2.61	0.0323
								blue	CL:1211	3	PcG protein complex	3.16115	3 of 19	2.5	0.00069		green	CL:8006	3	RNA recognition motif. (a.k.a. RRM, RBD, or RNP domain), and KH domain	2.76955	3 of 95	2.24	0.0017
								red	CL:1034	3	H4 histone acetyltransferase complex, and Vps71/ZNHIT1	2.95861	3 of 37	2.21	0.0011		red	WP310	3	mRNA processing	2.20761	3 of 439	1.58	0.0062
				#node	domain_summary_url
				B3galt5	Beta-1,3-galactosyltransferase 5; Catalyzes the transfer of Gal to GlcNAc-based acceptors with a preference for the core3 O-linked glycan GlcNAc(beta1,3)GalNAc structure. Can use glycolipid LC3Cer as an efficient acceptor. Also catalyzes the transfer of Gal to the terminal GalNAc unit of the globoside GB4, thereby synthesizing the glycolipid GB5, also known as the stage-specific embryonic antigen…
				Col4a3bp	Collagen type IV alpha-3-binding protein; Shelters ceramides and diacylglycerol lipids inside its START domain and mediates the intracellular trafficking of ceramides and diacylglycerol lipids in a non-vesicular manner
				Epb4.1	Protein 4.1; Protein 4.1 is a major structural element of the erythrocyte membrane skeleton. It plays a key role in regulating membrane physical properties of mechanical stability and deformability by stabilizing spectrin-actin interaction. Recruits DLG1 to membranes. Required for dynein-dynactin complex and NUMA1 recruitment at the mitotic cell cortex during anaphase
				Epb4.1l1	Erythrocyte membrane protein band 4.1 like 1; May function to confer stability and plasticity to neuronal membrane via multiple interactions, including the spectrin-actin-based cytoskeleton, integral membrane channels and membrane-associated guanylate kinases
				Gkap1	G kinase anchoring protein 1; Regulates insulin-dependent IRS1 tyrosine phosphorylation in adipocytes by modulating the availability of IRS1 to IR tyrosine kinase. Its association with IRS1 is required for insulin-induced translocation of SLC2A4 to the cell membrane. Involved in TNF-induced impairment of insulin-dependent IRS1 tyrosine phosphorylation
				Grip1	Glutamate receptor-interacting protein 1; May play a role as a localized scaffold for the assembly of a multiprotein signaling complex and as mediator of the trafficking of its binding partners at specific subcellular location in neurons (By similarity). Through complex formation with NSG1, GRIA2 and STX12 controls the intracellular fate of AMPAR and the endosomal sorting of the GRIA2 subunit tow…
				Kif13a	Kinesin family member 13a; Plus end-directed microtubule-dependent motor protein involved in intracellular transport and regulating various processes such as mannose-6-phosphate receptor (M6PR) transport to the plasma membrane, endosomal sorting during melanosome biogenesis and cytokinesis. During melanosome maturation, required for delivering melanogenic enzymes from recycling endosomes to nasce…
			expanded set
				#node	domain_summary_url
				B3galt5	Beta-1,3-galactosyltransferase 5; Catalyzes the transfer of Gal to GlcNAc-based acceptors with a preference for the core3 O-linked glycan GlcNAc(beta1,3)GalNAc structure. Can use glycolipid LC3Cer as an efficient acceptor. Also catalyzes the transfer of Gal to the terminal GalNAc unit of the globoside GB4, thereby synthesizing the glycolipid GB5, also known as the stage-specific embryonic antigen…
				Cask	Calcium/calmodulin-dependent serine protein kinase (maguk family); Peripheral plasma membrane protein CASK; Multidomain scaffolding protein with a role in synaptic transmembrane protein anchoring and ion channel trafficking. Contributes to neural development and regulation of gene expression via interaction with the transcription factor TBR1. Binds to cell-surface proteins, including amyloid prec…
				Col4a3bp	Collagen type IV alpha-3-binding protein; Shelters ceramides and diacylglycerol lipids inside its START domain and mediates the intracellular trafficking of ceramides and diacylglycerol lipids in a non-vesicular manner
				Epb4.1	Protein 4.1; Protein 4.1 is a major structural element of the erythrocyte membrane skeleton. It plays a key role in regulating membrane physical properties of mechanical stability and deformability by stabilizing spectrin-actin interaction. Recruits DLG1 to membranes. Required for dynein-dynactin complex and NUMA1 recruitment at the mitotic cell cortex during anaphase
				Epb4.1l1	Erythrocyte membrane protein band 4.1 like 1; May function to confer stability and plasticity to neuronal membrane via multiple interactions, including the spectrin-actin-based cytoskeleton, integral membrane channels and membrane-associated guanylate kinases
				Gkap1	G kinase anchoring protein 1; Regulates insulin-dependent IRS1 tyrosine phosphorylation in adipocytes by modulating the availability of IRS1 to IR tyrosine kinase. Its association with IRS1 is required for insulin-induced translocation of SLC2A4 to the cell membrane. Involved in TNF-induced impairment of insulin-dependent IRS1 tyrosine phosphorylation
				Gria1	Glutamate receptor 1; Ionotropic glutamate receptor. L-glutamate acts as an excitatory neurotransmitter at many synapses in the central nervous system. Binding of the excitatory neurotransmitter L- glutamate induces a conformation change, leading to the opening of the cation channel, and thereby converts the chemical signal to an electrical impulse. The receptor then desensitizes rapidly and ente…
				Gria2	Glutamate receptor, ionotropic, ampa2 (alpha 2); Receptor for glutamate that functions as ligand-gated ion channel in the central nervous system and plays an important role in excitatory synaptic transmission. L-glutamate acts as an excitatory neurotransmitter at many synapses in the central nervous system. Binding of the excitatory neurotransmitter L-glutamate induces a conformation change, lead…
				Grip1	Glutamate receptor-interacting protein 1; May play a role as a localized scaffold for the assembly of a multiprotein signaling complex and as mediator of the trafficking of its binding partners at specific subcellular location in neurons (By similarity). Through complex formation with NSG1, GRIA2 and STX12 controls the intracellular fate of AMPAR and the endosomal sorting of the GRIA2 subunit tow…
				Gypc	Glycophorin-C; Glycophorin C
				Kif13a	Kinesin family member 13a; Plus end-directed microtubule-dependent motor protein involved in intracellular transport and regulating various processes such as mannose-6-phosphate receptor (M6PR) transport to the plasma membrane, endosomal sorting during melanosome biogenesis and cytokinesis. During melanosome maturation, required for delivering melanogenic enzymes from recycling endosomes to nasce…
				Pick1	Protein interacting with c kinase 1; Probable adapter protein that bind to and organize the subcellular localization of a variety of membrane proteins containing some PDZ recognition sequence. Involved in the clustering of various receptors, possibly by acting at the receptor internalization level. Plays a role in synaptic plasticity by regulating the trafficking and internalization of AMPA recep…
			red	GO:0099544	2	Perisynaptic space	2.4437	2 of 11	2.52	0.0036		genesymbol	strA201	strA202	strA203	strA204	strA205	strA206	strAD1	strAD2	strAD3	strAD4	strAD5	strAD6	strC1	strC2	strC3	strC4	strC5	strC6
			blur	GO:0097060	6	Synaptic membrane	4.67366	6 of 464	1.38	2.12e-05		B3galt5	29.086	28.5684	28.2094	29.1325	24.1619	27.8536	26.6397	23.0162	24.1769	29.4491	31.9473	29.7059	20.5429	28.9992	29.2437	27.0972	26.8307	30.3899
			light green	GO:0098978	4	Glutamatergic synapse	1.92445	4 of 501	1.17	0.0119		Cask	8.83332	9.53667	9.51979	9.02285	7.94914	9.08668	10.2145	10.8968	11.0681	10.373	10.0982	10.3989	12.8883	10.8898	10.6951	10.1142	11.1959	12.2936
			yellow	CL:18383	5	Trafficking of AMPA receptors	8.86328	5 of 15	2.79	1.37e-09		Col4a3bp	18.8935	19.376	21.8631	21.6522	18.4607	20.203	17.8146	16.8895	21.6336	23.1287	18.0106	19.3441	18.8452	19.0883	18.5711	18.2416	18.2567	19.479
			dark green	WP1983	3	Splicing factor NOVA regulated synaptic proteins	3.49485	3 of 41	2.13	0.00032		Epb4.1	18.0642	17.8754	15.2997	16.8157	15.6899	18.1356	14.5253	14.9184	16.2164	14.4601	18.6092	15.9406	14.1978	15.4263	16.3906	15.8281	15.8034	16.8645
			pink	GOCC:0014069	7	Postsynaptic density	6.9393	7 of 288	1.65	1.15e-07		Epb4.1l1	113.412	107.978	106.134	102.612	102.841	108.489	97.6512	106.324	104.241	89.9424	108.941	98.4642	120.36	109.002	113.359	91.3713	106.606	99.3665
			turquoise	PF09379	2	FERM N-terminal domain	1.37986	2 of 27	2.13	0.0417		Gkap1	12.4524	15.2206	13.52	12.9967	13.9963	15.6131	14.3563	14.4847	11.7004	15.1056	12.3673	14.3942	10.262	13.8559	13.513	14.8252	11.333	15.7902
												Gria1	100.152	98.7602	96.7465	92.8389	82.0027	90.9565	81.9747	90.4639	88.8367	77.7045	97.5413	109.824	82.126	104.256	98.1398	90.6702	90.2556	93.836
												Gria2	150.555	158.046	154.788	171.224	131.394	150.958	168.519	157.643	151.033	137.448	146.683	164.398	135.594	126.665	156.012	174.759	138.698	188.376
												Grip1	5.52011	6.51394	6.1055	7.03321	5.72311	6.02784	7.16907	6.8445	5.57778	5.87215	5.37329	6.15435	4.80257	5.77842	7.0958	6.34777	5.78435	6.77965
												Gypc	0.353485	0.419706	0.73046	0.389074	0.61329	0.440751	0.387404	0.650614	0.533465	0.237341	0.514832	0.922087	0.720204	0.601327	0.579354	0.362539	0.34618	0.458777
												Kif13a	8.90156	9.28415	9.38645	9.84014	10.2808	10.8307	9.4178	8.69228	9.04827	10.2911	10.3814	10.2953	8.8376	10.0817	9.30359	8.30842	10.1388	10.1374
												Pick1	24.9941	23.7701	22.2649	22.596	23.8661	21.7785	21.0587	19.9347	23.0284	21.1563	24.2946	22.677	22.7352	22.4208	22.5073	21.961	22.198	21.9527
												genesymbol	strA201	strA202	strA203	strA204	strA205	strA206	strAD1	strAD2	strAD3	strAD4	strAD5	strAD6	strC1	strC2	strC3	strC4	strC5	strC6
												B3galt5	29.086	28.5684	28.2094	29.1325	24.1619	27.8536	26.6397	23.0162	24.1769	29.4491	31.9473	29.7059	20.5429	28.9992	29.2437	27.0972	26.8307	30.3899
												Col4a3bp	18.8935	19.376	21.8631	21.6522	18.4607	20.203	17.8146	16.8895	21.6336	23.1287	18.0106	19.3441	18.8452	19.0883	18.5711	18.2416	18.2567	19.479
												Epb4.1	18.0642	17.8754	15.2997	16.8157	15.6899	18.1356	14.5253	14.9184	16.2164	14.4601	18.6092	15.9406	14.1978	15.4263	16.3906	15.8281	15.8034	16.8645
												Epb4.1l1	113.412	107.978	106.134	102.612	102.841	108.489	97.6512	106.324	104.241	89.9424	108.941	98.4642	120.36	109.002	113.359	91.3713	106.606	99.3665
												Gkap1	12.4524	15.2206	13.52	12.9967	13.9963	15.6131	14.3563	14.4847	11.7004	15.1056	12.3673	14.3942	10.262	13.8559	13.513	14.8252	11.333	15.7902
												Grip1	5.52011	6.51394	6.1055	7.03321	5.72311	6.02784	7.16907	6.8445	5.57778	5.87215	5.37329	6.15435	4.80257	5.77842	7.0958	6.34777	5.78435	6.77965
												Kif13a	8.90156	9.28415	9.38645	9.84014	10.2808	10.8307	9.4178	8.69228	9.04827	10.2911	10.3814	10.2953	8.8376	10.0817	9.30359	8.30842	10.1388	10.1374
												Pick1	24.9941	23.7701	22.2649	22.596	23.8661	21.7785	21.0587	19.9347	23.0284	21.1563	24.2946	22.677	22.7352	22.4208	22.5073	21.961	22.198	21.9527
			Zinc finger CCCH domain-containing protein 14; Involved in poly(A) tail length control in neuronal cells. Binds the polyadenosine RNA oligonucleotides
				red	GO:0051028	3	mRNA transport	2.33724	3 of 109	2.08	0.0046
				pink	GO:0005654	5	Nucleoplasm	1.35754	5 of 3261	0.83	0.0439
				blue	CL:7886	3	Transcription export complex, and uap56-interacting factor	4.58004	3 of 16	2.92	2.63e-05
				green	MMU-159236	3	Transport of Mature mRNA derived from an Intron-Containing Transcript	3.26761	3 of 69	2.28	0.00054

## Sheet: PCA_HID
0.679193	0.561056
-0.349257	-0.433937
0.207244	0.0291842
0.301239	0.824018
-0.680659	0.410211
0.825232	-0.143254
0.178302	0.629351
0.666796	-0.189796
0.728781	-0.331404
-0.378827	0.0506726
0.284864	0.375884
-0.264245	0.838169

## Sheet: PCA_HID1
-0.79832	2.94282
1.1144	1.50374
-0.0652747	0.044088
1.78182	0.395563
-1.0614	0.438003
1.29005	1.11894
1.32741	-2.65803
-0.430362	-2.91991
-1.68123	-0.393904
1.45529	-1.89104
-0.398785	3.23106
0.896206	0.976304
-5.42088	-1.53979
-0.894457	0.857596
0.228184	0.329332
1.4707	-1.68197
-1.42302	-0.136652
2.60965	-0.616137

[truncated: 7 more sheets: PCA_HID2, PCA1_HID, PCA1_HID1, PCA1_HID2, S2i. A20_attenuated genes_list, S2j. GO_A20_attenuated genes, S2k. DAS_DEGs genes]
