# Supplementary material for: Elucidation of the Landscape of Alternatively Spliced Genes and Features in the Dorsal Striatum of Aggressive/Aggression-Deprived Mice in the Model of Chronic Social Conflicts
Source: Genes (Basel). 2023 Feb 27;14(3):599. doi: 10.3390/genes14030599 (PMC10048575; doi:10.3390/genes14030599)
Supplement: Supplementary file 1 [file genes-14-00599-s001.zip › Table_S3.xlsx]

## Sheet: Table S3a. DAS-DEGS description
Table S3a. Description of 20 DAS and DEGs overlapping genes
	gene	description
1	Aak1	AP2-associated protein kinase 1; Regulates clathrin-mediated endocytosis by phosphorylating the AP2M1/mu2 subunit of the adaptor protein complex 2 (AP-2) which ensures high affinity binding of AP-2 to cargo membrane proteins during the initial stages of endocytosis. Isoform 1 and isoform 2 display similar levels of kinase activity towards AP2M1. Regulates phosphorylation of other AP-2 subunits as…
2	Akap2	A-kinase anchor protein 2; Binds to regulatory subunit (RII) of protein kinase A. May be involved in establishing polarity in signaling systems or in integrating PKA-RII isoforms with downstream effectors to capture, amplify and focus diffuse, trans-cellular signals carried by cAMP
3	Cadps	Calcium-dependent secretion activator 1; Calcium-binding protein involved in exocytosis of vesicles filled with neurotransmitters and neuropeptides. Probably acts upstream of fusion in the biogenesis or maintenance of mature secretory vesicles. Regulates catecholamine loading of DCVs. May specifically mediate the Ca(2+)-dependent exocytosis of large dense-core vesicles (DCVs) and other dense-core…
4	Csmd1	Cub and sushi domain-containing protein 1; CUB and Sushi multiple domains 1; Belongs to the CSMD family
5	Dach1	Dachshund homolog 1; Transcription factor that is involved in regulation of organogenesis. Seems to be a regulator of SIX1, SIX6 and probably SIX5. Corepression of precursor cell proliferation in myoblasts by SIX1 is switched to coactivation through recruitment of EYA3 to the SIX1-DACH1 complex. Transcriptional activation seems also to involve association of CREBBP. Seems to act as a corepressor …
6	Gapvd1	GTPase-activating protein and VPS9 domain-containing protein 1; Acts both as a GTPase-activating protein (GAP) and a guanine nucleotide exchange factor (GEF), and participates in various processes such as endocytosis, insulin receptor internalization or LC2A4/GLUT4 trafficking. Acts as a GEF for the Ras-related protein RAB31 by exchanging bound GDP for free GTP, leading to regulate LC2A4/GLUT4 tr…
7	Golgb1	Golgi autoantigen, golgin subfamily b, macrogolgin 1
8	Kalrn	Kalirin; Promotes the exchange of GDP by GTP. Activates specific Rho GTPase family members, thereby inducing various signaling mechanisms that regulate neuronal shape, growth, and plasticity, through their effects on the actin cytoskeleton. Induces lamellipodia independent of its GEF activity (By similarity); Belongs to the protein kinase superfamily. CAMK Ser/Thr protein kinase family
9	Kif21a	Kinesin-like protein KIF21A; Microtubule-binding motor protein probably involved in neuronal axonal transport. In vitro, has a plus-end directed motor activity; Belongs to the TRAFAC class myosin-kinesin ATPase superfamily. Kinesin family
10	Lpgat1	Acyl-CoA:lysophosphatidylglycerol acyltransferase 1; Lysophosphatidylglycerol (LPG) specific acyltransferase that recognizes various acyl-CoAs and LPGs as substrates but demonstrates a clear preference for long chain saturated fatty acyl-CoAs and oleoyl-CoA as acyl donors. Prefers oleoyl-LPG over palmitoyl-LPG as an acyl receptor and oleoyl-CoA over lauroyl-CoA as an acyl donor (By similarity)
11	Mbnl1	Muscleblind like splicing factor 1; Mediates pre-mRNA alternative splicing regulation. Acts either as activator or repressor of splicing on specific pre-mRNA targets. Inhibits cardiac troponin-T (TNNT2) pre-mRNA exon inclusion but induces insulin receptor (IR) pre-mRNA exon inclusion in muscle. Antagonizes the alternative splicing activity pattern of CELF proteins. Regulates the TNNT2 exon 5 skip…
12	Nrcam	Neuronal cell adhesion molecule; Cell adhesion protein that is required for normal responses to cell-cell contacts in brain and in the peripheral nervous system. Plays a role in neurite outgrowth in response to contactin binding. Plays a role in mediating cell-cell contacts between Schwann cells and axons. Plays a role in the formation and maintenance of the nodes of Ranvier on myelinated axons. …
13	Nrxn1	Neurexin-1-beta; Neuronal cell surface protein that may be involved in cell recognition and cell adhesion by forming intracellular junctions through binding to neuroligins. May play a role in formation or maintenance of synaptic junctions. May mediate intracellular signaling. May play a role in angiogenesis (By similarity); Belongs to the neurexin family
14	Plxnb3	Plexin-B3; Receptor for SEMA5A that plays a role in axon guidance, invasive growth and cell migration. Stimulates neurite outgrowth and mediates Ca(2+)/Mg(2+)-dependent cell aggregation. In glioma cells, SEMA5A stimulation of PLXNB3 results in the disassembly of F-actin stress fibers, disruption of focal adhesions and cellular collapse as well as inhibition of cell migration and invasion through …
15	Ppfibp1	Ptprf interacting protein, binding protein 1 (liprin beta 1); Liprin-beta-1; May regulate the disassembly of focal adhesions. Did not bind receptor-like tyrosine phosphatases type 2A (By similarity); Belongs to the liprin family. Liprin-beta subfamily
16	Rarb	Retinoic acid receptor beta; Receptor for retinoic acid. Retinoic acid receptors bind as heterodimers to their target response elements in response to their ligands, all-trans or 9-cis retinoic acid, and regulate gene expression in various biological processes. The RAR/RXR heterodimers bind to the retinoic acid response elements (RARE) composed of tandem 5'-AGGTCA-3' sites known as DR1-DR5. In th…
17	Rgs8	Regulator of G-protein signaling 8; Regulates G protein-coupled receptor signaling cascades, including signaling via muscarinic acetylcholine receptor CHRM2 and dopamine receptor DRD2. Inhibits signal transduction by increasing the GTPase activity of G protein alpha subunits, thereby driving them into their inactive GDP-bound form. Modulates the activity of potassium channels that are activated i…
18	Tanc2	Protein TANC2; Tetratricopeptide repeat, ankyrin repeat and coiled-coil containing 2
19	Zdhhc20	Probable palmitoyltransferase ZDHHC20; Zinc finger, DHHC domain containing 20
20	Zeb2	Zinc finger E-box-binding homeobox 2; Transcriptional inhibitor that binds to DNA sequence 5'- CACCT-3' in different promoters. Represses transcription of E- cadherin; Belongs to the delta-EF1/ZFH-1 C2H2-type zinc-finger family

## Sheet: Table S3b. DAS-DEGS GO annotat
Table S3b. Total Go catogires for 20 DAS DEGs genes
#category	term ID	term description	observed gene count	background gene count	strength	false discovery rate	matching proteins in your network (IDs)	matching proteins in your network (labels)
GO Component	GO:0045202	Synapse	8	1492	0.77	0.0456	10090.ENSMUSP00000020939,10090.ENSMUSP00000045715,10090.ENSMUSP00000064706,10090.ENSMUSP00000086948,10090.ENSMUSP00000097904,10090.ENSMUSP00000107250,10090.ENSMUSP00000110611,10090.ENSMUSP00000134402	Nrcam,Rgs8,Cadps,Aak1,Tanc2,Ppfibp1,Kalrn,Nrxn1
Monarch MPO	MP:0002063	Abnormal learning/memory/conditioning	8	1061	0.92	0.0191	10090.ENSMUSP00000020939,10090.ENSMUSP00000067694,10090.ENSMUSP00000086948,10090.ENSMUSP00000097904,10090.ENSMUSP00000106480,10090.ENSMUSP00000108723,10090.ENSMUSP00000110611,10090.ENSMUSP00000134402	Nrcam,Rarb,Aak1,Tanc2,Lpgat1,Gapvd1,Kalrn,Nrxn1
Monarch MPO	MP:0002206	Abnormal cns synaptic transmission	7	924	0.92	0.0321	10090.ENSMUSP00000020939,10090.ENSMUSP00000064706,10090.ENSMUSP00000067694,10090.ENSMUSP00000086948,10090.ENSMUSP00000097904,10090.ENSMUSP00000110611,10090.ENSMUSP00000134402	Nrcam,Cadps,Rarb,Aak1,Tanc2,Kalrn,Nrxn1
Monarch MPO	MP:0002066	Abnormal motor capabilities/coordination/movement	11	3010	0.61	0.0341	10090.ENSMUSP00000002079,10090.ENSMUSP00000020939,10090.ENSMUSP00000045239,10090.ENSMUSP00000071464,10090.ENSMUSP00000080751,10090.ENSMUSP00000086948,10090.ENSMUSP00000097904,10090.ENSMUSP00000106480,10090.ENSMUSP00000108723,10090.ENSMUSP00000110611,10090.ENSMUSP00000134402	Plxnb3,Nrcam,Golgb1,Dach1,Csmd1,Aak1,Tanc2,Lpgat1,Gapvd1,Kalrn,Nrxn1
Monarch MPO	MP:0003631	Nervous system phenotype	12	3681	0.56	0.0341	10090.ENSMUSP00000020939,10090.ENSMUSP00000045715,10090.ENSMUSP00000064706,10090.ENSMUSP00000067694,10090.ENSMUSP00000069685,10090.ENSMUSP00000071464,10090.ENSMUSP00000085985,10090.ENSMUSP00000086948,10090.ENSMUSP00000097904,10090.ENSMUSP00000108723,10090.ENSMUSP00000110611,10090.ENSMUSP00000134402	Nrcam,Rgs8,Cadps,Rarb,Zeb2,Dach1,Kif21a,Aak1,Tanc2,Gapvd1,Kalrn,Nrxn1
TISSUES	BTO:0000142	Brain	12	2671	0.69	0.0014	10090.ENSMUSP00000020939,10090.ENSMUSP00000045715,10090.ENSMUSP00000064706,10090.ENSMUSP00000069685,10090.ENSMUSP00000080751,10090.ENSMUSP00000085985,10090.ENSMUSP00000086900,10090.ENSMUSP00000086948,10090.ENSMUSP00000097904,10090.ENSMUSP00000106480,10090.ENSMUSP00000110611,10090.ENSMUSP00000134402	Nrcam,Rgs8,Cadps,Zeb2,Csmd1,Kif21a,Zdhhc20,Aak1,Tanc2,Lpgat1,Kalrn,Nrxn1
UniProt Keywords	KW-0025	Alternative splicing	14	4714	0.52	0.0024	10090.ENSMUSP00000020939,10090.ENSMUSP00000048678,10090.ENSMUSP00000064706,10090.ENSMUSP00000067694,10090.ENSMUSP00000071464,10090.ENSMUSP00000080751,10090.ENSMUSP00000085985,10090.ENSMUSP00000086900,10090.ENSMUSP00000086948,10090.ENSMUSP00000097904,10090.ENSMUSP00000107250,10090.ENSMUSP00000108723,10090.ENSMUSP00000110611,10090.ENSMUSP00000134402	Nrcam,Akap2,Cadps,Rarb,Dach1,Csmd1,Kif21a,Zdhhc20,Aak1,Tanc2,Ppfibp1,Gapvd1,Kalrn,Nrxn1
UniProt Keywords	KW-0597	Phosphoprotein	15	7551	0.34	0.0487	10090.ENSMUSP00000020939,10090.ENSMUSP00000045715,10090.ENSMUSP00000048678,10090.ENSMUSP00000064706,10090.ENSMUSP00000067694,10090.ENSMUSP00000069685,10090.ENSMUSP00000071464,10090.ENSMUSP00000085985,10090.ENSMUSP00000086900,10090.ENSMUSP00000086948,10090.ENSMUSP00000096686,10090.ENSMUSP00000097904,10090.ENSMUSP00000107250,10090.ENSMUSP00000108723,10090.ENSMUSP00000110611	Nrcam,Rgs8,Akap2,Cadps,Rarb,Zeb2,Dach1,Kif21a,Zdhhc20,Aak1,Mbnl1,Tanc2,Ppfibp1,Gapvd1,Kalrn
UniProt Keywords	KW-0966	Cell projection	6	982	0.83	0.0487	10090.ENSMUSP00000020939,10090.ENSMUSP00000045715,10090.ENSMUSP00000085985,10090.ENSMUSP00000086948,10090.ENSMUSP00000097904,10090.ENSMUSP00000134402	Nrcam,Rgs8,Kif21a,Aak1,Tanc2,Nrxn1

## Sheet: Table S3c. DEGs FPKM table
Table S3c. DAS associated genes DEGs output by Cuffdiff software (Trapnel et al., 2010; PMID: 20436464). Log2fold >1 was in Zeb2 only.
									DEGs_FDR	DAS_FDR
# instances	genesymbol	group1	group2	FPKM1	FPKM2	log2fold	t_stat	P_value	q_value	DAS_FDR
2	Aak1	strA20	strAD	13.8336	17.859	0.368479	2.17723	5e-05	0.00135195	0.0119148
1	Akap2	strA20	strAD	11.3852	14.9313	0.391189	2.23446	5e-05	0.00135195	0.0718405
2	Cadps	strA20	strAD	19.1584	22.9665	0.261552	1.53261	0.0001	0.00254318	0.0305355
2	Csmd1	strA20	strAD	3.64006	4.26101	0.227233	1.26497	0.00165	0.0279424	0.00190167
2	Dach1	strA20	strAD	22.2535	16.8598	-0.400442	-2.3257	5e-05	0.00135195	0.0392939
2	Gapvd1	strA20	strAD	9.54337	12.1189	0.344683	1.94849	5e-05	0.00135195	0.00838015
2	Golgb1	strA20	strAD	14.2927	20.5681	0.525127	3.1682	5e-05	0.00135195	0.0308141
1	Kif21a	strA20	strAD	35.332	41.3382	0.226501	1.34804	0.00125	0.0224491	0.0149851
2	Mbnl1	strA20	strAD	31.5079	27.193	-0.212479	-1.24931	0.00185	0.030409	0.00753421
2	Nrcam	strA20	strAD	21.071	24.371	0.209903	1.26926	0.00175	0.0291941	0.0859298
1	Nrxn1	strA20	strAD	28.5366	34.4017	0.269668	1.60047	0.00015	0.00357713	0.0451948
1	Plxnb3	strA20	strAD	11.8001	10.0473	-0.232001	-1.32297	0.001	0.0185785	0.000499669
1	Ppfibp1	strA20	strAD	4.96062	6.34906	0.356024	1.60647	0.0001	0.00254318	0.000277677
2	Rarb	strA20	strAD	53.3927	42.9766	-0.313089	-1.85305	5e-05	0.00135195	0.060042
1	Rgs8	strA20	strAD	43.1344	37.593	-0.198375	-1.1912	0.00315	0.0467106	0.0451948
2	Zeb2	strA20	strAD	13.9103	37.8081	1.44254	8.64679	5e-05	0.00135195	0.104315
0	Aak1	strC	strA20	18.8094	13.8212	-0.444569	-2.26406	5e-05	0.00128683
0	Cadps	strC	strA20	22.6506	19.1425	-0.242775	-1.23894	0.00245	0.0370678
0	Csmd1	strC	strA20	4.656	3.63704	-0.356325	-1.76766	5e-05	0.00128683
0	Dach1	strC	strA20	16.7837	22.2329	0.40563	2.07859	5e-05	0.00128683
0	Gapvd1	strC	strA20	12.5672	9.53565	-0.398261	-1.98855	5e-05	0.00128683
0	Golgb1	strC	strA20	21.1301	14.2811	-0.565191	-2.95068	5e-05	0.00128683
1	Kalrn	strC	strA20	47.485	37.1167	-0.355402	-1.61825	0.0001	0.0023947
1	Lpgat1	strC	strA20	31.0857	26.4202	-0.234606	-1.22599	0.0023	0.0351662	0.0300102
0	Mbnl1	strC	strA20	26.0835	31.4764	0.271136	1.395	0.0008	0.0147404
0	Nrcam	strC	strA20	26.3404	21.052	-0.323319	-1.69039	5e-05	0.00128683
0	Rarb	strC	strA20	44.2554	53.3398	0.269361	1.39751	0.00055	0.0107794
1	Tanc2	strC	strA20	18.9711	15.5437	-0.287468	-1.50653	0.00015	0.00346029	0.0413778
1	Zdhhc20	strC	strA20	18.5529	21.9768	0.244336	1.24351	0.00215	0.0333665	0.0659777
0	Zeb2	strC	strAD	14.5811	37.6779	1.36962	6.66893	5e-05	0.014349

## Sheet: Table S3d. DAS plots
Table S3d. Plots of DAS ES events compared in 3 groups. On the ordinate is number of ES junction reads. Also,
																					Ppfibp1	Group:	long reads	skipped reads		compar	FDR
																						C	15	3		ad:a20	0.00028
																						A20	9	9		c_a20	2.27e-05
																						AD	15	3		c_ad	1
Mbnl1																										Dach:		long reads	skipped reads
group	long	skipped	SUM										1 skipped isoform in A20, while max expression of long one.								Skipped isoform is a major one in Dach;						A20	13	32
A20	7	6	13		only 2 skipped isoforms in control																control maintains min long isoforms						AD	11	28
AD	4	3	7																								C	3	17
C	10	2	12
												shifted long/skipped ratio in A20. AD groups relative to the control:								long	skipped		Zeb2: Only 3 long isoforms in AD samples;
	Atered Csmd1 major isoform in AD group relative to the control.											Expression increase in both A20, AD groups.							A20	212	28		Zeb2 increased its expression more than 2fold in AD compared with 2 other groups (see DEGS_FPKM table)
																			AD	213	18		short isoform enhances efficiency of Zeb.
																			C	160	47
