# Supplementary material for: Elucidation of the Landscape of Alternatively Spliced Genes and Features in the Dorsal Striatum of Aggressive/Aggression-Deprived Mice in the Model of Chronic Social Conflicts
Source: Genes (Basel). 2023 Feb 27;14(3):599. doi: 10.3390/genes14030599 (PMC10048575; doi:10.3390/genes14030599)
Supplement: Supplementary file 1 [file genes-14-00599-s001.zip › Table_S4.xlsx]

## Sheet: Tabls S4a_coding_ES events
Supplementary Table 4a. Annotated differentially Alternatively spliced (DAS) genes long and skipped isoforms in three pairwise comparisons
FDR signicance is color coded; Yellow shaded are repeated ES events; Green shaded are distinct ES events (exons) in the same gene.
long isoforms and skipped isoforms are annotated in ENSEMBL mouse protein database (Ensembl.org; mm10)
		c_AD coding DAS		c_ad					c_a20					a20_ad
				genesymbol	long isoform	skipped isoform	FDR		genesymbol	long isoform	skipped isoform	FDR		genesymbol	long isoform	skipped isoform	FDR
				Anks1b	ENSMUSP00000138643	ENSMUSP00000138794	0.047135		Aak1	ENSMUSP00000086948.7	ENSMUSP00000003710.10	0.0615273		Aak1	ENSMUSP00000086948.7	ENSMUSP00000003710.10	0.0119148
				Astn2	ENSMUSP00000065786	ENSMUSP00000081540	0.0166856		Afg3l1	ENSMUSP00000001520.8	(null)	0.0718405		Anks1b	ENSMUSP00000138643.2	ENSMUSP00000138794.2	0.000234721
				Bicdl1	ENSMUSP00000119664	ENSMUSP00000053547	0.05682		Astn2	ENSMUSP00000065786.5	ENSMUSP00000081540.3	0.00753421		Car12	ENSMUSP00000118030.2	ENSMUSP00000082541.6	0.0648009
				Brdt	ENSMUSP00000031215	(null)	0.102828		Banp	ENSMUSP00000026354.9	ENSMUSP00000132434.3	0.0916965		Chd2	ENSMUSP00000126352.3	ENSMUSP00000026895.11	0.0581897
				Ccdc85a	ENSMUSP00000124972	ENSMUSP00000090941	0.00280925		Brdt	ENSMUSP00000031215.9	(null)	0.0325023		Col4a3bp	ENSMUSP00000076856.5	ENSMUSP00000105070.3	0.0757878
				Chd2	ENSMUSP00000126352	ENSMUSP00000026895	0.0923793		C2cd5	ENSMUSP00000145373.2	ENSMUSP00000127834.2	0.0659777		Coq8b	ENSMUSP00000104015.4	(null)	0.0117861
				Cnnm1	ENSMUSP00000153472	ENSMUSP00000131830	0.0929098		Cep295	ENSMUSP00000125494.2	ENSMUSP00000123748.2	0.0227435		Cspp1	ENSMUSP00000068804.6	(null)	0.050336
				Csmd1	ENSMUSP00000080751	(null)	0.00190167		Coq8b	ENSMUSP00000104015.4	(null)	0.00278282		Eml4	ENSMUSP00000157195.2	ENSMUSP00000157143.2	0.0156994
				Epb41	ENSMUSP00000101590	ENSMUSP00000060375	0.0451948		Dach1	ENSMUSP00000071464.7	ENSMUSP00000064970.8	0.0392939		Ezh2	ENSMUSP00000110263.2	ENSMUSP00000090318.7	0.101654
				Eps15l1	ENSMUSP00000129739	(null)	0.0923793		Dlg3	ENSMUSP00000085299.5	ENSMUSP00000109365.3	0.0922073		Fgfr3	ENSMUSP00000070998.8	ENSMUSP00000143945.2	0.0149851
				Ezh2	ENSMUSP00000110263	ENSMUSP00000090318	0.0639546		Dpf1	ENSMUSP00000103865.2	ENSMUSP00000120956.2	0.009385		Gapvd1	ENSMUSP00000108735.2	ENSMUSP00000108725.2	0.0452853
				Fam184a	ENSMUSP00000128132	ENSMUSP00000127400	0.0175412		Eps15l1	ENSMUSP00000129739.2	(null)	0.0729547		Kif13a	ENSMUSP00000153657.2	ENSMUSP00000055304.8	0.0491934
				Fdxr	ENSMUSP00000021078	(null)	0.0276466		Eya3	ENSMUSP00000123045.2	ENSMUSP00000078157.5	0.00753421		Kif21a	ENSMUSP00000104911.3	ENSMUSP00000155710.2	0.0149851
				Fnbp4	(null)	ENSMUSP00000013759	0.0224914		Fgfr3	ENSMUSP00000070998.8	ENSMUSP00000143945.2	0.0225039		Med14	ENSMUSP00000111143.2	(null)	0.108386
				Gdpd5	ENSMUSP00000150361	ENSMUSP00000036175	0.0805008		Fuz	ENSMUSP00000071194.8	ENSMUSP00000146681.2	0.0124078		Mon2	ENSMUSP00000073462.4	ENSMUSP00000131052.2	0.0590792
				Grip1	ENSMUSP00000122349	ENSMUSP00000080016	0.093595		Gapvd1	ENSMUSP00000108735.2	ENSMUSP00000108725.2	0.00838015		Nrcam	ENSMUSP00000020939.9	ENSMUSP00000151824.2	0.0859298
				Hdac7	ENSMUSP00000112110	ENSMUSP00000112446	2.27e-05		Golgb1	ENSMUSP00000045239.9	ENSMUSP00000110460.2	0.0308141		Phc1	ENSMUSP00000124678.2	ENSMUSP00000108219.3	0.106336
				Icmt	(null)	ENSMUSP00000043390	0.00915924		H2-T22	ENSMUSP00000078927.6	ENSMUSP00000056041.8	0.0255405		Phf3	ENSMUSP00000139610.2	(null)	0.0062091
				Kalrn	ENSMUSP00000116188	ENSMUSP00000156147	0.104404		Hdac7	ENSMUSP00000112110.3	ENSMUSP00000112446.2	0.0031337		Plxnb3	ENSMUSP00000002079.7	(null)	0.000113012
				Man2c1	ENSMUSP00000034836	ENSMUSP00000124005	0.0606095		Mtcl1	ENSMUSP00000135690.2	ENSMUSP00000083899.6	0.018805		Ppfibp1	ENSMUSP00000107250.3	ENSMUSP00000016631.8	0.000391177
				Nek1	ENSMUSP00000147809	ENSMUSP00000147258	0.0227966		Ppfibp1	ENSMUSP00000107250.3	ENSMUSP00000016631.8	0.000277677		Ppp6r3	ENSMUSP00000153575.2	ENSMUSP00000025846.9	0.00238592
				Nfix	ENSMUSP00000096669	ENSMUSP00000076005	1.03e-05		Ppp1r12a	ENSMUSP00000151842.2	(null)	0.0712253		Ptprm	ENSMUSP00000045603.10	ENSMUSP00000153463.2	0.00731198
				Nrxn1	ENSMUSP00000124116	ENSMUSP00000125561	0.0451948		Scrib	ENSMUSP00000105572.3	ENSMUSP00000068056.6	0.033792		Scrib	ENSMUSP00000105572.3	ENSMUSP00000068056.6	0.0916741
				Pbx4	(null)	ENSMUSP00000121369	0.0202769		Scube3	ENSMUSP00000038366.4	ENSMUSP00000117490.3	0.0635515		Slc18b1	ENSMUSP00000112634.2	(null)	0.0119148
				Pccb	ENSMUSP00000118006	ENSMUSP00000123421	0.0794137		Slc25a26	ENSMUSP00000058028.9	ENSMUSP00000145025.2	0.018805		Srcap	ENSMUSP00000140036.2	ENSMUSP00000139644.2	0.0623169
				Phf3	ENSMUSP00000139610	(null)	0.0112406		Slc30a9	ENSMUSP00000124047.2	ENSMUSP00000109306.3	0.0019351		Ssbp4	ENSMUSP00000148255.2	ENSMUSP00000059039.10	0.101654
				Pogz	ENSMUSP00000102891	ENSMUSP00000102887	0.00915924		Slc30a9	ENSMUSP00000144579.2	ENSMUSP00000109306.3	7.8e-05		Wdr59	ENSMUSP00000034437.8	ENSMUSP00000148397.2	0.0648009
				Strada	ENSMUSP00000099361	(null)	0.0412316		Srcap	ENSMUSP00000140036.2	ENSMUSP00000139644.2	0.0916965		Tbc1d13	(null)	ENSMUSP00000048426	0.000689288
				Syt16	(null)	ENSMUSP00000152623	0.00562426		Tcof1	ENSMUSP00000135639.2	ENSMUSP00000135476.2	0.00765393		Fnbp4	(null)	ENSMUSP00000013759	0.0224914			D	#repeated events
				Tanc2	ENSMUSP00000147168	(null)	0.0413778		Tenm4	ENSMUSP00000102783.2	ENSMUSP00000102780.2	0.0847738		Icmt	(null)	ENSMUSP00000043390	0.00915924			c	6
				Tanc2	ENSMUSP00000123674	ENSMUSP00000086912	0.105732		Trub2	ENSMUSP00000109438.4	(null)	0.0062783		Pbx4	(null)	ENSMUSP00000121369	0.0202769			ad	7
				Tbc1d13	(null)	ENSMUSP00000048426	0.000689288		Usp47	ENSMUSP00000151051.2	ENSMUSP00000147619.2	0.0103035		Syt16	(null)	ENSMUSP00000152623	0.00562426			a20	9
				Tcf12	ENSMUSP00000139365	ENSMUSP00000138925	0.0402841		Vegfa	ENSMUSP00000109147.2	ENSMUSP00000024747.8	0.0325023		32
				Tcof1	ENSMUSP00000135639	ENSMUSP00000135476	0.0411187		Ankrd16	(null)	ENSMUSP00000052056.6	0.0019351
				Thoc5	ENSMUSP00000118940	ENSMUSP00000045580	1.03e-05		Ankrd16	(null)	ENSMUSP00000052056.6	0.00403476
				Tpm1	ENSMUSP00000034928	ENSMUSP00000109335	0.0351662		Dync1i2	(null)	ENSMUSP00000107770.2	0.0619028
				36					Necap2	(null)	ENSMUSP00000030760.9	0.0897742
									Icmt	(null)	ENSMUSP00000043390.8	0.0204013
									Ncor2	(null)	ENSMUSP00000117813.3	0.0235429
									Sumf2	(null)	ENSMUSP00000126036.2	0.0155963
									Coq8b	(null)	ENSMUSP00000104015.4	0.108635
									Fuz	(null)	ENSMUSP00000146681.2	0.000499669
									Slc25a19	(null)	ENSMUSP00000102112.4	0.00223714
									Syt16	(null)	ENSMUSP00000152623.2	0.00838015
									Rps6kb2	(null)	ENSMUSP00000112512.2	0.0011842
									Zdhhc16	(null)	ENSMUSP00000026154.8	0.0180585
									46

## Sheet: Table S4b. Gene description
Table 4b. Merged list of genes description. Note, that GO annotation of the merged list is outsourced in Table S5.
AS2 genes
gene_symbol	gene descirption
Aak1	AP2-associated protein kinase 1; Regulates clathrin-mediated endocytosis by phosphorylating the AP2M1/mu2 subunit of the adaptor protein complex 2 (AP-2) which ensures high affinity binding of AP-2 to cargo membrane proteins during the initial stages of endocytosis. Isoform 1 and isoform 2 display similar levels of kinase activity towards AP2M1. Regulates phosphorylation of other AP-2 subunits as…
Anks1b	Ankyrin repeat and sterile alpha motif domain-containing protein 1B; Isoform 2 may participate in the regulation of nucleoplasmic coilin protein interactions in neuronal and transformed cells
Astn2	Astrotactin-2; Mediates recycling of the neuronal cell adhesion molecule ASTN1 to the anterior pole of the cell membrane in migrating neurons. Promotes ASTN1 internalization and intracellular transport of endocytosed ASTN1. Selectively binds inositol-4,5-bisphosphate, inositol-3,4,5- trisphosphate and inositol-1,3,4,5-tetrakisphosphate, suggesting it is recruited to membranes that contain lipids …
Banp	BTG3 associated nuclear protein; Protein BANP; Controls V(D)J recombination during T-cell development by repressing T-cell receptor (TCR) beta enhancer function. Binds to scaffold/matrix attachment region beta (S/MARbeta), an ATC-rich DNA sequence located upstream of the TCR beta enhancer. Represses cyclin D1 transcription by recruiting HDAC1 to its promoter, thereby diminishing H3K9ac, H3S10ph a…
C2cd5	C2 domain-containing protein 5; Required for insulin-stimulated glucose transport and glucose transporter SLC2A4/GLUT4 translocation from intracellular glucose storage vesicle (GSV) to the plasma membrane (PM) in adipocytes. Binds phospholipid membranes in a calcium-dependent manner and is necessary for the optimal membrane fusion between SLC2A4/GLUT4 GSV and the PM
Car12	Carbonic anhydrase 12; Reversible hydration of carbon dioxide; Belongs to the alpha-carbonic anhydrase family
Ccdc64	Coiled-coil domain-containing protein 64; BICD family-like cargo adapter 1; Component of secretory vesicle machinery in developing neurons that acts as a regulator of neurite outgrowth. Regulates the secretory vesicle transport by controlling the accumulation of Rab6-containing secretory vesicles in the pericentrosomal region restricting anterograde secretory transport during the early phase of n…
Ccdc85a	Coiled-coil domain-containing protein 85a; May play a role in cell-cell adhesion and epithelium development through its interaction with proteins of the beta-catenin family
Cep295	Centrosomal protein of 295 kDa; Centriole-enriched protein that mediates centriole-to- centrosome conversion at late mitosis, but is dispensable for cartwheel removal or centriole disengagement
Chd2	Chromodomain-helicase-DNA-binding protein 2; DNA-binding helicase that specifically binds to the promoter of target genes, leading to chromatin remodeling, possibly by promoting deposition of histone H3.3. Involved in myogenesis via interaction with MYOD1: binds to myogenic gene regulatory sequences and mediates incorporation of histone H3.3 prior to the onset of myogenic gene expression, promoti…
Cnnm1	Metal transporter CNNM1; Probable metal transporter; Belongs to the ACDP family
Col4a3bp	Collagen type IV alpha-3-binding protein; Shelters ceramides and diacylglycerol lipids inside its START domain and mediates the intracellular trafficking of ceramides and diacylglycerol lipids in a non-vesicular manner
Dach1	Dachshund homolog 1; Transcription factor that is involved in regulation of organogenesis. Seems to be a regulator of SIX1, SIX6 and probably SIX5. Corepression of precursor cell proliferation in myoblasts by SIX1 is switched to coactivation through recruitment of EYA3 to the SIX1-DACH1 complex. Transcriptional activation seems also to involve association of CREBBP. Seems to act as a corepressor …
Dlg3	Discs large maguk scaffold protein 3; Disks large homolog 3; Required for learning most likely through its role in synaptic plasticity following NMDA receptor signaling
Dpf1	D4, zinc and double PHD fingers family 1; Zinc finger protein neuro-d4; May have an important role in developing neurons by participating in regulation of cell survival, possibly as a neurospecific transcription factor. Belongs to the neuron-specific chromatin remodeling complex (nBAF complex). During neural development a switch from a stem/progenitor to a post-mitotic chromatin remodeling mechan…
Eml4	Echinoderm microtubule-associated protein-like 4; May modify the assembly dynamics of microtubules, such that microtubules are slightly longer, but more dynamic
Epb4.1	Protein 4.1; Protein 4.1 is a major structural element of the erythrocyte membrane skeleton. It plays a key role in regulating membrane physical properties of mechanical stability and deformability by stabilizing spectrin-actin interaction. Recruits DLG1 to membranes. Required for dynein-dynactin complex and NUMA1 recruitment at the mitotic cell cortex during anaphase
Eya3	Eyes absent homolog 3; Tyrosine phosphatase that specifically dephosphorylates 'Tyr-142' of histone H2AX (H2AXY142ph). 'Tyr-142' phosphorylation of histone H2AX plays a central role in DNA repair and acts as a mark that distinguishes between apoptotic and repair responses to genotoxic stress. Promotes efficient DNA repair by dephosphorylating H2AX, promoting the recruitment of DNA repair complexe…
Ezh2	Histone-lysine N-methyltransferase EZH2; Polycomb group (PcG) protein. Catalytic subunit of the PRC2/EED-EZH2 complex, which methylates (H3K9me) and 'Lys-27' (H3K27me) of histone H3, leading to transcriptional repression of the affected target gene. Able to mono-, di- and trimethylate 'Lys-27' of histone H3 to form H3K27me1, H3K27me2 and H3K27me3, respectively. Displays a preference for substrate…
Fam184a	Family with sequence similarity 184, member A
Fgfr3	Tyrosine-protein kinase that acts as cell-surface receptor for fibroblast growth factors and plays an essential role in the regulation of cell proliferation, differentiation and apoptosis. Plays an essential role in the regulation of chondrocyte differentiation, proliferation and apoptosis, and is required for normal skeleton development. Regulates both osteogenesis and postnatal bone mineralizat…
Fuz	Protein fuzzy homolog; Probable planar cell polarity effector involved in cilium biogenesis. May regulate protein and membrane transport to the cilium. Proposed to function as core component of the CPLANE (ciliogenesis and planar polarity effectors) complex involved in the recruitment of peripheral IFT-A proteins to basal bodies. May regulate the morphogenesis of hair follicles which depends on f…
Gapvd1	GTPase-activating protein and VPS9 domain-containing protein 1; Acts both as a GTPase-activating protein (GAP) and a guanine nucleotide exchange factor (GEF), and participates in various processes such as endocytosis, insulin receptor internalization or LC2A4/GLUT4 trafficking. Acts as a GEF for the Ras-related protein RAB31 by exchanging bound GDP for free GTP, leading to regulate LC2A4/GLUT4 tr…
Gdpd5	Glycerophosphodiester phosphodiesterase domain-containing protein 5; Promotes neurite formation. Cooperates with PRDX1 to drive postmitotic motor neuron differentiation. The glycerophosphodiester phosphodiesterase activity may be required for its role in neuronal differentiation. May contribute to the osmotic regulation of cellular glycerophosphocholine
Golgb1	Golgi autoantigen, golgin subfamily b, macrogolgin 1
Grip1	Glutamate receptor-interacting protein 1; May play a role as a localized scaffold for the assembly of a multiprotein signaling complex and as mediator of the trafficking of its binding partners at specific subcellular location in neurons (By similarity). Through complex formation with NSG1, GRIA2 and STX12 controls the intracellular fate of AMPAR and the endosomal sorting of the GRIA2 subunit tow…
H2-T22	Histocompatibility 2, T region locus 22; Belongs to the MHC class I family
Hdac7	Histone deacetylase 7; Responsible for the deacetylation of lysine residues on the N-terminal part of the core histones (H2A, H2B, H3 and H4). Histone deacetylation gives a tag for epigenetic repression and plays an important role in transcriptional regulation, cell cycle progression and developmental events. Histone deacetylases act via the formation of large multiprotein complexes. Involved in …
Kalrn	Kalirin; Promotes the exchange of GDP by GTP. Activates specific Rho GTPase family members, thereby inducing various signaling mechanisms that regulate neuronal shape, growth, and plasticity, through their effects on the actin cytoskeleton. Induces lamellipodia independent of its GEF activity (By similarity); Belongs to the protein kinase superfamily. CAMK Ser/Thr protein kinase family
Kif13a	Kinesin family member 13a; Plus end-directed microtubule-dependent motor protein involved in intracellular transport and regulating various processes such as mannose-6-phosphate receptor (M6PR) transport to the plasma membrane, endosomal sorting during melanosome biogenesis and cytokinesis. During melanosome maturation, required for delivering melanogenic enzymes from recycling endosomes to nasce…
Kif21a	Kinesin-like protein KIF21A; Microtubule-binding motor protein probably involved in neuronal axonal transport. In vitro, has a plus-end directed motor activity; Belongs to the TRAFAC class myosin-kinesin ATPase superfamily. Kinesin family
Man2c1	Mannosidase, alpha, class 2c, member 1; Alpha-mannosidase 2C1; Cleaves alpha 1,2-, alpha 1,3-, and alpha 1,6-linked mannose residues from glycoproteins. Involved in the degradation of free oligosaccharides in the cytoplasm
Mon2	MON2 homolog, regulator of endosome to Golgi trafficking; Protein MON2 homolog; May be required for traffic between late Golgi and early endosomes
Mtcl1	Microtubule cross-linking factor 1; Microtubule-associated factor involved in the late phase of epithelial polarization and microtubule dynamics regulation. Plays a role in the development and maintenance of non-centrosomal microtubule bundles at the lateral membrane in polarized epithelial cells; Belongs to the SOGA family
Nek1	Nima (never in mitosis gene a)-related expressed kinase 1; Serine/threonine-protein kinase Nek1; Phosphorylates serines and threonines, but also appears to possess tyrosine kinase activity. Involved in DNA damage checkpoint control and for proper DNA damage repair. In response to injury that includes DNA damage, NEK1 phosphorylates VDAC1 to limit mitochondrial cell death (By similarity). May be i…
Nfix	Nuclear factor 1 X-type; Recognizes and binds the palindromic sequence 5'- TTGGCNNNNNGCCAA-3' present in viral and cellular promoters and in the origin of replication of adenovirus type 2. These proteins are individually capable of activating transcription and replication. Isoform NFIX1 acts as a transcriptional activator while isoform NFIX3 acts as a repressor
Nrcam	Neuronal cell adhesion molecule; Cell adhesion protein that is required for normal responses to cell-cell contacts in brain and in the peripheral nervous system. Plays a role in neurite outgrowth in response to contactin binding. Plays a role in mediating cell-cell contacts between Schwann cells and axons. Plays a role in the formation and maintenance of the nodes of Ranvier on myelinated axons. …
Nrxn1	Neurexin-1-beta; Neuronal cell surface protein that may be involved in cell recognition and cell adhesion by forming intracellular junctions through binding to neuroligins. May play a role in formation or maintenance of synaptic junctions. May mediate intracellular signaling. May play a role in angiogenesis (By similarity); Belongs to the neurexin family
Pccb	Propionyl-CoA carboxylase beta chain, mitochondrial; Propionyl Coenzyme A carboxylase, beta polypeptide
Phc1	Polyhomeotic-like protein 1; Component of a Polycomb group (PcG) multiprotein PRC1-like complex, a complex class required to maintain the transcriptionally repressive state of many genes, including Hox genes, throughout development. PcG PRC1 complex acts via chromatin remodeling and modification of histones; it mediates monoubiquitination of histone H2A 'Lys-119', rendering chromatin heritably ch…
Pogz	Pogo transposable element with ZNF domain; Plays a role in mitotic cell cycle progression and is involved in kinetochore assembly and mitotic sister chromatid cohesion. Probably through its association with CBX5 plays a role in mitotic chromosome segregation by regulating aurora kinase B/AURKB activation and AURKB and CBX5 dissociation from chromosome arms (By similarity)
Ppfibp1	Ptprf interacting protein, binding protein 1 (liprin beta 1); Liprin-beta-1; May regulate the disassembly of focal adhesions. Did not bind receptor-like tyrosine phosphatases type 2A (By similarity); Belongs to the liprin family. Liprin-beta subfamily
Ppp6r3	Serine/threonine-protein phosphatase 6 regulatory subunit 3; Regulatory subunit of protein phosphatase 6 (PP6). May function as a scaffolding PP6 subunit. May have an important role in maintaining immune self-tolerance (By similarity)
Ptprm	Receptor-type tyrosine-protein phosphatase mu; Involved in cell-cell adhesion through homophilic interactions. May play a key role in signal transduction and growth control; Belongs to the protein-tyrosine phosphatase family. Receptor class 2B subfamily
Scrib	Scribbled planar cell polarity; Protein scribble homolog; Scaffold protein involved in different aspects of polarized cells differentiation regulating epithelial and neuronal morphogenesis. Most probably functions in the establishment of apico-basal cell polarity. May function in cell proliferation regulating progression from G1 to S phase and as a positive regulator of apoptosis for instance dur…
Scube3	Signal peptide, CUB and EGF-like domain-containing protein 3; Binds to TGFBR2 and activates TGFB signaling
Slc25a26	Solute carrier family 25 (mitochondrial s-adenosylmethionine transporter), member 26; S-adenosylmethionine mitochondrial carrier protein; Mitochondrial solute carriers shuttle metabolites, nucleotides, and cofactors through the mitochondrial inner membrane. Specifically mediates the transport of S- adenosylmethionine (SAM) into the mitochondria (By similarity)
Slc30a9	Zinc transporter 9; Acts as a zinc transporter involved in intracellular zinc homeostasis (By similarity). Functions as a secondary coactivator for nuclear receptors by cooperating with p160 coactivators subtypes. Plays a role in transcriptional activation of Wnt-responsive genes; Belongs to the cation diffusion facilitator (CDF) transporter (TC 2.A.4) family. SLC30A subfamily
Srcap	Snf2-related CREBBP activator protein
Ssbp4	Single stranded dna binding protein 4, isoform cra_b; Single stranded DNA binding protein 4
Tanc2	Protein TANC2; Tetratricopeptide repeat, ankyrin repeat and coiled-coil containing 2
Tcf12	Transcription factor 4/12; Transcription factor 12; Transcriptional regulator. Involved in the initiation of neuronal differentiation. Activates transcription by binding to the E box (5'-CANNTG-3')
Tcof1	Treacle ribosome biogenesis factor 1; Treacle protein; Nucleolar protein that acts as a regulator of RNA polymerase I by connecting RNA polymerase I with enzymes responsible for ribosomal processing and modification. Required for neural crest specification: following monoubiquitination by the BCR(KBTBD8) complex, associates with NOLC1 and acts as a platform to connect RNA polymerase I with enzyme…
Tenm4	Teneurin-4; Involved in neural development, regulating the establishment of proper connectivity within the nervous system. Plays a role in the establishment of the anterior-posterior axis during gastrulation. Regulates the differentiation and cellular process formation of oligodendrocytes and myelination of small- diameter axons in the central nervous system (CNS). Promotes activation of focal ad…
Thoc5	THO complex subunit 5 homolog; Acts as component of the THO subcomplex of the TREX complex which is thought to couple mRNA transcription, processing and nuclear export, and which specifically associates with spliced mRNA and not with unspliced pre-mRNA. TREX is recruited to spliced mRNAs by a transcription-independent mechanism, binds to mRNA upstream of the exon-junction complex (EJC) and is rec…
Tpm1	Tropomyosin alpha-1 chain; Binds to actin filaments in muscle and non-muscle cells. Plays a central role, in association with the troponin complex, in the calcium dependent regulation of vertebrate striated muscle contraction. Smooth muscle contraction is regulated by interaction with caldesmon. In non-muscle cells is implicated in stabilizing cytoskeleton actin filaments
Usp47	Ubiquitin carboxyl-terminal hydrolase 47; Ubiquitin-specific protease that specifically deubiquitinates monoubiquitinated DNA polymerase beta (POLB), stabilizing POLB thereby playing a role in base-excision repair (BER) (By similarity). Acts as a regulator of cell growth and genome integrity. May also indirectly regulate CDC25A expression at a transcriptional level
Vegfa	Vascular endothelial growth factor A; Growth factor active in angiogenesis, vasculogenesis and endothelial cell growth. Induces endothelial cell proliferation, promotes cell migration, inhibits apoptosis and induces permeabilization of blood vessels. Binds to the FLT1/VEGFR1 and KDR/VEGFR2 receptors, heparan sulfate and heparin. May play a role in increasing vascular permeability during lactation…
Wdr59	GATOR complex protein WDR59; As a component of the GATOR subcomplex GATOR2, functions within the amino acid-sensing branch of the TORC1 signaling pathway. Indirectly activates mTORC1 and the TORC1 signaling pathway through the inhibition of the GATOR1 subcomplex. It is negatively regulated by the upstream amino acid sensors SESN2 and CASTOR1; Belongs to the WD repeat WDR59 family
ES NMD related genes
#node	domain_summary_url
Ankrd16	Ankyrin repeat domain-containing protein 16; Required to prevent the misactivation of serine (Ser) with tRNA(Ala) by promoting the hydrolysis of Ser-mischarged tRNA(Ala), thereby playing a role in translational fidelity . Binds directly to the catalytic domain of AARS/AlaRS and captures Ser that is misactivated by AARS/AlaRS, preventing the charging of Ser adenylates to tRNA(Ala) and precluding S…
Brdt	Bromodomain testis-specific protein; Testis-specific chromatin protein that specifically binds histone H4 acetylated at 'Lys-5' and 'Lys-8' (H4K5ac and H4K8ac, respectively) and plays a key role in spermatogenesis. Required in late pachytene spermatocytes: plays a role in meiotic and post-meiotic cells by binding to acetylated histones at the promoter of specific meiotic and post-meiotic genes, f…
Cadps	Calcium-dependent secretion activator 1; Calcium-binding protein involved in exocytosis of vesicles filled with neurotransmitters and neuropeptides. Probably acts upstream of fusion in the biogenesis or maintenance of mature secretory vesicles. Regulates catecholamine loading of DCVs. May specifically mediate the Ca(2+)-dependent exocytosis of large dense-core vesicles (DCVs) and other dense-core…
Ccnl1	Cyclin-L1; Involved in pre-mRNA splicing. Functions in association with cyclin-dependent kinases (CDKs). May play a role in the regulation of RNA polymerase II (pol II). Inhibited by the CDK- specific inhibitor CDKN1A/p21
Csmd1	Cub and sushi domain-containing protein 1; CUB and Sushi multiple domains 1; Belongs to the CSMD family
Cspp1	Centrosome and spindle pole associated protein 1; May play a role in cell-cycle-dependent microtubule organization
Dync1i2	Cytoplasmic dynein 1 intermediate chain 2; Acts as one of several non-catalytic accessory components of the cytoplasmic dynein 1 complex that are thought to be involved in linking dynein to cargos and to adapter proteins that regulate dynein function. Cytoplasmic dynein 1 acts as a motor for the intracellular retrograde motility of vesicles and organelles along microtubules. The intermediate chai…
Eps15l1	Epidermal growth factor receptor substrate 15-like 1; Seems to be a constitutive component of clathrin-coated pits that is required for receptor-mediated endocytosis. Involved in endocytosis of integrin beta-1 (ITGB1) and transferrin receptor (TFR); internalization of ITGB1 as DAB2-dependent cargo but not TFR seems to require association with DAB2 (By similarity)
Fdxr	NADPH:adrenodoxin oxidoreductase, mitochondrial; Serves as the first electron transfer protein in all the mitochondrial P450 systems. Including cholesterol side chain cleavage in all steroidogenic tissues, steroid 11-beta hydroxylation in the adrenal cortex, 25-OH-vitamin D3-24 hydroxylation in the kidney, and sterol C-27 hydroxylation in the liver
Fnbp4	Formin binding protein 4
Fuz	Protein fuzzy homolog; Probable planar cell polarity effector involved in cilium biogenesis. May regulate protein and membrane transport to the cilium. Proposed to function as core component of the CPLANE (ciliogenesis and planar polarity effectors) complex involved in the recruitment of peripheral IFT-A proteins to basal bodies. May regulate the morphogenesis of hair follicles which depends on f…
Icmt	Protein-s-isoprenylcysteine o-methyltransferase; Catalyzes the post-translational methylation of isoprenylated C-terminal cysteine residues
Ilf3	Interleukin enhancer-binding factor 3; RNA-binding protein that plays an essential role in the biogenesis of circular RNAs (circRNAs) which are produced by back- splicing circularization of pre-mRNAs. Within the nucleus, promotes circRNAs processing by stabilizing the regulatory elements residing in the flanking introns of the circularized exons. Plays thereby a role in the back-splicing of a sub…
Med14	Mediator of RNA polymerase II transcription subunit 14; Component of the Mediator complex, a coactivator involved in the regulated transcription of nearly all RNA polymerase II-dependent genes. Mediator functions as a bridge to convey information from gene-specific regulatory proteins to the basal RNA polymerase II transcription machinery. Mediator is recruited to promoters by direct interactions…
Ncor2	Nuclear receptor co-repressor 2; Nuclear receptor corepressor 2; Transcriptional corepressor. Mediates the transcriptional repression activity of some nuclear receptors by promoting chromatin condensation, thus preventing access of the basal transcription. Isoform 1 and isoform 5 have different affinities for different nuclear receptors. Involved in the regulation BCL6-dependent of the germinal c…
Necap2	Adaptin ear-binding coat-associated protein 2; Involved in endocytosis
Pbx4	Pre-B-cell leukemia transcription factor 4; Pre B cell leukemia homeobox 4; Belongs to the TALE/PBX homeobox family
Phf3	PHD finger protein 3
Plxnb3	Plexin-B3; Receptor for SEMA5A that plays a role in axon guidance, invasive growth and cell migration. Stimulates neurite outgrowth and mediates Ca(2+)/Mg(2+)-dependent cell aggregation. In glioma cells, SEMA5A stimulation of PLXNB3 results in the disassembly of F-actin stress fibers, disruption of focal adhesions and cellular collapse as well as inhibition of cell migration and invasion through …
Ppp1r12a	Protein phosphatase 1 regulatory subunit 12A; Key regulator of protein phosphatase 1C (PPP1C). Mediates binding to myosin. As part of the PPP1C complex, involved in dephosphorylation of PLK1. Capable of inhibiting HIF1AN- dependent suppression of HIF1A activity (By similarity)
Prpf39	Pre-mrna processing factor 39; Involved in pre-mRNA splicing
Rps6kb2	Ribosomal protein s6 kinase, polypeptide 2; Phosphorylates specifically ribosomal protein S6. Seems to act downstream of mTOR signaling in response to growth factors and nutrients to promote cell proliferation, cell growth and cell cycle progression in an alternative pathway regulated by MEAK7
Slc18b1	MFS-type transporter SLC18B1; Solute carrier family 18, subfamily B, member 1; Belongs to the major facilitator superfamily
Slc25a19	Solute carrier family 25 (mitochondrial thiamine pyrophosphate transporter), member 19; Mitochondrial thiamine pyrophosphate carrier; Mitochondrial transporter mediating uptake of thiamine pyrophosphate (ThPP) into mitochondria
Strada	STE20-related kinase adapter protein alpha; Pseudokinase which, in complex with CAB39/MO25 (CAB39/MO25alpha or CAB39L/MO25beta), binds to and activates STK11/LKB1. Adopts a closed conformation typical of active protein kinases and binds STK11/LKB1 as a pseudosubstrate, promoting conformational change of STK11/LKB1 in an active conformation (By similarity)
Sumf2	Sulfatase-modifying factor 2; Lacks formyl-glycine generating activity and is unable to convert newly synthesized inactive sulfatases to their active form. Inhibits the activation of sulfatases by SUMF1 (By similarity)
Syt16	Synaptotagmin-14/16; Synaptotagmin-16; May be involved in the trafficking and exocytosis of secretory vesicles in non-neuronal tissues. Is Ca(2+)-independent
Tanc2	Protein TANC2; Tetratricopeptide repeat, ankyrin repeat and coiled-coil containing 2
Tbc1d13	TBC1 domain family member 13; Acts as a GTPase-activating protein for RAB35. Together with RAB35 may be involved in regulation of insulin-induced glucose transporter SLC2A4/GLUT4 translocation to the plasma membrane in adipocytes
Trub2	Trub pseudouridine (psi) synthase family member 2; Mitochondrial mRNA pseudouridine synthase Trub2; Minor enzyme contributing to the conversion of uridine to pseudouridine (PSI) at position 390 in mitochondrial COXI (MT- CO1) mRNA and at position 697-699 in mitochondrial COXIII (MT-CO3) mRNA, modulating the efficiency of mitochondrial protein synthesis without changes in transcript abundance or s…
Zdhhc16	Zinc finger, dhhc domain containing 16; Palmitoyltransferase ZDHHC16; Palmitoyl acyltransferase that mediates palmitoylation of proteins such as PLN and ZDHHC6. Required during embryonic heart development and cardiac function, possibly by mediating palmitoylation of PLN, thereby affecting PLN phosphorylation and homooligomerization. Also required for eye development. Palmitoylates ZDHHC6, affecti…

## Sheet: Table S4c. Replicated genes
Supplementary table 4c. Compilation of genes with Repeated DAS ES events
	observed in at least 2 comparisons (yellow shaded in Table 3a; 16 entries)
	Bold typed are most significant ones.
	genesymbol	# instances	min(FDR)	ES type	compar1	compar2	major group
1	Aak1	2	0.0119148	coding	c_a20	a20_ad	a20
2	Anks1b	2	0.000234721	coding	c_ad	a20_ad	ad
3	Astn2	2	0.00753421	coding	c_ad	c_a20	c
4	Brdt	2	0.0325023	NMD	c_ad	c_a20	c
5	Chd2	2	0.0581897	coding	c_ad	a20_ad	ad
6	Coq8b (Adck4)	2	0.00278282	NMD	c_a20	a20_ad	a20
7	Eps15l1	2	0.0729547	NMD	c_ad	c_a20	c
8	Ezh2	2	0.0639546	coding	c_ad	a20_ad	ad
9	Fgfr3	2	0.0149851	coding	c_a20	a20_ad	a20
10	Gapvd1	2	0.00838015	coding	c_a20	a20_ad	a20
11	Hdac7	2	2.27e-05	coding	c_ad	c_a20	c						F
12	Phf3	2	0.0062091	NMD	c_ad	a20_ad	ad
13	Ppfibp1	2	0.000277677	coding	c_a20	a20_ad	a20
14	Scrib	2	0.033792	coding	c_a20	a20_ad	a20
15	Srcap	2	0.0623169	coding	c_a20	a20_ad	a20
16	Tcof1	2	0.00765393	coding	c_ad	c_a20	c
17	Tbc1d13	2	0.00069	NMD	c_ad	a20_ad	ad
18	Fnbp4	2	0.022	NMD	c_ad	a20_ad	ad
19	Icmt	3	0.009	NMD	c_ad	a20_ad	c_a20
20	Pbx4	2	200	NMD	c_ad	a20_ad	ad
21	Syt16	3	0.0056	NMD	c_ad	a20_ad	c_a20
													https://smart.embl.de/smart/DDvec.cgi?smart=533:Pfam_ABC1(198|314)+

## Sheet: Table 4d. GO annotation
Table 4d. GO annotation of 14 replicated genes.
#category	term ID	term description	observed gene count	background gene count	strength	false discovery rate	matching proteins in your network (labels)
UniProt Keywords	KW-0025	Alternative splicing	11	4714	0.57	0.0044	Scrib,Brdt,Astn2,Ezh2,Fgfr3,Hdac7,Aak1,Ppfibp1,Gapvd1,Eps15l1,Anks1b
UniProt Keywords	KW-0156	Chromatin regulator	4	279	1.35	0.0065	Brdt,Ezh2,Hdac7,Chd2
UniProt Keywords	KW-0254	Endocytosis	3	123	1.58	0.0115	Aak1,Gapvd1,Eps15l1
UniProt Keywords	KW-0677	Repeat	9	4163	0.53	0.0331	Scrib,Brdt,Astn2,Fgfr3,Hdac7,Ppfibp1,Chd2,Eps15l1,Anks1b
UniProt Keywords	KW-0168	Coated pit	2	47	1.83	0.047	Aak1,Eps15l1
Figure 1. ES DAS gene sets (21 entries) in three groups replicated in at least 2 pairwise comparisons (Table S2). Color coding: Red: KW0156, Chromatin regulator, 4 genes, FDR<0.04; Green: kw0254, Endocytosis/clathrin-coated pit, 3/2 genes; FDR<0.04; Blue: kw0254, alternative splicing, 11 genes; FDR<0.04.
Expanded by string-db genes network from 21 to 31 relevant nodes.
#category	term ID	term description	observed gene count	background gene count	strength	false discovery rate	matching proteins in your network (labels)
GO Process	GO:0014029	Neural crest formation	3	10	2.33	0.0092	Kbtbd8,Nolc1,Tcof1					light green	GO:0010468	15	Regulation of gene expression	1.38195	15 of 4041	0.42	0.0415
GO Process	GO:0001837	Epithelial to mesenchymal transition	4	66	1.63	0.0095	Kbtbd8,Dlg5,Nolc1,Tcof1					gold	GO:0060396	2	Growth hormone receptor signaling pathway	1.35458	2 of 11	2.11	0.0442
GO Process	GO:0030154	Cell differentiation	17	3674	0.52	0.0095	Scrib,Prkd1,Stat5a,Suz12,Cdk1,Brdt,Kbtbd8,Pik3r1,Astn2,Pbx4,Ezh2,Fgfr3,Hdac7,Dlg5,Chd2,Nolc1,Tcof1					turquoise	GO:0007169	5	Transmembrane receptor protein tyrosine kinase signaling pathway	1.35458	5 of 364	0.99	0.0442
GO Process	GO:0048731	System development	18	4350	0.47	0.0095	Scrib,Prkd1,Adck4,Stat5a,Suz12,Cdk1,Kbtbd8,Icmt,Pik3r1,Astn2,Pbx4,Ezh2,Fgfr3,Hdac7,Dlg5,Chd2,Nolc1,Tcof1					yellow	GO:0098532	2	Histone h3-k27 trimethylation	1.46852	2 of 8	2.25	0.034
GO Process	GO:0042306	Regulation of protein import into nucleus	4	76	1.57	0.01	Prkd1,Cdk1,Pik3r1,Nolc1					dark green	GO:0071896	2	Protein localization to adherens junction	1.64975	2 of 5	2.45	0.0224
GO Process	GO:0032502	Developmental process	20	5629	0.4	0.0104	Scrib,Prkd1,Adck4,Stat5a,Vps72,Suz12,Cdk1,Brdt,Kbtbd8,Icmt,Pik3r1,Astn2,Pbx4,Ezh2,Fgfr3,Hdac7,Dlg5,Chd2,Nolc1,Tcof1					blue	GO:0006325	7	Chromatin organization	1.80134	7 of 625	0.9	0.0158
GO Process	GO:0032880	Regulation of protein localization	9	978	0.82	0.0104	Scrib,Prkd1,Cdk1,Icmt,Pik3r1,Astn2,Aak1,Gapvd1,Nolc1					pink	GO:0014029	3	Neural crest formation	2.03621	3 of 10	2.33	0.0092
GO Process	GO:0006468	Protein phosphorylation	8	785	0.86	0.0113	Prkd1,Adck4,Stat5a,Cdk1,Pik3r1,Mark3,Fgfr3,Aak1					red	WP572	4	EGFR1 signaling pathway	1.67778	4 of 173	1.22	0.021
GO Process	GO:0042127	Regulation of cell population proliferation	11	1650	0.68	0.0113	Scrib,Prkd1,Stat5a,Suz12,Cdk1,Icmt,Pik3r1,Ezh2,Fgfr3,Dlg5,Nolc1
GO Process	GO:0048513	Animal organ development	15	3230	0.52	0.0113	Scrib,Adck4,Stat5a,Cdk1,Kbtbd8,Icmt,Pik3r1,Pbx4,Ezh2,Fgfr3,Hdac7,Dlg5,Chd2,Nolc1,Tcof1
GO Process	GO:0009888	Tissue development	11	1720	0.66	0.0128	Scrib,Stat5a,Cdk1,Kbtbd8,Icmt,Astn2,Ezh2,Fgfr3,Dlg5,Nolc1,Tcof1
GO Process	GO:1903827	Regulation of cellular protein localization	7	576	0.94	0.0128	Scrib,Prkd1,Cdk1,Icmt,Pik3r1,Astn2,Nolc1
GO Process	GO:0006464	Cellular protein modification process	13	2524	0.56	0.0141	Prkd1,Adck4,Stat5a,Suz12,Cdk1,Kbtbd8,Icmt,Pik3r1,Ezh2,Mark3,Fgfr3,Hdac7,Aak1
GO Process	GO:0006325	Chromatin organization	7	625	0.9	0.0158	Vps72,Suz12,Cdk1,Brdt,Ezh2,Hdac7,Chd2
GO Process	GO:0009653	Anatomical structure morphogenesis	12	2244	0.58	0.0188	Scrib,Prkd1,Adck4,Stat5a,Kbtbd8,Astn2,Pbx4,Fgfr3,Hdac7,Dlg5,Nolc1,Tcof1
GO Process	GO:0032501	Multicellular organismal process	20	6272	0.36	0.021	Scrib,Prkd1,Adck4,Stat5a,Vps72,Suz12,Cdk1,Brdt,Kbtbd8,Icmt,Pik3r1,Astn2,Pbx4,Ezh2,Fgfr3,Hdac7,Dlg5,Chd2,Nolc1,Tcof1
GO Process	GO:0071896	Protein localization to adherens junction	2	5	2.45	0.0224	Scrib,Dlg5
GO Process	GO:0008284	Positive regulation of cell population proliferation	8	964	0.77	0.0231	Prkd1,Stat5a,Suz12,Cdk1,Icmt,Ezh2,Fgfr3,Nolc1
GO Process	GO:2000112	Regulation of cellular macromolecule biosynthetic process	14	3203	0.49	0.0231	Prkd1,Stat5a,Vps72,Suz12,Cdk1,Brdt,Kbtbd8,Pik3r1,Pbx4,Ezh2,Fgfr3,Hdac7,Nolc1,Tcof1
GO Process	GO:0001738	Morphogenesis of a polarized epithelium	3	52	1.61	0.0278	Scrib,Astn2,Dlg5
GO Process	GO:0042307	Positive regulation of protein import into nucleus	3	53	1.6	0.0284	Prkd1,Cdk1,Pik3r1
GO Process	GO:0035331	Negative regulation of hippo signaling	2	8	2.25	0.034	Mark3,Dlg5
GO Process	GO:0043536	Positive regulation of blood vessel endothelial cell migration	3	58	1.57	0.034	Prkd1,Stat5a,Hdac7
GO Process	GO:0098532	Histone h3-k27 trimethylation	2	8	2.25	0.034	Suz12,Ezh2
GO Process	GO:0048863	Stem cell differentiation	4	174	1.21	0.0368	Kbtbd8,Chd2,Nolc1,Tcof1
GO Process	GO:0018193	Peptidyl-amino acid modification	7	823	0.78	0.0408	Prkd1,Stat5a,Suz12,Cdk1,Ezh2,Mark3,Fgfr3
GO Process	GO:0010468	Regulation of gene expression	15	4041	0.42	0.0415	Scrib,Prkd1,Stat5a,Vps72,Suz12,Cdk1,Brdt,Kbtbd8,Pik3r1,Pbx4,Ezh2,Fgfr3,Hdac7,Nolc1,Tcof1
GO Process	GO:0007169	Transmembrane receptor protein tyrosine kinase signaling pathway	5	364	0.99	0.0442	Prkd1,Stat5a,Pik3r1,Fgfr3,Anks1b
GO Process	GO:0060396	Growth hormone receptor signaling pathway	2	11	2.11	0.0442	Stat5a,Pik3r1
KEGG	mmu05203	Viral carcinogenesis	5	194	1.26	0.0026	Scrib,Stat5a,Cdk1,Pik3r1,Hdac7
WikiPathways	WP572	EGFR1 signaling pathway	4	173	1.22	0.021	Prkd1,Stat5a,Pik3r1,Eps15l1
COMPARTMENTS	GOCC:0005622	Intracellular	26	9943	0.27	0.0222	Scrib,Prkd1,Adck4,Stat5a,Vps72,Suz12,Cdk1,Brdt,Kbtbd8,Icmt,Tbc1d13,Pik3r1,Astn2,Pbx4,Ezh2,Mark3,Fgfr3,Hdac7,Aak1,Dlg5,Gapvd1,Chd2,Nolc1,Eps15l1,Tcof1,Anks1b
UniProt Keywords	KW-0156	Chromatin regulator	6	279	1.18	0.0013	Vps72,Suz12,Brdt,Ezh2,Hdac7,Chd2
UniProt Keywords	KW-0832	Ubl conjugation	12	2100	0.61	0.0039	Scrib,Stat5a,Vps72,Fnbp4,Suz12,Cdk1,Pik3r1,Ezh2,Fgfr3,Ppfibp1,Nolc1,Tcof1
UniProt Keywords	KW-0025	Alternative splicing	17	4714	0.41	0.0061	Scrib,Fnbp4,Brdt,Kbtbd8,Astn2,Pbx4,Ezh2,Mark3,Fgfr3,Hdac7,Aak1,Syt16,Ppfibp1,Gapvd1,Nolc1,Eps15l1,Anks1b
UniProt Keywords	KW-0597	Phosphoprotein	22	7551	0.32	0.0061	Scrib,Prkd1,Stat5a,Vps72,Fnbp4,Suz12,Cdk1,Brdt,Pik3r1,Ezh2,Mark3,Fgfr3,Hdac7,Aak1,Dlg5,Ppfibp1,Gapvd1,Chd2,Nolc1,Eps15l1,Tcof1,Anks1b
UniProt Keywords	KW-0677	Repeat	16	4163	0.44	0.0061	Scrib,Prkd1,Fnbp4,Brdt,Kbtbd8,Pik3r1,Astn2,Fgfr3,Hdac7,Syt16,Ppfibp1,Chd2,Nolc1,Eps15l1,Tcof1,Anks1b
UniProt Keywords	KW-0418	Kinase	6	631	0.83	0.0203	Prkd1,Adck4,Cdk1,Mark3,Fgfr3,Aak1
