# Supplementary material for: Elucidation of the Landscape of Alternatively Spliced Genes and Features in the Dorsal Striatum of Aggressive/Aggression-Deprived Mice in the Model of Chronic Social Conflicts
Source: Genes (Basel). 2023 Feb 27;14(3):599. doi: 10.3390/genes14030599 (PMC10048575; doi:10.3390/genes14030599)
Supplement: Supplementary file 1 [file genes-14-00599-s001.zip › Table_S5.xlsx]

## Sheet: Table S5a
Supplementary Table S5. Coding (AS2; 59 entries) and NMD (32 entries) related exons derived from DAS genes list (Table S4a) of merged C_A20, C_AD, AD_A20 tables
	AS2: both isoforms coding					NMD: either isoform coding
	genesymbol	# comparisons	min(FDR)			genesymbol	# comparisons	min(FDR)
	Aak1	2	0.0119148			Ankrd16	1	0.0019351
	Anks1b	2	0.000234721			Brdt	2	0.0325023
	Astn2	2	0.00753421			Cadps	1	0.0305355
	Chd2	2	0.0581897			Ccnl1	1	0.0194735
	Ezh2	2	0.0639546			Coq8b (acdk4)	3	0.00278282
	Fgfr3	2	0.0149851			Csmd1	1	0.00190167
	Gapvd1	2	0.00838015			Cspp1	1	0.050336
	Hdac7	2	2.27e-05			Dync1i2	1	0.0619028
	Ppfibp1	2	0.000277677			Eps15l1	2	0.0729547
	Scrib	2	0.033792			Fdxr	1	0.0276466
	Slc30a9	1	0.0019			Fnbp4	1	0.0224914
	Srcap	2	0.0623169			Fuz	1	0.000499669
	Tcof1	2	0.00765393			Icmt	1	0.00915924
	Banp	1	0.0916965			Ilf3	1	0.106975
	Bicdl1	1	0.05682			Med14	1	0.108386
	C2cd5	1	0.0659777			Ncor2	1	0.0235429
	Car12	1	0.0648009			Necap2	1	0.0897742
	Ccdc85a	1	0.00280925			Pbx4	1	0.0202769
	Cep295	1	0.0227435			Phf3	2	0.0062091
	Cnnm1	1	0.0929098			Plxnb3	1	0.000113012
	Col4a3bp	1	0.0757878			Ppp1r12a	1	0.0712253
	Dach1	1	0.0392939			Prpf39	1	0.00543247
	Dlg3	1	0.0922073			Rps6kb2	1	0.0011842
	Dpf1	1	0.009385			Slc18b1	1	0.0119148
	Eml4	1	0.0156994			Slc25a19	1	0.00223714
	Epb41	1	0.0451948			Strada	1	0.0412316
	Eya3	1	0.00753421			Sumf2	1	0.0155963
	Fam184a	1	0.0175412			Syt16	1	0.00562426
	Fuz	1	0.0124078			Tanc2	1	0.0413778
	Gdpd5	1	0.0805008			Tbc1d13	1	0.000689288
	Golgb1	1	0.0308141			Trub2	1	0.0062783
	Grip1	1	0.093595			Zdhhc16	1	0.0180585
	H2-T22	1	0.0255405
	Kalrn	1	0.104404
	Kif13a	1	0.0491934
	Kif21a	1	0.0149851
	Man2c1	1	0.0606095
	Mon2	1	0.0590792
	Mtcl1	1	0.018805
	Nek1	1	0.0227966
	Nfix	1	1.03e-05
	Nrcam	1	0.0859298
	Nrxn1	1	0.0451948
	Pccb	1	0.0794137
	Phc1	1	0.106336
	Pogz	1	0.00915924
	Ppp6r3	1	0.00238592
	Ptprm	1	0.00731198
	Scube3	1	0.0635515
	Slc25a26	1	0.018805
	Ssbp4	1	0.101654
	Tanc2	1	0.105732
	Tcf12	1	0.0402841
	Tenm4	1	0.0847738
	Thoc5	1	1.03e-05
	Tpm1	1	0.0351662
	Usp47	1	0.0103035
	Vegfa	1	0.0325023
	Wdr59	1	0.0648009

## Sheet: Table S5b. GO_ AS2 events
Supplementary Table S5.GO annotation of Coding (AS2; 59 entries) DAS ES events genes.
#category	term ID	term description	observed gene count	background gene count	strength	false discovery rate	matching proteins in your network (labels)
GO Process	GO:0016043	Cellular component organization	37	4769	0.39	0.00014	Scrib,Prkd1,Vps72,Suz12,Cdk1,Nrcam,Nek1,Gdpd5,Ptprm,Ccdc64,Dpf1,Kif13a,Fuz,Col4a3bp,Ezh2,Eya3,Mark3,Mtcl1,Fgfr3,Dlg3,Hdac7,Dlg5,Eml4,Epb4.1,Tenm4,Pogz,Ppfibp1,C2cd5,Tpm1,Kalrn,Vegfa,Grip1,Phc1,Chd2,Nolc1,Banp,Nrxn1
GO Process	GO:0007275	Multicellular organism development	37	4921	0.37	0.00015	Scrib,Prkd1,Stat5a,Suz12,Cdk1,Nrcam,Kbtbd8,Nek1,Gdpd5,Thoc5,Ptprm,Ccdc64,Dpf1,Pik3r1,Astn2,Fuz,Dach1,Col4a3bp,Ezh2,Eya3,Fgfr3,Hdac7,Dlg5,Tanc2,Tenm4,Nfix,Tpm1,Kalrn,Vegfa,Grip1,Phc1,Chd2,Nolc1,Banp,Nrxn1,Tcof1,Tcf12
GO Process	GO:0032502	Developmental process	39	5629	0.34	0.00015	Scrib,Prkd1,Stat5a,Vps72,Suz12,Cdk1,Nrcam,Kbtbd8,Nek1,Gdpd5,Thoc5,Ptprm,Ccdc64,Dpf1,Pik3r1,Astn2,Fuz,Dach1,Col4a3bp,Ezh2,Eya3,Fgfr3,Dlg3,Hdac7,Dlg5,Tanc2,Tenm4,Nfix,Tpm1,Kalrn,Vegfa,Grip1,Phc1,Chd2,Nolc1,Banp,Nrxn1,Tcof1,Tcf12
GO Process	GO:0032880	Regulation of protein localization	16	978	0.71	0.00015	Scrib,Prkd1,Cdk1,Thoc5,Pik3r1,Astn2,Mtcl1,Aak1,Epb4.1,C2cd5,Gapvd1,Kalrn,Vegfa,Cep295,Nolc1,Nrxn1
GO Process	GO:0048856	Anatomical structure development	38	5258	0.36	0.00015	Scrib,Prkd1,Stat5a,Suz12,Cdk1,Nrcam,Kbtbd8,Nek1,Gdpd5,Thoc5,Ptprm,Ccdc64,Dpf1,Pik3r1,Astn2,Fuz,Dach1,Col4a3bp,Ezh2,Eya3,Fgfr3,Dlg3,Hdac7,Dlg5,Tanc2,Tenm4,Nfix,Tpm1,Kalrn,Vegfa,Grip1,Phc1,Chd2,Nolc1,Banp,Nrxn1,Tcof1,Tcf12
GO Process	GO:0048869	Cellular developmental process	31	3731	0.42	0.00015	Scrib,Prkd1,Stat5a,Suz12,Cdk1,Nrcam,Kbtbd8,Gdpd5,Thoc5,Ptprm,Ccdc64,Pik3r1,Astn2,Col4a3bp,Ezh2,Eya3,Fgfr3,Hdac7,Dlg5,Tanc2,Tenm4,Nfix,Tpm1,Kalrn,Vegfa,Grip1,Chd2,Nolc1,Nrxn1,Tcof1,Tcf12
GO Process	GO:0050789	Regulation of biological process	54	9973	0.23	0.00015	Scrib,Prkd1,Stat5a,Vps72,Suz12,Cdk1,Nrcam,Kbtbd8,Nek1,Gdpd5,Scube3,Wdr59,Thoc5,Ptprm,Dpf1,Kif13a,Pik3r1,Astn2,Fuz,Dach1,Col4a3bp,Ezh2,Eya3,Mark3,Mtcl1,Fgfr3,Dlg3,Hdac7,Aak1,Dlg5,Eml4,Tanc2,BC100451,Epb4.1,Usp47,Tenm4,Pogz,Nfix,C2cd5,Gapvd1,Tpm1,Ppp6r3,Kalrn,Vegfa,Grip1,Cep295,Slc30a9,Phc1,Nolc1,Banp,Nrxn1,Tcof1,Anks1b,Tcf12
GO Process	GO:0050794	Regulation of cellular process	53	9541	0.24	0.00015	Scrib,Prkd1,Stat5a,Vps72,Suz12,Cdk1,Nrcam,Kbtbd8,Nek1,Gdpd5,Scube3,Wdr59,Thoc5,Ptprm,Dpf1,Kif13a,Pik3r1,Astn2,Fuz,Dach1,Col4a3bp,Ezh2,Eya3,Mark3,Mtcl1,Fgfr3,Dlg3,Hdac7,Aak1,Dlg5,Eml4,Tanc2,BC100451,Epb4.1,Usp47,Tenm4,Nfix,C2cd5,Gapvd1,Tpm1,Ppp6r3,Kalrn,Vegfa,Grip1,Cep295,Slc30a9,Phc1,Nolc1,Banp,Nrxn1,Tcof1,Anks1b,Tcf12
GO Process	GO:0097120	Receptor localization to synapse	6	50	1.58	0.00015	Scrib,Dlg3,Kalrn,Grip1,Nrxn1,Anks1b
GO Process	GO:1902414	Protein localization to cell junction	7	97	1.36	0.00015	Scrib,Dlg3,Dlg5,Kalrn,Grip1,Nrxn1,Anks1b
GO Process	GO:1903827	Regulation of cellular protein localization	13	576	0.85	0.00015	Scrib,Prkd1,Cdk1,Thoc5,Pik3r1,Astn2,Mtcl1,Epb4.1,C2cd5,Kalrn,Vegfa,Nolc1,Nrxn1
GO Process	GO:0065007	Biological regulation	55	10591	0.21	0.00016	Scrib,Prkd1,Stat5a,Vps72,Suz12,Cdk1,Nrcam,Kbtbd8,Nek1,Gdpd5,Scube3,Wdr59,Thoc5,Ptprm,Dpf1,Kif13a,Pik3r1,Astn2,Fuz,Dach1,Car12,Col4a3bp,Ezh2,Eya3,Mark3,Mtcl1,Fgfr3,Dlg3,Hdac7,Aak1,Dlg5,Eml4,Tanc2,BC100451,Epb4.1,Usp47,Tenm4,Pogz,Nfix,C2cd5,Gapvd1,Tpm1,Ppp6r3,Kalrn,Vegfa,Grip1,Cep295,Slc30a9,Phc1,Nolc1,Banp,Nrxn1,Tcof1,Anks1b,Tcf12
GO Process	GO:0030154	Cell differentiation	30	3674	0.41	0.0002	Scrib,Prkd1,Stat5a,Suz12,Cdk1,Nrcam,Kbtbd8,Gdpd5,Thoc5,Ptprm,Ccdc64,Pik3r1,Astn2,Ezh2,Eya3,Fgfr3,Hdac7,Dlg5,Tanc2,Tenm4,Nfix,Tpm1,Kalrn,Vegfa,Grip1,Chd2,Nolc1,Nrxn1,Tcof1,Tcf12
GO Process	GO:0048731	System development	33	4350	0.38	0.0002	Scrib,Prkd1,Stat5a,Suz12,Cdk1,Nrcam,Kbtbd8,Nek1,Gdpd5,Thoc5,Ptprm,Ccdc64,Dpf1,Pik3r1,Astn2,Fuz,Col4a3bp,Ezh2,Fgfr3,Hdac7,Dlg5,Tanc2,Tenm4,Nfix,Tpm1,Kalrn,Vegfa,Grip1,Chd2,Nolc1,Nrxn1,Tcof1,Tcf12
GO Process	GO:0001738	Morphogenesis of a polarized epithelium	5	52	1.48	0.00077	Scrib,Astn2,Fuz,Dlg3,Dlg5
GO Process	GO:0009653	Anatomical structure morphogenesis	22	2244	0.49	0.00077	Scrib,Prkd1,Stat5a,Nrcam,Kbtbd8,Thoc5,Ptprm,Astn2,Fuz,Col4a3bp,Fgfr3,Dlg3,Hdac7,Dlg5,Tenm4,Nfix,Tpm1,Kalrn,Vegfa,Nolc1,Nrxn1,Tcof1
GO Process	GO:0048522	Positive regulation of cellular process	36	5407	0.32	0.00081	Scrib,Prkd1,Stat5a,Suz12,Cdk1,Nek1,Gdpd5,Scube3,Wdr59,Thoc5,Dpf1,Pik3r1,Fuz,Ezh2,Eya3,Mtcl1,Fgfr3,Dlg3,Hdac7,Aak1,Dlg5,Epb4.1,Usp47,Tenm4,Nfix,C2cd5,Tpm1,Kalrn,Vegfa,Grip1,Cep295,Slc30a9,Nolc1,Banp,Nrxn1,Tcf12
GO Process	GO:0022008	Neurogenesis	19	1784	0.53	0.0013	Scrib,Prkd1,Suz12,Nrcam,Gdpd5,Ptprm,Ccdc64,Astn2,Ezh2,Fgfr3,Dlg5,Tanc2,Tenm4,Nfix,Kalrn,Vegfa,Grip1,Nrxn1,Tcf12
GO Process	GO:0007399	Nervous system development	22	2358	0.47	0.0014	Scrib,Prkd1,Suz12,Nrcam,Gdpd5,Ptprm,Ccdc64,Dpf1,Astn2,Fuz,Ezh2,Fgfr3,Hdac7,Dlg5,Tanc2,Tenm4,Nfix,Kalrn,Vegfa,Grip1,Nrxn1,Tcf12
GO Process	GO:0048699	Generation of neurons	18	1660	0.53	0.0019	Scrib,Prkd1,Nrcam,Gdpd5,Ptprm,Ccdc64,Astn2,Ezh2,Fgfr3,Dlg5,Tanc2,Tenm4,Nfix,Kalrn,Vegfa,Grip1,Nrxn1,Tcf12
GO Process	GO:0031503	Protein-containing complex localization	7	195	1.05	0.002	Scrib,Thoc5,Dlg3,Kalrn,Grip1,Nrxn1,Anks1b
GO Process	GO:0006996	Organelle organization	25	3066	0.41	0.0023	Prkd1,Vps72,Suz12,Cdk1,Nek1,Dpf1,Kif13a,Fuz,Col4a3bp,Ezh2,Eya3,Mark3,Mtcl1,Dlg3,Hdac7,Eml4,Epb4.1,Pogz,C2cd5,Tpm1,Phc1,Chd2,Nolc1,Banp,Nrxn1
GO Process	GO:0050793	Regulation of developmental process	23	2669	0.43	0.0025	Prkd1,Stat5a,Suz12,Cdk1,Nrcam,Gdpd5,Thoc5,Ptprm,Pik3r1,Fuz,Ezh2,Fgfr3,Hdac7,Dlg5,Tanc2,Epb4.1,Tenm4,Tpm1,Kalrn,Vegfa,Grip1,Nrxn1,Tcf12
GO Process	GO:0032501	Multicellular organismal process	38	6272	0.28	0.0026	Scrib,Prkd1,Stat5a,Vps72,Suz12,Cdk1,Nrcam,Kbtbd8,Nek1,Gdpd5,Thoc5,Ptprm,Ccdc64,Dpf1,Pik3r1,Astn2,Fuz,Dach1,Col4a3bp,Ezh2,Eya3,Fgfr3,Hdac7,Dlg5,Tanc2,Tenm4,Nfix,Tpm1,Kalrn,Vegfa,Grip1,Phc1,Chd2,Nolc1,Banp,Nrxn1,Tcof1,Tcf12
GO Process	GO:0051960	Regulation of nervous system development	14	1071	0.61	0.003	Prkd1,Nrcam,Gdpd5,Pik3r1,Ezh2,Fgfr3,Dlg5,Tanc2,Tenm4,Kalrn,Vegfa,Grip1,Nrxn1,Tcf12
GO Process	GO:0051962	Positive regulation of nervous system development	11	651	0.73	0.0032	Prkd1,Gdpd5,Pik3r1,Ezh2,Dlg5,Tenm4,Kalrn,Vegfa,Grip1,Nrxn1,Tcf12
GO Process	GO:0070201	Regulation of establishment of protein localization	11	658	0.72	0.0034	Scrib,Prkd1,Cdk1,Thoc5,Pik3r1,Mtcl1,C2cd5,Gapvd1,Cep295,Nolc1,Nrxn1
GO Process	GO:0014029	Neural crest formation	3	10	1.98	0.0035	Kbtbd8,Nolc1,Tcof1
GO Process	GO:2000026	Regulation of multicellular organismal development	20	2150	0.47	0.0035	Prkd1,Stat5a,Cdk1,Nrcam,Gdpd5,Thoc5,Ptprm,Pik3r1,Fuz,Ezh2,Fgfr3,Hdac7,Dlg5,Tanc2,Tenm4,Kalrn,Vegfa,Grip1,Nrxn1,Tcf12
GO Process	GO:0048646	Anatomical structure formation involved in morphogenesis	13	952	0.63	0.0036	Scrib,Prkd1,Nrcam,Kbtbd8,Ptprm,Fuz,Tenm4,Nfix,Tpm1,Vegfa,Nolc1,Nrxn1,Tcof1
GO Process	GO:0090087	Regulation of peptide transport	11	674	0.71	0.0036	Scrib,Prkd1,Cdk1,Thoc5,Pik3r1,Mtcl1,C2cd5,Gapvd1,Kalrn,Nolc1,Nrxn1
GO Process	GO:1903829	Positive regulation of cellular protein localization	8	322	0.89	0.0036	Prkd1,Cdk1,Pik3r1,Mtcl1,Epb4.1,C2cd5,Vegfa,Nrxn1
GO Process	GO:0032879	Regulation of localization	23	2806	0.41	0.004	Scrib,Prkd1,Stat5a,Cdk1,Thoc5,Ptprm,Pik3r1,Astn2,Fuz,Dach1,Mtcl1,Hdac7,Aak1,Dlg5,Epb4.1,C2cd5,Gapvd1,Tpm1,Kalrn,Vegfa,Cep295,Nolc1,Nrxn1
GO Process	GO:0033036	Macromolecule localization	20	2198	0.46	0.004	Scrib,Stat5a,Cdk1,Nrcam,Thoc5,Kif13a,Pik3r1,Astn2,Fuz,Mon2,Col4a3bp,Ezh2,Dlg3,Dlg5,C2cd5,Kalrn,Grip1,Banp,Nrxn1,Anks1b
GO Process	GO:0033157	Regulation of intracellular protein transport	7	239	0.96	0.0043	Prkd1,Cdk1,Thoc5,Pik3r1,Mtcl1,C2cd5,Nolc1
GO Process	GO:0045197	Establishment or maintenance of epithelial cell apical/basal polarity	4	43	1.47	0.0049	Scrib,Mtcl1,Dlg3,Dlg5
GO Process	GO:0045595	Regulation of cell differentiation	18	1868	0.48	0.0053	Prkd1,Stat5a,Suz12,Nrcam,Gdpd5,Thoc5,Pik3r1,Fuz,Ezh2,Fgfr3,Hdac7,Dlg5,Tanc2,Tenm4,Kalrn,Vegfa,Grip1,Tcf12
GO Process	GO:0051726	Regulation of cell cycle	13	1016	0.61	0.0056	Scrib,Stat5a,Cdk1,Nek1,Gdpd5,Thoc5,Kif13a,Dach1,Ezh2,Fgfr3,BC100451,Usp47,Cep295
GO Process	GO:0008104	Protein localization	18	1890	0.48	0.0059	Scrib,Cdk1,Nrcam,Thoc5,Kif13a,Pik3r1,Astn2,Fuz,Mon2,Ezh2,Dlg3,Dlg5,C2cd5,Kalrn,Grip1,Banp,Nrxn1,Anks1b
GO Process	GO:0006325	Chromatin organization	10	625	0.7	0.0085	Vps72,Suz12,Cdk1,Dpf1,Ezh2,Eya3,Hdac7,Phc1,Chd2,Banp
GO Process	GO:0051239	Regulation of multicellular organismal process	24	3205	0.37	0.0085	Scrib,Prkd1,Stat5a,Suz12,Cdk1,Nrcam,Gdpd5,Thoc5,Ptprm,Pik3r1,Fuz,Ezh2,Fgfr3,Hdac7,Dlg5,Tanc2,Epb4.1,Tenm4,Tpm1,Kalrn,Vegfa,Grip1,Nrxn1,Tcf12
GO Process	GO:0120036	Plasma membrane bounded cell projection organization	13	1072	0.58	0.0085	Scrib,Nrcam,Nek1,Gdpd5,Ptprm,Ccdc64,Fuz,Fgfr3,Tpm1,Kalrn,Vegfa,Grip1,Nrxn1
GO Process	GO:0051223	Regulation of protein transport	10	630	0.7	0.0086	Scrib,Prkd1,Cdk1,Thoc5,Pik3r1,Mtcl1,C2cd5,Gapvd1,Nolc1,Nrxn1
GO Process	GO:0048513	Animal organ development	24	3230	0.37	0.009	Scrib,Stat5a,Cdk1,Kbtbd8,Nek1,Gdpd5,Thoc5,Ptprm,Pik3r1,Fuz,Col4a3bp,Ezh2,Fgfr3,Hdac7,Dlg5,Tenm4,Nfix,Tpm1,Kalrn,Vegfa,Chd2,Nolc1,Nrxn1,Tcof1
GO Process	GO:0051179	Localization	30	4646	0.31	0.009	Scrib,Prkd1,Stat5a,Cdk1,Nrcam,Thoc5,Ccdc64,Kif13a,Pik3r1,Slc25a26,Astn2,Fuz,Car12,Mon2,Col4a3bp,Ezh2,Dlg3,Aak1,Dlg5,Tanc2,C2cd5,Gapvd1,Kalrn,Vegfa,Grip1,Slc30a9,Cnnm1,Banp,Nrxn1,Anks1b
GO Process	GO:0050767	Regulation of neurogenesis	12	948	0.6	0.0108	Prkd1,Nrcam,Gdpd5,Ezh2,Fgfr3,Dlg5,Tanc2,Tenm4,Kalrn,Vegfa,Grip1,Tcf12
GO Process	GO:0043536	Positive regulation of blood vessel endothelial cell migration	4	58	1.34	0.0109	Prkd1,Stat5a,Hdac7,Vegfa
GO Process	GO:0009987	Cellular process	58	13330	0.14	0.0115	Scrib,Prkd1,Stat5a,Vps72,Suz12,Cdk1,Nrcam,Kbtbd8,Nek1,Gdpd5,Wdr59,Thoc5,Ptprm,Ccdc64,Dpf1,Kif13a,Pik3r1,Slc25a26,Astn2,Fuz,Dach1,Car12,Mon2,Col4a3bp,Ezh2,Eya3,Mark3,Mtcl1,Fgfr3,Dlg3,Hdac7,Kif21a,Aak1,Dlg5,Eml4,Tanc2,Epb4.1,Usp47,Tenm4,Pogz,Nfix,Ppfibp1,C2cd5,Gapvd1,Tpm1,Kalrn,Vegfa,Grip1,Slc30a9,Phc1,Chd2,Nolc1,Cnnm1,Banp,Nrxn1,Tcof1,Anks1b,Tcf12
GO Process	GO:0051128	Regulation of cellular component organization	20	2438	0.41	0.0118	Scrib,Prkd1,Nrcam,Pik3r1,Fuz,Ezh2,Fgfr3,Aak1,Dlg5,Eml4,Tanc2,BC100451,Usp47,C2cd5,Tpm1,Kalrn,Vegfa,Grip1,Cep295,Nrxn1
GO Process	GO:0099072	Regulation of postsynaptic membrane neurotransmitter receptor levels	4	62	1.31	0.0129	Scrib,Dlg3,Kalrn,Grip1
GO Process	GO:0046822	Regulation of nucleocytoplasmic transport	5	129	1.09	0.0149	Prkd1,Cdk1,Thoc5,Pik3r1,Nolc1
GO Process	GO:0001837	Epithelial to mesenchymal transition	4	66	1.28	0.0157	Kbtbd8,Dlg5,Nolc1,Tcof1
GO Process	GO:0031175	Neuron projection development	10	697	0.66	0.0158	Scrib,Nrcam,Gdpd5,Ptprm,Ccdc64,Fgfr3,Kalrn,Vegfa,Grip1,Nrxn1
GO Process	GO:0051240	Positive regulation of multicellular organismal process	17	1902	0.45	0.0162	Scrib,Prkd1,Stat5a,Cdk1,Gdpd5,Pik3r1,Ezh2,Fgfr3,Hdac7,Dlg5,Tenm4,Tpm1,Kalrn,Vegfa,Grip1,Nrxn1,Tcf12
GO Process	GO:0001936	Regulation of endothelial cell proliferation	5	134	1.07	0.0165	Prkd1,Stat5a,Ptprm,Fgfr3,Vegfa
GO Process	GO:0048666	Neuron development	11	855	0.61	0.0167	Scrib,Nrcam,Gdpd5,Ptprm,Ccdc64,Fgfr3,Tenm4,Kalrn,Vegfa,Grip1,Nrxn1
GO Process	GO:0051094	Positive regulation of developmental process	15	1533	0.49	0.0167	Prkd1,Stat5a,Cdk1,Gdpd5,Pik3r1,Ezh2,Fgfr3,Hdac7,Dlg5,Tenm4,Kalrn,Vegfa,Grip1,Nrxn1,Tcf12
GO Process	GO:0048468	Cell development	16	1730	0.46	0.0174	Scrib,Cdk1,Nrcam,Kbtbd8,Gdpd5,Ptprm,Ccdc64,Fgfr3,Tenm4,Tpm1,Kalrn,Vegfa,Grip1,Nolc1,Nrxn1,Tcof1
GO Process	GO:0050769	Positive regulation of neurogenesis	9	579	0.69	0.0187	Prkd1,Gdpd5,Ezh2,Dlg5,Tenm4,Kalrn,Vegfa,Grip1,Tcf12
GO Process	GO:0001736	Establishment of planar polarity	3	27	1.54	0.022	Astn2,Fuz,Dlg3
GO Process	GO:0016570	Histone modification	7	346	0.8	0.0225	Suz12,Cdk1,Dpf1,Ezh2,Eya3,Hdac7,Phc1
GO Process	GO:0030182	Neuron differentiation	12	1056	0.55	0.0225	Scrib,Nrcam,Gdpd5,Ptprm,Ccdc64,Fgfr3,Tenm4,Nfix,Kalrn,Vegfa,Grip1,Nrxn1
GO Process	GO:0042306	Regulation of protein import into nucleus	4	76	1.22	0.0225	Prkd1,Cdk1,Pik3r1,Nolc1
GO Process	GO:0045666	Positive regulation of neuron differentiation	8	465	0.73	0.0225	Prkd1,Gdpd5,Ezh2,Dlg5,Kalrn,Vegfa,Grip1,Tcf12
GO Process	GO:0051648	Vesicle localization	5	147	1.03	0.0225	Scrib,Ccdc64,Kif13a,Tanc2,Nrxn1
GO Process	GO:0090316	Positive regulation of intracellular protein transport	5	153	1.01	0.0247	Prkd1,Cdk1,Pik3r1,Mtcl1,C2cd5
GO Process	GO:0010468	Regulation of gene expression	26	4041	0.31	0.0273	Scrib,Prkd1,Stat5a,Vps72,Suz12,Cdk1,Kbtbd8,Thoc5,Dpf1,Pik3r1,Fuz,Dach1,Ezh2,Fgfr3,Hdac7,Usp47,Pogz,Nfix,Vegfa,Slc30a9,Phc1,Nolc1,Banp,Nrxn1,Tcof1,Tcf12
GO Process	GO:0007169	Transmembrane receptor protein tyrosine kinase signaling pathway	7	364	0.78	0.0275	Prkd1,Stat5a,Pik3r1,Fgfr3,C2cd5,Vegfa,Anks1b
GO Process	GO:0045664	Regulation of neuron differentiation	10	774	0.61	0.0275	Prkd1,Nrcam,Gdpd5,Ezh2,Dlg5,Tanc2,Kalrn,Vegfa,Grip1,Tcf12
GO Process	GO:0045597	Positive regulation of cell differentiation	12	1103	0.53	0.0283	Prkd1,Stat5a,Gdpd5,Pik3r1,Ezh2,Fgfr3,Dlg5,Tenm4,Kalrn,Vegfa,Grip1,Tcf12
GO Process	GO:0042127	Regulation of cell population proliferation	15	1650	0.46	0.0286	Scrib,Prkd1,Stat5a,Suz12,Cdk1,Ptprm,Pik3r1,Fuz,Dach1,Ezh2,Fgfr3,Dlg5,Tpm1,Vegfa,Nolc1
GO Process	GO:0051276	Chromosome organization	11	946	0.56	0.0301	Vps72,Suz12,Cdk1,Dpf1,Ezh2,Eya3,Hdac7,Pogz,Phc1,Chd2,Banp
GO Process	GO:0120035	Regulation of plasma membrane bounded cell projection organization	10	788	0.6	0.0301	Prkd1,Nrcam,Fuz,Ezh2,Dlg5,Tanc2,Kalrn,Vegfa,Grip1,Nrxn1
GO Process	GO:0071896	Protein localization to adherens junction	2	5	2.1	0.0308	Scrib,Dlg5
GO Process	GO:0006810	Transport	23	3382	0.33	0.0311	Scrib,Prkd1,Stat5a,Thoc5,Ccdc64,Kif13a,Pik3r1,Slc25a26,Astn2,Fuz,Car12,Mon2,Col4a3bp,Aak1,Tanc2,C2cd5,Gapvd1,Kalrn,Vegfa,Grip1,Slc30a9,Cnnm1,Nrxn1
GO Process	GO:0010594	Regulation of endothelial cell migration	5	166	0.98	0.0311	Prkd1,Stat5a,Ptprm,Hdac7,Vegfa
GO Process	GO:0048729	Tissue morphogenesis	9	646	0.64	0.0312	Scrib,Stat5a,Astn2,Fuz,Fgfr3,Dlg3,Dlg5,Tpm1,Vegfa
GO Process	GO:0043009	Chordate embryonic development	10	801	0.59	0.0319	Scrib,Kbtbd8,Thoc5,Fuz,Col4a3bp,Tanc2,Tpm1,Vegfa,Nolc1,Tcof1
GO Process	GO:0001938	Positive regulation of endothelial cell proliferation	4	91	1.14	0.033	Prkd1,Stat5a,Fgfr3,Vegfa
GO Process	GO:0008589	Regulation of smoothened signaling pathway	4	92	1.14	0.034	Scube3,Fuz,Fgfr3,Dlg5
GO Process	GO:0002009	Morphogenesis of an epithelium	8	520	0.69	0.035	Scrib,Stat5a,Astn2,Fuz,Fgfr3,Dlg3,Dlg5,Vegfa
GO Process	GO:0050807	Regulation of synapse organization	6	275	0.84	0.0355	Nrcam,Pik3r1,Dlg5,Tanc2,Kalrn,Nrxn1
GO Process	GO:2000112	Regulation of cellular macromolecule biosynthetic process	22	3203	0.34	0.0355	Prkd1,Stat5a,Vps72,Suz12,Cdk1,Kbtbd8,Thoc5,Dpf1,Pik3r1,Dach1,Ezh2,Fgfr3,Hdac7,Usp47,Nfix,Vegfa,Slc30a9,Phc1,Nolc1,Banp,Tcof1,Tcf12
GO Process	GO:0007417	Central nervous system development	11	984	0.55	0.0356	Scrib,Suz12,Nrcam,Gdpd5,Fuz,Ezh2,Fgfr3,Dlg5,Tenm4,Nfix,Nrxn1
GO Process	GO:0038033	Positive regulation of endothelial cell chemotaxis by vegf-activated vascular endothelial growth factor receptor signaling pathway	2	6	2.02	0.0356	Prkd1,Vegfa
GO Process	GO:0048523	Negative regulation of cellular process	28	4672	0.28	0.0356	Scrib,Prkd1,Stat5a,Suz12,Cdk1,Gdpd5,Thoc5,Ptprm,Dpf1,Pik3r1,Astn2,Fuz,Dach1,Ezh2,Eya3,Mark3,Fgfr3,Dlg3,Hdac7,Dlg5,Eml4,Usp47,Nfix,Tpm1,Kalrn,Vegfa,Phc1,Nrxn1
GO Process	GO:1901727	Positive regulation of histone deacetylase activity	2	6	2.02	0.0356	Prkd1,Vegfa
GO Process	GO:0009888	Tissue development	15	1720	0.44	0.0357	Scrib,Stat5a,Cdk1,Kbtbd8,Astn2,Fuz,Ezh2,Fgfr3,Dlg3,Dlg5,Tenm4,Tpm1,Vegfa,Nolc1,Tcof1
GO Process	GO:0098609	Cell-cell adhesion	7	398	0.74	0.0358	Scrib,Nrcam,Ptprm,Astn2,Dlg3,Tenm4,Nrxn1
GO Process	GO:0008285	Negative regulation of cell population proliferation	9	680	0.62	0.038	Scrib,Suz12,Ptprm,Pik3r1,Fuz,Dach1,Fgfr3,Dlg5,Tpm1
GO Process	GO:0031323	Regulation of cellular metabolic process	31	5479	0.25	0.038	Scrib,Prkd1,Stat5a,Vps72,Suz12,Cdk1,Kbtbd8,Nek1,Thoc5,Dpf1,Pik3r1,Fuz,Dach1,Ezh2,Eya3,Mtcl1,Fgfr3,Dlg3,Hdac7,Usp47,Nfix,Ppp6r3,Vegfa,Cep295,Slc30a9,Phc1,Nolc1,Banp,Nrxn1,Tcof1,Tcf12
GO Process	GO:0051345	Positive regulation of hydrolase activity	9	682	0.62	0.0381	Scrib,Prkd1,Ezh2,Mtcl1,Fgfr3,Gapvd1,Tpm1,Kalrn,Vegfa
GO Process	GO:0051336	Regulation of hydrolase activity	12	1184	0.5	0.0401	Scrib,Prkd1,Ezh2,Mtcl1,Fgfr3,Dlg3,Usp47,Gapvd1,Tpm1,Ppp6r3,Kalrn,Vegfa
GO Process	GO:0060215	Primitive hemopoiesis	2	7	1.95	0.0407	Thoc5,Vegfa
GO Process	GO:1903539	Protein localization to postsynaptic membrane	3	43	1.34	0.0469	Scrib,Kalrn,Grip1
GO Process	GO:0007595	Lactation	3	44	1.33	0.0482	Stat5a,Kalrn,Vegfa
GO Process	GO:0035331	Negative regulation of hippo signaling	2	8	1.9	0.0482	Mark3,Dlg5
GO Process	GO:0072657	Protein localization to membrane	7	427	0.71	0.0482	Scrib,Kif13a,Dlg3,C2cd5,Kalrn,Grip1,Nrxn1
GO Process	GO:0098532	Histone h3-k27 trimethylation	2	8	1.9	0.0482	Suz12,Ezh2
GO Process	GO:1905475	Regulation of protein localization to membrane	5	199	0.9	0.0496	Pik3r1,Mtcl1,C2cd5,Kalrn,Nrxn1
GO Function	GO:0005488	Binding	54	11199	0.18	0.0136	Prkd1,Stat5a,Vps72,Suz12,Cdk1,Nrcam,Nek1,Pccb,Scube3,Thoc5,Ptprm,Ccdc64,Dpf1,Kif13a,Pik3r1,Astn2,Dach1,Car12,Col4a3bp,Ezh2,Eya3,Mark3,Mtcl1,Fgfr3,Dlg3,Hdac7,Kif21a,Aak1,Dlg5,Eml4,BC100451,Epb4.1,Usp47,Tenm4,Pogz,Nfix,C2cd5,Gapvd1,Tpm1,Ppp6r3,Kalrn,Vegfa,Grip1,Cep295,Slc30a9,Man2c1,Phc1,Chd2,Nolc1,Banp,Nrxn1,Tcof1,Anks1b,Tcf12
GO Function	GO:0005515	Protein binding	40	6764	0.27	0.0136	Prkd1,Vps72,Suz12,Cdk1,Nrcam,Nek1,Scube3,Ptprm,Ccdc64,Dpf1,Kif13a,Pik3r1,Mtcl1,Fgfr3,Dlg3,Hdac7,Kif21a,Aak1,Dlg5,Eml4,BC100451,Epb4.1,Usp47,Tenm4,Gapvd1,Tpm1,Ppp6r3,Kalrn,Vegfa,Grip1,Cep295,Slc30a9,Phc1,Chd2,Nolc1,Banp,Nrxn1,Tcof1,Anks1b,Tcf12
GO Component	GO:0043226	Organelle	57	11550	0.19	0.0007	Scrib,Prkd1,Stat5a,Vps72,Suz12,Cdk1,Nrcam,Kbtbd8,Nek1,Pccb,Gdpd5,Wdr59,Thoc5,Ccdc64,Dpf1,Kif13a,Pik3r1,Slc25a26,Astn2,Fuz,Dach1,Col4a3bp,Ezh2,Eya3,Mtcl1,Fgfr3,Dlg3,Hdac7,Kif21a,Aak1,Dlg5,Eml4,Tanc2,BC100451,Epb4.1,Usp47,Tenm4,Pogz,Nfix,C2cd5,Gapvd1,Tpm1,Ppp6r3,Kalrn,Vegfa,Grip1,Cep295,Slc30a9,Man2c1,Phc1,Chd2,Nolc1,Banp,Nrxn1,Tcof1,Anks1b,Tcf12
GO Component	GO:0043228	Non-membrane-bounded organelle	31	4054	0.38	0.0007	Suz12,Cdk1,Kbtbd8,Nek1,Ccdc64,Dpf1,Kif13a,Fuz,Ezh2,Eya3,Mtcl1,Dlg3,Kif21a,Dlg5,Eml4,Tanc2,BC100451,Epb4.1,Pogz,C2cd5,Tpm1,Kalrn,Cep295,Slc30a9,Phc1,Chd2,Nolc1,Nrxn1,Tcof1,Anks1b,Tcf12
GO Component	GO:0005737	Cytoplasm	52	10283	0.2	0.0014	Scrib,Prkd1,Stat5a,Cdk1,Kbtbd8,Nek1,Pccb,Gdpd5,Wdr59,Thoc5,Ptprm,Ccdc64,Dpf1,Kif13a,Pik3r1,Slc25a26,Astn2,Fuz,Dach1,Mon2,Col4a3bp,Ezh2,Eya3,Mark3,Mtcl1,Fgfr3,Dlg3,Hdac7,Kif21a,Aak1,Dlg5,Eml4,BC100451,Epb4.1,Usp47,Tenm4,Pogz,C2cd5,Gapvd1,Tpm1,Ppp6r3,Kalrn,Vegfa,Grip1,Cep295,Slc30a9,Man2c1,Nolc1,Nrxn1,Tcof1,Anks1b,Tcf12
GO Component	GO:0005622	Intracellular	58	12596	0.16	0.0016	Scrib,Prkd1,Stat5a,Vps72,Suz12,Cdk1,Kbtbd8,Nek1,Pccb,Gdpd5,Wdr59,Thoc5,Ptprm,Ccdc64,Dpf1,Kif13a,Pik3r1,Slc25a26,Astn2,Fuz,Dach1,Mon2,Col4a3bp,Ezh2,Eya3,Mark3,Mtcl1,Fgfr3,Dlg3,Hdac7,Kif21a,Aak1,Dlg5,Eml4,BC100451,Epb4.1,Usp47,Tenm4,Pogz,Nfix,C2cd5,Gapvd1,Tpm1,Ppp6r3,Kalrn,Vegfa,Grip1,Cep295,Slc30a9,Man2c1,Phc1,Chd2,Nolc1,Banp,Nrxn1,Tcof1,Anks1b,Tcf12
GO Component	GO:0043229	Intracellular organelle	54	11084	0.19	0.0016	Scrib,Prkd1,Stat5a,Vps72,Suz12,Cdk1,Kbtbd8,Nek1,Pccb,Gdpd5,Wdr59,Thoc5,Ccdc64,Dpf1,Kif13a,Pik3r1,Slc25a26,Astn2,Fuz,Dach1,Col4a3bp,Ezh2,Eya3,Mtcl1,Fgfr3,Hdac7,Kif21a,Aak1,Dlg5,Eml4,BC100451,Epb4.1,Usp47,Tenm4,Pogz,Nfix,C2cd5,Gapvd1,Tpm1,Ppp6r3,Kalrn,Vegfa,Grip1,Cep295,Slc30a9,Man2c1,Phc1,Chd2,Nolc1,Banp,Nrxn1,Tcof1,Anks1b,Tcf12
GO Component	GO:0110165	Cellular anatomical entity	65	15632	0.12	0.0017	Scrib,Prkd1,Stat5a,Vps72,Suz12,Cdk1,Nrcam,Kbtbd8,Nek1,Pccb,Gdpd5,Scube3,Wdr59,Thoc5,Ptprm,Ccdc64,Dpf1,Kif13a,Pik3r1,Slc25a26,Astn2,Fuz,Dach1,Car12,Mon2,Col4a3bp,Ezh2,Eya3,Mark3,Mtcl1,Fgfr3,Dlg3,Hdac7,Kif21a,Aak1,Dlg5,Ccdc85a,Eml4,Tanc2,BC100451,Epb4.1,Usp47,Tenm4,Pogz,Nfix,Ppfibp1,C2cd5,Gapvd1,Tpm1,Ppp6r3,Kalrn,Vegfa,Grip1,Cep295,Slc30a9,Man2c1,Phc1,Chd2,Nolc1,Cnnm1,Banp,Nrxn1,Tcof1,Anks1b,Tcf12
GO Component	GO:0014069	Postsynaptic density	9	414	0.84	0.0018	Scrib,Nrcam,Dlg3,Dlg5,Tanc2,Epb4.1,Kalrn,Grip1,Anks1b
GO Component	GO:0015630	Microtubule cytoskeleton	14	1190	0.57	0.0028	Cdk1,Kbtbd8,Nek1,Ccdc64,Kif13a,Eya3,Mtcl1,Kif21a,Dlg5,Eml4,BC100451,Epb4.1,C2cd5,Cep295
GO Component	GO:0042995	Cell projection	21	2472	0.43	0.0028	Scrib,Nrcam,Gdpd5,Ptprm,Pik3r1,Fuz,Mark3,Dlg3,Kif21a,Aak1,Dlg5,Tanc2,BC100451,Tenm4,C2cd5,Tpm1,Kalrn,Grip1,Cnnm1,Nrxn1,Anks1b
GO Component	GO:0043232	Intracellular non-membrane-bounded organelle	28	4035	0.34	0.0028	Suz12,Cdk1,Kbtbd8,Nek1,Ccdc64,Dpf1,Kif13a,Fuz,Ezh2,Eya3,Mtcl1,Kif21a,Dlg5,Eml4,BC100451,Epb4.1,Pogz,C2cd5,Tpm1,Kalrn,Cep295,Slc30a9,Phc1,Chd2,Nolc1,Nrxn1,Tcof1,Tcf12
GO Component	GO:0120025	Plasma membrane bounded cell projection	20	2387	0.42	0.0045	Scrib,Nrcam,Gdpd5,Ptprm,Pik3r1,Mark3,Dlg3,Kif21a,Aak1,Dlg5,Tanc2,BC100451,Tenm4,C2cd5,Tpm1,Kalrn,Grip1,Cnnm1,Nrxn1,Anks1b
GO Component	GO:0005856	Cytoskeleton	18	2060	0.44	0.0067	Cdk1,Kbtbd8,Nek1,Ccdc64,Kif13a,Fuz,Eya3,Mtcl1,Kif21a,Dlg5,Eml4,BC100451,Epb4.1,C2cd5,Tpm1,Kalrn,Cep295,Slc30a9
GO Component	GO:0005654	Nucleoplasm	23	3261	0.35	0.0128	Scrib,Stat5a,Vps72,Suz12,Cdk1,Nek1,Thoc5,Dpf1,Col4a3bp,Ezh2,Eya3,Hdac7,Epb4.1,Pogz,Ppp6r3,Kalrn,Man2c1,Phc1,Chd2,Nolc1,Banp,Tcof1,Tcf12
GO Component	GO:0005911	Cell-cell junction	8	489	0.71	0.017	Scrib,Prkd1,Ptprm,Pik3r1,Dlg3,Dlg5,Ccdc85a,Vegfa
GO Component	GO:0005912	Adherens junction	5	160	0.99	0.017	Scrib,Ptprm,Dlg5,Ccdc85a,Vegfa
GO Component	GO:0030054	Cell junction	17	2050	0.42	0.017	Scrib,Prkd1,Nrcam,Ptprm,Pik3r1,Dlg3,Aak1,Dlg5,Ccdc85a,Tanc2,Epb4.1,Ppfibp1,Kalrn,Vegfa,Grip1,Nrxn1,Anks1b
GO Component	GO:0098978	Glutamatergic synapse	8	501	0.7	0.017	Scrib,Nrcam,Dlg3,Tanc2,Kalrn,Grip1,Nrxn1,Anks1b
GO Component	GO:0099092	Postsynaptic density, intracellular component	3	32	1.47	0.017	Dlg3,Tanc2,Anks1b
GO Component	GO:0001739	Sex chromatin	2	6	2.02	0.021	Suz12,Phc1
GO Component	GO:0005634	Nucleus	34	6330	0.23	0.0252	Scrib,Prkd1,Stat5a,Vps72,Suz12,Cdk1,Nek1,Thoc5,Dpf1,Pik3r1,Dach1,Col4a3bp,Ezh2,Eya3,Fgfr3,Hdac7,Epb4.1,Usp47,Tenm4,Pogz,Nfix,Ppp6r3,Kalrn,Vegfa,Slc30a9,Man2c1,Phc1,Chd2,Nolc1,Banp,Nrxn1,Tcof1,Anks1b,Tcf12
GO Component	GO:0031519	PcG protein complex	3	43	1.34	0.0271	Suz12,Ezh2,Phc1
GO Component	GO:0031981	Nuclear lumen	24	3771	0.3	0.0271	Scrib,Stat5a,Vps72,Suz12,Cdk1,Nek1,Thoc5,Dpf1,Col4a3bp,Ezh2,Eya3,Hdac7,Epb4.1,Pogz,Ppp6r3,Kalrn,Man2c1,Phc1,Chd2,Nolc1,Banp,Nrxn1,Tcof1,Tcf12
GO Component	GO:0043005	Neuron projection	14	1583	0.44	0.0271	Nrcam,Gdpd5,Pik3r1,Mark3,Dlg3,Kif21a,Aak1,Tanc2,Tenm4,Kalrn,Grip1,Cnnm1,Nrxn1,Anks1b
GO Component	GO:0005813	Centrosome	8	567	0.65	0.0275	Cdk1,Nek1,Ccdc64,Kif13a,Eya3,BC100451,C2cd5,Cep295
GO Component	GO:0036477	Somatodendritic compartment	11	1080	0.51	0.0349	Gdpd5,Astn2,Mark3,Dlg3,Kif21a,Tanc2,Kalrn,Grip1,Cnnm1,Nrxn1,Anks1b
GO Component	GO:0005677	Chromatin silencing complex	2	10	1.8	0.0361	Suz12,Ezh2
GO Component	GO:0005815	Microtubule organizing center	9	753	0.58	0.0361	Cdk1,Nek1,Ccdc64,Kif13a,Eya3,Dlg5,BC100451,C2cd5,Cep295
GO Component	GO:0071944	Cell periphery	27	4668	0.26	0.0369	Scrib,Prkd1,Nrcam,Scube3,Ptprm,Pik3r1,Astn2,Car12,Mark3,Mtcl1,Fgfr3,Dlg3,Kif21a,Aak1,Dlg5,Epb4.1,Tenm4,C2cd5,Gapvd1,Tpm1,Ppp6r3,Vegfa,Grip1,Cep295,Cnnm1,Nrxn1,Anks1b
GO Component	GO:0035098	ESC/E(Z) complex	2	12	1.72	0.043	Suz12,Ezh2
GO Component	GO:0005886	Plasma membrane	26	4531	0.26	0.0494	Scrib,Prkd1,Nrcam,Scube3,Ptprm,Pik3r1,Car12,Mark3,Mtcl1,Fgfr3,Dlg3,Kif21a,Aak1,Dlg5,Epb4.1,Tenm4,C2cd5,Gapvd1,Tpm1,Ppp6r3,Vegfa,Grip1,Cep295,Cnnm1,Nrxn1,Anks1b
GO Component	GO:0070013	Intracellular organelle lumen	25	4279	0.26	0.0494	Scrib,Stat5a,Vps72,Suz12,Cdk1,Nek1,Pccb,Thoc5,Dpf1,Col4a3bp,Ezh2,Eya3,Hdac7,Epb4.1,Pogz,Ppp6r3,Kalrn,Man2c1,Phc1,Chd2,Nolc1,Banp,Nrxn1,Tcof1,Tcf12
KEGG	mmu05203	Viral carcinogenesis	6	194	0.99	0.0136	Scrib,Stat5a,Cdk1,Pik3r1,H2-T22,Hdac7
KEGG	mmu05206	MicroRNAs in cancer	5	158	1	0.0279	Pik3r1,Ezh2,Fgfr3,Tpm1,Vegfa
Monarch MPO	MP:0010769	Abnormal survival	41	5150	0.4	2.59e-06	Scrib,Prkd1,Vps72,Suz12,Cdk1,Nek1,Pccb,Wdr59,Thoc5,Ccdc64,Pik3r1,Slc25a26,Fuz,Dach1,Car12,Mon2,Col4a3bp,Ezh2,Mark3,Fgfr3,Hdac7,Kif21a,Aak1,Dlg5,Eml4,Tanc2,Epb4.1,Tenm4,Pogz,Nfix,Gapvd1,Tpm1,Kalrn,Vegfa,Grip1,Phc1,Chd2,Banp,Tcof1,Anks1b,Tcf12
Monarch MPO	MP:0010770	Preweaning lethality	39	4663	0.42	2.59e-06	Scrib,Prkd1,Vps72,Suz12,Cdk1,Nek1,Pccb,Wdr59,Thoc5,Ccdc64,Pik3r1,Slc25a26,Fuz,Dach1,Mon2,Col4a3bp,Ezh2,Mark3,Fgfr3,Hdac7,Kif21a,Aak1,Dlg5,Eml4,Tanc2,Epb4.1,Tenm4,Pogz,Gapvd1,Tpm1,Kalrn,Vegfa,Grip1,Phc1,Chd2,Banp,Tcof1,Anks1b,Tcf12
Monarch MPO	MP:0005378	Growth/size/body region phenotype	38	4670	0.41	4.14e-06	Scrib,Prkd1,Stat5a,Suz12,Nrcam,Kbtbd8,Nek1,Pccb,Scube3,Wdr59,Golgb1,Ccdc64,Pik3r1,Slc25a26,Fuz,Dach1,Mon2,Col4a3bp,Ezh2,Eya3,Mark3,Fgfr3,Dlg3,Kif21a,Tenm4,Pogz,Nfix,C2cd5,Gapvd1,Tpm1,Kalrn,Vegfa,Grip1,Phc1,Chd2,Nrxn1,Tcof1,Srcap
Monarch MPO	MP:0003861	Abnormal nervous system development	17	1059	0.7	5.01e-05	Scrib,Suz12,Nek1,Gdpd5,Fuz,Mon2,Ezh2,Dlg3,Kif21a,Dlg5,Tenm4,Nfix,Gapvd1,Kalrn,Vegfa,Grip1,Tcof1
Monarch MPO	MP:0002066	Abnormal motor capabilities/coordination/movement	28	3010	0.47	7.15e-05	Scrib,Suz12,Nrcam,Nek1,Gdpd5,Scube3,Golgb1,Ccdc64,Dpf1,Kif13a,Dach1,Col4a3bp,Eya3,Dlg3,Aak1,Ccdc85a,Tanc2,Tenm4,Nfix,C2cd5,Gapvd1,Tpm1,Kalrn,Vegfa,Chd2,Nolc1,Nrxn1,Anks1b
Monarch MPO	MP:0003631	Nervous system phenotype	30	3681	0.41	0.00031	Scrib,Suz12,Nrcam,Nek1,Gdpd5,Pik3r1,Fuz,Dach1,Mon2,Ezh2,Mtcl1,Fgfr3,Dlg3,Kif21a,Aak1,Dlg5,Tanc2,Tenm4,Nfix,Gapvd1,Tpm1,Kalrn,Vegfa,Grip1,Man2c1,Chd2,Nrxn1,Tcof1,Anks1b,Tcf12
Monarch MPO	MP:0005380	Embryo phenotype	22	2260	0.49	0.0012	Scrib,Suz12,Cdk1,Pccb,Wdr59,Golgb1,Ccdc64,Slc25a26,Fuz,Dach1,Mon2,Col4a3bp,Ezh2,Dlg3,Hdac7,Kif21a,Tenm4,Gapvd1,Tpm1,Vegfa,Grip1,Tcof1
Monarch MPO	MP:0001515	Abnormal grip strength	13	798	0.71	0.0013	Scrib,Nrcam,Nek1,Scube3,Col4a3bp,Eya3,Ccdc85a,Tanc2,Tenm4,Vegfa,Chd2,Nrxn1,Anks1b
Monarch MPO	MP:0005386	Behavior/neurological phenotype	32	4525	0.35	0.0018	Scrib,Suz12,Nrcam,Nek1,Gdpd5,Scube3,Golgb1,Ccdc64,Dpf1,Kif13a,Dach1,Col4a3bp,Ezh2,Eya3,Fgfr3,Dlg3,Aak1,Ccdc85a,Tanc2,Epb4.1,Tenm4,Nfix,C2cd5,Gapvd1,Tpm1,Kalrn,Vegfa,Chd2,Nolc1,Nrxn1,Tcof1,Anks1b
Monarch MPO	MP:0003088	Abnormal prepulse inhibition	10	473	0.82	0.0022	Nrcam,Nek1,Gdpd5,Aak1,Tanc2,Tpm1,Kalrn,Chd2,Nrxn1,Anks1b
Monarch MPO	MP:0002080	Prenatal lethality	22	2485	0.45	0.0036	Scrib,Prkd1,Suz12,Cdk1,Wdr59,Thoc5,Pik3r1,Slc25a26,Fuz,Mon2,Col4a3bp,Ezh2,Fgfr3,Hdac7,Tanc2,Tenm4,Pogz,Tpm1,Vegfa,Grip1,Chd2,Banp
Monarch MPO	MP:0014134	Abnormal embryo morphology	18	1724	0.52	0.0036	Scrib,Suz12,Cdk1,Pccb,Wdr59,Ccdc64,Fuz,Dach1,Mon2,Col4a3bp,Ezh2,Hdac7,Kif21a,Tenm4,Tpm1,Vegfa,Grip1,Tcof1
Monarch MPO	MP:0003232	Abnormal forebrain development	8	310	0.91	0.0042	Scrib,Fuz,Mon2,Dlg3,Nfix,Gapvd1,Vegfa,Tcof1
Monarch MPO	MP:0004924	Abnormal behavior	30	4315	0.34	0.0042	Scrib,Suz12,Nrcam,Nek1,Gdpd5,Scube3,Golgb1,Ccdc64,Dpf1,Kif13a,Dach1,Col4a3bp,Eya3,Fgfr3,Dlg3,Aak1,Ccdc85a,Tanc2,Epb4.1,Tenm4,Nfix,C2cd5,Gapvd1,Tpm1,Kalrn,Vegfa,Chd2,Nolc1,Nrxn1,Anks1b
Monarch MPO	MP:0002092	Abnormal eye morphology	15	1314	0.56	0.0071	Scrib,Cdk1,Nrcam,Nek1,Gdpd5,Ccdc64,Pik3r1,Fuz,Col4a3bp,Kif21a,Nfix,Vegfa,Grip1,Phc1,Tcof1
Monarch MPO	MP:0003632	Abnormal nervous system morphology	22	2637	0.42	0.0071	Scrib,Suz12,Nrcam,Nek1,Gdpd5,Pik3r1,Fuz,Mon2,Ezh2,Mtcl1,Fgfr3,Dlg3,Kif21a,Dlg5,Tenm4,Nfix,Gapvd1,Kalrn,Vegfa,Grip1,Man2c1,Tcof1
Monarch MPO	MP:0000783	Abnormal forebrain morphology	13	1026	0.6	0.009	Scrib,Suz12,Nek1,Fuz,Mon2,Dlg3,Dlg5,Nfix,Gapvd1,Kalrn,Vegfa,Man2c1,Tcof1
Monarch MPO	MP:0002089	Abnormal postnatal growth/weight/body size	21	2493	0.42	0.009	Scrib,Nrcam,Kbtbd8,Nek1,Scube3,Pik3r1,Ezh2,Eya3,Mark3,Fgfr3,Dlg3,Tenm4,Nfix,C2cd5,Kalrn,Vegfa,Grip1,Phc1,Chd2,Nrxn1,Srcap
Monarch MPO	MP:0004196	Abnormal prenatal growth/weight/body size	16	1527	0.52	0.009	Scrib,Suz12,Pccb,Wdr59,Ccdc64,Slc25a26,Dach1,Mon2,Col4a3bp,Ezh2,Kif21a,Tenm4,Pogz,Tpm1,Chd2,Tcof1
Monarch MPO	MP:0005391	Vision/eye phenotype	16	1550	0.51	0.0093	Scrib,Cdk1,Nrcam,Nek1,Gdpd5,Ccdc64,Pik3r1,Fuz,Col4a3bp,Eya3,Kif21a,Nfix,Vegfa,Grip1,Phc1,Tcof1
Monarch MPO	MP:0003048	Abnormal cervical vertebrae morphology	5	106	1.17	0.0102	Suz12,Col4a3bp,Fgfr3,Tenm4,Phc1
Monarch MPO	MP:0000137	Abnormal vertebrae morphology	8	399	0.8	0.0144	Suz12,Scube3,Col4a3bp,Ezh2,Fgfr3,Tenm4,Nfix,Phc1
Monarch MPO	MP:0000955	Abnormal spinal cord morphology	6	193	0.99	0.0144	Suz12,Gdpd5,Fuz,Kif21a,Tenm4,Vegfa
Monarch MPO	MP:0009142	Decreased prepulse inhibition	7	288	0.88	0.0144	Nrcam,Nek1,Gdpd5,Tanc2,Kalrn,Nrxn1,Anks1b
Monarch MPO	MP:0000459	Abnormal presacral vertebrae morphology	6	198	0.98	0.0147	Suz12,Scube3,Col4a3bp,Fgfr3,Tenm4,Phc1
Monarch MPO	MP:0000266	Abnormal heart morphology	15	1489	0.5	0.0182	Scrib,Prkd1,Scube3,Wdr59,Pik3r1,Fuz,Col4a3bp,Ezh2,Hdac7,Tenm4,Gapvd1,Tpm1,Vegfa,Phc1,Chd2
Monarch MPO	MP:0003956	Abnormal body size	17	1862	0.46	0.0182	Nrcam,Kbtbd8,Nek1,Scube3,Pik3r1,Eya3,Mark3,Fgfr3,Tenm4,Nfix,C2cd5,Kalrn,Vegfa,Grip1,Phc1,Chd2,Srcap
Monarch MPO	MP:0000822	Abnormal brain ventricle morphology	6	216	0.94	0.0211	Scrib,Nek1,Fuz,Dlg5,Nfix,Vegfa
Monarch MPO	MP:0002088	Abnormal embryonic growth/weight/body size	14	1346	0.52	0.0214	Scrib,Suz12,Pccb,Wdr59,Ccdc64,Slc25a26,Dach1,Mon2,Col4a3bp,Ezh2,Kif21a,Tenm4,Tpm1,Tcof1
Monarch MPO	MP:0002152	Abnormal brain morphology	15	1540	0.49	0.0214	Scrib,Suz12,Nrcam,Nek1,Fuz,Mon2,Mtcl1,Dlg3,Dlg5,Nfix,Gapvd1,Kalrn,Vegfa,Man2c1,Tcof1
Monarch MPO	MP:0006207	Embryonic lethality during organogenesis	11	849	0.61	0.0214	Scrib,Prkd1,Suz12,Cdk1,Col4a3bp,Hdac7,Tenm4,Pogz,Tpm1,Vegfa,Grip1
Monarch MPO	MP:0010832	Lethality during fetal growth through weaning	18	2110	0.43	0.0214	Scrib,Prkd1,Nek1,Pik3r1,Fuz,Dach1,Ezh2,Mark3,Fgfr3,Kif21a,Pogz,Vegfa,Grip1,Phc1,Chd2,Tcof1,Anks1b,Tcf12
Monarch MPO	MP:0013550	Abnormal secondary palate morphology	5	136	1.06	0.0214	Golgb1,Fuz,Fgfr3,Phc1,Tcof1
Monarch MPO	MP:0002114	Abnormal axial skeleton morphology	12	1032	0.56	0.0227	Suz12,Nek1,Scube3,Fuz,Col4a3bp,Ezh2,Fgfr3,Tenm4,Nfix,Vegfa,Phc1,Tcof1
Monarch MPO	MP:0008762	Embryonic lethality	17	1944	0.44	0.0227	Scrib,Prkd1,Suz12,Cdk1,Thoc5,Pik3r1,Mon2,Col4a3bp,Ezh2,Hdac7,Tanc2,Tenm4,Pogz,Tpm1,Vegfa,Grip1,Banp
Monarch MPO	MP:0010458	Pulmonary trunk hypoplasia	2	3	2.32	0.0227	Vegfa,Phc1
Monarch MPO	MP:0000913	Abnormal brain development	9	587	0.68	0.0229	Scrib,Nek1,Fuz,Mon2,Dlg3,Nfix,Gapvd1,Vegfa,Tcof1
Monarch MPO	MP:0000280	Thin ventricular wall	5	146	1.03	0.0248	Scube3,Col4a3bp,Hdac7,Vegfa,Phc1
Monarch MPO	MP:0001286	Abnormal eye development	7	355	0.79	0.0295	Cdk1,Fuz,Col4a3bp,Vegfa,Grip1,Phc1,Tcof1
Monarch MPO	MP:0010052	Increased grip strength	6	246	0.89	0.0295	Col4a3bp,Ccdc85a,Tanc2,Tenm4,Chd2,Anks1b
Monarch MPO	MP:0000929	Open neural tube	5	155	1.01	0.0296	Scrib,Suz12,Tenm4,Grip1,Tcof1
Monarch MPO	MP:0001303	Abnormal lens morphology	5	158	1	0.0301	Scrib,Cdk1,Nrcam,Col4a3bp,Grip1
Monarch MPO	MP:0002206	Abnormal cns synaptic transmission	11	924	0.57	0.0301	Nrcam,Nek1,Gdpd5,Dlg3,Aak1,Tanc2,Tpm1,Kalrn,Chd2,Nrxn1,Anks1b
Monarch MPO	MP:0005388	Respiratory system phenotype	12	1092	0.54	0.0301	Scrib,Scube3,Fuz,Col4a3bp,Ezh2,Eya3,Fgfr3,Tpm1,Vegfa,Chd2,Nrxn1,Tcof1
Monarch MPO	MP:0010866	Abnormal prenatal body size	13	1278	0.51	0.0313	Scrib,Suz12,Pccb,Wdr59,Ccdc64,Dach1,Mon2,Col4a3bp,Ezh2,Kif21a,Pogz,Tpm1,Chd2
Monarch MPO	MP:0000352	Decreased cell proliferation	10	786	0.6	0.0329	Stat5a,Suz12,Cdk1,Pik3r1,Dach1,Col4a3bp,Ezh2,Fgfr3,Vegfa,Tcof1
Monarch MPO	MP:0000428	Abnormal craniofacial morphology	12	1113	0.53	0.0329	Scrib,Nek1,Scube3,Golgb1,Fuz,Col4a3bp,Fgfr3,Hdac7,Nfix,Vegfa,Phc1,Tcof1
Monarch MPO	MP:0000788	Abnormal cerebral cortex morphology	7	372	0.77	0.0329	Scrib,Suz12,Dlg3,Nfix,Kalrn,Vegfa,Man2c1
Monarch MPO	MP:0001265	Decreased body size	14	1474	0.48	0.0329	Nrcam,Kbtbd8,Nek1,Scube3,Pik3r1,Eya3,Fgfr3,Tenm4,Nfix,Kalrn,Vegfa,Grip1,Phc1,Chd2
Monarch MPO	MP:0010635	Aorta pulmonary collateral arteries	2	5	2.1	0.0329	Fuz,Vegfa
Monarch MPO	MP:0000440	Domed cranium	4	89	1.15	0.0336	Nek1,Fgfr3,Nfix,Tcof1
Monarch MPO	MP:0002081	Perinatal lethality	12	1143	0.52	0.0371	Scrib,Prkd1,Pik3r1,Fuz,Dach1,Ezh2,Fgfr3,Kif21a,Vegfa,Grip1,Phc1,Tcof1
Monarch MPO	MP:0011089	Perinatal lethality, complete penetrance	6	272	0.84	0.0371	Scrib,Pik3r1,Ezh2,Fgfr3,Vegfa,Phc1
Monarch MPO	MP:0003633	Abnormal nervous system physiology	16	1928	0.42	0.0438	Nrcam,Nek1,Gdpd5,Dlg3,Kif21a,Aak1,Tanc2,Tenm4,Tpm1,Kalrn,Vegfa,Man2c1,Chd2,Nrxn1,Tcof1,Anks1b
Monarch MPO	MP:0003049	Abnormal lumbar vertebrae morphology	4	99	1.1	0.0456	Suz12,Scube3,Fgfr3,Phc1
Monarch MPO	MP:0004441	Small occipital bone	2	7	1.95	0.0477	Fgfr3,Phc1
Monarch MPO	MP:0009885	Abnormal palatal shelf elevation	3	40	1.37	0.0477	Golgb1,Fuz,Tcof1
Monarch MPO	MP:0005369	Muscle phenotype	13	1379	0.47	0.049	Prkd1,Ptprm,Pik3r1,Col4a3bp,Ezh2,Hdac7,Kif21a,C2cd5,Tpm1,Kalrn,Vegfa,Phc1,Chd2
Monarch MPO	MP:0006126	Abnormal cardiac outflow tract development	4	103	1.09	0.049	Fuz,Col4a3bp,Vegfa,Phc1
TISSUES	BTO:0000284	Organism form	21	1948	0.53	0.0011	Scrib,Suz12,Cdk1,Nek1,Dach1,Col4a3bp,Ezh2,Eya3,Hdac7,Aak1,Eml4,Usp47,Nfix,Ppfibp1,Gapvd1,Tpm1,Vegfa,Phc1,Nolc1,Banp,Tcof1
TISSUES	BTO:0001489	Whole body	50	9158	0.24	0.0011	Scrib,Suz12,Cdk1,Nrcam,Nek1,Pccb,Gdpd5,Ptprm,Ccdc64,Kif13a,Pik3r1,Astn2,Fuz,Dach1,Car12,Col4a3bp,Ezh2,Eya3,Fgfr3,Dlg3,Hdac7,Kif21a,Aak1,Dlg5,Eml4,Tanc2,BC100451,Epb4.1,Usp47,Tenm4,Pogz,Nfix,Ppfibp1,C2cd5,Gapvd1,Tpm1,Kalrn,Vegfa,Grip1,Cep295,Slc30a9,Man2c1,Phc1,Chd2,Nolc1,Banp,Nrxn1,Tcof1,Anks1b,Tcf12
TISSUES	BTO:0000227	Central nervous system	24	2749	0.44	0.0012	Scrib,Suz12,Nrcam,Nek1,Pik3r1,Astn2,Col4a3bp,Eya3,Fgfr3,Dlg3,Kif21a,Aak1,Tanc2,Epb4.1,Tenm4,Pogz,Nfix,Kalrn,Grip1,Slc30a9,Nrxn1,Tcof1,Anks1b,Tcf12
TISSUES	BTO:0000174	Embryonic structure	19	1823	0.52	0.0013	Scrib,Suz12,Cdk1,Nek1,Dach1,Col4a3bp,Ezh2,Eya3,Hdac7,Aak1,Usp47,Nfix,Ppfibp1,Gapvd1,Vegfa,Phc1,Nolc1,Banp,Tcof1
TISSUES	BTO:0000282	Head	27	3453	0.39	0.0013	Scrib,Suz12,Nrcam,Ccdc64,Pik3r1,Astn2,Col4a3bp,Eya3,Fgfr3,Dlg3,Kif21a,Aak1,Tanc2,Epb4.1,Tenm4,Pogz,Nfix,Kalrn,Vegfa,Grip1,Slc30a9,Man2c1,Banp,Nrxn1,Tcof1,Anks1b,Tcf12
TISSUES	BTO:0000142	Brain	23	2671	0.43	0.0016	Scrib,Suz12,Nrcam,Pik3r1,Astn2,Col4a3bp,Eya3,Fgfr3,Dlg3,Kif21a,Aak1,Tanc2,Epb4.1,Tenm4,Pogz,Nfix,Kalrn,Grip1,Slc30a9,Nrxn1,Tcof1,Anks1b,Tcf12
TISSUES	BTO:0000379	Embryo	17	1528	0.54	0.0016	Scrib,Suz12,Cdk1,Nek1,Dach1,Col4a3bp,Ezh2,Eya3,Hdac7,Aak1,Usp47,Nfix,Ppfibp1,Gapvd1,Phc1,Nolc1,Tcof1
TISSUES	BTO:0001516	BA/F3 cell	2	3	2.32	0.0245	Stat5a,Eml4
COMPARTMENTS	GOCC:0043226	Organelle	49	8565	0.26	0.00029	Scrib,Prkd1,Stat5a,Vps72,Suz12,Cdk1,Nrcam,Nek1,Pccb,Gdpd5,Wdr59,Thoc5,Ccdc64,Dpf1,Kif13a,Pik3r1,Astn2,Dach1,Mon2,Col4a3bp,Ezh2,Eya3,Mtcl1,Fgfr3,Dlg3,Hdac7,Kif21a,Aak1,Dlg5,Eml4,Tanc2,BC100451,Epb4.1,Tenm4,Pogz,Nfix,C2cd5,Tpm1,Kalrn,Vegfa,Grip1,Cep295,Phc1,Chd2,Nolc1,Banp,Tcof1,Anks1b,Tcf12
COMPARTMENTS	GOCC:0014069	Postsynaptic density	9	288	0.99	0.00043	Scrib,Nrcam,Dlg3,Dlg5,Tanc2,Epb4.1,Kalrn,Grip1,Anks1b
COMPARTMENTS	GOCC:0030054	Cell junction	17	1453	0.57	0.00085	Scrib,Prkd1,Vps72,Nrcam,Ptprm,Pik3r1,Dlg3,Aak1,Dlg5,Ccdc85a,Tanc2,Epb4.1,Kalrn,Vegfa,Grip1,Nrxn1,Anks1b
COMPARTMENTS	GOCC:0005622	Intracellular	50	9943	0.2	0.0024	Scrib,Prkd1,Stat5a,Vps72,Suz12,Cdk1,Kbtbd8,Nek1,Pccb,Gdpd5,Wdr59,Thoc5,Ccdc64,Dpf1,Kif13a,Pik3r1,Astn2,Dach1,Mon2,Col4a3bp,Ezh2,Eya3,Mark3,Mtcl1,Fgfr3,Dlg3,Hdac7,Kif21a,Aak1,Dlg5,Eml4,Epb4.1,Usp47,Tenm4,Pogz,Nfix,C2cd5,Gapvd1,Tpm1,Ppp6r3,Kalrn,Vegfa,Cep295,Phc1,Chd2,Nolc1,Banp,Tcof1,Anks1b,Tcf12
COMPARTMENTS	GOCC:0043229	Intracellular organelle	43	8073	0.22	0.006	Scrib,Prkd1,Stat5a,Vps72,Suz12,Cdk1,Nek1,Pccb,Gdpd5,Wdr59,Thoc5,Ccdc64,Dpf1,Kif13a,Pik3r1,Astn2,Dach1,Mon2,Col4a3bp,Ezh2,Eya3,Mtcl1,Fgfr3,Hdac7,Kif21a,Aak1,Dlg5,Eml4,Epb4.1,Tenm4,Pogz,Nfix,C2cd5,Tpm1,Vegfa,Cep295,Phc1,Chd2,Nolc1,Banp,Tcof1,Anks1b,Tcf12
COMPARTMENTS	GOCC:0005912	Adherens junction	5	106	1.17	0.0065	Scrib,Ptprm,Dlg5,Ccdc85a,Vegfa
COMPARTMENTS	GOCC:0043228	Non-membrane-bounded organelle	23	2982	0.39	0.0065	Suz12,Cdk1,Nek1,Ccdc64,Dpf1,Kif13a,Ezh2,Mtcl1,Dlg3,Kif21a,Dlg5,Eml4,Tanc2,Epb4.1,Pogz,C2cd5,Tpm1,Cep295,Phc1,Nolc1,Tcof1,Anks1b,Tcf12
COMPARTMENTS	GOCC:0110165	Cellular anatomical entity	55	12108	0.16	0.0066	Scrib,Prkd1,Stat5a,Vps72,Suz12,Cdk1,Nrcam,Nek1,Pccb,Gdpd5,Wdr59,Thoc5,Ptprm,Ccdc64,Dpf1,Kif13a,Pik3r1,Astn2,Dach1,Mon2,Col4a3bp,Ezh2,Eya3,Mark3,Mtcl1,Fgfr3,Dlg3,Hdac7,Kif21a,Aak1,Dlg5,Ccdc85a,Eml4,Tanc2,BC100451,Epb4.1,Tenm4,Pogz,Nfix,C2cd5,Gapvd1,Tpm1,Kalrn,Vegfa,Grip1,Cep295,Phc1,Chd2,Nolc1,Cnnm1,Banp,Nrxn1,Tcof1,Anks1b,Tcf12
COMPARTMENTS	GOCC:0070161	Anchoring junction	9	512	0.74	0.0068	Scrib,Prkd1,Vps72,Ptprm,Pik3r1,Dlg3,Dlg5,Ccdc85a,Vegfa
COMPARTMENTS	GOCC:0005911	Cell-cell junction	8	410	0.79	0.0086	Scrib,Prkd1,Ptprm,Pik3r1,Dlg3,Dlg5,Ccdc85a,Vegfa
COMPARTMENTS	GOCC:0015630	Microtubule cytoskeleton	11	855	0.61	0.012	Cdk1,Nek1,Ccdc64,Kif13a,Mtcl1,Kif21a,Dlg5,Eml4,Epb4.1,C2cd5,Cep295
COMPARTMENTS	GOCC:0005634	Nucleus	25	3784	0.32	0.0211	Scrib,Prkd1,Stat5a,Vps72,Suz12,Cdk1,Nek1,Thoc5,Dpf1,Pik3r1,Dach1,Ezh2,Eya3,Hdac7,Tenm4,Pogz,Nfix,Vegfa,Phc1,Chd2,Nolc1,Banp,Tcof1,Anks1b,Tcf12
COMPARTMENTS	GOCC:0099092	Postsynaptic density, intracellular component	3	32	1.47	0.0235	Dlg3,Tanc2,Anks1b
COMPARTMENTS	GOCC:0031519	PcG protein complex	3	35	1.43	0.0285	Suz12,Ezh2,Phc1
COMPARTMENTS	GOCC:0001739	Sex chromatin	2	6	2.02	0.0311	Suz12,Phc1
COMPARTMENTS	GOCC:0045202	Synapse	11	1032	0.53	0.0422	Scrib,Nrcam,Dlg3,Aak1,Dlg5,Tanc2,Epb4.1,Kalrn,Grip1,Nrxn1,Anks1b
UniProt Keywords	KW-0025	Alternative splicing	43	4714	0.46	3.1e-10	Scrib,Nrcam,Kbtbd8,Scube3,Wdr59,Ccdc64,Dpf1,Astn2,Fuz,Dach1,Mon2,Col4a3bp,Ezh2,Eya3,Mark3,Mtcl1,Fgfr3,Hdac7,Kif21a,Aak1,Ccdc85a,Eml4,Tanc2,Epb4.1,Usp47,Tenm4,Nfix,Ppfibp1,C2cd5,Gapvd1,Tpm1,Ppp6r3,Kalrn,Vegfa,Grip1,Cep295,Slc30a9,Phc1,Nolc1,Banp,Nrxn1,Anks1b,Tcf12
UniProt Keywords	KW-0597	Phosphoprotein	50	7551	0.32	7.27e-08	Scrib,Prkd1,Stat5a,Vps72,Suz12,Cdk1,Nrcam,Nek1,Pccb,Wdr59,Thoc5,Ptprm,Kif13a,Pik3r1,Dach1,Mon2,Col4a3bp,Ezh2,Eya3,Mark3,Mtcl1,Fgfr3,Dlg3,Hdac7,Kif21a,Aak1,Dlg5,Eml4,Tanc2,Epb4.1,Usp47,Tenm4,Pogz,Nfix,Ppfibp1,C2cd5,Gapvd1,Tpm1,Ppp6r3,Kalrn,Grip1,Cep295,Phc1,Chd2,Nolc1,Cnnm1,Banp,Tcof1,Anks1b,Tcf12
UniProt Keywords	KW-0963	Cytoplasm	35	4763	0.36	2.97e-05	Scrib,Prkd1,Stat5a,Cdk1,Kbtbd8,Nek1,Gdpd5,Thoc5,Ccdc64,Dpf1,Kif13a,Astn2,Fuz,Col4a3bp,Eya3,Mark3,Mtcl1,Hdac7,Kif21a,Dlg5,Eml4,Epb4.1,Usp47,Tenm4,Pogz,C2cd5,Tpm1,Ppp6r3,Kalrn,Grip1,Cep295,Slc30a9,Man2c1,Nolc1,Anks1b
UniProt Keywords	KW-0966	Cell projection	15	982	0.68	5.56e-05	Scrib,Nrcam,Gdpd5,Fuz,Mark3,Kif21a,Aak1,Dlg5,Tanc2,BC100451,Tenm4,C2cd5,Grip1,Nrxn1,Anks1b
UniProt Keywords	KW-0206	Cytoskeleton	14	1180	0.57	0.002	Cdk1,Kbtbd8,Nek1,Ccdc64,Kif13a,Fuz,Mtcl1,Kif21a,Dlg5,Eml4,Epb4.1,Tpm1,Kalrn,Cep295
UniProt Keywords	KW-0156	Chromatin regulator	7	279	0.9	0.003	Vps72,Suz12,Ezh2,Eya3,Hdac7,Chd2,Banp
UniProt Keywords	KW-0832	Ubl conjugation	18	2100	0.43	0.0059	Scrib,Stat5a,Vps72,Suz12,Cdk1,Thoc5,Dpf1,Pik3r1,Ezh2,Fgfr3,Pogz,Nfix,Ppfibp1,Phc1,Nolc1,Banp,Tcof1,Tcf12
UniProt Keywords	KW-0677	Repeat	27	4163	0.31	0.0069	Scrib,Prkd1,Nrcam,Kbtbd8,Scube3,Wdr59,Ptprm,Dpf1,Pik3r1,Slc25a26,Astn2,Fgfr3,Dlg3,Hdac7,Kif21a,Eml4,Tanc2,Tenm4,Pogz,Ppfibp1,Kalrn,Grip1,Chd2,Nolc1,Cnnm1,Tcof1,Anks1b
UniProt Keywords	KW-1017	Isopeptide bond	14	1442	0.49	0.0097	Vps72,Suz12,Cdk1,Thoc5,Dpf1,Ezh2,Pogz,Nfix,Ppfibp1,Phc1,Nolc1,Banp,Tcof1,Tcf12
UniProt Keywords	KW-0175	Coiled coil	18	2321	0.39	0.0147	Scrib,Fam184a,Golgb1,Ccdc64,Kif13a,Dach1,Col4a3bp,Mtcl1,Kif21a,Dlg5,Ccdc85a,BC100451,Pogz,Ppfibp1,Tpm1,Cep295,Banp,Srcap
UniProt Keywords	KW-0770	Synapse	7	455	0.69	0.0316	Scrib,Aak1,Dlg5,Tanc2,Grip1,Nrxn1,Anks1b
SMART	SM00667	Lissencephaly type-1-like homology motif	3	21	1.65	0.0457	Ssbp4,Nolc1,Tcof1

## Sheet: Table S5c Samples GO categories
Table S5c. Sampled GO annotation of 59 DAS genes corresponding to Figure 4 in the main text,
						GO id	# genes	GO term	=-LOG(FDR)	background	strength	FDR	Genes	proteins
				pink	Compartment	GOCC:0099572	8	Postsynaptic specialization	2.5376	325	0.96	0.0029	10090.ENSMUSP00000002603,10090.ENSMUSP00000020939,10090.ENSMUSP00000085299,10090.ENSMUSP00000097904,10090.ENSMUSP00000101595,10090.ENSMUSP00000110611,10090.ENSMUSP00000123234,10090.ENSMUSP00000138539	Scrib,Nrcam,Dlg3,Tanc2,Epb4.1,Kalrn,Grip1,Anks1b
				light green	Tssue	BTO:0000227	21	Central nervous system	1.96257	2737	0.46	0.0109	10090.ENSMUSP00000002603,10090.ENSMUSP00000020939,10090.ENSMUSP00000034065,10090.ENSMUSP00000065786,10090.ENSMUSP00000076856,10090.ENSMUSP00000080425,10090.ENSMUSP00000085122,10090.ENSMUSP00000085299,10090.ENSMUSP00000085985,10090.ENSMUSP00000086948,10090.ENSMUSP00000097904,10090.ENSMUSP00000101595,10090.ENSMUSP00000102783,10090.ENSMUSP00000105386,10090.ENSMUSP00000110611,10090.ENSMUSP00000123234…	Scrib,Nrcam,Nek1,Astn2,Col4a3bp,Eya3,Fgfr3,Dlg3,Kif21a,Aak1,Tanc2,Epb4.1,Tenm4,Nfix,Kalrn,Grip1,Slc30a9,Nrxn1,Tcof1,Anks1b,Tcf12
				blue	Component:	GO:0098978	8	glutamatergic synapse	1.48017	501	0.78	0.0331	10090.ENSMUSP00000002603,10090.ENSMUSP00000020939,10090.ENSMUSP00000085299,10090.ENSMUSP00000097904,10090.ENSMUSP00000110611,10090.ENSMUSP00000123234,10090.ENSMUSP00000134402,10090.ENSMUSP00000138539	Scrib,Nrcam,Dlg3,Tanc2,Kalrn,Grip1,Nrxn1,Anks1b
				red	process	GO:0007399	19	nervous system development	1.93181	2358	0.48	0.0117	10090.ENSMUSP00000002603,10090.ENSMUSP00000020939,10090.ENSMUSP00000036175,10090.ENSMUSP00000045603,10090.ENSMUSP00000053547,10090.ENSMUSP00000054385,10090.ENSMUSP00000065786,10090.ENSMUSP00000071194,10090.ENSMUSP00000080419,10090.ENSMUSP00000085122,10090.ENSMUSP00000085744,10090.ENSMUSP00000097904,10090.ENSMUSP00000102783,10090.ENSMUSP00000105386,10090.ENSMUSP00000110611,10090.ENSMUSP00000115883…	Scrib,Nrcam,Gdpd5,Ptprm,Ccdc64,Dpf1,Astn2,Fuz,Ezh2,Fgfr3,Hdac7,Tanc2,Tenm4,Nfix,Kalrn,Vegfa,Grip1,Nrxn1,Tcf12
				dark green	keywords	KW-0025	40	Alternative splicing	10.5702	4714	0.5	2.69e-11	10090.ENSMUSP00000002603,10090.ENSMUSP00000020939,10090.ENSMUSP00000038366,10090.ENSMUSP00000043671,10090.ENSMUSP00000053547,10090.ENSMUSP00000054385,10090.ENSMUSP00000065786,10090.ENSMUSP00000071194,10090.ENSMUSP00000071464,10090.ENSMUSP00000073462,10090.ENSMUSP00000076856,10090.ENSMUSP00000080419,10090.ENSMUSP00000080425,10090.ENSMUSP00000083899,10090.ENSMUSP00000085122,10090.ENSMUSP00000085744…	Scrib,Nrcam,Scube3,Wdr59,Ccdc64,Dpf1,Astn2,Fuz,Dach1,Mon2,Col4a3bp,Ezh2,Eya3,Mtcl1,Fgfr3,Hdac7,Kif21a,Aak1,Ccdc85a,Eml4,Tanc2,Epb4.1,Usp47,Tenm4,Nfix,Ppfibp1,C2cd5,Gapvd1,Tpm1,Ppp6r3,Kalrn,Vegfa,Grip1,Cep295,Slc30a9,Phc1,Banp,Nrxn1,Anks1b,Tcf12
				yellow		KW-0597	41	Phosphoprotein	4.75449	7551	0.31	1.76e-05	10090.ENSMUSP00000002603,10090.ENSMUSP00000020939,10090.ENSMUSP00000034065,10090.ENSMUSP00000035116,10090.ENSMUSP00000043671,10090.ENSMUSP00000045580,10090.ENSMUSP00000045603,10090.ENSMUSP00000055304,10090.ENSMUSP00000071464,10090.ENSMUSP00000073462,10090.ENSMUSP00000076856,10090.ENSMUSP00000080419,10090.ENSMUSP00000080425,10090.ENSMUSP00000083899,10090.ENSMUSP00000085122,10090.ENSMUSP00000085299…	Scrib,Nrcam,Nek1,Pccb,Wdr59,Thoc5,Ptprm,Kif13a,Dach1,Mon2,Col4a3bp,Ezh2,Eya3,Mtcl1,Fgfr3,Dlg3,Hdac7,Kif21a,Aak1,Eml4,Tanc2,Epb4.1,Usp47,Tenm4,Pogz,Nfix,Ppfibp1,C2cd5,Gapvd1,Tpm1,Ppp6r3,Kalrn,Grip1,Cep295,Phc1,Chd2,Cnnm1,Banp,Tcof1,Anks1b,Tcf12

## Sheet: Table S5d. GO NMD events
Supplementary Table S5c. GO annotation of NMD (32 entries) DAS ES events genes.
#category	term ID	term description	observed gene count	background gene count	strength	false discovery rate	matching proteins in your network (labels)
UniProt Keywords	KW-0025	Alternative splicing	18	4714	0.43	0.0047	Fnbp4,Ccnl1,Brdt,Ankrd16,Cadps,Ilf3,Cspp1,Ppp1r12a,Fuz,Pbx4,Csmd1,Med14,Tanc2,Strada,Syt16,Ncor2,Prpf39,Eps15l1
UniProt Keywords	KW-0677	Repeat	17	4163	0.46	0.0047	Plxnb3,Fnbp4,Slc25a19,Ccnl1,Necap2,Brdt,Ankrd16,Ilf3,Ppp1r12a,Dync1i2,Csmd1,Med14,Tanc2,Syt16,Ncor2,Prpf39,Eps15l1
