# Supplementary material for: Elucidation of the Landscape of Alternatively Spliced Genes and Features in the Dorsal Striatum of Aggressive/Aggression-Deprived Mice in the Model of Chronic Social Conflicts
Source: Genes (Basel). 2023 Feb 27;14(3):599. doi: 10.3390/genes14030599 (PMC10048575; doi:10.3390/genes14030599)
Supplement: Supplementary file 1 [file genes-14-00599-s001.zip › Table_S6.xlsx]

## Sheet: Table S6a. 3 comparisons
Supplementary Table S6. Top genes transriptome wide with most AS2 events in three comparisons (C_A20, C_AD, AD_A20). DAS genes are bold typed
c_a20				C_AD				AD_A20
gene	#ES	min(FDR)		gene	#ES	min(FDR)		gene	#ES	min(FDR)
Sorbs1	10	1		Wnk1	10	1		Sorbs1	10	1
Ank3	10	0.967797		Sorbs1	9	0.761213		Ank3	10	1
Sorbs2	9	1		Sorbs2	9	1		Wnk1	9	1
Wnk1	9	0.750747		Slmap	8	1		Clasp1	9	0.662297
Clasp1	8	0.82696		Ablim2	8	1		Slmap	8	1
Ablim2	8	1		Fnbp1	8	0.521807		Anks1b	8	0.000234721
Slmap	8	1		Clasp1	8	1		Adam22	8	1
Fnbp1	8	0.483953		Ank3	8	1		Ablim2	8	1
Anks1b	8	1		Anks1b	8	0.047135		Sorbs2	8	1
Adam22	7	1		Adam22	7	0.339771		Fnbp1	8	1
Pbrm1	6	1		Macf1	6	1		Macf1	6	1
Camk2g	6	0.66478		Epb41l3	6	1		Mff	6	1
Emsy	6	1		Camk2g	6	1		Cacna1c	6	1
Epb41l3	6	1		Emsy	6	1		Epb41l3	6	1
Nrxn2	6	0.522128		Mff	6	1		Gtf2i	6	0.627183
Cacna1c	6	1		Mtmr1	6	1		Sgip1	6	1
Macf1	6	1		Sgip1	6	1		Emsy	6	1
Mff	6	1		Kif21a	6	1		Nrxn2	6	1
Gtf2i	6	0.522128		Cacna1c	5	1		Pbrm1	6	1
Kif21a	6	1		Pbrm1	5	1		Camk2g	6	1
Zfp638	5	1		Cdc42bpa	5	1		Zfp638	5	1
Nsmf	5	1		Myo6	5	1		Ctage5	5	0.163892
Myo6	5	1		R3hdm2	5	1		Ptprf	5	1
Sgip1	5	0.139621		Adcyap1r1	5	1		Adcyap1r1	5	1
Cadm1	5	1		Immt	5	1		Nsmf	5	1
Immt	5	1		Mapt	5	1		Cadps	5	1
R3hdm2	5	1		Cask	5	0.895605		Nrxn1	5	1
Abi1	5	1		Abi1	5	1		Camk2b	5	1
Adcyap1r1	5	1		Cadm1	5	1		Kif21a	5	0.0149851
Ctage5	5	0.305399		Abi2	5	0.724824		Mapt	5	1
Abi2	5	1		Nsmf	5	1		Abi1	5	1
Mapt	5	1		Ptprf	5	1		Myo6	5	1
Ptprf	5	1		Ctage5	5	1		Abi2	5	0.212179
Cdc42bpa	5	0.967797		Nrxn2	5	1		Cdc42bpa	5	1
Cask	5	0.799191		Cadps	5	1		Immt	5	1
Sec31a	5	1		Mef2c	4	0.885883		R3hdm2	5	1
Synrg	4	1		Synrg	4	0.115141		Cask	5	1
Ablim1	4	1		Ablim1	4	1		Cadm1	5	1
C2cd5	4	0.0659777		Ntng1	4	1		Ppfibp1	4	0.000391177
Ppfibp1	4	0.000277677		Ppfibp1	4	0.267077		Mtmr1	4	1
Dst	4	0.276817		Camk2b	4	1		Ntng1	4	1
Mcf2l	4	0.118554		Phldb1	4	0.761213		Ptprd	4	1
Asph	4	1		Bptf	4	0.626607		Arpp21	4	0.612606
Mef2c	4	1		Cobl	4	1		Kif1a	4	1
Mpdz	4	0.486774		Zfp638	4	0.163404		Iqce	4	1
Phldb1	4	0.919091		Gtf2i	4	1		Sec31a	4	1
Magi1	4	1		Plekha5	4	1		Ablim1	4	1
Ank2	4	1		Dap3	4	1		Mcf2l	4	1
Ktn1	4	1		Ktn1	4	1		Plekha5	4	1
Plekha5	4	1		Mpdz	4	1		Asph	4	1
Nrxn1	4	0.551576		Sec31a	4	1		Dap3	4	1
Clip1	4	1		Dst	4	1		Madd	4	1
Crem	4	1		Tenm4	4	0.112146		Ncor1	4	1
Cobl	4	1		Ank2	4	1		Mef2c	4	1
Kif1a	4	1		Arpp21	4	1		Ppip5k1	4	1
Ptprd	4	1		C2cd5	4	0.692773		Bptf	4	1
Camk2b	4	1		Kif1a	4	1		Adgrb2	4	1
Ppip5k1	4	1		Smarca2	4	1		Tenm4	4	1
Tenm4	4	0.0847738		Adgrl2	4	1		Ank2	4	1
Adgrl2	4	1		Crem	4	1		C2cd5	4	1
Adgrb2	4	1		Epb41	4	0.0451948		Epb41	4	0.674304
Agfg1	4	1		Ppip5k1	4	1		Adgrl2	4	1
Dap3	4	1		Adgrb2	4	1		Erg	4	1
Iqce	4	1		Magi1	4	1		Synrg	4	1
Ncor1	4	1		Nrxn1	4	0.0451948		Agfg1	4	1
Bptf	4	0.195218		Iqce	4	1		Clip1	4	1
Epb41	4	1		Mcf2l	4	0.761213		Ktn1	4	1
SUM:	349			Ncor1	4	1		Mpdz	4	1
										SUM:	348			Dst	4	0.34751
														Mlip	4	1
														Phldb1	4	1
															12

## Sheet: Table S6b. GO_C_A20
Supplementary Table S6b. GO annotation of C_A20 AS2 enriched genes comparison
#category	term ID	term description	observed gene count	background gene count	strength	false discovery rate	matching proteins in your network (IDs)	matching proteins in your network (labels)
GO Process	GO:0007010	Cytoskeleton organization	20	1064	0.79	2.27e-07	10090.ENSMUSP00000036181,10090.ENSMUSP00000045693,10090.ENSMUSP00000058754,10090.ENSMUSP00000068974,10090.ENSMUSP00000078336,10090.ENSMUSP00000090089,10090.ENSMUSP00000095392,10090.ENSMUSP00000097066,10090.ENSMUSP00000097919,10090.ENSMUSP00000101595,10090.ENSMUSP00000105438,10090.ENSMUSP00000106746,10090.ENSMUSP00000107192,10090.ENSMUSP00000108300,10090.ENSMUSP00000118491,10090.ENSMUSP00000119600…	Myo6,Cobl,Abi2,Ncor1,Ablim1,Ank3,Dst,Sorbs1,Mapt,Epb4.1,Camk2b,Cdc42bpa,Clip1,Epb4.1l3,Abi1,Macf1,Sorbs2,Ablim2,Clasp1,Agfg1
GO Process	GO:0034330	Cell junction organization	15	481	1.01	2.27e-07	10090.ENSMUSP00000036181,10090.ENSMUSP00000039368,10090.ENSMUSP00000058754,10090.ENSMUSP00000083073,10090.ENSMUSP00000090089,10090.ENSMUSP00000095392,10090.ENSMUSP00000097066,10090.ENSMUSP00000097919,10090.ENSMUSP00000099898,10090.ENSMUSP00000101734,10090.ENSMUSP00000105438,10090.ENSMUSP00000107250,10090.ENSMUSP00000108300,10090.ENSMUSP00000109089,10090.ENSMUSP00000134402	Myo6,Ptprf,Abi2,Cadm1,Ank3,Dst,Sorbs1,Mapt,Ptprd,Lphn2,Camk2b,Ppfibp1,Epb4.1l3,Nrxn2,Nrxn1
GO Process	GO:0007399	Nervous system development	28	2358	0.59	2.48e-07	10090.ENSMUSP00000033321,10090.ENSMUSP00000036181,10090.ENSMUSP00000039368,10090.ENSMUSP00000045693,10090.ENSMUSP00000055000,10090.ENSMUSP00000058754,10090.ENSMUSP00000068974,10090.ENSMUSP00000071720,10090.ENSMUSP00000078336,10090.ENSMUSP00000083073,10090.ENSMUSP00000090089,10090.ENSMUSP00000095392,10090.ENSMUSP00000097908,10090.ENSMUSP00000097919,10090.ENSMUSP00000099894,10090.ENSMUSP00000099898…	Cask,Myo6,Ptprf,Cobl,Adam22,Abi2,Ncor1,Camk2g,Ablim1,Cadm1,Ank3,Dst,Nsmf,Mapt,Mpdz,Ptprd,Bai2,Lphn2,Tenm4,Camk2b,Epb4.1l3,Kif1a,Nrxn2,Fnbp1,Abi1,Macf1,Mef2c,Nrxn1
GO Process	GO:0050807	Regulation of synapse organization	12	275	1.16	2.48e-07	10090.ENSMUSP00000033321,10090.ENSMUSP00000039368,10090.ENSMUSP00000058754,10090.ENSMUSP00000097066,10090.ENSMUSP00000099898,10090.ENSMUSP00000101638,10090.ENSMUSP00000101734,10090.ENSMUSP00000105438,10090.ENSMUSP00000108582,10090.ENSMUSP00000121619,10090.ENSMUSP00000132547,10090.ENSMUSP00000134402	Cask,Ptprf,Abi2,Sorbs1,Ptprd,Bai2,Lphn2,Camk2b,Kif1a,Sorbs2,Mef2c,Nrxn1
GO Process	GO:0050808	Synapse organization	12	303	1.12	3.62e-07	10090.ENSMUSP00000036181,10090.ENSMUSP00000039368,10090.ENSMUSP00000058754,10090.ENSMUSP00000083073,10090.ENSMUSP00000090089,10090.ENSMUSP00000097919,10090.ENSMUSP00000099898,10090.ENSMUSP00000101734,10090.ENSMUSP00000105438,10090.ENSMUSP00000107250,10090.ENSMUSP00000109089,10090.ENSMUSP00000134402	Myo6,Ptprf,Abi2,Cadm1,Ank3,Mapt,Ptprd,Lphn2,Camk2b,Ppfibp1,Nrxn2,Nrxn1
GO Process	GO:0022603	Regulation of anatomical structure morphogenesis	19	1090	0.76	6.81e-07	10090.ENSMUSP00000033321,10090.ENSMUSP00000034611,10090.ENSMUSP00000039368,10090.ENSMUSP00000049625,10090.ENSMUSP00000058754,10090.ENSMUSP00000063001,10090.ENSMUSP00000077446,10090.ENSMUSP00000097908,10090.ENSMUSP00000097919,10090.ENSMUSP00000099898,10090.ENSMUSP00000101595,10090.ENSMUSP00000101638,10090.ENSMUSP00000102783,10090.ENSMUSP00000105438,10090.ENSMUSP00000108300,10090.ENSMUSP00000108582…	Cask,Phldb1,Ptprf,Gtf2i,Abi2,Wnk1,Mff,Nsmf,Mapt,Ptprd,Epb4.1,Bai2,Tenm4,Camk2b,Epb4.1l3,Kif1a,Macf1,Mef2c,Clasp1
GO Process	GO:0099175	Regulation of postsynapse organization	9	130	1.36	6.81e-07	10090.ENSMUSP00000033321,10090.ENSMUSP00000039368,10090.ENSMUSP00000058754,10090.ENSMUSP00000097066,10090.ENSMUSP00000099898,10090.ENSMUSP00000105438,10090.ENSMUSP00000108582,10090.ENSMUSP00000121619,10090.ENSMUSP00000134402	Cask,Ptprf,Abi2,Sorbs1,Ptprd,Camk2b,Kif1a,Sorbs2,Nrxn1
GO Process	GO:0051128	Regulation of cellular component organization	27	2438	0.56	1.09e-06	10090.ENSMUSP00000033321,10090.ENSMUSP00000034611,10090.ENSMUSP00000039368,10090.ENSMUSP00000045693,10090.ENSMUSP00000058754,10090.ENSMUSP00000068974,10090.ENSMUSP00000071720,10090.ENSMUSP00000077273,10090.ENSMUSP00000077446,10090.ENSMUSP00000079553,10090.ENSMUSP00000095392,10090.ENSMUSP00000097066,10090.ENSMUSP00000097908,10090.ENSMUSP00000097919,10090.ENSMUSP00000099898,10090.ENSMUSP00000101638…	Cask,Phldb1,Ptprf,Cobl,Abi2,Ncor1,Camk2g,Asph,Mff,Sgip1,Dst,Sorbs1,Nsmf,Mapt,Ptprd,Bai2,Lphn2,Camk2b,Clip1,C2cd5,Epb4.1l3,Kif1a,Macf1,Sorbs2,Mef2c,Nrxn1,Clasp1
GO Process	GO:0006996	Organelle organization	30	3066	0.51	1.34e-06	10090.ENSMUSP00000036181,10090.ENSMUSP00000038216,10090.ENSMUSP00000045693,10090.ENSMUSP00000058754,10090.ENSMUSP00000066181,10090.ENSMUSP00000068974,10090.ENSMUSP00000077446,10090.ENSMUSP00000078336,10090.ENSMUSP00000083073,10090.ENSMUSP00000088456,10090.ENSMUSP00000090089,10090.ENSMUSP00000092157,10090.ENSMUSP00000095392,10090.ENSMUSP00000097066,10090.ENSMUSP00000097919,10090.ENSMUSP00000101595…	Myo6,Emsy,Cobl,Abi2,Immt,Ncor1,Mff,Ablim1,Cadm1,Dap3,Ank3,Sec31a,Dst,Sorbs1,Mapt,Epb4.1,Camk2b,Cdc42bpa,Clip1,C2cd5,Pbrm1,Epb4.1l3,Nrxn2,Abi1,Macf1,Sorbs2,Ablim2,Nrxn1,Clasp1,Agfg1
GO Process	GO:0016043	Cellular component organization	37	4769	0.41	2.66e-06	10090.ENSMUSP00000036181,10090.ENSMUSP00000038216,10090.ENSMUSP00000039368,10090.ENSMUSP00000043765,10090.ENSMUSP00000045693,10090.ENSMUSP00000058754,10090.ENSMUSP00000066181,10090.ENSMUSP00000068974,10090.ENSMUSP00000077446,10090.ENSMUSP00000078336,10090.ENSMUSP00000079553,10090.ENSMUSP00000083073,10090.ENSMUSP00000088456,10090.ENSMUSP00000090089,10090.ENSMUSP00000092157,10090.ENSMUSP00000095392…	Myo6,Emsy,Ptprf,Ank2,Cobl,Abi2,Immt,Ncor1,Mff,Ablim1,Sgip1,Cadm1,Dap3,Ank3,Sec31a,Dst,Sorbs1,Mapt,Ptprd,Epb4.1,Lphn2,Tenm4,Camk2b,Cdc42bpa,Clip1,Ppfibp1,C2cd5,Pbrm1,Epb4.1l3,Nrxn2,Abi1,Macf1,Sorbs2,Ablim2,Nrxn1,Clasp1,Agfg1
GO Process	GO:0034329	Cell junction assembly	10	228	1.16	2.69e-06	10090.ENSMUSP00000036181,10090.ENSMUSP00000058754,10090.ENSMUSP00000083073,10090.ENSMUSP00000095392,10090.ENSMUSP00000097066,10090.ENSMUSP00000097919,10090.ENSMUSP00000099898,10090.ENSMUSP00000108300,10090.ENSMUSP00000109089,10090.ENSMUSP00000134402	Myo6,Abi2,Cadm1,Dst,Sorbs1,Mapt,Ptprd,Epb4.1l3,Nrxn2,Nrxn1
GO Process	GO:0009987	Cellular process	62	13330	0.18	3.1e-06	10090.ENSMUSP00000032088,10090.ENSMUSP00000033321,10090.ENSMUSP00000036181,10090.ENSMUSP00000038216,10090.ENSMUSP00000039368,10090.ENSMUSP00000043765,10090.ENSMUSP00000045693,10090.ENSMUSP00000049625,10090.ENSMUSP00000055000,10090.ENSMUSP00000058754,10090.ENSMUSP00000059000,10090.ENSMUSP00000063001,10090.ENSMUSP00000063784,10090.ENSMUSP00000066181,10090.ENSMUSP00000068974,10090.ENSMUSP00000070572…	Zfml,Cask,Myo6,Emsy,Ptprf,Ank2,Cobl,Gtf2i,Adam22,Abi2,Synrg,Wnk1,Adcyap1r1,Immt,Ncor1,Ctage5,Camk2g,Asph,Mff,Ablim1,Sgip1,Cadm1,Kif21a,Magi1,Dap3,Ank3,Sec31a,Dst,Sorbs1,Nsmf,Mapt,Mpdz,Ptprd,Epb4.1,Bai2,Lphn2,Tenm4,Camk2b,Ppip5k1,Mcf2l,Cdc42bpa,Clip1,Ppfibp1,C2cd5,Pbrm1,Epb4.1l3,Cacna1c,Kif1a,Nrxn2,Fnbp1,Slmap,Abi1,Macf1,Crem,Sorbs2,Ablim2,Mef2c,Nrxn1,Anks1b,Clasp1,Ktn1,Agfg1
GO Process	GO:0048522	Positive regulation of cellular process	39	5407	0.38	4.4e-06	10090.ENSMUSP00000033321,10090.ENSMUSP00000034611,10090.ENSMUSP00000036181,10090.ENSMUSP00000039368,10090.ENSMUSP00000043765,10090.ENSMUSP00000045693,10090.ENSMUSP00000045913,10090.ENSMUSP00000058754,10090.ENSMUSP00000063001,10090.ENSMUSP00000063784,10090.ENSMUSP00000068974,10090.ENSMUSP00000077273,10090.ENSMUSP00000077446,10090.ENSMUSP00000078336,10090.ENSMUSP00000079553,10090.ENSMUSP00000083073…	Cask,Phldb1,Myo6,Ptprf,Ank2,Cobl,Iqce,Abi2,Wnk1,Adcyap1r1,Ncor1,Asph,Mff,Ablim1,Sgip1,Cadm1,Magi1,Ank3,Sorbs1,Nsmf,Mapt,Ptprd,Epb4.1,Bai2,Lphn2,Tenm4,Camk2b,Mcf2l,Clip1,C2cd5,Pbrm1,Cacna1c,Abi1,Macf1,Crem,Ablim2,Mef2c,Nrxn1,Clasp1
GO Process	GO:0048856	Anatomical structure development	38	5258	0.38	7.17e-06	10090.ENSMUSP00000033321,10090.ENSMUSP00000036181,10090.ENSMUSP00000039368,10090.ENSMUSP00000043765,10090.ENSMUSP00000045693,10090.ENSMUSP00000045913,10090.ENSMUSP00000055000,10090.ENSMUSP00000058754,10090.ENSMUSP00000063784,10090.ENSMUSP00000066181,10090.ENSMUSP00000068974,10090.ENSMUSP00000071720,10090.ENSMUSP00000077273,10090.ENSMUSP00000077446,10090.ENSMUSP00000078336,10090.ENSMUSP00000083073…	Cask,Myo6,Ptprf,Ank2,Cobl,Iqce,Adam22,Abi2,Adcyap1r1,Immt,Ncor1,Camk2g,Asph,Mff,Ablim1,Cadm1,Ank3,Dst,Nsmf,Mapt,Mpdz,Ptprd,Bai2,Lphn2,Tenm4,Camk2b,Pbrm1,Epb4.1l3,Cacna1c,Kif1a,Nrxn2,Fnbp1,Abi1,Macf1,Sorbs2,Mef2c,Nrxn1,Agfg1
GO Process	GO:0050773	Regulation of dendrite development	9	193	1.19	7.6e-06	10090.ENSMUSP00000033321,10090.ENSMUSP00000039368,10090.ENSMUSP00000045693,10090.ENSMUSP00000058754,10090.ENSMUSP00000097908,10090.ENSMUSP00000099898,10090.ENSMUSP00000105438,10090.ENSMUSP00000108582,10090.ENSMUSP00000132547	Cask,Ptprf,Cobl,Abi2,Nsmf,Ptprd,Camk2b,Kif1a,Mef2c
GO Process	GO:0030029	Actin filament-based process	13	551	0.89	8.67e-06	10090.ENSMUSP00000036181,10090.ENSMUSP00000043765,10090.ENSMUSP00000045693,10090.ENSMUSP00000058754,10090.ENSMUSP00000097066,10090.ENSMUSP00000101595,10090.ENSMUSP00000105438,10090.ENSMUSP00000106746,10090.ENSMUSP00000108300,10090.ENSMUSP00000108413,10090.ENSMUSP00000118491,10090.ENSMUSP00000121619,10090.ENSMUSP00000123525	Myo6,Ank2,Cobl,Abi2,Sorbs1,Epb4.1,Camk2b,Cdc42bpa,Epb4.1l3,Cacna1c,Abi1,Sorbs2,Ablim2
GO Process	GO:0032502	Developmental process	39	5629	0.36	1.08e-05	10090.ENSMUSP00000033321,10090.ENSMUSP00000036181,10090.ENSMUSP00000039368,10090.ENSMUSP00000043765,10090.ENSMUSP00000045693,10090.ENSMUSP00000045913,10090.ENSMUSP00000055000,10090.ENSMUSP00000058754,10090.ENSMUSP00000063784,10090.ENSMUSP00000066181,10090.ENSMUSP00000068974,10090.ENSMUSP00000071720,10090.ENSMUSP00000077273,10090.ENSMUSP00000077446,10090.ENSMUSP00000078336,10090.ENSMUSP00000083073…	Cask,Myo6,Ptprf,Ank2,Cobl,Iqce,Adam22,Abi2,Adcyap1r1,Immt,Ncor1,Camk2g,Asph,Mff,Ablim1,Cadm1,Ank3,Dst,Nsmf,Mapt,Mpdz,Ptprd,Bai2,Lphn2,Tenm4,Camk2b,Pbrm1,Epb4.1l3,Cacna1c,Kif1a,Nrxn2,Fnbp1,Abi1,Macf1,Crem,Sorbs2,Mef2c,Nrxn1,Agfg1
GO Process	GO:0060341	Regulation of cellular localization	17	1083	0.71	1.27e-05	10090.ENSMUSP00000033321,10090.ENSMUSP00000036181,10090.ENSMUSP00000043765,10090.ENSMUSP00000063784,10090.ENSMUSP00000071720,10090.ENSMUSP00000077273,10090.ENSMUSP00000077446,10090.ENSMUSP00000090089,10090.ENSMUSP00000097066,10090.ENSMUSP00000097919,10090.ENSMUSP00000101595,10090.ENSMUSP00000105438,10090.ENSMUSP00000107388,10090.ENSMUSP00000108413,10090.ENSMUSP00000121619,10090.ENSMUSP00000132547…	Cask,Myo6,Ank2,Adcyap1r1,Camk2g,Asph,Mff,Ank3,Sorbs1,Mapt,Epb4.1,Camk2b,C2cd5,Cacna1c,Sorbs2,Mef2c,Nrxn1
GO Process	GO:0050793	Regulation of developmental process	26	2669	0.51	1.63e-05	10090.ENSMUSP00000033321,10090.ENSMUSP00000034611,10090.ENSMUSP00000039368,10090.ENSMUSP00000045693,10090.ENSMUSP00000049625,10090.ENSMUSP00000058754,10090.ENSMUSP00000063001,10090.ENSMUSP00000068974,10090.ENSMUSP00000071720,10090.ENSMUSP00000077446,10090.ENSMUSP00000079553,10090.ENSMUSP00000097908,10090.ENSMUSP00000097919,10090.ENSMUSP00000099898,10090.ENSMUSP00000101595,10090.ENSMUSP00000101638…	Cask,Phldb1,Ptprf,Cobl,Gtf2i,Abi2,Wnk1,Ncor1,Camk2g,Mff,Sgip1,Nsmf,Mapt,Ptprd,Epb4.1,Bai2,Lphn2,Tenm4,Camk2b,Epb4.1l3,Cacna1c,Kif1a,Macf1,Mef2c,Nrxn1,Clasp1
GO Process	GO:0099536	Synaptic signaling	11	390	0.97	1.84e-05	10090.ENSMUSP00000036181,10090.ENSMUSP00000083073,10090.ENSMUSP00000097066,10090.ENSMUSP00000097908,10090.ENSMUSP00000108413,10090.ENSMUSP00000109089,10090.ENSMUSP00000118491,10090.ENSMUSP00000121619,10090.ENSMUSP00000132547,10090.ENSMUSP00000134402,10090.ENSMUSP00000138539	Myo6,Cadm1,Sorbs1,Nsmf,Cacna1c,Nrxn2,Abi1,Sorbs2,Mef2c,Nrxn1,Anks1b
GO Process	GO:0022008	Neurogenesis	21	1784	0.59	2.32e-05	10090.ENSMUSP00000033321,10090.ENSMUSP00000036181,10090.ENSMUSP00000039368,10090.ENSMUSP00000045693,10090.ENSMUSP00000055000,10090.ENSMUSP00000058754,10090.ENSMUSP00000071720,10090.ENSMUSP00000078336,10090.ENSMUSP00000090089,10090.ENSMUSP00000095392,10090.ENSMUSP00000097908,10090.ENSMUSP00000097919,10090.ENSMUSP00000099898,10090.ENSMUSP00000102783,10090.ENSMUSP00000105438,10090.ENSMUSP00000108300…	Cask,Myo6,Ptprf,Cobl,Adam22,Abi2,Camk2g,Ablim1,Ank3,Dst,Nsmf,Mapt,Ptprd,Tenm4,Camk2b,Epb4.1l3,Kif1a,Abi1,Macf1,Mef2c,Nrxn1
GO Process	GO:0065007	Biological regulation	54	10591	0.22	2.33e-05	10090.ENSMUSP00000033321,10090.ENSMUSP00000034611,10090.ENSMUSP00000036181,10090.ENSMUSP00000038216,10090.ENSMUSP00000039368,10090.ENSMUSP00000043765,10090.ENSMUSP00000045693,10090.ENSMUSP00000045913,10090.ENSMUSP00000049625,10090.ENSMUSP00000055000,10090.ENSMUSP00000058754,10090.ENSMUSP00000063001,10090.ENSMUSP00000063784,10090.ENSMUSP00000066181,10090.ENSMUSP00000068974,10090.ENSMUSP00000070572…	Cask,Phldb1,Myo6,Emsy,Ptprf,Ank2,Cobl,Iqce,Gtf2i,Adam22,Abi2,Wnk1,Adcyap1r1,Immt,Ncor1,Ctage5,Camk2g,Asph,Mff,Ablim1,Sgip1,Cadm1,Magi1,Ank3,Dst,Sorbs1,Nsmf,Mapt,Ptprd,Epb4.1,Bai2,Lphn2,Tenm4,Camk2b,Mcf2l,Cdc42bpa,Clip1,C2cd5,Pbrm1,Epb4.1l3,Cacna1c,Kif1a,Nrxn2,Slmap,Abi1,Macf1,Crem,Sorbs2,Ablim2,Mef2c,Nrxn1,Anks1b,Clasp1,Agfg1
GO Process	GO:0065008	Regulation of biological quality	31	3822	0.43	2.33e-05	10090.ENSMUSP00000033321,10090.ENSMUSP00000036181,10090.ENSMUSP00000039368,10090.ENSMUSP00000043765,10090.ENSMUSP00000049625,10090.ENSMUSP00000055000,10090.ENSMUSP00000058754,10090.ENSMUSP00000063001,10090.ENSMUSP00000063784,10090.ENSMUSP00000066181,10090.ENSMUSP00000068974,10090.ENSMUSP00000070572,10090.ENSMUSP00000077273,10090.ENSMUSP00000079553,10090.ENSMUSP00000090089,10090.ENSMUSP00000097066…	Cask,Myo6,Ptprf,Ank2,Gtf2i,Adam22,Abi2,Wnk1,Adcyap1r1,Immt,Ncor1,Ctage5,Asph,Sgip1,Ank3,Sorbs1,Nsmf,Mapt,Ptprd,Epb4.1,Bai2,Lphn2,Camk2b,Epb4.1l3,Cacna1c,Kif1a,Nrxn2,Slmap,Sorbs2,Mef2c,Nrxn1
GO Process	GO:0048699	Generation of neurons	20	1660	0.6	3.16e-05	10090.ENSMUSP00000033321,10090.ENSMUSP00000036181,10090.ENSMUSP00000039368,10090.ENSMUSP00000045693,10090.ENSMUSP00000058754,10090.ENSMUSP00000071720,10090.ENSMUSP00000078336,10090.ENSMUSP00000090089,10090.ENSMUSP00000095392,10090.ENSMUSP00000097908,10090.ENSMUSP00000097919,10090.ENSMUSP00000099898,10090.ENSMUSP00000102783,10090.ENSMUSP00000105438,10090.ENSMUSP00000108300,10090.ENSMUSP00000108582…	Cask,Myo6,Ptprf,Cobl,Abi2,Camk2g,Ablim1,Ank3,Dst,Nsmf,Mapt,Ptprd,Tenm4,Camk2b,Epb4.1l3,Kif1a,Abi1,Macf1,Mef2c,Nrxn1
GO Process	GO:0072657	Protein localization to membrane	11	427	0.93	3.54e-05	10090.ENSMUSP00000033321,10090.ENSMUSP00000043765,10090.ENSMUSP00000055000,10090.ENSMUSP00000090089,10090.ENSMUSP00000107192,10090.ENSMUSP00000107388,10090.ENSMUSP00000108300,10090.ENSMUSP00000109089,10090.ENSMUSP00000117816,10090.ENSMUSP00000119600,10090.ENSMUSP00000134402	Cask,Ank2,Adam22,Ank3,Clip1,C2cd5,Epb4.1l3,Nrxn2,Slmap,Macf1,Nrxn1
GO Process	GO:1990778	Protein localization to cell periphery	9	247	1.08	3.54e-05	10090.ENSMUSP00000033321,10090.ENSMUSP00000043765,10090.ENSMUSP00000055000,10090.ENSMUSP00000090089,10090.ENSMUSP00000107192,10090.ENSMUSP00000107388,10090.ENSMUSP00000108300,10090.ENSMUSP00000117816,10090.ENSMUSP00000119600	Cask,Ank2,Adam22,Ank3,Clip1,C2cd5,Epb4.1l3,Slmap,Macf1
GO Process	GO:0007275	Multicellular organism development	35	4921	0.37	4.02e-05	10090.ENSMUSP00000033321,10090.ENSMUSP00000036181,10090.ENSMUSP00000039368,10090.ENSMUSP00000045693,10090.ENSMUSP00000045913,10090.ENSMUSP00000055000,10090.ENSMUSP00000058754,10090.ENSMUSP00000063784,10090.ENSMUSP00000068974,10090.ENSMUSP00000071720,10090.ENSMUSP00000077273,10090.ENSMUSP00000078336,10090.ENSMUSP00000083073,10090.ENSMUSP00000090089,10090.ENSMUSP00000095392,10090.ENSMUSP00000097908…	Cask,Myo6,Ptprf,Cobl,Iqce,Adam22,Abi2,Adcyap1r1,Ncor1,Camk2g,Asph,Ablim1,Cadm1,Ank3,Dst,Nsmf,Mapt,Mpdz,Ptprd,Bai2,Lphn2,Tenm4,Camk2b,Pbrm1,Epb4.1l3,Cacna1c,Kif1a,Nrxn2,Fnbp1,Abi1,Macf1,Sorbs2,Mef2c,Nrxn1,Agfg1
GO Process	GO:0048814	Regulation of dendrite morphogenesis	7	117	1.29	4.02e-05	10090.ENSMUSP00000033321,10090.ENSMUSP00000039368,10090.ENSMUSP00000058754,10090.ENSMUSP00000097908,10090.ENSMUSP00000099898,10090.ENSMUSP00000105438,10090.ENSMUSP00000108582	Cask,Ptprf,Abi2,Nsmf,Ptprd,Camk2b,Kif1a
GO Process	GO:0032501	Multicellular organismal process	40	6272	0.32	4.04e-05	10090.ENSMUSP00000033321,10090.ENSMUSP00000036181,10090.ENSMUSP00000039368,10090.ENSMUSP00000043765,10090.ENSMUSP00000045693,10090.ENSMUSP00000045913,10090.ENSMUSP00000055000,10090.ENSMUSP00000058754,10090.ENSMUSP00000063001,10090.ENSMUSP00000063784,10090.ENSMUSP00000068974,10090.ENSMUSP00000071720,10090.ENSMUSP00000077273,10090.ENSMUSP00000078336,10090.ENSMUSP00000079553,10090.ENSMUSP00000083073…	Cask,Myo6,Ptprf,Ank2,Cobl,Iqce,Adam22,Abi2,Wnk1,Adcyap1r1,Ncor1,Camk2g,Asph,Ablim1,Sgip1,Cadm1,Ank3,Dst,Nsmf,Mapt,Mpdz,Ptprd,Bai2,Lphn2,Tenm4,Camk2b,Pbrm1,Epb4.1l3,Cacna1c,Kif1a,Nrxn2,Fnbp1,Slmap,Abi1,Macf1,Crem,Sorbs2,Mef2c,Nrxn1,Agfg1
GO Process	GO:0048869	Cellular developmental process	30	3731	0.42	4.08e-05	10090.ENSMUSP00000033321,10090.ENSMUSP00000036181,10090.ENSMUSP00000039368,10090.ENSMUSP00000043765,10090.ENSMUSP00000045693,10090.ENSMUSP00000055000,10090.ENSMUSP00000058754,10090.ENSMUSP00000063784,10090.ENSMUSP00000066181,10090.ENSMUSP00000068974,10090.ENSMUSP00000071720,10090.ENSMUSP00000077446,10090.ENSMUSP00000078336,10090.ENSMUSP00000083073,10090.ENSMUSP00000090089,10090.ENSMUSP00000095392…	Cask,Myo6,Ptprf,Ank2,Cobl,Adam22,Abi2,Adcyap1r1,Immt,Ncor1,Camk2g,Mff,Ablim1,Cadm1,Ank3,Dst,Nsmf,Mapt,Ptprd,Tenm4,Camk2b,Pbrm1,Epb4.1l3,Kif1a,Abi1,Macf1,Sorbs2,Mef2c,Nrxn1,Agfg1
GO Process	GO:0051960	Regulation of nervous system development	16	1071	0.69	4.15e-05	10090.ENSMUSP00000033321,10090.ENSMUSP00000039368,10090.ENSMUSP00000045693,10090.ENSMUSP00000058754,10090.ENSMUSP00000071720,10090.ENSMUSP00000097908,10090.ENSMUSP00000097919,10090.ENSMUSP00000099898,10090.ENSMUSP00000101638,10090.ENSMUSP00000101734,10090.ENSMUSP00000102783,10090.ENSMUSP00000105438,10090.ENSMUSP00000108582,10090.ENSMUSP00000119600,10090.ENSMUSP00000132547,10090.ENSMUSP00000134402	Cask,Ptprf,Cobl,Abi2,Camk2g,Nsmf,Mapt,Ptprd,Bai2,Lphn2,Tenm4,Camk2b,Kif1a,Macf1,Mef2c,Nrxn1
GO Process	GO:0051130	Positive regulation of cellular component organization	17	1236	0.66	4.79e-05	10090.ENSMUSP00000033321,10090.ENSMUSP00000034611,10090.ENSMUSP00000039368,10090.ENSMUSP00000045693,10090.ENSMUSP00000058754,10090.ENSMUSP00000068974,10090.ENSMUSP00000077446,10090.ENSMUSP00000079553,10090.ENSMUSP00000097919,10090.ENSMUSP00000099898,10090.ENSMUSP00000101638,10090.ENSMUSP00000101734,10090.ENSMUSP00000105438,10090.ENSMUSP00000107192,10090.ENSMUSP00000107388,10090.ENSMUSP00000134402…	Cask,Phldb1,Ptprf,Cobl,Abi2,Ncor1,Mff,Sgip1,Mapt,Ptprd,Bai2,Lphn2,Camk2b,Clip1,C2cd5,Nrxn1,Clasp1
GO Process	GO:0097435	Supramolecular fiber organization	11	469	0.89	6.91e-05	10090.ENSMUSP00000036181,10090.ENSMUSP00000045693,10090.ENSMUSP00000058754,10090.ENSMUSP00000095392,10090.ENSMUSP00000097066,10090.ENSMUSP00000097919,10090.ENSMUSP00000107192,10090.ENSMUSP00000118491,10090.ENSMUSP00000121619,10090.ENSMUSP00000140019,10090.ENSMUSP00000140785	Myo6,Cobl,Abi2,Dst,Sorbs1,Mapt,Clip1,Abi1,Sorbs2,Clasp1,Agfg1
GO Process	GO:1905475	Regulation of protein localization to membrane	8	199	1.12	7.28e-05	10090.ENSMUSP00000071720,10090.ENSMUSP00000077446,10090.ENSMUSP00000090089,10090.ENSMUSP00000097066,10090.ENSMUSP00000105438,10090.ENSMUSP00000107388,10090.ENSMUSP00000121619,10090.ENSMUSP00000134402	Camk2g,Mff,Ank3,Sorbs1,Camk2b,C2cd5,Sorbs2,Nrxn1
GO Process	GO:0007416	Synapse assembly	6	81	1.39	8.69e-05	10090.ENSMUSP00000036181,10090.ENSMUSP00000083073,10090.ENSMUSP00000097919,10090.ENSMUSP00000099898,10090.ENSMUSP00000109089,10090.ENSMUSP00000134402	Myo6,Cadm1,Mapt,Ptprd,Nrxn2,Nrxn1
GO Process	GO:0010975	Regulation of neuron projection development	12	607	0.81	0.0001	10090.ENSMUSP00000033321,10090.ENSMUSP00000039368,10090.ENSMUSP00000045693,10090.ENSMUSP00000058754,10090.ENSMUSP00000071720,10090.ENSMUSP00000097908,10090.ENSMUSP00000097919,10090.ENSMUSP00000099898,10090.ENSMUSP00000105438,10090.ENSMUSP00000108582,10090.ENSMUSP00000119600,10090.ENSMUSP00000132547	Cask,Ptprf,Cobl,Abi2,Camk2g,Nsmf,Mapt,Ptprd,Camk2b,Kif1a,Macf1,Mef2c
GO Process	GO:0030036	Actin cytoskeleton organization	11	496	0.86	0.0001	10090.ENSMUSP00000036181,10090.ENSMUSP00000045693,10090.ENSMUSP00000058754,10090.ENSMUSP00000097066,10090.ENSMUSP00000101595,10090.ENSMUSP00000105438,10090.ENSMUSP00000106746,10090.ENSMUSP00000108300,10090.ENSMUSP00000118491,10090.ENSMUSP00000121619,10090.ENSMUSP00000123525	Myo6,Cobl,Abi2,Sorbs1,Epb4.1,Camk2b,Cdc42bpa,Epb4.1l3,Abi1,Sorbs2,Ablim2
GO Process	GO:0032989	Cellular component morphogenesis	12	611	0.81	0.0001	10090.ENSMUSP00000045693,10090.ENSMUSP00000066181,10090.ENSMUSP00000077446,10090.ENSMUSP00000078336,10090.ENSMUSP00000090089,10090.ENSMUSP00000095392,10090.ENSMUSP00000097919,10090.ENSMUSP00000102783,10090.ENSMUSP00000105438,10090.ENSMUSP00000108300,10090.ENSMUSP00000118491,10090.ENSMUSP00000140785	Cobl,Immt,Mff,Ablim1,Ank3,Dst,Mapt,Tenm4,Camk2b,Epb4.1l3,Abi1,Agfg1							color	GO term	# genes	description	=-LOG(FDR)	#obs/bckgr	strength	FDR
GO Process	GO:0051179	Localization	33	4646	0.37	0.0001	10090.ENSMUSP00000033321,10090.ENSMUSP00000036181,10090.ENSMUSP00000039368,10090.ENSMUSP00000043765,10090.ENSMUSP00000055000,10090.ENSMUSP00000058754,10090.ENSMUSP00000059000,10090.ENSMUSP00000063001,10090.ENSMUSP00000070572,10090.ENSMUSP00000071720,10090.ENSMUSP00000077273,10090.ENSMUSP00000077446,10090.ENSMUSP00000079553,10090.ENSMUSP00000083073,10090.ENSMUSP00000090089,10090.ENSMUSP00000092157…	Cask,Myo6,Ptprf,Ank2,Adam22,Abi2,Synrg,Wnk1,Ctage5,Camk2g,Asph,Mff,Sgip1,Cadm1,Ank3,Sec31a,Dst,Mapt,Camk2b,Cdc42bpa,Clip1,C2cd5,Epb4.1l3,Cacna1c,Kif1a,Nrxn2,Fnbp1,Slmap,Macf1,Mef2c,Nrxn1,Anks1b,Clasp1							RED	GO:0007399	28	nervous system development	6.47366	28 of 2358	0.59	3.36e-07
GO Process	GO:0009653	Anatomical structure morphogenesis	22	2244	0.51	0.00013	10090.ENSMUSP00000036181,10090.ENSMUSP00000045693,10090.ENSMUSP00000045913,10090.ENSMUSP00000058754,10090.ENSMUSP00000066181,10090.ENSMUSP00000077273,10090.ENSMUSP00000077446,10090.ENSMUSP00000078336,10090.ENSMUSP00000083073,10090.ENSMUSP00000090089,10090.ENSMUSP00000095392,10090.ENSMUSP00000097919,10090.ENSMUSP00000102783,10090.ENSMUSP00000105438,10090.ENSMUSP00000107727,10090.ENSMUSP00000108300…	Myo6,Cobl,Iqce,Abi2,Immt,Asph,Mff,Ablim1,Cadm1,Ank3,Dst,Mapt,Tenm4,Camk2b,Pbrm1,Epb4.1l3,Cacna1c,Abi1,Macf1,Mef2c,Nrxn1,Agfg1							Blue	GO:0050808	12	synapse organization	6.30803	12 of 303	1.12	4.92e-07
GO Process	GO:0098926	Postsynaptic signal transduction	5	47	1.54	0.00015	10090.ENSMUSP00000097066,10090.ENSMUSP00000097908,10090.ENSMUSP00000118491,10090.ENSMUSP00000121619,10090.ENSMUSP00000138539	Sorbs1,Nsmf,Abi1,Sorbs2,Anks1b							green	GO:0099175	9	regulation of postsynapse organization	6.03386	9 of 130	1.36	9.25e-07
GO Process	GO:0022604	Regulation of cell morphogenesis	11	528	0.84	0.00017	10090.ENSMUSP00000033321,10090.ENSMUSP00000039368,10090.ENSMUSP00000058754,10090.ENSMUSP00000097908,10090.ENSMUSP00000097919,10090.ENSMUSP00000099898,10090.ENSMUSP00000101595,10090.ENSMUSP00000105438,10090.ENSMUSP00000108300,10090.ENSMUSP00000108582,10090.ENSMUSP00000119600	Cask,Ptprf,Abi2,Nsmf,Mapt,Ptprd,Epb4.1,Camk2b,Epb4.1l3,Kif1a,Macf1							yellow	GO:0098794	25	postsynapse	15.6946	25 of 761	1.03	2.02e-16
GO Process	GO:0051962	Positive regulation of nervous system development	12	651	0.78	0.00018	10090.ENSMUSP00000033321,10090.ENSMUSP00000039368,10090.ENSMUSP00000045693,10090.ENSMUSP00000097908,10090.ENSMUSP00000097919,10090.ENSMUSP00000099898,10090.ENSMUSP00000101638,10090.ENSMUSP00000101734,10090.ENSMUSP00000102783,10090.ENSMUSP00000105438,10090.ENSMUSP00000132547,10090.ENSMUSP00000134402	Cask,Ptprf,Cobl,Nsmf,Mapt,Ptprd,Bai2,Lphn2,Tenm4,Camk2b,Mef2c,Nrxn1							turquoise	PMID:30733148	6	(2019) Axonogenesis Is Coordinated by Neuron-Specific Alternative Splicing Programming and Splicing Regulator PTBP2.	2.76955	6 of 29	1.83	0.0017
GO Process	GO:0050794	Regulation of cellular process	49	9541	0.23	0.00019	10090.ENSMUSP00000033321,10090.ENSMUSP00000034611,10090.ENSMUSP00000036181,10090.ENSMUSP00000038216,10090.ENSMUSP00000039368,10090.ENSMUSP00000043765,10090.ENSMUSP00000045693,10090.ENSMUSP00000045913,10090.ENSMUSP00000058754,10090.ENSMUSP00000063001,10090.ENSMUSP00000063784,10090.ENSMUSP00000068974,10090.ENSMUSP00000071720,10090.ENSMUSP00000077273,10090.ENSMUSP00000077446,10090.ENSMUSP00000078336…	Cask,Phldb1,Myo6,Emsy,Ptprf,Ank2,Cobl,Iqce,Abi2,Wnk1,Adcyap1r1,Ncor1,Camk2g,Asph,Mff,Ablim1,Sgip1,Cadm1,Magi1,Ank3,Dst,Sorbs1,Nsmf,Mapt,Ptprd,Epb4.1,Bai2,Lphn2,Tenm4,Camk2b,Mcf2l,Cdc42bpa,Clip1,C2cd5,Pbrm1,Epb4.1l3,Cacna1c,Kif1a,Nrxn2,Slmap,Abi1,Macf1,Crem,Sorbs2,Ablim2,Mef2c,Nrxn1,Anks1b,Clasp1							pink	CL:18324	9	mixed, incl. neurotransmitter receptor complex, and Protein-protein interactions at synapses	1.66555	9 of 175	1.23	0.0216
GO Process	GO:0051641	Cellular localization	21	2115	0.51	0.00019	10090.ENSMUSP00000033321,10090.ENSMUSP00000036181,10090.ENSMUSP00000043765,10090.ENSMUSP00000055000,10090.ENSMUSP00000070572,10090.ENSMUSP00000077446,10090.ENSMUSP00000090089,10090.ENSMUSP00000092157,10090.ENSMUSP00000095392,10090.ENSMUSP00000097919,10090.ENSMUSP00000106746,10090.ENSMUSP00000107192,10090.ENSMUSP00000107388,10090.ENSMUSP00000108300,10090.ENSMUSP00000108413,10090.ENSMUSP00000108582…	Cask,Myo6,Ank2,Adam22,Ctage5,Mff,Ank3,Sec31a,Dst,Mapt,Cdc42bpa,Clip1,C2cd5,Epb4.1l3,Cacna1c,Kif1a,Nrxn2,Slmap,Macf1,Nrxn1,Clasp1							dark green	CL:18326	8	mixed, incl. neurotransmitter receptor complex, and Neurexins and neuroligins	1.64975	8 of 131	1.3	0.0224
GO Process	GO:0120035	Regulation of plasma membrane bounded cell projection organization	13	788	0.73	0.00019	10090.ENSMUSP00000033321,10090.ENSMUSP00000039368,10090.ENSMUSP00000045693,10090.ENSMUSP00000058754,10090.ENSMUSP00000071720,10090.ENSMUSP00000097908,10090.ENSMUSP00000097919,10090.ENSMUSP00000099898,10090.ENSMUSP00000105438,10090.ENSMUSP00000108582,10090.ENSMUSP00000119600,10090.ENSMUSP00000132547,10090.ENSMUSP00000134402	Cask,Ptprf,Cobl,Abi2,Camk2g,Nsmf,Mapt,Ptprd,Camk2b,Kif1a,Macf1,Mef2c,Nrxn1							orange	WP1983	7	Splicing factor NOVA regulated synaptic proteins	6.70333	7 of 41	1.75	1.98e-07
GO Process	GO:0048731	System development	31	4350	0.37	0.00022	10090.ENSMUSP00000033321,10090.ENSMUSP00000036181,10090.ENSMUSP00000039368,10090.ENSMUSP00000045693,10090.ENSMUSP00000055000,10090.ENSMUSP00000058754,10090.ENSMUSP00000068974,10090.ENSMUSP00000071720,10090.ENSMUSP00000078336,10090.ENSMUSP00000083073,10090.ENSMUSP00000090089,10090.ENSMUSP00000095392,10090.ENSMUSP00000097908,10090.ENSMUSP00000097919,10090.ENSMUSP00000099894,10090.ENSMUSP00000099898…	Cask,Myo6,Ptprf,Cobl,Adam22,Abi2,Ncor1,Camk2g,Ablim1,Cadm1,Ank3,Dst,Nsmf,Mapt,Mpdz,Ptprd,Bai2,Lphn2,Tenm4,Camk2b,Pbrm1,Epb4.1l3,Cacna1c,Kif1a,Nrxn2,Fnbp1,Abi1,Macf1,Sorbs2,Mef2c,Nrxn1							dark violet	KW-0597	57	Phosphoprotein	14.1959	57 of 7551	0.4	6.37e-15
GO Process	GO:0050789	Regulation of biological process	50	9973	0.22	0.00025	10090.ENSMUSP00000033321,10090.ENSMUSP00000034611,10090.ENSMUSP00000036181,10090.ENSMUSP00000038216,10090.ENSMUSP00000039368,10090.ENSMUSP00000043765,10090.ENSMUSP00000045693,10090.ENSMUSP00000045913,10090.ENSMUSP00000049625,10090.ENSMUSP00000058754,10090.ENSMUSP00000063001,10090.ENSMUSP00000063784,10090.ENSMUSP00000068974,10090.ENSMUSP00000071720,10090.ENSMUSP00000077273,10090.ENSMUSP00000077446…	Cask,Phldb1,Myo6,Emsy,Ptprf,Ank2,Cobl,Iqce,Gtf2i,Abi2,Wnk1,Adcyap1r1,Ncor1,Camk2g,Asph,Mff,Ablim1,Sgip1,Cadm1,Magi1,Ank3,Dst,Sorbs1,Nsmf,Mapt,Ptprd,Epb4.1,Bai2,Lphn2,Tenm4,Camk2b,Mcf2l,Cdc42bpa,Clip1,C2cd5,Pbrm1,Epb4.1l3,Cacna1c,Kif1a,Nrxn2,Slmap,Abi1,Macf1,Crem,Sorbs2,Ablim2,Mef2c,Nrxn1,Anks1b,Clasp1
GO Process	GO:0051239	Regulation of multicellular organismal process	26	3205	0.43	0.00025	10090.ENSMUSP00000033321,10090.ENSMUSP00000034611,10090.ENSMUSP00000039368,10090.ENSMUSP00000043765,10090.ENSMUSP00000045693,10090.ENSMUSP00000049625,10090.ENSMUSP00000058754,10090.ENSMUSP00000063001,10090.ENSMUSP00000068974,10090.ENSMUSP00000071720,10090.ENSMUSP00000079553,10090.ENSMUSP00000083073,10090.ENSMUSP00000097908,10090.ENSMUSP00000097919,10090.ENSMUSP00000099898,10090.ENSMUSP00000101595…	Cask,Phldb1,Ptprf,Ank2,Cobl,Gtf2i,Abi2,Wnk1,Ncor1,Camk2g,Sgip1,Cadm1,Nsmf,Mapt,Ptprd,Epb4.1,Bai2,Lphn2,Tenm4,Camk2b,Cacna1c,Kif1a,Macf1,Mef2c,Nrxn1,Clasp1
GO Process	GO:0022607	Cellular component assembly	20	1983	0.52	0.00026	10090.ENSMUSP00000036181,10090.ENSMUSP00000045693,10090.ENSMUSP00000058754,10090.ENSMUSP00000068974,10090.ENSMUSP00000078336,10090.ENSMUSP00000079553,10090.ENSMUSP00000083073,10090.ENSMUSP00000090089,10090.ENSMUSP00000095392,10090.ENSMUSP00000097066,10090.ENSMUSP00000097919,10090.ENSMUSP00000099898,10090.ENSMUSP00000101595,10090.ENSMUSP00000102783,10090.ENSMUSP00000108300,10090.ENSMUSP00000109089…	Myo6,Cobl,Abi2,Ncor1,Ablim1,Sgip1,Cadm1,Ank3,Dst,Sorbs1,Mapt,Ptprd,Epb4.1,Tenm4,Epb4.1l3,Nrxn2,Ablim2,Nrxn1,Clasp1,Agfg1
GO Process	GO:0030154	Cell differentiation	28	3674	0.4	0.00026	10090.ENSMUSP00000033321,10090.ENSMUSP00000036181,10090.ENSMUSP00000039368,10090.ENSMUSP00000043765,10090.ENSMUSP00000045693,10090.ENSMUSP00000055000,10090.ENSMUSP00000058754,10090.ENSMUSP00000063784,10090.ENSMUSP00000068974,10090.ENSMUSP00000071720,10090.ENSMUSP00000078336,10090.ENSMUSP00000083073,10090.ENSMUSP00000090089,10090.ENSMUSP00000095392,10090.ENSMUSP00000097908,10090.ENSMUSP00000097919…	Cask,Myo6,Ptprf,Ank2,Cobl,Adam22,Abi2,Adcyap1r1,Ncor1,Camk2g,Ablim1,Cadm1,Ank3,Dst,Nsmf,Mapt,Ptprd,Tenm4,Camk2b,Pbrm1,Epb4.1l3,Kif1a,Abi1,Macf1,Sorbs2,Mef2c,Nrxn1,Agfg1
GO Process	GO:0007267	Cell-cell signaling	13	827	0.71	0.00027	10090.ENSMUSP00000036181,10090.ENSMUSP00000043765,10090.ENSMUSP00000083073,10090.ENSMUSP00000097066,10090.ENSMUSP00000097908,10090.ENSMUSP00000108413,10090.ENSMUSP00000109089,10090.ENSMUSP00000118491,10090.ENSMUSP00000119600,10090.ENSMUSP00000121619,10090.ENSMUSP00000132547,10090.ENSMUSP00000134402,10090.ENSMUSP00000138539	Myo6,Ank2,Cadm1,Sorbs1,Nsmf,Cacna1c,Nrxn2,Abi1,Macf1,Sorbs2,Mef2c,Nrxn1,Anks1b
GO Process	GO:0032879	Regulation of localization	24	2806	0.45	0.00029	10090.ENSMUSP00000033321,10090.ENSMUSP00000036181,10090.ENSMUSP00000043765,10090.ENSMUSP00000063001,10090.ENSMUSP00000063784,10090.ENSMUSP00000071720,10090.ENSMUSP00000077273,10090.ENSMUSP00000077446,10090.ENSMUSP00000079553,10090.ENSMUSP00000083073,10090.ENSMUSP00000090089,10090.ENSMUSP00000097066,10090.ENSMUSP00000097908,10090.ENSMUSP00000097919,10090.ENSMUSP00000101595,10090.ENSMUSP00000105438…	Cask,Myo6,Ank2,Wnk1,Adcyap1r1,Camk2g,Asph,Mff,Sgip1,Cadm1,Ank3,Sorbs1,Nsmf,Mapt,Epb4.1,Camk2b,C2cd5,Cacna1c,Slmap,Macf1,Sorbs2,Mef2c,Nrxn1,Clasp1
GO Process	GO:1903827	Regulation of cellular protein localization	11	576	0.8	0.00031	10090.ENSMUSP00000071720,10090.ENSMUSP00000077273,10090.ENSMUSP00000077446,10090.ENSMUSP00000090089,10090.ENSMUSP00000097066,10090.ENSMUSP00000097919,10090.ENSMUSP00000101595,10090.ENSMUSP00000105438,10090.ENSMUSP00000107388,10090.ENSMUSP00000121619,10090.ENSMUSP00000134402	Camk2g,Asph,Mff,Ank3,Sorbs1,Mapt,Epb4.1,Camk2b,C2cd5,Sorbs2,Nrxn1
GO Process	GO:0048666	Neuron development	13	855	0.7	0.00037	10090.ENSMUSP00000036181,10090.ENSMUSP00000039368,10090.ENSMUSP00000045693,10090.ENSMUSP00000058754,10090.ENSMUSP00000078336,10090.ENSMUSP00000090089,10090.ENSMUSP00000095392,10090.ENSMUSP00000097919,10090.ENSMUSP00000102783,10090.ENSMUSP00000108300,10090.ENSMUSP00000118491,10090.ENSMUSP00000132547,10090.ENSMUSP00000134402	Myo6,Ptprf,Cobl,Abi2,Ablim1,Ank3,Dst,Mapt,Tenm4,Epb4.1l3,Abi1,Mef2c,Nrxn1
GO Process	GO:0098901	Regulation of cardiac muscle cell action potential	4	25	1.72	0.00037	10090.ENSMUSP00000043765,10090.ENSMUSP00000090089,10090.ENSMUSP00000108413,10090.ENSMUSP00000117816	Ank2,Ank3,Cacna1c,Slmap
GO Process	GO:0051049	Regulation of transport	19	1862	0.53	0.0004	10090.ENSMUSP00000033321,10090.ENSMUSP00000036181,10090.ENSMUSP00000043765,10090.ENSMUSP00000063001,10090.ENSMUSP00000063784,10090.ENSMUSP00000077273,10090.ENSMUSP00000077446,10090.ENSMUSP00000079553,10090.ENSMUSP00000083073,10090.ENSMUSP00000090089,10090.ENSMUSP00000097066,10090.ENSMUSP00000097919,10090.ENSMUSP00000101595,10090.ENSMUSP00000107388,10090.ENSMUSP00000108413,10090.ENSMUSP00000117816…	Cask,Myo6,Ank2,Wnk1,Adcyap1r1,Asph,Mff,Sgip1,Cadm1,Ank3,Sorbs1,Mapt,Epb4.1,C2cd5,Cacna1c,Slmap,Mef2c,Nrxn1,Clasp1
GO Process	GO:0099560	Synaptic membrane adhesion	4	26	1.7	0.00041	10090.ENSMUSP00000039368,10090.ENSMUSP00000083073,10090.ENSMUSP00000099898,10090.ENSMUSP00000134402	Ptprf,Cadm1,Ptprd,Nrxn1
GO Process	GO:0061024	Membrane organization	11	603	0.78	0.00044	10090.ENSMUSP00000043765,10090.ENSMUSP00000066181,10090.ENSMUSP00000079553,10090.ENSMUSP00000090089,10090.ENSMUSP00000092157,10090.ENSMUSP00000099898,10090.ENSMUSP00000107192,10090.ENSMUSP00000107388,10090.ENSMUSP00000108300,10090.ENSMUSP00000109089,10090.ENSMUSP00000134402	Ank2,Immt,Sgip1,Ank3,Sec31a,Ptprd,Clip1,C2cd5,Epb4.1l3,Nrxn2,Nrxn1
GO Process	GO:0008104	Protein localization	19	1890	0.52	0.00048	10090.ENSMUSP00000033321,10090.ENSMUSP00000036181,10090.ENSMUSP00000043765,10090.ENSMUSP00000055000,10090.ENSMUSP00000059000,10090.ENSMUSP00000070572,10090.ENSMUSP00000077446,10090.ENSMUSP00000090089,10090.ENSMUSP00000092157,10090.ENSMUSP00000107192,10090.ENSMUSP00000107388,10090.ENSMUSP00000108300,10090.ENSMUSP00000108413,10090.ENSMUSP00000108582,10090.ENSMUSP00000109089,10090.ENSMUSP00000117816…	Cask,Myo6,Ank2,Adam22,Synrg,Ctage5,Mff,Ank3,Sec31a,Clip1,C2cd5,Epb4.1l3,Cacna1c,Kif1a,Nrxn2,Slmap,Macf1,Nrxn1,Anks1b
GO Process	GO:0072659	Protein localization to plasma membrane	7	194	1.07	0.0005	10090.ENSMUSP00000033321,10090.ENSMUSP00000043765,10090.ENSMUSP00000090089,10090.ENSMUSP00000107388,10090.ENSMUSP00000108300,10090.ENSMUSP00000117816,10090.ENSMUSP00000119600	Cask,Ank2,Ank3,C2cd5,Epb4.1l3,Slmap,Macf1
GO Process	GO:0048468	Cell development	18	1730	0.53	0.00057	10090.ENSMUSP00000036181,10090.ENSMUSP00000039368,10090.ENSMUSP00000043765,10090.ENSMUSP00000045693,10090.ENSMUSP00000055000,10090.ENSMUSP00000058754,10090.ENSMUSP00000078336,10090.ENSMUSP00000090089,10090.ENSMUSP00000095392,10090.ENSMUSP00000097919,10090.ENSMUSP00000102783,10090.ENSMUSP00000107727,10090.ENSMUSP00000108300,10090.ENSMUSP00000118491,10090.ENSMUSP00000121619,10090.ENSMUSP00000132547…	Myo6,Ptprf,Ank2,Cobl,Adam22,Abi2,Ablim1,Ank3,Dst,Mapt,Tenm4,Pbrm1,Epb4.1l3,Abi1,Sorbs2,Mef2c,Nrxn1,Agfg1
GO Process	GO:0006928	Movement of cell or subcellular component	16	1382	0.58	0.0006	10090.ENSMUSP00000036181,10090.ENSMUSP00000039368,10090.ENSMUSP00000043765,10090.ENSMUSP00000058754,10090.ENSMUSP00000063001,10090.ENSMUSP00000078336,10090.ENSMUSP00000083073,10090.ENSMUSP00000085985,10090.ENSMUSP00000090089,10090.ENSMUSP00000095392,10090.ENSMUSP00000097919,10090.ENSMUSP00000106746,10090.ENSMUSP00000108413,10090.ENSMUSP00000108582,10090.ENSMUSP00000132547,10090.ENSMUSP00000140324	Myo6,Ptprf,Ank2,Abi2,Wnk1,Ablim1,Cadm1,Kif21a,Ank3,Dst,Mapt,Cdc42bpa,Cacna1c,Kif1a,Mef2c,Ktn1
GO Process	GO:0030182	Neuron differentiation	14	1056	0.64	0.0006	10090.ENSMUSP00000036181,10090.ENSMUSP00000039368,10090.ENSMUSP00000045693,10090.ENSMUSP00000058754,10090.ENSMUSP00000078336,10090.ENSMUSP00000090089,10090.ENSMUSP00000095392,10090.ENSMUSP00000097919,10090.ENSMUSP00000099898,10090.ENSMUSP00000102783,10090.ENSMUSP00000108300,10090.ENSMUSP00000118491,10090.ENSMUSP00000132547,10090.ENSMUSP00000134402	Myo6,Ptprf,Cobl,Abi2,Ablim1,Ank3,Dst,Mapt,Ptprd,Tenm4,Epb4.1l3,Abi1,Mef2c,Nrxn1
GO Process	GO:0034613	Cellular protein localization	16	1392	0.58	0.00064	10090.ENSMUSP00000033321,10090.ENSMUSP00000036181,10090.ENSMUSP00000043765,10090.ENSMUSP00000055000,10090.ENSMUSP00000070572,10090.ENSMUSP00000077446,10090.ENSMUSP00000090089,10090.ENSMUSP00000092157,10090.ENSMUSP00000107192,10090.ENSMUSP00000107388,10090.ENSMUSP00000108300,10090.ENSMUSP00000108582,10090.ENSMUSP00000109089,10090.ENSMUSP00000117816,10090.ENSMUSP00000119600,10090.ENSMUSP00000134402	Cask,Myo6,Ank2,Adam22,Ctage5,Mff,Ank3,Sec31a,Clip1,C2cd5,Epb4.1l3,Kif1a,Nrxn2,Slmap,Macf1,Nrxn1
GO Process	GO:2000026	Regulation of multicellular organismal development	20	2150	0.49	0.0007	10090.ENSMUSP00000033321,10090.ENSMUSP00000034611,10090.ENSMUSP00000039368,10090.ENSMUSP00000045693,10090.ENSMUSP00000049625,10090.ENSMUSP00000058754,10090.ENSMUSP00000063001,10090.ENSMUSP00000071720,10090.ENSMUSP00000097908,10090.ENSMUSP00000097919,10090.ENSMUSP00000099898,10090.ENSMUSP00000101638,10090.ENSMUSP00000101734,10090.ENSMUSP00000102783,10090.ENSMUSP00000105438,10090.ENSMUSP00000108582…	Cask,Phldb1,Ptprf,Cobl,Gtf2i,Abi2,Wnk1,Camk2g,Nsmf,Mapt,Ptprd,Bai2,Lphn2,Tenm4,Camk2b,Kif1a,Macf1,Mef2c,Nrxn1,Clasp1
GO Process	GO:1901888	Regulation of cell junction assembly	7	210	1.04	0.00074	10090.ENSMUSP00000099898,10090.ENSMUSP00000101638,10090.ENSMUSP00000101734,10090.ENSMUSP00000119600,10090.ENSMUSP00000132547,10090.ENSMUSP00000134402,10090.ENSMUSP00000140019	Ptprd,Bai2,Lphn2,Macf1,Mef2c,Nrxn1,Clasp1
GO Process	GO:0032990	Cell part morphogenesis	10	522	0.8	0.00075	10090.ENSMUSP00000045693,10090.ENSMUSP00000066181,10090.ENSMUSP00000077446,10090.ENSMUSP00000078336,10090.ENSMUSP00000090089,10090.ENSMUSP00000095392,10090.ENSMUSP00000097919,10090.ENSMUSP00000105438,10090.ENSMUSP00000108300,10090.ENSMUSP00000118491	Cobl,Immt,Mff,Ablim1,Ank3,Dst,Mapt,Camk2b,Epb4.1l3,Abi1
GO Process	GO:0010959	Regulation of metal ion transport	9	414	0.85	0.00087	10090.ENSMUSP00000033321,10090.ENSMUSP00000043765,10090.ENSMUSP00000063001,10090.ENSMUSP00000063784,10090.ENSMUSP00000077273,10090.ENSMUSP00000090089,10090.ENSMUSP00000101595,10090.ENSMUSP00000108413,10090.ENSMUSP00000117816	Cask,Ank2,Wnk1,Adcyap1r1,Asph,Ank3,Epb4.1,Cacna1c,Slmap
GO Process	GO:0050767	Regulation of neurogenesis	13	948	0.65	0.00088	10090.ENSMUSP00000033321,10090.ENSMUSP00000039368,10090.ENSMUSP00000045693,10090.ENSMUSP00000058754,10090.ENSMUSP00000071720,10090.ENSMUSP00000097908,10090.ENSMUSP00000097919,10090.ENSMUSP00000099898,10090.ENSMUSP00000102783,10090.ENSMUSP00000105438,10090.ENSMUSP00000108582,10090.ENSMUSP00000119600,10090.ENSMUSP00000132547	Cask,Ptprf,Cobl,Abi2,Camk2g,Nsmf,Mapt,Ptprd,Tenm4,Camk2b,Kif1a,Macf1,Mef2c
GO Process	GO:0033036	Macromolecule localization	20	2198	0.48	0.00091	10090.ENSMUSP00000033321,10090.ENSMUSP00000036181,10090.ENSMUSP00000043765,10090.ENSMUSP00000055000,10090.ENSMUSP00000059000,10090.ENSMUSP00000070572,10090.ENSMUSP00000077446,10090.ENSMUSP00000090089,10090.ENSMUSP00000092157,10090.ENSMUSP00000097919,10090.ENSMUSP00000107192,10090.ENSMUSP00000107388,10090.ENSMUSP00000108300,10090.ENSMUSP00000108413,10090.ENSMUSP00000108582,10090.ENSMUSP00000109089…	Cask,Myo6,Ank2,Adam22,Synrg,Ctage5,Mff,Ank3,Sec31a,Mapt,Clip1,C2cd5,Epb4.1l3,Cacna1c,Kif1a,Nrxn2,Slmap,Macf1,Nrxn1,Anks1b
GO Process	GO:0071709	Membrane assembly	4	35	1.58	0.00095	10090.ENSMUSP00000090089,10090.ENSMUSP00000099898,10090.ENSMUSP00000109089,10090.ENSMUSP00000134402	Ank3,Ptprd,Nrxn2,Nrxn1
GO Process	GO:0044089	Positive regulation of cellular component biogenesis	10	543	0.78	0.00098	10090.ENSMUSP00000034611,10090.ENSMUSP00000045693,10090.ENSMUSP00000058754,10090.ENSMUSP00000097919,10090.ENSMUSP00000099898,10090.ENSMUSP00000101638,10090.ENSMUSP00000101734,10090.ENSMUSP00000107192,10090.ENSMUSP00000134402,10090.ENSMUSP00000140019	Phldb1,Cobl,Abi2,Mapt,Ptprd,Bai2,Lphn2,Clip1,Nrxn1,Clasp1
GO Process	GO:0016192	Vesicle-mediated transport	14	1130	0.61	0.0011	10090.ENSMUSP00000036181,10090.ENSMUSP00000043765,10090.ENSMUSP00000059000,10090.ENSMUSP00000070572,10090.ENSMUSP00000079553,10090.ENSMUSP00000090089,10090.ENSMUSP00000092157,10090.ENSMUSP00000107388,10090.ENSMUSP00000108413,10090.ENSMUSP00000108582,10090.ENSMUSP00000109190,10090.ENSMUSP00000119600,10090.ENSMUSP00000134402,10090.ENSMUSP00000140019	Myo6,Ank2,Synrg,Ctage5,Sgip1,Ank3,Sec31a,C2cd5,Cacna1c,Kif1a,Fnbp1,Macf1,Nrxn1,Clasp1
GO Process	GO:0032880	Regulation of protein localization	13	978	0.64	0.0011	10090.ENSMUSP00000033321,10090.ENSMUSP00000071720,10090.ENSMUSP00000077273,10090.ENSMUSP00000077446,10090.ENSMUSP00000083073,10090.ENSMUSP00000090089,10090.ENSMUSP00000097066,10090.ENSMUSP00000097919,10090.ENSMUSP00000101595,10090.ENSMUSP00000105438,10090.ENSMUSP00000107388,10090.ENSMUSP00000121619,10090.ENSMUSP00000134402	Cask,Camk2g,Asph,Mff,Cadm1,Ank3,Sorbs1,Mapt,Epb4.1,Camk2b,C2cd5,Sorbs2,Nrxn1
GO Process	GO:1903829	Positive regulation of cellular protein localization	8	322	0.91	0.0011	10090.ENSMUSP00000077273,10090.ENSMUSP00000077446,10090.ENSMUSP00000090089,10090.ENSMUSP00000097066,10090.ENSMUSP00000097919,10090.ENSMUSP00000101595,10090.ENSMUSP00000107388,10090.ENSMUSP00000134402	Asph,Mff,Ank3,Sorbs1,Mapt,Epb4.1,C2cd5,Nrxn1
GO Process	GO:0031175	Neuron projection development	11	697	0.72	0.0013	10090.ENSMUSP00000036181,10090.ENSMUSP00000039368,10090.ENSMUSP00000045693,10090.ENSMUSP00000058754,10090.ENSMUSP00000078336,10090.ENSMUSP00000090089,10090.ENSMUSP00000095392,10090.ENSMUSP00000097919,10090.ENSMUSP00000108300,10090.ENSMUSP00000118491,10090.ENSMUSP00000134402	Myo6,Ptprf,Cobl,Abi2,Ablim1,Ank3,Dst,Mapt,Epb4.1l3,Abi1,Nrxn1
GO Process	GO:0034762	Regulation of transmembrane transport	10	568	0.76	0.0014	10090.ENSMUSP00000043765,10090.ENSMUSP00000063001,10090.ENSMUSP00000077273,10090.ENSMUSP00000090089,10090.ENSMUSP00000097066,10090.ENSMUSP00000107388,10090.ENSMUSP00000108413,10090.ENSMUSP00000117816,10090.ENSMUSP00000132547,10090.ENSMUSP00000134402	Ank2,Wnk1,Asph,Ank3,Sorbs1,C2cd5,Cacna1c,Slmap,Mef2c,Nrxn1
GO Process	GO:0034764	Positive regulation of transmembrane transport	7	238	0.99	0.0014	10090.ENSMUSP00000043765,10090.ENSMUSP00000063001,10090.ENSMUSP00000077273,10090.ENSMUSP00000090089,10090.ENSMUSP00000097066,10090.ENSMUSP00000107388,10090.ENSMUSP00000108413	Ank2,Wnk1,Asph,Ank3,Sorbs1,C2cd5,Cacna1c
GO Process	GO:0006810	Transport	25	3382	0.39	0.0015	10090.ENSMUSP00000033321,10090.ENSMUSP00000036181,10090.ENSMUSP00000043765,10090.ENSMUSP00000059000,10090.ENSMUSP00000063001,10090.ENSMUSP00000070572,10090.ENSMUSP00000071720,10090.ENSMUSP00000077273,10090.ENSMUSP00000077446,10090.ENSMUSP00000079553,10090.ENSMUSP00000090089,10090.ENSMUSP00000092157,10090.ENSMUSP00000095392,10090.ENSMUSP00000097919,10090.ENSMUSP00000105438,10090.ENSMUSP00000106746…	Cask,Myo6,Ank2,Synrg,Wnk1,Ctage5,Camk2g,Asph,Mff,Sgip1,Ank3,Sec31a,Dst,Mapt,Camk2b,Cdc42bpa,Clip1,C2cd5,Cacna1c,Kif1a,Nrxn2,Fnbp1,Macf1,Nrxn1,Clasp1
GO Process	GO:0010470	Regulation of gastrulation	4	42	1.5	0.0016	10090.ENSMUSP00000034611,10090.ENSMUSP00000063001,10090.ENSMUSP00000102783,10090.ENSMUSP00000140019	Phldb1,Wnk1,Tenm4,Clasp1
GO Process	GO:0010769	Regulation of cell morphogenesis involved in differentiation	8	343	0.89	0.0016	10090.ENSMUSP00000033321,10090.ENSMUSP00000039368,10090.ENSMUSP00000058754,10090.ENSMUSP00000097908,10090.ENSMUSP00000097919,10090.ENSMUSP00000099898,10090.ENSMUSP00000105438,10090.ENSMUSP00000108582	Cask,Ptprf,Abi2,Nsmf,Mapt,Ptprd,Camk2b,Kif1a
GO Process	GO:0043269	Regulation of ion transport	11	722	0.7	0.0016	10090.ENSMUSP00000033321,10090.ENSMUSP00000043765,10090.ENSMUSP00000063001,10090.ENSMUSP00000063784,10090.ENSMUSP00000077273,10090.ENSMUSP00000090089,10090.ENSMUSP00000101595,10090.ENSMUSP00000108413,10090.ENSMUSP00000117816,10090.ENSMUSP00000132547,10090.ENSMUSP00000134402	Cask,Ank2,Wnk1,Adcyap1r1,Asph,Ank3,Epb4.1,Cacna1c,Slmap,Mef2c,Nrxn1
GO Process	GO:0051050	Positive regulation of transport	13	1020	0.62	0.0016	10090.ENSMUSP00000033321,10090.ENSMUSP00000043765,10090.ENSMUSP00000063001,10090.ENSMUSP00000063784,10090.ENSMUSP00000077273,10090.ENSMUSP00000077446,10090.ENSMUSP00000079553,10090.ENSMUSP00000083073,10090.ENSMUSP00000090089,10090.ENSMUSP00000097066,10090.ENSMUSP00000107388,10090.ENSMUSP00000108413,10090.ENSMUSP00000140019	Cask,Ank2,Wnk1,Adcyap1r1,Asph,Mff,Sgip1,Cadm1,Ank3,Sorbs1,C2cd5,Cacna1c,Clasp1
GO Process	GO:0051094	Positive regulation of developmental process	16	1533	0.54	0.0016	10090.ENSMUSP00000033321,10090.ENSMUSP00000034611,10090.ENSMUSP00000039368,10090.ENSMUSP00000045693,10090.ENSMUSP00000077446,10090.ENSMUSP00000079553,10090.ENSMUSP00000097908,10090.ENSMUSP00000097919,10090.ENSMUSP00000099898,10090.ENSMUSP00000101638,10090.ENSMUSP00000101734,10090.ENSMUSP00000102783,10090.ENSMUSP00000105438,10090.ENSMUSP00000132547,10090.ENSMUSP00000134402,10090.ENSMUSP00000140019	Cask,Phldb1,Ptprf,Cobl,Mff,Sgip1,Nsmf,Mapt,Ptprd,Bai2,Lphn2,Tenm4,Camk2b,Mef2c,Nrxn1,Clasp1
GO Process	GO:0060998	Regulation of dendritic spine development	5	94	1.24	0.0017	10090.ENSMUSP00000033321,10090.ENSMUSP00000058754,10090.ENSMUSP00000105438,10090.ENSMUSP00000108582,10090.ENSMUSP00000132547	Cask,Abi2,Camk2b,Kif1a,Mef2c
GO Process	GO:1904062	Regulation of cation transmembrane transport	8	349	0.88	0.0017	10090.ENSMUSP00000043765,10090.ENSMUSP00000063001,10090.ENSMUSP00000077273,10090.ENSMUSP00000090089,10090.ENSMUSP00000108413,10090.ENSMUSP00000117816,10090.ENSMUSP00000132547,10090.ENSMUSP00000134402	Ank2,Wnk1,Asph,Ank3,Cacna1c,Slmap,Mef2c,Nrxn1
GO Process	GO:0000902	Cell morphogenesis	11	739	0.69	0.0019	10090.ENSMUSP00000045693,10090.ENSMUSP00000058754,10090.ENSMUSP00000078336,10090.ENSMUSP00000083073,10090.ENSMUSP00000090089,10090.ENSMUSP00000095392,10090.ENSMUSP00000097919,10090.ENSMUSP00000105438,10090.ENSMUSP00000108300,10090.ENSMUSP00000118491,10090.ENSMUSP00000132547	Cobl,Abi2,Ablim1,Cadm1,Ank3,Dst,Mapt,Camk2b,Epb4.1l3,Abi1,Mef2c
GO Process	GO:0032412	Regulation of ion transmembrane transporter activity	7	254	0.96	0.0019	10090.ENSMUSP00000043765,10090.ENSMUSP00000063001,10090.ENSMUSP00000077273,10090.ENSMUSP00000090089,10090.ENSMUSP00000117816,10090.ENSMUSP00000132547,10090.ENSMUSP00000134402	Ank2,Wnk1,Asph,Ank3,Slmap,Mef2c,Nrxn1
GO Process	GO:2001257	Regulation of cation channel activity	6	169	1.07	0.002	10090.ENSMUSP00000043765,10090.ENSMUSP00000077273,10090.ENSMUSP00000090089,10090.ENSMUSP00000117816,10090.ENSMUSP00000132547,10090.ENSMUSP00000134402	Ank2,Asph,Ank3,Slmap,Mef2c,Nrxn1
GO Process	GO:0010038	Response to metal ion	8	374	0.85	0.0025	10090.ENSMUSP00000063001,10090.ENSMUSP00000077273,10090.ENSMUSP00000090089,10090.ENSMUSP00000092157,10090.ENSMUSP00000097919,10090.ENSMUSP00000105438,10090.ENSMUSP00000132547,10090.ENSMUSP00000134402	Wnk1,Asph,Ank3,Sec31a,Mapt,Camk2b,Mef2c,Nrxn1
GO Process	GO:0007157	Heterophilic cell-cell adhesion via plasma membrane cell adhesion molecules	4	49	1.43	0.0026	10090.ENSMUSP00000083073,10090.ENSMUSP00000099898,10090.ENSMUSP00000102783,10090.ENSMUSP00000134402	Cadm1,Ptprd,Tenm4,Nrxn1
GO Process	GO:0099527	Postsynapse to nucleus signaling pathway	3	15	1.82	0.0026	10090.ENSMUSP00000097908,10090.ENSMUSP00000118491,10090.ENSMUSP00000138539	Nsmf,Abi1,Anks1b
GO Process	GO:0007165	Signal transduction	26	3779	0.35	0.0027	10090.ENSMUSP00000036181,10090.ENSMUSP00000043765,10090.ENSMUSP00000058754,10090.ENSMUSP00000063001,10090.ENSMUSP00000063784,10090.ENSMUSP00000077446,10090.ENSMUSP00000086730,10090.ENSMUSP00000090089,10090.ENSMUSP00000097066,10090.ENSMUSP00000097908,10090.ENSMUSP00000097919,10090.ENSMUSP00000101638,10090.ENSMUSP00000101734,10090.ENSMUSP00000102783,10090.ENSMUSP00000106500,10090.ENSMUSP00000106746…	Myo6,Ank2,Abi2,Wnk1,Adcyap1r1,Mff,Magi1,Ank3,Sorbs1,Nsmf,Mapt,Bai2,Lphn2,Tenm4,Mcf2l,Cdc42bpa,C2cd5,Cacna1c,Nrxn2,Abi1,Macf1,Crem,Sorbs2,Mef2c,Nrxn1,Anks1b
GO Process	GO:0099173	Postsynapse organization	5	106	1.19	0.0027	10090.ENSMUSP00000058754,10090.ENSMUSP00000083073,10090.ENSMUSP00000105438,10090.ENSMUSP00000109089,10090.ENSMUSP00000134402	Abi2,Cadm1,Camk2b,Nrxn2,Nrxn1
GO Process	GO:1900006	Positive regulation of dendrite development	5	107	1.19	0.0027	10090.ENSMUSP00000033321,10090.ENSMUSP00000039368,10090.ENSMUSP00000045693,10090.ENSMUSP00000099898,10090.ENSMUSP00000105438	Cask,Ptprf,Cobl,Ptprd,Camk2b
GO Process	GO:0023052	Signaling	27	4065	0.34	0.0032	10090.ENSMUSP00000036181,10090.ENSMUSP00000043765,10090.ENSMUSP00000058754,10090.ENSMUSP00000063001,10090.ENSMUSP00000063784,10090.ENSMUSP00000077446,10090.ENSMUSP00000083073,10090.ENSMUSP00000086730,10090.ENSMUSP00000090089,10090.ENSMUSP00000097066,10090.ENSMUSP00000097908,10090.ENSMUSP00000097919,10090.ENSMUSP00000101638,10090.ENSMUSP00000101734,10090.ENSMUSP00000102783,10090.ENSMUSP00000106500…	Myo6,Ank2,Abi2,Wnk1,Adcyap1r1,Mff,Cadm1,Magi1,Ank3,Sorbs1,Nsmf,Mapt,Bai2,Lphn2,Tenm4,Mcf2l,Cdc42bpa,C2cd5,Cacna1c,Nrxn2,Abi1,Macf1,Crem,Sorbs2,Mef2c,Nrxn1,Anks1b
GO Process	GO:1905477	Positive regulation of protein localization to membrane	5	112	1.17	0.0033	10090.ENSMUSP00000077446,10090.ENSMUSP00000090089,10090.ENSMUSP00000097066,10090.ENSMUSP00000107388,10090.ENSMUSP00000134402	Mff,Ank3,Sorbs1,C2cd5,Nrxn1
GO Process	GO:0030030	Cell projection organization	13	1124	0.58	0.0036	10090.ENSMUSP00000036181,10090.ENSMUSP00000039368,10090.ENSMUSP00000045693,10090.ENSMUSP00000058754,10090.ENSMUSP00000078336,10090.ENSMUSP00000090089,10090.ENSMUSP00000095392,10090.ENSMUSP00000097919,10090.ENSMUSP00000105438,10090.ENSMUSP00000108300,10090.ENSMUSP00000118491,10090.ENSMUSP00000123525,10090.ENSMUSP00000134402	Myo6,Ptprf,Cobl,Abi2,Ablim1,Ank3,Dst,Mapt,Camk2b,Epb4.1l3,Abi1,Ablim2,Nrxn1
GO Process	GO:0061001	Regulation of dendritic spine morphogenesis	4	55	1.38	0.0036	10090.ENSMUSP00000033321,10090.ENSMUSP00000058754,10090.ENSMUSP00000105438,10090.ENSMUSP00000108582	Cask,Abi2,Camk2b,Kif1a
GO Process	GO:0050775	Positive regulation of dendrite morphogenesis	4	56	1.37	0.0038	10090.ENSMUSP00000033321,10090.ENSMUSP00000039368,10090.ENSMUSP00000099898,10090.ENSMUSP00000105438	Cask,Ptprf,Ptprd,Camk2b
GO Process	GO:0044087	Regulation of cellular component biogenesis	12	978	0.61	0.0042	10090.ENSMUSP00000034611,10090.ENSMUSP00000045693,10090.ENSMUSP00000058754,10090.ENSMUSP00000097919,10090.ENSMUSP00000099898,10090.ENSMUSP00000101638,10090.ENSMUSP00000101734,10090.ENSMUSP00000107192,10090.ENSMUSP00000119600,10090.ENSMUSP00000132547,10090.ENSMUSP00000134402,10090.ENSMUSP00000140019	Phldb1,Cobl,Abi2,Mapt,Ptprd,Bai2,Lphn2,Clip1,Macf1,Mef2c,Nrxn1,Clasp1
GO Process	GO:0099054	Presynapse assembly	3	19	1.72	0.0044	10090.ENSMUSP00000083073,10090.ENSMUSP00000099898,10090.ENSMUSP00000134402	Cadm1,Ptprd,Nrxn1
GO Process	GO:0051963	Regulation of synapse assembly	5	122	1.13	0.0046	10090.ENSMUSP00000099898,10090.ENSMUSP00000101638,10090.ENSMUSP00000101734,10090.ENSMUSP00000132547,10090.ENSMUSP00000134402	Ptprd,Bai2,Lphn2,Mef2c,Nrxn1
GO Process	GO:0051649	Establishment of localization in cell	15	1518	0.51	0.0047	10090.ENSMUSP00000036181,10090.ENSMUSP00000070572,10090.ENSMUSP00000077446,10090.ENSMUSP00000092157,10090.ENSMUSP00000095392,10090.ENSMUSP00000097919,10090.ENSMUSP00000106746,10090.ENSMUSP00000107192,10090.ENSMUSP00000107388,10090.ENSMUSP00000108413,10090.ENSMUSP00000108582,10090.ENSMUSP00000109089,10090.ENSMUSP00000119600,10090.ENSMUSP00000134402,10090.ENSMUSP00000140019	Myo6,Ctage5,Mff,Sec31a,Dst,Mapt,Cdc42bpa,Clip1,C2cd5,Cacna1c,Kif1a,Nrxn2,Macf1,Nrxn1,Clasp1
GO Process	GO:0007154	Cell communication	27	4179	0.33	0.0048	10090.ENSMUSP00000036181,10090.ENSMUSP00000043765,10090.ENSMUSP00000058754,10090.ENSMUSP00000063001,10090.ENSMUSP00000063784,10090.ENSMUSP00000077446,10090.ENSMUSP00000083073,10090.ENSMUSP00000086730,10090.ENSMUSP00000090089,10090.ENSMUSP00000097066,10090.ENSMUSP00000097908,10090.ENSMUSP00000097919,10090.ENSMUSP00000101638,10090.ENSMUSP00000101734,10090.ENSMUSP00000102783,10090.ENSMUSP00000106500…	Myo6,Ank2,Abi2,Wnk1,Adcyap1r1,Mff,Cadm1,Magi1,Ank3,Sorbs1,Nsmf,Mapt,Bai2,Lphn2,Tenm4,Mcf2l,Cdc42bpa,C2cd5,Cacna1c,Nrxn2,Abi1,Macf1,Crem,Sorbs2,Mef2c,Nrxn1,Anks1b
GO Process	GO:0050896	Response to stimulus	37	6908	0.25	0.0048	10090.ENSMUSP00000036181,10090.ENSMUSP00000038216,10090.ENSMUSP00000039368,10090.ENSMUSP00000043765,10090.ENSMUSP00000058754,10090.ENSMUSP00000063001,10090.ENSMUSP00000063784,10090.ENSMUSP00000068974,10090.ENSMUSP00000071720,10090.ENSMUSP00000077273,10090.ENSMUSP00000077446,10090.ENSMUSP00000078336,10090.ENSMUSP00000079553,10090.ENSMUSP00000083073,10090.ENSMUSP00000086730,10090.ENSMUSP00000090089…	Myo6,Emsy,Ptprf,Ank2,Abi2,Wnk1,Adcyap1r1,Ncor1,Camk2g,Asph,Mff,Ablim1,Sgip1,Cadm1,Magi1,Ank3,Sec31a,Dst,Sorbs1,Nsmf,Mapt,Bai2,Lphn2,Tenm4,Camk2b,Mcf2l,Cdc42bpa,C2cd5,Cacna1c,Nrxn2,Abi1,Macf1,Crem,Sorbs2,Mef2c,Nrxn1,Anks1b
GO Process	GO:0050769	Positive regulation of neurogenesis	9	579	0.71	0.0072	10090.ENSMUSP00000033321,10090.ENSMUSP00000039368,10090.ENSMUSP00000045693,10090.ENSMUSP00000097908,10090.ENSMUSP00000097919,10090.ENSMUSP00000099898,10090.ENSMUSP00000102783,10090.ENSMUSP00000105438,10090.ENSMUSP00000132547	Cask,Ptprf,Cobl,Nsmf,Mapt,Ptprd,Tenm4,Camk2b,Mef2c
GO Process	GO:0043270	Positive regulation of ion transport	7	329	0.85	0.0073	10090.ENSMUSP00000033321,10090.ENSMUSP00000043765,10090.ENSMUSP00000063001,10090.ENSMUSP00000063784,10090.ENSMUSP00000077273,10090.ENSMUSP00000090089,10090.ENSMUSP00000108413	Cask,Ank2,Wnk1,Adcyap1r1,Asph,Ank3,Cacna1c
GO Process	GO:0051928	Positive regulation of calcium ion transport	5	136	1.08	0.0073	10090.ENSMUSP00000033321,10090.ENSMUSP00000043765,10090.ENSMUSP00000063784,10090.ENSMUSP00000077273,10090.ENSMUSP00000108413	Cask,Ank2,Adcyap1r1,Asph,Cacna1c
GO Process	GO:1904375	Regulation of protein localization to cell periphery	5	141	1.07	0.0085	10090.ENSMUSP00000071720,10090.ENSMUSP00000097066,10090.ENSMUSP00000101595,10090.ENSMUSP00000105438,10090.ENSMUSP00000134402	Camk2g,Sorbs1,Epb4.1,Camk2b,Nrxn1
GO Process	GO:0044057	Regulation of system process	9	602	0.69	0.0091	10090.ENSMUSP00000043765,10090.ENSMUSP00000049625,10090.ENSMUSP00000063001,10090.ENSMUSP00000071720,10090.ENSMUSP00000101595,10090.ENSMUSP00000102783,10090.ENSMUSP00000108413,10090.ENSMUSP00000132547,10090.ENSMUSP00000134402	Ank2,Gtf2i,Wnk1,Camk2g,Epb4.1,Tenm4,Cacna1c,Mef2c,Nrxn1
GO Process	GO:0097116	Gephyrin clustering involved in postsynaptic density assembly	2	3	2.34	0.0091	10090.ENSMUSP00000109089,10090.ENSMUSP00000134402	Nrxn2,Nrxn1
GO Process	GO:0120036	Plasma membrane bounded cell projection organization	12	1072	0.57	0.0091	10090.ENSMUSP00000036181,10090.ENSMUSP00000039368,10090.ENSMUSP00000045693,10090.ENSMUSP00000058754,10090.ENSMUSP00000078336,10090.ENSMUSP00000090089,10090.ENSMUSP00000095392,10090.ENSMUSP00000097919,10090.ENSMUSP00000108300,10090.ENSMUSP00000118491,10090.ENSMUSP00000123525,10090.ENSMUSP00000134402	Myo6,Ptprf,Cobl,Abi2,Ablim1,Ank3,Dst,Mapt,Epb4.1l3,Abi1,Ablim2,Nrxn1
GO Process	GO:0097106	Postsynaptic density organization	3	26	1.58	0.0092	10090.ENSMUSP00000083073,10090.ENSMUSP00000109089,10090.ENSMUSP00000134402	Cadm1,Nrxn2,Nrxn1
GO Process	GO:0033043	Regulation of organelle organization	13	1258	0.53	0.0097	10090.ENSMUSP00000034611,10090.ENSMUSP00000058754,10090.ENSMUSP00000068974,10090.ENSMUSP00000077446,10090.ENSMUSP00000095392,10090.ENSMUSP00000097919,10090.ENSMUSP00000099898,10090.ENSMUSP00000105438,10090.ENSMUSP00000107192,10090.ENSMUSP00000107388,10090.ENSMUSP00000132547,10090.ENSMUSP00000134402,10090.ENSMUSP00000140019	Phldb1,Abi2,Ncor1,Mff,Dst,Mapt,Ptprd,Camk2b,Clip1,C2cd5,Mef2c,Nrxn1,Clasp1
GO Process	GO:0035418	Protein localization to synapse	4	75	1.24	0.0097	10090.ENSMUSP00000055000,10090.ENSMUSP00000109089,10090.ENSMUSP00000134402,10090.ENSMUSP00000138539	Adam22,Nrxn2,Nrxn1,Anks1b
GO Process	GO:0007015	Actin filament organization	6	243	0.91	0.0104	10090.ENSMUSP00000036181,10090.ENSMUSP00000045693,10090.ENSMUSP00000058754,10090.ENSMUSP00000097066,10090.ENSMUSP00000118491,10090.ENSMUSP00000121619	Myo6,Cobl,Abi2,Sorbs1,Abi1,Sorbs2
GO Process	GO:0051965	Positive regulation of synapse assembly	4	78	1.23	0.0108	10090.ENSMUSP00000099898,10090.ENSMUSP00000101638,10090.ENSMUSP00000101734,10090.ENSMUSP00000134402	Ptprd,Bai2,Lphn2,Nrxn1
GO Process	GO:0051592	Response to calcium ion	5	153	1.03	0.0112	10090.ENSMUSP00000063001,10090.ENSMUSP00000077273,10090.ENSMUSP00000092157,10090.ENSMUSP00000132547,10090.ENSMUSP00000134402	Wnk1,Asph,Sec31a,Mef2c,Nrxn1
GO Process	GO:0045184	Establishment of protein localization	13	1288	0.52	0.0116	10090.ENSMUSP00000036181,10090.ENSMUSP00000043765,10090.ENSMUSP00000059000,10090.ENSMUSP00000070572,10090.ENSMUSP00000077446,10090.ENSMUSP00000090089,10090.ENSMUSP00000092157,10090.ENSMUSP00000107192,10090.ENSMUSP00000107388,10090.ENSMUSP00000108413,10090.ENSMUSP00000108582,10090.ENSMUSP00000119600,10090.ENSMUSP00000134402	Myo6,Ank2,Synrg,Ctage5,Mff,Ank3,Sec31a,Clip1,C2cd5,Cacna1c,Kif1a,Macf1,Nrxn1
GO Process	GO:0048858	Cell projection morphogenesis	8	490	0.73	0.0119	10090.ENSMUSP00000045693,10090.ENSMUSP00000078336,10090.ENSMUSP00000090089,10090.ENSMUSP00000095392,10090.ENSMUSP00000097919,10090.ENSMUSP00000105438,10090.ENSMUSP00000108300,10090.ENSMUSP00000118491	Cobl,Ablim1,Ank3,Dst,Mapt,Camk2b,Epb4.1l3,Abi1
GO Process	GO:0010256	Endomembrane system organization	7	365	0.8	0.0122	10090.ENSMUSP00000043765,10090.ENSMUSP00000079553,10090.ENSMUSP00000090089,10090.ENSMUSP00000092157,10090.ENSMUSP00000108300,10090.ENSMUSP00000140019,10090.ENSMUSP00000140785	Ank2,Sgip1,Ank3,Sec31a,Epb4.1l3,Clasp1,Agfg1
GO Process	GO:0097118	Neuroligin clustering involved in postsynaptic membrane assembly	2	4	2.22	0.0124	10090.ENSMUSP00000109089,10090.ENSMUSP00000134402	Nrxn2,Nrxn1
GO Process	GO:0032886	Regulation of microtubule-based process	6	257	0.89	0.0133	10090.ENSMUSP00000034611,10090.ENSMUSP00000095392,10090.ENSMUSP00000097919,10090.ENSMUSP00000107192,10090.ENSMUSP00000119600,10090.ENSMUSP00000140019	Phldb1,Dst,Mapt,Clip1,Macf1,Clasp1
GO Process	GO:0051240	Positive regulation of multicellular organismal process	16	1902	0.44	0.0138	10090.ENSMUSP00000033321,10090.ENSMUSP00000034611,10090.ENSMUSP00000039368,10090.ENSMUSP00000045693,10090.ENSMUSP00000079553,10090.ENSMUSP00000083073,10090.ENSMUSP00000097908,10090.ENSMUSP00000097919,10090.ENSMUSP00000099898,10090.ENSMUSP00000101638,10090.ENSMUSP00000101734,10090.ENSMUSP00000102783,10090.ENSMUSP00000105438,10090.ENSMUSP00000132547,10090.ENSMUSP00000134402,10090.ENSMUSP00000140019	Cask,Phldb1,Ptprf,Cobl,Sgip1,Cadm1,Nsmf,Mapt,Ptprd,Bai2,Lphn2,Tenm4,Camk2b,Mef2c,Nrxn1,Clasp1
GO Process	GO:0071277	Cellular response to calcium ion	4	86	1.18	0.0146	10090.ENSMUSP00000063001,10090.ENSMUSP00000077273,10090.ENSMUSP00000132547,10090.ENSMUSP00000134402	Wnk1,Asph,Mef2c,Nrxn1
GO Process	GO:0090314	Positive regulation of protein targeting to membrane	3	33	1.48	0.0157	10090.ENSMUSP00000077446,10090.ENSMUSP00000090089,10090.ENSMUSP00000107388	Mff,Ank3,C2cd5
GO Process	GO:1904064	Positive regulation of cation transmembrane transport	5	167	0.99	0.0157	10090.ENSMUSP00000043765,10090.ENSMUSP00000063001,10090.ENSMUSP00000077273,10090.ENSMUSP00000090089,10090.ENSMUSP00000108413	Ank2,Wnk1,Asph,Ank3,Cacna1c
GO Process	GO:0051924	Regulation of calcium ion transport	6	269	0.87	0.0162	10090.ENSMUSP00000033321,10090.ENSMUSP00000043765,10090.ENSMUSP00000063784,10090.ENSMUSP00000077273,10090.ENSMUSP00000101595,10090.ENSMUSP00000108413	Cask,Ank2,Adcyap1r1,Asph,Epb4.1,Cacna1c
GO Process	GO:0050804	Modulation of chemical synaptic transmission	8	521	0.7	0.0164	10090.ENSMUSP00000033321,10090.ENSMUSP00000036181,10090.ENSMUSP00000097908,10090.ENSMUSP00000097919,10090.ENSMUSP00000099898,10090.ENSMUSP00000105438,10090.ENSMUSP00000132547,10090.ENSMUSP00000134402	Cask,Myo6,Nsmf,Mapt,Ptprd,Camk2b,Mef2c,Nrxn1
GO Process	GO:1900825	Regulation of membrane depolarization during cardiac muscle cell action potential	2	5	2.12	0.0164	10090.ENSMUSP00000090089,10090.ENSMUSP00000117816	Ank3,Slmap
GO Process	GO:1904261	Positive regulation of basement membrane assembly involved in embryonic body morphogenesis	2	5	2.12	0.0164	10090.ENSMUSP00000034611,10090.ENSMUSP00000140019	Phldb1,Clasp1
GO Process	GO:0031110	Regulation of microtubule polymerization or depolymerization	4	92	1.16	0.0174	10090.ENSMUSP00000095392,10090.ENSMUSP00000097919,10090.ENSMUSP00000107192,10090.ENSMUSP00000140019	Dst,Mapt,Clip1,Clasp1
GO Process	GO:0030534	Adult behavior	5	174	0.98	0.0176	10090.ENSMUSP00000055000,10090.ENSMUSP00000097919,10090.ENSMUSP00000108413,10090.ENSMUSP00000109089,10090.ENSMUSP00000134402	Adam22,Mapt,Cacna1c,Nrxn2,Nrxn1
GO Process	GO:0007009	Plasma membrane organization	4	93	1.15	0.0178	10090.ENSMUSP00000043765,10090.ENSMUSP00000079553,10090.ENSMUSP00000090089,10090.ENSMUSP00000108300	Ank2,Sgip1,Ank3,Epb4.1l3
GO Process	GO:0051668	Localization within membrane	4	93	1.15	0.0178	10090.ENSMUSP00000092157,10090.ENSMUSP00000107192,10090.ENSMUSP00000109089,10090.ENSMUSP00000134402	Sec31a,Clip1,Nrxn2,Nrxn1
GO Process	GO:0007610	Behavior	9	680	0.64	0.0182	10090.ENSMUSP00000036181,10090.ENSMUSP00000055000,10090.ENSMUSP00000058754,10090.ENSMUSP00000068974,10090.ENSMUSP00000097919,10090.ENSMUSP00000108413,10090.ENSMUSP00000109089,10090.ENSMUSP00000132547,10090.ENSMUSP00000134402	Myo6,Adam22,Abi2,Ncor1,Mapt,Cacna1c,Nrxn2,Mef2c,Nrxn1
GO Process	GO:0097119	Postsynaptic density protein 95 clustering	2	6	2.04	0.0203	10090.ENSMUSP00000109089,10090.ENSMUSP00000134402	Nrxn2,Nrxn1
GO Process	GO:0015031	Protein transport	12	1204	0.52	0.0208	10090.ENSMUSP00000036181,10090.ENSMUSP00000043765,10090.ENSMUSP00000059000,10090.ENSMUSP00000070572,10090.ENSMUSP00000077446,10090.ENSMUSP00000090089,10090.ENSMUSP00000092157,10090.ENSMUSP00000107192,10090.ENSMUSP00000107388,10090.ENSMUSP00000108413,10090.ENSMUSP00000108582,10090.ENSMUSP00000119600	Myo6,Ank2,Synrg,Ctage5,Mff,Ank3,Sec31a,Clip1,C2cd5,Cacna1c,Kif1a,Macf1
GO Process	GO:0010770	Positive regulation of cell morphogenesis involved in differentiation	5	189	0.94	0.0238	10090.ENSMUSP00000033321,10090.ENSMUSP00000039368,10090.ENSMUSP00000097919,10090.ENSMUSP00000099898,10090.ENSMUSP00000105438	Cask,Ptprf,Mapt,Ptprd,Camk2b
GO Process	GO:0098742	Cell-cell adhesion via plasma-membrane adhesion molecules	5	189	0.94	0.0238	10090.ENSMUSP00000039368,10090.ENSMUSP00000083073,10090.ENSMUSP00000099898,10090.ENSMUSP00000102783,10090.ENSMUSP00000134402	Ptprf,Cadm1,Ptprd,Tenm4,Nrxn1
GO Process	GO:0016049	Cell growth	4	103	1.11	0.0241	10090.ENSMUSP00000045693,10090.ENSMUSP00000083073,10090.ENSMUSP00000097919,10090.ENSMUSP00000121619	Cobl,Cadm1,Mapt,Sorbs2
GO Process	GO:0040019	Positive regulation of embryonic development	3	41	1.38	0.0245	10090.ENSMUSP00000034611,10090.ENSMUSP00000102783,10090.ENSMUSP00000140019	Phldb1,Tenm4,Clasp1
GO Process	GO:0042297	Vocal learning	2	7	1.97	0.0245	10090.ENSMUSP00000109089,10090.ENSMUSP00000134402	Nrxn2,Nrxn1
GO Process	GO:0051716	Cellular response to stimulus	30	5497	0.25	0.0245	10090.ENSMUSP00000036181,10090.ENSMUSP00000038216,10090.ENSMUSP00000039368,10090.ENSMUSP00000043765,10090.ENSMUSP00000058754,10090.ENSMUSP00000063001,10090.ENSMUSP00000063784,10090.ENSMUSP00000068974,10090.ENSMUSP00000077273,10090.ENSMUSP00000077446,10090.ENSMUSP00000086730,10090.ENSMUSP00000090089,10090.ENSMUSP00000097066,10090.ENSMUSP00000097908,10090.ENSMUSP00000097919,10090.ENSMUSP00000101638…	Myo6,Emsy,Ptprf,Ank2,Abi2,Wnk1,Adcyap1r1,Ncor1,Asph,Mff,Magi1,Ank3,Sorbs1,Nsmf,Mapt,Bai2,Lphn2,Tenm4,Mcf2l,Cdc42bpa,C2cd5,Cacna1c,Nrxn2,Abi1,Macf1,Crem,Sorbs2,Mef2c,Nrxn1,Anks1b
GO Process	GO:0097021	Lymphocyte migration into lymphoid organs	2	7	1.97	0.0245	10090.ENSMUSP00000063001,10090.ENSMUSP00000083073	Wnk1,Cadm1
GO Process	GO:0010522	Regulation of calcium ion transport into cytosol	4	105	1.1	0.0248	10090.ENSMUSP00000043765,10090.ENSMUSP00000063784,10090.ENSMUSP00000077273,10090.ENSMUSP00000108413	Ank2,Adcyap1r1,Asph,Cacna1c
GO Process	GO:0007017	Microtubule-based process	9	722	0.61	0.0253	10090.ENSMUSP00000068974,10090.ENSMUSP00000085985,10090.ENSMUSP00000095392,10090.ENSMUSP00000097919,10090.ENSMUSP00000106746,10090.ENSMUSP00000107192,10090.ENSMUSP00000108582,10090.ENSMUSP00000140019,10090.ENSMUSP00000140324	Ncor1,Kif21a,Dst,Mapt,Cdc42bpa,Clip1,Kif1a,Clasp1,Ktn1
GO Process	GO:0007611	Learning or memory	6	304	0.81	0.0256	10090.ENSMUSP00000058754,10090.ENSMUSP00000097919,10090.ENSMUSP00000108413,10090.ENSMUSP00000109089,10090.ENSMUSP00000132547,10090.ENSMUSP00000134402	Abi2,Mapt,Cacna1c,Nrxn2,Mef2c,Nrxn1
GO Process	GO:0071248	Cellular response to metal ion	5	196	0.92	0.0261	10090.ENSMUSP00000063001,10090.ENSMUSP00000077273,10090.ENSMUSP00000090089,10090.ENSMUSP00000132547,10090.ENSMUSP00000134402	Wnk1,Asph,Ank3,Mef2c,Nrxn1
GO Process	GO:0000904	Cell morphogenesis involved in differentiation	8	575	0.66	0.0266	10090.ENSMUSP00000045693,10090.ENSMUSP00000058754,10090.ENSMUSP00000078336,10090.ENSMUSP00000090089,10090.ENSMUSP00000095392,10090.ENSMUSP00000097919,10090.ENSMUSP00000118491,10090.ENSMUSP00000132547	Cobl,Abi2,Ablim1,Ank3,Dst,Mapt,Abi1,Mef2c
GO Process	GO:0031032	Actomyosin structure organization	4	108	1.09	0.0268	10090.ENSMUSP00000097066,10090.ENSMUSP00000101595,10090.ENSMUSP00000106746,10090.ENSMUSP00000108300	Sorbs1,Epb4.1,Cdc42bpa,Epb4.1l3
GO Process	GO:0010646	Regulation of cell communication	21	3215	0.33	0.0283	10090.ENSMUSP00000033321,10090.ENSMUSP00000036181,10090.ENSMUSP00000039368,10090.ENSMUSP00000043765,10090.ENSMUSP00000063001,10090.ENSMUSP00000063784,10090.ENSMUSP00000068974,10090.ENSMUSP00000077273,10090.ENSMUSP00000077446,10090.ENSMUSP00000083073,10090.ENSMUSP00000090089,10090.ENSMUSP00000097066,10090.ENSMUSP00000097908,10090.ENSMUSP00000097919,10090.ENSMUSP00000099898,10090.ENSMUSP00000105438…	Cask,Myo6,Ptprf,Ank2,Wnk1,Adcyap1r1,Ncor1,Asph,Mff,Cadm1,Ank3,Sorbs1,Nsmf,Mapt,Ptprd,Camk2b,Mcf2l,Cdc42bpa,Macf1,Mef2c,Nrxn1
GO Process	GO:0042391	Regulation of membrane potential	7	440	0.72	0.0284	10090.ENSMUSP00000043765,10090.ENSMUSP00000090089,10090.ENSMUSP00000097919,10090.ENSMUSP00000108413,10090.ENSMUSP00000117816,10090.ENSMUSP00000132547,10090.ENSMUSP00000134402	Ank2,Ank3,Mapt,Cacna1c,Slmap,Mef2c,Nrxn1
GO Process	GO:0048667	Cell morphogenesis involved in neuron differentiation	7	440	0.72	0.0284	10090.ENSMUSP00000045693,10090.ENSMUSP00000078336,10090.ENSMUSP00000090089,10090.ENSMUSP00000095392,10090.ENSMUSP00000097919,10090.ENSMUSP00000118491,10090.ENSMUSP00000132547	Cobl,Ablim1,Ank3,Dst,Mapt,Abi1,Mef2c
GO Process	GO:1904393	Regulation of skeletal muscle acetylcholine-gated channel clustering	2	8	1.92	0.0284	10090.ENSMUSP00000097066,10090.ENSMUSP00000121619	Sorbs1,Sorbs2
GO Process	GO:0070507	Regulation of microtubule cytoskeleton organization	5	202	0.91	0.0285	10090.ENSMUSP00000034611,10090.ENSMUSP00000095392,10090.ENSMUSP00000097919,10090.ENSMUSP00000107192,10090.ENSMUSP00000140019	Phldb1,Dst,Mapt,Clip1,Clasp1
GO Process	GO:0045595	Regulation of cell differentiation	15	1868	0.42	0.0287	10090.ENSMUSP00000033321,10090.ENSMUSP00000034611,10090.ENSMUSP00000039368,10090.ENSMUSP00000045693,10090.ENSMUSP00000058754,10090.ENSMUSP00000071720,10090.ENSMUSP00000097908,10090.ENSMUSP00000097919,10090.ENSMUSP00000099898,10090.ENSMUSP00000102783,10090.ENSMUSP00000105438,10090.ENSMUSP00000108582,10090.ENSMUSP00000119600,10090.ENSMUSP00000132547,10090.ENSMUSP00000140019	Cask,Phldb1,Ptprf,Cobl,Abi2,Camk2g,Nsmf,Mapt,Ptprd,Tenm4,Camk2b,Kif1a,Macf1,Mef2c,Clasp1
GO Process	GO:0007155	Cell adhesion	9	744	0.6	0.0292	10090.ENSMUSP00000039368,10090.ENSMUSP00000083073,10090.ENSMUSP00000095392,10090.ENSMUSP00000097066,10090.ENSMUSP00000099894,10090.ENSMUSP00000099898,10090.ENSMUSP00000102783,10090.ENSMUSP00000109089,10090.ENSMUSP00000134402	Ptprf,Cadm1,Dst,Sorbs1,Mpdz,Ptprd,Tenm4,Nrxn2,Nrxn1
GO Process	GO:0045104	Intermediate filament cytoskeleton organization	3	46	1.33	0.0301	10090.ENSMUSP00000095392,10090.ENSMUSP00000119600,10090.ENSMUSP00000140785	Dst,Macf1,Agfg1
GO Process	GO:0042552	Myelination	4	114	1.06	0.0307	10090.ENSMUSP00000055000,10090.ENSMUSP00000099894,10090.ENSMUSP00000102783,10090.ENSMUSP00000108300	Adam22,Mpdz,Tenm4,Epb4.1l3
GO Process	GO:1903076	Regulation of protein localization to plasma membrane	4	114	1.06	0.0307	10090.ENSMUSP00000071720,10090.ENSMUSP00000097066,10090.ENSMUSP00000105438,10090.ENSMUSP00000134402	Camk2g,Sorbs1,Camk2b,Nrxn1
GO Process	GO:0097581	Lamellipodium organization	3	47	1.32	0.0313	10090.ENSMUSP00000078336,10090.ENSMUSP00000118491,10090.ENSMUSP00000123525	Ablim1,Abi1,Ablim2
GO Process	GO:0097105	Presynaptic membrane assembly	2	9	1.86	0.0318	10090.ENSMUSP00000099898,10090.ENSMUSP00000134402	Ptprd,Nrxn1
GO Process	GO:0032414	Positive regulation of ion transmembrane transporter activity	4	117	1.05	0.032	10090.ENSMUSP00000043765,10090.ENSMUSP00000063001,10090.ENSMUSP00000077273,10090.ENSMUSP00000090089	Ank2,Wnk1,Asph,Ank3
GO Process	GO:0045666	Positive regulation of neuron differentiation	7	465	0.69	0.0353	10090.ENSMUSP00000033321,10090.ENSMUSP00000039368,10090.ENSMUSP00000045693,10090.ENSMUSP00000097919,10090.ENSMUSP00000099898,10090.ENSMUSP00000105438,10090.ENSMUSP00000132547	Cask,Ptprf,Cobl,Mapt,Ptprd,Camk2b,Mef2c
GO Process	GO:0097120	Receptor localization to synapse	3	50	1.3	0.0353	10090.ENSMUSP00000055000,10090.ENSMUSP00000134402,10090.ENSMUSP00000138539	Adam22,Nrxn1,Anks1b
GO Process	GO:0048878	Chemical homeostasis	11	1124	0.51	0.0356	10090.ENSMUSP00000043765,10090.ENSMUSP00000049625,10090.ENSMUSP00000063001,10090.ENSMUSP00000063784,10090.ENSMUSP00000066181,10090.ENSMUSP00000068974,10090.ENSMUSP00000070572,10090.ENSMUSP00000077273,10090.ENSMUSP00000090089,10090.ENSMUSP00000108413,10090.ENSMUSP00000117816	Ank2,Gtf2i,Wnk1,Adcyap1r1,Immt,Ncor1,Ctage5,Asph,Ank3,Cacna1c,Slmap
GO Process	GO:0010881	Regulation of cardiac muscle contraction by regulation of the release of sequestered calcium ion	2	10	1.82	0.0366	10090.ENSMUSP00000043765,10090.ENSMUSP00000108413	Ank2,Cacna1c
GO Process	GO:0090129	Positive regulation of synapse maturation	2	10	1.82	0.0366	10090.ENSMUSP00000105438,10090.ENSMUSP00000134402	Camk2b,Nrxn1
GO Process	GO:2000649	Regulation of sodium ion transmembrane transporter activity	3	51	1.29	0.0366	10090.ENSMUSP00000063001,10090.ENSMUSP00000090089,10090.ENSMUSP00000117816	Wnk1,Ank3,Slmap
GO Process	GO:0048167	Regulation of synaptic plasticity	5	221	0.87	0.0374	10090.ENSMUSP00000036181,10090.ENSMUSP00000097908,10090.ENSMUSP00000097919,10090.ENSMUSP00000105438,10090.ENSMUSP00000132547	Myo6,Nsmf,Mapt,Camk2b,Mef2c
GO Process	GO:0050801	Ion homeostasis	9	786	0.58	0.038	10090.ENSMUSP00000043765,10090.ENSMUSP00000049625,10090.ENSMUSP00000063001,10090.ENSMUSP00000063784,10090.ENSMUSP00000066181,10090.ENSMUSP00000077273,10090.ENSMUSP00000090089,10090.ENSMUSP00000108413,10090.ENSMUSP00000117816	Ank2,Gtf2i,Wnk1,Adcyap1r1,Immt,Asph,Ank3,Cacna1c,Slmap
GO Process	GO:0048812	Neuron projection morphogenesis	7	479	0.68	0.0394	10090.ENSMUSP00000045693,10090.ENSMUSP00000078336,10090.ENSMUSP00000090089,10090.ENSMUSP00000095392,10090.ENSMUSP00000097919,10090.ENSMUSP00000108300,10090.ENSMUSP00000118491	Cobl,Ablim1,Ank3,Dst,Mapt,Epb4.1l3,Abi1
GO Process	GO:0071705	Nitrogen compound transport	13	1534	0.45	0.0394	10090.ENSMUSP00000036181,10090.ENSMUSP00000043765,10090.ENSMUSP00000059000,10090.ENSMUSP00000070572,10090.ENSMUSP00000077446,10090.ENSMUSP00000090089,10090.ENSMUSP00000092157,10090.ENSMUSP00000097919,10090.ENSMUSP00000107192,10090.ENSMUSP00000107388,10090.ENSMUSP00000108413,10090.ENSMUSP00000108582,10090.ENSMUSP00000119600	Myo6,Ank2,Synrg,Ctage5,Mff,Ank3,Sec31a,Mapt,Clip1,C2cd5,Cacna1c,Kif1a,Macf1
GO Process	GO:0086014	Atrial cardiac muscle cell action potential	2	11	1.78	0.0408	10090.ENSMUSP00000043765,10090.ENSMUSP00000108413	Ank2,Cacna1c
GO Process	GO:0099612	Protein localization to axon	2	11	1.78	0.0408	10090.ENSMUSP00000090089,10090.ENSMUSP00000108300	Ank3,Epb4.1l3
GO Process	GO:0008154	Actin polymerization or depolymerization	3	55	1.25	0.0419	10090.ENSMUSP00000045693,10090.ENSMUSP00000058754,10090.ENSMUSP00000118491	Cobl,Abi2,Abi1
GO Process	GO:0051222	Positive regulation of protein transport	6	352	0.75	0.043	10090.ENSMUSP00000033321,10090.ENSMUSP00000077273,10090.ENSMUSP00000077446,10090.ENSMUSP00000083073,10090.ENSMUSP00000090089,10090.ENSMUSP00000107388	Cask,Asph,Mff,Cadm1,Ank3,C2cd5
GO Process	GO:0099537	Trans-synaptic signaling	6	352	0.75	0.043	10090.ENSMUSP00000036181,10090.ENSMUSP00000083073,10090.ENSMUSP00000108413,10090.ENSMUSP00000109089,10090.ENSMUSP00000132547,10090.ENSMUSP00000134402	Myo6,Cadm1,Cacna1c,Nrxn2,Mef2c,Nrxn1
GO Process	GO:0046907	Intracellular transport	11	1166	0.49	0.0434	10090.ENSMUSP00000036181,10090.ENSMUSP00000070572,10090.ENSMUSP00000077446,10090.ENSMUSP00000092157,10090.ENSMUSP00000095392,10090.ENSMUSP00000097919,10090.ENSMUSP00000106746,10090.ENSMUSP00000107192,10090.ENSMUSP00000107388,10090.ENSMUSP00000108582,10090.ENSMUSP00000119600	Myo6,Ctage5,Mff,Sec31a,Dst,Mapt,Cdc42bpa,Clip1,C2cd5,Kif1a,Macf1
GO Process	GO:0035051	Cardiocyte differentiation	4	134	0.99	0.046	10090.ENSMUSP00000102783,10090.ENSMUSP00000107727,10090.ENSMUSP00000121619,10090.ENSMUSP00000132547	Tenm4,Pbrm1,Sorbs2,Mef2c
GO Process	GO:0003008	System process	13	1578	0.43	0.0479	10090.ENSMUSP00000036181,10090.ENSMUSP00000043765,10090.ENSMUSP00000058754,10090.ENSMUSP00000063001,10090.ENSMUSP00000090089,10090.ENSMUSP00000097919,10090.ENSMUSP00000105438,10090.ENSMUSP00000108413,10090.ENSMUSP00000109089,10090.ENSMUSP00000117816,10090.ENSMUSP00000121619,10090.ENSMUSP00000132547,10090.ENSMUSP00000134402	Myo6,Ank2,Abi2,Wnk1,Ank3,Mapt,Camk2b,Cacna1c,Nrxn2,Slmap,Sorbs2,Mef2c,Nrxn1
GO Process	GO:0007626	Locomotory behavior	5	239	0.84	0.0483	10090.ENSMUSP00000036181,10090.ENSMUSP00000055000,10090.ENSMUSP00000068974,10090.ENSMUSP00000097919,10090.ENSMUSP00000108413	Myo6,Adam22,Ncor1,Mapt,Cacna1c
GO Process	GO:0070201	Regulation of establishment of protein localization	8	658	0.6	0.0489	10090.ENSMUSP00000033321,10090.ENSMUSP00000077273,10090.ENSMUSP00000077446,10090.ENSMUSP00000083073,10090.ENSMUSP00000090089,10090.ENSMUSP00000097919,10090.ENSMUSP00000107388,10090.ENSMUSP00000134402	Cask,Asph,Mff,Cadm1,Ank3,Mapt,C2cd5,Nrxn1
GO Process	GO:0006816	Calcium ion transport	5	241	0.83	0.0496	10090.ENSMUSP00000033321,10090.ENSMUSP00000071720,10090.ENSMUSP00000077273,10090.ENSMUSP00000105438,10090.ENSMUSP00000108413	Cask,Camk2g,Asph,Camk2b,Cacna1c
GO Function	GO:0005515	Protein binding	47	6764	0.36	1.23e-07	10090.ENSMUSP00000033321,10090.ENSMUSP00000036181,10090.ENSMUSP00000038216,10090.ENSMUSP00000039368,10090.ENSMUSP00000043765,10090.ENSMUSP00000045693,10090.ENSMUSP00000049625,10090.ENSMUSP00000058754,10090.ENSMUSP00000063001,10090.ENSMUSP00000063784,10090.ENSMUSP00000068974,10090.ENSMUSP00000071720,10090.ENSMUSP00000077446,10090.ENSMUSP00000078336,10090.ENSMUSP00000079553,10090.ENSMUSP00000083073…	Cask,Myo6,Emsy,Ptprf,Ank2,Cobl,Gtf2i,Abi2,Wnk1,Adcyap1r1,Ncor1,Camk2g,Mff,Ablim1,Sgip1,Cadm1,Kif21a,Magi1,Ank3,Sec31a,Dst,Sorbs1,Nsmf,Mapt,Mpdz,Ptprd,Epb4.1,Lphn2,Tenm4,Camk2b,Mcf2l,Cdc42bpa,Clip1,Epb4.1l3,Cacna1c,Kif1a,Nrxn2,Fnbp1,Abi1,Macf1,Sorbs2,Ablim2,Mef2c,Nrxn1,Anks1b,Clasp1,Ktn1
GO Function	GO:0008092	Cytoskeletal protein binding	18	947	0.8	5.63e-07	10090.ENSMUSP00000036181,10090.ENSMUSP00000045693,10090.ENSMUSP00000078336,10090.ENSMUSP00000079553,10090.ENSMUSP00000085985,10090.ENSMUSP00000086730,10090.ENSMUSP00000090089,10090.ENSMUSP00000095392,10090.ENSMUSP00000097919,10090.ENSMUSP00000101595,10090.ENSMUSP00000107192,10090.ENSMUSP00000108300,10090.ENSMUSP00000108413,10090.ENSMUSP00000108582,10090.ENSMUSP00000119600,10090.ENSMUSP00000123525…	Myo6,Cobl,Ablim1,Sgip1,Kif21a,Magi1,Ank3,Dst,Mapt,Epb4.1,Clip1,Epb4.1l3,Cacna1c,Kif1a,Macf1,Ablim2,Clasp1,Ktn1
GO Function	GO:0005488	Binding	55	11199	0.21	0.00011	10090.ENSMUSP00000032088,10090.ENSMUSP00000033321,10090.ENSMUSP00000036181,10090.ENSMUSP00000038216,10090.ENSMUSP00000039368,10090.ENSMUSP00000043765,10090.ENSMUSP00000045693,10090.ENSMUSP00000049625,10090.ENSMUSP00000058754,10090.ENSMUSP00000063001,10090.ENSMUSP00000063784,10090.ENSMUSP00000068974,10090.ENSMUSP00000071720,10090.ENSMUSP00000077273,10090.ENSMUSP00000077446,10090.ENSMUSP00000078336…	Zfml,Cask,Myo6,Emsy,Ptprf,Ank2,Cobl,Gtf2i,Abi2,Wnk1,Adcyap1r1,Ncor1,Camk2g,Asph,Mff,Ablim1,Sgip1,Cadm1,Kif21a,Magi1,Ank3,Sec31a,Dst,Sorbs1,Nsmf,Mapt,Mpdz,Ptprd,Epb4.1,Lphn2,Tenm4,Camk2b,Ppip5k1,Mcf2l,Cdc42bpa,Clip1,C2cd5,Pbrm1,Epb4.1l3,Cacna1c,Kif1a,Nrxn2,Fnbp1,Abi1,Macf1,Crem,Sorbs2,Ablim2,R3hdm2,Mef2c,Nrxn1,Anks1b,Clasp1,Ktn1,Agfg1
GO Function	GO:0008017	Microtubule binding	8	247	1.03	0.00082	10090.ENSMUSP00000079553,10090.ENSMUSP00000085985,10090.ENSMUSP00000095392,10090.ENSMUSP00000097919,10090.ENSMUSP00000107192,10090.ENSMUSP00000108582,10090.ENSMUSP00000119600,10090.ENSMUSP00000140019	Sgip1,Kif21a,Dst,Mapt,Clip1,Kif1a,Macf1,Clasp1
GO Function	GO:0019904	Protein domain specific binding	11	778	0.67	0.0116	10090.ENSMUSP00000033321,10090.ENSMUSP00000058754,10090.ENSMUSP00000068974,10090.ENSMUSP00000079553,10090.ENSMUSP00000083073,10090.ENSMUSP00000097919,10090.ENSMUSP00000101734,10090.ENSMUSP00000108413,10090.ENSMUSP00000118491,10090.ENSMUSP00000121619,10090.ENSMUSP00000132547	Cask,Abi2,Ncor1,Sgip1,Cadm1,Mapt,Lphn2,Cacna1c,Abi1,Sorbs2,Mef2c
GO Function	GO:0050839	Cell adhesion molecule binding	7	272	0.93	0.0116	10090.ENSMUSP00000039368,10090.ENSMUSP00000083073,10090.ENSMUSP00000090089,10090.ENSMUSP00000099898,10090.ENSMUSP00000102783,10090.ENSMUSP00000109089,10090.ENSMUSP00000134402	Ptprf,Cadm1,Ank3,Ptprd,Tenm4,Nrxn2,Nrxn1
GO Function	GO:0005516	Calmodulin binding	6	191	1.01	0.0119	10090.ENSMUSP00000033321,10090.ENSMUSP00000036181,10090.ENSMUSP00000071720,10090.ENSMUSP00000101595,10090.ENSMUSP00000105438,10090.ENSMUSP00000108413	Cask,Myo6,Camk2g,Epb4.1,Camk2b,Cacna1c
GO Function	GO:0003779	Actin binding	8	418	0.8	0.0154	10090.ENSMUSP00000036181,10090.ENSMUSP00000045693,10090.ENSMUSP00000078336,10090.ENSMUSP00000095392,10090.ENSMUSP00000101595,10090.ENSMUSP00000108300,10090.ENSMUSP00000119600,10090.ENSMUSP00000123525	Myo6,Cobl,Ablim1,Dst,Epb4.1,Epb4.1l3,Macf1,Ablim2
GO Function	GO:0051010	Microtubule plus-end binding	3	20	1.69	0.0154	10090.ENSMUSP00000095392,10090.ENSMUSP00000107192,10090.ENSMUSP00000140019	Dst,Clip1,Clasp1
GO Function	GO:0005198	Structural molecule activity	8	483	0.74	0.0339	10090.ENSMUSP00000088456,10090.ENSMUSP00000090089,10090.ENSMUSP00000092157,10090.ENSMUSP00000095392,10090.ENSMUSP00000101595,10090.ENSMUSP00000105438,10090.ENSMUSP00000108300,10090.ENSMUSP00000119600	Dap3,Ank3,Sec31a,Dst,Epb4.1,Camk2b,Epb4.1l3,Macf1
GO Function	GO:0097109	Neuroligin family protein binding	2	4	2.22	0.0362	10090.ENSMUSP00000109089,10090.ENSMUSP00000134402	Nrxn2,Nrxn1
GO Component	GO:0045202	Synapse	32	1492	0.85	1.05e-16	10090.ENSMUSP00000033321,10090.ENSMUSP00000036181,10090.ENSMUSP00000039368,10090.ENSMUSP00000043765,10090.ENSMUSP00000055000,10090.ENSMUSP00000058754,10090.ENSMUSP00000071720,10090.ENSMUSP00000077446,10090.ENSMUSP00000078336,10090.ENSMUSP00000079553,10090.ENSMUSP00000083073,10090.ENSMUSP00000090089,10090.ENSMUSP00000095392,10090.ENSMUSP00000097066,10090.ENSMUSP00000097908,10090.ENSMUSP00000097919…	Cask,Myo6,Ptprf,Ank2,Adam22,Abi2,Camk2g,Mff,Ablim1,Sgip1,Cadm1,Ank3,Dst,Sorbs1,Nsmf,Mapt,Mpdz,Ptprd,Epb4.1,Lphn2,Camk2b,Ppfibp1,Epb4.1l3,Cacna1c,Kif1a,Nrxn2,Abi1,Macf1,Sorbs2,Mef2c,Nrxn1,Anks1b
GO Component	GO:0098794	Postsynapse	25	761	1.03	1.39e-16	10090.ENSMUSP00000033321,10090.ENSMUSP00000036181,10090.ENSMUSP00000039368,10090.ENSMUSP00000043765,10090.ENSMUSP00000055000,10090.ENSMUSP00000058754,10090.ENSMUSP00000071720,10090.ENSMUSP00000078336,10090.ENSMUSP00000083073,10090.ENSMUSP00000090089,10090.ENSMUSP00000095392,10090.ENSMUSP00000097908,10090.ENSMUSP00000097919,10090.ENSMUSP00000099894,10090.ENSMUSP00000101595,10090.ENSMUSP00000101734…	Cask,Myo6,Ptprf,Ank2,Adam22,Abi2,Camk2g,Ablim1,Cadm1,Ank3,Dst,Nsmf,Mapt,Mpdz,Epb4.1,Lphn2,Camk2b,Epb4.1l3,Cacna1c,Kif1a,Abi1,Macf1,Sorbs2,Mef2c,Anks1b
GO Component	GO:0098984	Neuron to neuron synapse	21	446	1.19	1.39e-16	10090.ENSMUSP00000033321,10090.ENSMUSP00000036181,10090.ENSMUSP00000039368,10090.ENSMUSP00000043765,10090.ENSMUSP00000055000,10090.ENSMUSP00000071720,10090.ENSMUSP00000078336,10090.ENSMUSP00000083073,10090.ENSMUSP00000095392,10090.ENSMUSP00000097908,10090.ENSMUSP00000097919,10090.ENSMUSP00000099894,10090.ENSMUSP00000099898,10090.ENSMUSP00000101595,10090.ENSMUSP00000105438,10090.ENSMUSP00000108300…	Cask,Myo6,Ptprf,Ank2,Adam22,Camk2g,Ablim1,Cadm1,Dst,Nsmf,Mapt,Mpdz,Ptprd,Epb4.1,Camk2b,Epb4.1l3,Cacna1c,Abi1,Macf1,Sorbs2,Anks1b
GO Component	GO:0030054	Cell junction	35	2050	0.75	2.71e-16	10090.ENSMUSP00000033321,10090.ENSMUSP00000036181,10090.ENSMUSP00000039368,10090.ENSMUSP00000043765,10090.ENSMUSP00000055000,10090.ENSMUSP00000058754,10090.ENSMUSP00000063784,10090.ENSMUSP00000071720,10090.ENSMUSP00000077446,10090.ENSMUSP00000078336,10090.ENSMUSP00000079553,10090.ENSMUSP00000083073,10090.ENSMUSP00000086730,10090.ENSMUSP00000090089,10090.ENSMUSP00000095392,10090.ENSMUSP00000097066…	Cask,Myo6,Ptprf,Ank2,Adam22,Abi2,Adcyap1r1,Camk2g,Mff,Ablim1,Sgip1,Cadm1,Magi1,Ank3,Dst,Sorbs1,Nsmf,Mapt,Mpdz,Ptprd,Epb4.1,Lphn2,Camk2b,Cdc42bpa,Ppfibp1,Epb4.1l3,Cacna1c,Kif1a,Nrxn2,Abi1,Macf1,Sorbs2,Mef2c,Nrxn1,Anks1b
GO Component	GO:0014069	Postsynaptic density	20	414	1.2	3.91e-16	10090.ENSMUSP00000033321,10090.ENSMUSP00000036181,10090.ENSMUSP00000039368,10090.ENSMUSP00000043765,10090.ENSMUSP00000055000,10090.ENSMUSP00000071720,10090.ENSMUSP00000078336,10090.ENSMUSP00000083073,10090.ENSMUSP00000095392,10090.ENSMUSP00000097908,10090.ENSMUSP00000097919,10090.ENSMUSP00000099894,10090.ENSMUSP00000101595,10090.ENSMUSP00000105438,10090.ENSMUSP00000108300,10090.ENSMUSP00000108413…	Cask,Myo6,Ptprf,Ank2,Adam22,Camk2g,Ablim1,Cadm1,Dst,Nsmf,Mapt,Mpdz,Epb4.1,Camk2b,Epb4.1l3,Cacna1c,Abi1,Macf1,Sorbs2,Anks1b
GO Component	GO:0042995	Cell projection	35	2472	0.67	4.66e-14	10090.ENSMUSP00000033321,10090.ENSMUSP00000036181,10090.ENSMUSP00000039368,10090.ENSMUSP00000045693,10090.ENSMUSP00000045913,10090.ENSMUSP00000049625,10090.ENSMUSP00000055000,10090.ENSMUSP00000058754,10090.ENSMUSP00000063784,10090.ENSMUSP00000071720,10090.ENSMUSP00000078336,10090.ENSMUSP00000083073,10090.ENSMUSP00000085985,10090.ENSMUSP00000086730,10090.ENSMUSP00000090089,10090.ENSMUSP00000095392…	Cask,Myo6,Ptprf,Cobl,Iqce,Gtf2i,Adam22,Abi2,Adcyap1r1,Camk2g,Ablim1,Cadm1,Kif21a,Magi1,Ank3,Dst,Nsmf,Mapt,Mpdz,Lphn2,Tenm4,Camk2b,Mcf2l,Cdc42bpa,Clip1,C2cd5,Epb4.1l3,Cacna1c,Kif1a,Abi1,Macf1,Sorbs2,Nrxn1,Anks1b,Agfg1
GO Component	GO:0120025	Plasma membrane bounded cell projection	32	2387	0.64	7.73e-12	10090.ENSMUSP00000033321,10090.ENSMUSP00000036181,10090.ENSMUSP00000039368,10090.ENSMUSP00000045693,10090.ENSMUSP00000045913,10090.ENSMUSP00000055000,10090.ENSMUSP00000058754,10090.ENSMUSP00000063784,10090.ENSMUSP00000071720,10090.ENSMUSP00000078336,10090.ENSMUSP00000083073,10090.ENSMUSP00000085985,10090.ENSMUSP00000090089,10090.ENSMUSP00000095392,10090.ENSMUSP00000097908,10090.ENSMUSP00000097919…	Cask,Myo6,Ptprf,Cobl,Iqce,Adam22,Abi2,Adcyap1r1,Camk2g,Ablim1,Cadm1,Kif21a,Ank3,Dst,Nsmf,Mapt,Mpdz,Lphn2,Tenm4,Camk2b,Mcf2l,Cdc42bpa,Clip1,C2cd5,Epb4.1l3,Cacna1c,Kif1a,Abi1,Macf1,Sorbs2,Nrxn1,Anks1b
GO Component	GO:0005856	Cytoskeleton	28	2060	0.65	4.14e-10	10090.ENSMUSP00000036181,10090.ENSMUSP00000043765,10090.ENSMUSP00000045693,10090.ENSMUSP00000058754,10090.ENSMUSP00000068974,10090.ENSMUSP00000078336,10090.ENSMUSP00000079553,10090.ENSMUSP00000085985,10090.ENSMUSP00000090089,10090.ENSMUSP00000095392,10090.ENSMUSP00000097066,10090.ENSMUSP00000097908,10090.ENSMUSP00000097919,10090.ENSMUSP00000101595,10090.ENSMUSP00000101638,10090.ENSMUSP00000105438…	Myo6,Ank2,Cobl,Abi2,Ncor1,Ablim1,Sgip1,Kif21a,Ank3,Dst,Sorbs1,Nsmf,Mapt,Epb4.1,Bai2,Camk2b,Cdc42bpa,Clip1,C2cd5,Epb4.1l3,Kif1a,Fnbp1,Slmap,Abi1,Macf1,Sorbs2,Ablim2,Clasp1
GO Component	GO:0043005	Neuron projection	25	1583	0.72	4.14e-10	10090.ENSMUSP00000033321,10090.ENSMUSP00000036181,10090.ENSMUSP00000039368,10090.ENSMUSP00000045693,10090.ENSMUSP00000055000,10090.ENSMUSP00000058754,10090.ENSMUSP00000063784,10090.ENSMUSP00000071720,10090.ENSMUSP00000083073,10090.ENSMUSP00000085985,10090.ENSMUSP00000090089,10090.ENSMUSP00000095392,10090.ENSMUSP00000097908,10090.ENSMUSP00000097919,10090.ENSMUSP00000099894,10090.ENSMUSP00000101734…	Cask,Myo6,Ptprf,Cobl,Adam22,Abi2,Adcyap1r1,Camk2g,Cadm1,Kif21a,Ank3,Dst,Nsmf,Mapt,Mpdz,Lphn2,Tenm4,Camk2b,Epb4.1l3,Cacna1c,Kif1a,Abi1,Sorbs2,Nrxn1,Anks1b
GO Component	GO:0071944	Cell periphery	40	4668	0.45	1.34e-09	10090.ENSMUSP00000033321,10090.ENSMUSP00000034611,10090.ENSMUSP00000036181,10090.ENSMUSP00000039368,10090.ENSMUSP00000043765,10090.ENSMUSP00000045693,10090.ENSMUSP00000045913,10090.ENSMUSP00000055000,10090.ENSMUSP00000063784,10090.ENSMUSP00000077273,10090.ENSMUSP00000079553,10090.ENSMUSP00000083073,10090.ENSMUSP00000085985,10090.ENSMUSP00000086730,10090.ENSMUSP00000090089,10090.ENSMUSP00000095392…	Cask,Phldb1,Myo6,Ptprf,Ank2,Cobl,Iqce,Adam22,Adcyap1r1,Asph,Sgip1,Cadm1,Kif21a,Magi1,Ank3,Dst,Sorbs1,Nsmf,Mapt,Mpdz,Ptprd,Epb4.1,Bai2,Lphn2,Tenm4,Ppip5k1,Mcf2l,Clip1,C2cd5,Epb4.1l3,Cacna1c,Nrxn2,Fnbp1,Slmap,Abi1,Macf1,Sorbs2,Nrxn1,Anks1b,Clasp1
GO Component	GO:0098590	Plasma membrane region	22	1310	0.74	3.12e-09	10090.ENSMUSP00000033321,10090.ENSMUSP00000036181,10090.ENSMUSP00000039368,10090.ENSMUSP00000043765,10090.ENSMUSP00000045913,10090.ENSMUSP00000055000,10090.ENSMUSP00000063784,10090.ENSMUSP00000079553,10090.ENSMUSP00000083073,10090.ENSMUSP00000090089,10090.ENSMUSP00000097919,10090.ENSMUSP00000099894,10090.ENSMUSP00000099898,10090.ENSMUSP00000101595,10090.ENSMUSP00000101734,10090.ENSMUSP00000107388…	Cask,Myo6,Ptprf,Ank2,Iqce,Adam22,Adcyap1r1,Sgip1,Cadm1,Ank3,Mapt,Mpdz,Ptprd,Epb4.1,Lphn2,C2cd5,Cacna1c,Nrxn2,Fnbp1,Macf1,Sorbs2,Nrxn1
GO Component	GO:0043228	Non-membrane-bounded organelle	36	4054	0.47	1.19e-08	10090.ENSMUSP00000033321,10090.ENSMUSP00000036181,10090.ENSMUSP00000043765,10090.ENSMUSP00000045693,10090.ENSMUSP00000058754,10090.ENSMUSP00000068974,10090.ENSMUSP00000078336,10090.ENSMUSP00000079553,10090.ENSMUSP00000085985,10090.ENSMUSP00000086730,10090.ENSMUSP00000088456,10090.ENSMUSP00000090089,10090.ENSMUSP00000095392,10090.ENSMUSP00000097066,10090.ENSMUSP00000097908,10090.ENSMUSP00000097919…	Cask,Myo6,Ank2,Cobl,Abi2,Ncor1,Ablim1,Sgip1,Kif21a,Magi1,Dap3,Ank3,Dst,Sorbs1,Nsmf,Mapt,Epb4.1,Bai2,Camk2b,Cdc42bpa,Clip1,C2cd5,Pbrm1,Epb4.1l3,Cacna1c,Kif1a,Fnbp1,Slmap,Abi1,Macf1,Sorbs2,Ablim2,Mef2c,Nrxn1,Anks1b,Clasp1
GO Component	GO:0036477	Somatodendritic compartment	19	1080	0.76	4.1e-08	10090.ENSMUSP00000033321,10090.ENSMUSP00000036181,10090.ENSMUSP00000039368,10090.ENSMUSP00000045693,10090.ENSMUSP00000049625,10090.ENSMUSP00000058754,10090.ENSMUSP00000083073,10090.ENSMUSP00000085985,10090.ENSMUSP00000090089,10090.ENSMUSP00000097908,10090.ENSMUSP00000097919,10090.ENSMUSP00000099894,10090.ENSMUSP00000105438,10090.ENSMUSP00000108413,10090.ENSMUSP00000108582,10090.ENSMUSP00000121619…	Cask,Myo6,Ptprf,Cobl,Gtf2i,Abi2,Cadm1,Kif21a,Ank3,Nsmf,Mapt,Mpdz,Camk2b,Cacna1c,Kif1a,Sorbs2,Nrxn1,Anks1b,Agfg1
GO Component	GO:0043232	Intracellular non-membrane-bounded organelle	35	4035	0.46	4.58e-08	10090.ENSMUSP00000033321,10090.ENSMUSP00000036181,10090.ENSMUSP00000043765,10090.ENSMUSP00000045693,10090.ENSMUSP00000058754,10090.ENSMUSP00000068974,10090.ENSMUSP00000078336,10090.ENSMUSP00000079553,10090.ENSMUSP00000085985,10090.ENSMUSP00000086730,10090.ENSMUSP00000088456,10090.ENSMUSP00000090089,10090.ENSMUSP00000095392,10090.ENSMUSP00000097066,10090.ENSMUSP00000097908,10090.ENSMUSP00000097919…	Cask,Myo6,Ank2,Cobl,Abi2,Ncor1,Ablim1,Sgip1,Kif21a,Magi1,Dap3,Ank3,Dst,Sorbs1,Nsmf,Mapt,Epb4.1,Bai2,Camk2b,Cdc42bpa,Clip1,C2cd5,Pbrm1,Epb4.1l3,Cacna1c,Kif1a,Fnbp1,Slmap,Abi1,Macf1,Sorbs2,Ablim2,Mef2c,Nrxn1,Clasp1
GO Component	GO:0005886	Plasma membrane	37	4531	0.43	5.09e-08	10090.ENSMUSP00000033321,10090.ENSMUSP00000036181,10090.ENSMUSP00000039368,10090.ENSMUSP00000043765,10090.ENSMUSP00000045693,10090.ENSMUSP00000045913,10090.ENSMUSP00000055000,10090.ENSMUSP00000063784,10090.ENSMUSP00000077273,10090.ENSMUSP00000079553,10090.ENSMUSP00000083073,10090.ENSMUSP00000085985,10090.ENSMUSP00000086730,10090.ENSMUSP00000090089,10090.ENSMUSP00000095392,10090.ENSMUSP00000097066…	Cask,Myo6,Ptprf,Ank2,Cobl,Iqce,Adam22,Adcyap1r1,Asph,Sgip1,Cadm1,Kif21a,Magi1,Ank3,Dst,Sorbs1,Nsmf,Mapt,Mpdz,Ptprd,Epb4.1,Bai2,Lphn2,Tenm4,Ppip5k1,Mcf2l,C2cd5,Epb4.1l3,Cacna1c,Nrxn2,Fnbp1,Slmap,Abi1,Macf1,Sorbs2,Nrxn1,Anks1b
GO Component	GO:0016020	Membrane	48	7623	0.32	6.95e-08	10090.ENSMUSP00000033321,10090.ENSMUSP00000036181,10090.ENSMUSP00000039368,10090.ENSMUSP00000043765,10090.ENSMUSP00000045693,10090.ENSMUSP00000045913,10090.ENSMUSP00000055000,10090.ENSMUSP00000059000,10090.ENSMUSP00000063001,10090.ENSMUSP00000063784,10090.ENSMUSP00000066181,10090.ENSMUSP00000070572,10090.ENSMUSP00000071720,10090.ENSMUSP00000077273,10090.ENSMUSP00000077446,10090.ENSMUSP00000079553…	Cask,Myo6,Ptprf,Ank2,Cobl,Iqce,Adam22,Synrg,Wnk1,Adcyap1r1,Immt,Ctage5,Camk2g,Asph,Mff,Sgip1,Cadm1,Kif21a,Magi1,Ank3,Sec31a,Dst,Sorbs1,Nsmf,Mapt,Mpdz,Ptprd,Epb4.1,Bai2,Lphn2,Tenm4,Camk2b,Ppip5k1,Mcf2l,Clip1,C2cd5,Epb4.1l3,Cacna1c,Kif1a,Nrxn2,Fnbp1,Slmap,Abi1,Macf1,Sorbs2,Nrxn1,Anks1b,Ktn1
GO Component	GO:0005737	Cytoplasm	55	10283	0.25	2.22e-07	10090.ENSMUSP00000033321,10090.ENSMUSP00000034611,10090.ENSMUSP00000036181,10090.ENSMUSP00000039368,10090.ENSMUSP00000043765,10090.ENSMUSP00000045693,10090.ENSMUSP00000045913,10090.ENSMUSP00000049625,10090.ENSMUSP00000058754,10090.ENSMUSP00000059000,10090.ENSMUSP00000063001,10090.ENSMUSP00000063784,10090.ENSMUSP00000066181,10090.ENSMUSP00000068974,10090.ENSMUSP00000070572,10090.ENSMUSP00000071720…	Cask,Phldb1,Myo6,Ptprf,Ank2,Cobl,Iqce,Gtf2i,Abi2,Synrg,Wnk1,Adcyap1r1,Immt,Ncor1,Ctage5,Camk2g,Asph,Mff,Ablim1,Sgip1,Cadm1,Kif21a,Magi1,Dap3,Ank3,Sec31a,Dst,Sorbs1,Nsmf,Mapt,Mpdz,Epb4.1,Tenm4,Camk2b,Ppip5k1,Mcf2l,Cdc42bpa,Clip1,C2cd5,Epb4.1l3,Cacna1c,Kif1a,Fnbp1,Slmap,Abi1,Macf1,Crem,Sorbs2,Ablim2,Mef2c,Nrxn1,Anks1b,Clasp1,Ktn1,Agfg1
GO Component	GO:0005938	Cell cortex	11	322	1.05	3.93e-07	10090.ENSMUSP00000034611,10090.ENSMUSP00000045693,10090.ENSMUSP00000077273,10090.ENSMUSP00000095392,10090.ENSMUSP00000097908,10090.ENSMUSP00000101595,10090.ENSMUSP00000107192,10090.ENSMUSP00000107388,10090.ENSMUSP00000109190,10090.ENSMUSP00000119600,10090.ENSMUSP00000140019	Phldb1,Cobl,Asph,Dst,Nsmf,Epb4.1,Clip1,C2cd5,Fnbp1,Macf1,Clasp1
GO Component	GO:0005622	Intracellular	60	12596	0.2	5.92e-07	10090.ENSMUSP00000032088,10090.ENSMUSP00000033321,10090.ENSMUSP00000034611,10090.ENSMUSP00000036181,10090.ENSMUSP00000038216,10090.ENSMUSP00000039368,10090.ENSMUSP00000043765,10090.ENSMUSP00000045693,10090.ENSMUSP00000045913,10090.ENSMUSP00000049625,10090.ENSMUSP00000058754,10090.ENSMUSP00000059000,10090.ENSMUSP00000063001,10090.ENSMUSP00000063784,10090.ENSMUSP00000066181,10090.ENSMUSP00000068974…	Zfml,Cask,Phldb1,Myo6,Emsy,Ptprf,Ank2,Cobl,Iqce,Gtf2i,Abi2,Synrg,Wnk1,Adcyap1r1,Immt,Ncor1,Ctage5,Camk2g,Asph,Mff,Ablim1,Sgip1,Cadm1,Kif21a,Magi1,Dap3,Ank3,Sec31a,Dst,Sorbs1,Nsmf,Mapt,Mpdz,Epb4.1,Bai2,Tenm4,Camk2b,Ppip5k1,Mcf2l,Cdc42bpa,Clip1,C2cd5,Pbrm1,Epb4.1l3,Cacna1c,Kif1a,Fnbp1,Slmap,Abi1,Macf1,Crem,Sorbs2,Ablim2,R3hdm2,Mef2c,Nrxn1,Anks1b,Clasp1,Ktn1,Agfg1
GO Component	GO:0031252	Cell leading edge	12	438	0.96	7.31e-07	10090.ENSMUSP00000036181,10090.ENSMUSP00000045693,10090.ENSMUSP00000058754,10090.ENSMUSP00000078336,10090.ENSMUSP00000097919,10090.ENSMUSP00000106500,10090.ENSMUSP00000106746,10090.ENSMUSP00000107192,10090.ENSMUSP00000107388,10090.ENSMUSP00000118491,10090.ENSMUSP00000119600,10090.ENSMUSP00000121619	Myo6,Cobl,Abi2,Ablim1,Mapt,Mcf2l,Cdc42bpa,Clip1,C2cd5,Abi1,Macf1,Sorbs2
GO Component	GO:0043229	Intracellular organelle	56	11084	0.22	1.06e-06	10090.ENSMUSP00000032088,10090.ENSMUSP00000033321,10090.ENSMUSP00000036181,10090.ENSMUSP00000038216,10090.ENSMUSP00000039368,10090.ENSMUSP00000043765,10090.ENSMUSP00000045693,10090.ENSMUSP00000045913,10090.ENSMUSP00000049625,10090.ENSMUSP00000058754,10090.ENSMUSP00000059000,10090.ENSMUSP00000063784,10090.ENSMUSP00000066181,10090.ENSMUSP00000068974,10090.ENSMUSP00000070572,10090.ENSMUSP00000071720…	Zfml,Cask,Myo6,Emsy,Ptprf,Ank2,Cobl,Iqce,Gtf2i,Abi2,Synrg,Adcyap1r1,Immt,Ncor1,Ctage5,Camk2g,Asph,Mff,Ablim1,Sgip1,Cadm1,Kif21a,Magi1,Dap3,Ank3,Sec31a,Dst,Sorbs1,Nsmf,Mapt,Mpdz,Epb4.1,Bai2,Tenm4,Camk2b,Cdc42bpa,Clip1,C2cd5,Pbrm1,Epb4.1l3,Cacna1c,Kif1a,Fnbp1,Slmap,Abi1,Macf1,Crem,Sorbs2,Ablim2,R3hdm2,Mef2c,Nrxn1,Anks1b,Clasp1,Ktn1,Agfg1
GO Component	GO:0043226	Organelle	57	11550	0.21	1.33e-06	10090.ENSMUSP00000032088,10090.ENSMUSP00000033321,10090.ENSMUSP00000036181,10090.ENSMUSP00000038216,10090.ENSMUSP00000039368,10090.ENSMUSP00000043765,10090.ENSMUSP00000045693,10090.ENSMUSP00000045913,10090.ENSMUSP00000049625,10090.ENSMUSP00000055000,10090.ENSMUSP00000058754,10090.ENSMUSP00000059000,10090.ENSMUSP00000063784,10090.ENSMUSP00000066181,10090.ENSMUSP00000068974,10090.ENSMUSP00000070572…	Zfml,Cask,Myo6,Emsy,Ptprf,Ank2,Cobl,Iqce,Gtf2i,Adam22,Abi2,Synrg,Adcyap1r1,Immt,Ncor1,Ctage5,Camk2g,Asph,Mff,Ablim1,Sgip1,Cadm1,Kif21a,Magi1,Dap3,Ank3,Sec31a,Dst,Sorbs1,Nsmf,Mapt,Mpdz,Epb4.1,Bai2,Tenm4,Camk2b,Cdc42bpa,Clip1,C2cd5,Pbrm1,Epb4.1l3,Cacna1c,Kif1a,Fnbp1,Slmap,Abi1,Macf1,Crem,Sorbs2,Ablim2,R3hdm2,Mef2c,Nrxn1,Anks1b,Clasp1,Ktn1,Agfg1
GO Component	GO:0005911	Cell-cell junction	12	489	0.91	2.1e-06	10090.ENSMUSP00000033321,10090.ENSMUSP00000043765,10090.ENSMUSP00000058754,10090.ENSMUSP00000063784,10090.ENSMUSP00000083073,10090.ENSMUSP00000086730,10090.ENSMUSP00000090089,10090.ENSMUSP00000095392,10090.ENSMUSP00000097066,10090.ENSMUSP00000099894,10090.ENSMUSP00000106746,10090.ENSMUSP00000108300	Cask,Ank2,Abi2,Adcyap1r1,Cadm1,Magi1,Ank3,Dst,Sorbs1,Mpdz,Cdc42bpa,Epb4.1l3
GO Component	GO:0098978	Glutamatergic synapse	12	501	0.9	2.62e-06	10090.ENSMUSP00000036181,10090.ENSMUSP00000055000,10090.ENSMUSP00000058754,10090.ENSMUSP00000083073,10090.ENSMUSP00000097908,10090.ENSMUSP00000099898,10090.ENSMUSP00000101734,10090.ENSMUSP00000105438,10090.ENSMUSP00000108413,10090.ENSMUSP00000118491,10090.ENSMUSP00000134402,10090.ENSMUSP00000138539	Myo6,Adam22,Abi2,Cadm1,Nsmf,Ptprd,Lphn2,Camk2b,Cacna1c,Abi1,Nrxn1,Anks1b
GO Component	GO:0099512	Supramolecular fiber	15	861	0.76	2.62e-06	10090.ENSMUSP00000036181,10090.ENSMUSP00000043765,10090.ENSMUSP00000085985,10090.ENSMUSP00000090089,10090.ENSMUSP00000095392,10090.ENSMUSP00000097919,10090.ENSMUSP00000107192,10090.ENSMUSP00000108413,10090.ENSMUSP00000108582,10090.ENSMUSP00000117816,10090.ENSMUSP00000119600,10090.ENSMUSP00000121619,10090.ENSMUSP00000123525,10090.ENSMUSP00000132547,10090.ENSMUSP00000140019	Myo6,Ank2,Kif21a,Ank3,Dst,Mapt,Clip1,Cacna1c,Kif1a,Slmap,Macf1,Sorbs2,Ablim2,Mef2c,Clasp1
GO Component	GO:0110165	Cellular anatomical entity	65	15632	0.14	2.62e-06	10090.ENSMUSP00000032088,10090.ENSMUSP00000033321,10090.ENSMUSP00000034611,10090.ENSMUSP00000036181,10090.ENSMUSP00000038216,10090.ENSMUSP00000039368,10090.ENSMUSP00000043765,10090.ENSMUSP00000045693,10090.ENSMUSP00000045913,10090.ENSMUSP00000049625,10090.ENSMUSP00000055000,10090.ENSMUSP00000058754,10090.ENSMUSP00000059000,10090.ENSMUSP00000063001,10090.ENSMUSP00000063784,10090.ENSMUSP00000066181…	Zfml,Cask,Phldb1,Myo6,Emsy,Ptprf,Ank2,Cobl,Iqce,Gtf2i,Adam22,Abi2,Synrg,Wnk1,Adcyap1r1,Immt,Ncor1,Ctage5,Camk2g,Asph,Mff,Ablim1,Sgip1,Cadm1,Kif21a,Magi1,Dap3,Ank3,Sec31a,Dst,Sorbs1,Nsmf,Mapt,Mpdz,Ptprd,Epb4.1,Bai2,Lphn2,Tenm4,Camk2b,Ppip5k1,Mcf2l,Cdc42bpa,Clip1,Ppfibp1,C2cd5,Pbrm1,Epb4.1l3,Cacna1c,Kif1a,Nrxn2,Fnbp1,Slmap,Abi1,Macf1,Crem,Sorbs2,Ablim2,R3hdm2,Mef2c,Nrxn1,Anks1b,Clasp1,Ktn1,Agfg1
GO Component	GO:0070161	Anchoring junction	13	626	0.83	2.96e-06	10090.ENSMUSP00000033321,10090.ENSMUSP00000043765,10090.ENSMUSP00000058754,10090.ENSMUSP00000063784,10090.ENSMUSP00000083073,10090.ENSMUSP00000086730,10090.ENSMUSP00000090089,10090.ENSMUSP00000095392,10090.ENSMUSP00000097066,10090.ENSMUSP00000099894,10090.ENSMUSP00000106746,10090.ENSMUSP00000108300,10090.ENSMUSP00000121619	Cask,Ank2,Abi2,Adcyap1r1,Cadm1,Magi1,Ank3,Dst,Sorbs1,Mpdz,Cdc42bpa,Epb4.1l3,Sorbs2
GO Component	GO:0030425	Dendrite	14	753	0.79	3.15e-06	10090.ENSMUSP00000033321,10090.ENSMUSP00000045693,10090.ENSMUSP00000058754,10090.ENSMUSP00000083073,10090.ENSMUSP00000085985,10090.ENSMUSP00000090089,10090.ENSMUSP00000097908,10090.ENSMUSP00000097919,10090.ENSMUSP00000099894,10090.ENSMUSP00000105438,10090.ENSMUSP00000108413,10090.ENSMUSP00000108582,10090.ENSMUSP00000121619,10090.ENSMUSP00000138539	Cask,Cobl,Abi2,Cadm1,Kif21a,Ank3,Nsmf,Mapt,Mpdz,Camk2b,Cacna1c,Kif1a,Sorbs2,Anks1b
GO Component	GO:0097060	Synaptic membrane	11	464	0.89	8.93e-06	10090.ENSMUSP00000033321,10090.ENSMUSP00000039368,10090.ENSMUSP00000043765,10090.ENSMUSP00000055000,10090.ENSMUSP00000083073,10090.ENSMUSP00000090089,10090.ENSMUSP00000099898,10090.ENSMUSP00000101734,10090.ENSMUSP00000108413,10090.ENSMUSP00000109089,10090.ENSMUSP00000134402	Cask,Ptprf,Ank2,Adam22,Cadm1,Ank3,Ptprd,Lphn2,Cacna1c,Nrxn2,Nrxn1
GO Component	GO:0099080	Supramolecular complex	16	1160	0.66	1.58e-05	10090.ENSMUSP00000036181,10090.ENSMUSP00000043765,10090.ENSMUSP00000085985,10090.ENSMUSP00000090089,10090.ENSMUSP00000095392,10090.ENSMUSP00000097919,10090.ENSMUSP00000107192,10090.ENSMUSP00000107727,10090.ENSMUSP00000108413,10090.ENSMUSP00000108582,10090.ENSMUSP00000117816,10090.ENSMUSP00000119600,10090.ENSMUSP00000121619,10090.ENSMUSP00000123525,10090.ENSMUSP00000132547,10090.ENSMUSP00000140019	Myo6,Ank2,Kif21a,Ank3,Dst,Mapt,Clip1,Pbrm1,Cacna1c,Kif1a,Slmap,Macf1,Sorbs2,Ablim2,Mef2c,Clasp1
GO Component	GO:0043025	Neuronal cell body	13	743	0.76	1.76e-05	10090.ENSMUSP00000033321,10090.ENSMUSP00000036181,10090.ENSMUSP00000039368,10090.ENSMUSP00000045693,10090.ENSMUSP00000049625,10090.ENSMUSP00000097908,10090.ENSMUSP00000097919,10090.ENSMUSP00000105438,10090.ENSMUSP00000108413,10090.ENSMUSP00000108582,10090.ENSMUSP00000121619,10090.ENSMUSP00000134402,10090.ENSMUSP00000140785	Cask,Myo6,Ptprf,Cobl,Gtf2i,Nsmf,Mapt,Camk2b,Cacna1c,Kif1a,Sorbs2,Nrxn1,Agfg1
GO Component	GO:0098793	Presynapse	12	636	0.79	2.34e-05	10090.ENSMUSP00000033321,10090.ENSMUSP00000036181,10090.ENSMUSP00000077446,10090.ENSMUSP00000079553,10090.ENSMUSP00000083073,10090.ENSMUSP00000099898,10090.ENSMUSP00000107250,10090.ENSMUSP00000108413,10090.ENSMUSP00000108582,10090.ENSMUSP00000109089,10090.ENSMUSP00000134402,10090.ENSMUSP00000138539	Cask,Myo6,Mff,Sgip1,Cadm1,Ptprd,Ppfibp1,Cacna1c,Kif1a,Nrxn2,Nrxn1,Anks1b
GO Component	GO:0030016	Myofibril	8	227	1.06	2.51e-05	10090.ENSMUSP00000043765,10090.ENSMUSP00000090089,10090.ENSMUSP00000095392,10090.ENSMUSP00000108413,10090.ENSMUSP00000117816,10090.ENSMUSP00000121619,10090.ENSMUSP00000123525,10090.ENSMUSP00000132547	Ank2,Ank3,Dst,Cacna1c,Slmap,Sorbs2,Ablim2,Mef2c
GO Component	GO:0030424	Axon	13	791	0.73	3.24e-05	10090.ENSMUSP00000036181,10090.ENSMUSP00000039368,10090.ENSMUSP00000045693,10090.ENSMUSP00000055000,10090.ENSMUSP00000083073,10090.ENSMUSP00000085985,10090.ENSMUSP00000090089,10090.ENSMUSP00000095392,10090.ENSMUSP00000097919,10090.ENSMUSP00000108300,10090.ENSMUSP00000108582,10090.ENSMUSP00000118491,10090.ENSMUSP00000134402	Myo6,Ptprf,Cobl,Adam22,Cadm1,Kif21a,Ank3,Dst,Mapt,Epb4.1l3,Kif1a,Abi1,Nrxn1
GO Component	GO:0015629	Actin cytoskeleton	10	458	0.86	5.7e-05	10090.ENSMUSP00000036181,10090.ENSMUSP00000045693,10090.ENSMUSP00000058754,10090.ENSMUSP00000078336,10090.ENSMUSP00000095392,10090.ENSMUSP00000097066,10090.ENSMUSP00000101595,10090.ENSMUSP00000106746,10090.ENSMUSP00000119600,10090.ENSMUSP00000123525	Myo6,Cobl,Abi2,Ablim1,Dst,Sorbs1,Epb4.1,Cdc42bpa,Macf1,Ablim2
GO Component	GO:0098685	Schaffer collateral - CA1 synapse	6	113	1.24	6.59e-05	10090.ENSMUSP00000033321,10090.ENSMUSP00000036181,10090.ENSMUSP00000083073,10090.ENSMUSP00000099898,10090.ENSMUSP00000134402,10090.ENSMUSP00000138539	Cask,Myo6,Cadm1,Ptprd,Nrxn1,Anks1b
GO Component	GO:0030017	Sarcomere	7	207	1.05	0.00015	10090.ENSMUSP00000043765,10090.ENSMUSP00000090089,10090.ENSMUSP00000095392,10090.ENSMUSP00000108413,10090.ENSMUSP00000117816,10090.ENSMUSP00000121619,10090.ENSMUSP00000132547	Ank2,Ank3,Dst,Cacna1c,Slmap,Sorbs2,Mef2c
GO Component	GO:0030018	Z disc	6	134	1.17	0.00016	10090.ENSMUSP00000043765,10090.ENSMUSP00000090089,10090.ENSMUSP00000095392,10090.ENSMUSP00000108413,10090.ENSMUSP00000117816,10090.ENSMUSP00000121619	Ank2,Ank3,Dst,Cacna1c,Slmap,Sorbs2
GO Component	GO:0099699	Integral component of synaptic membrane	7	224	1.01	0.00024	10090.ENSMUSP00000039368,10090.ENSMUSP00000055000,10090.ENSMUSP00000083073,10090.ENSMUSP00000099898,10090.ENSMUSP00000101734,10090.ENSMUSP00000108413,10090.ENSMUSP00000134402	Ptprf,Adam22,Cadm1,Ptprd,Lphn2,Cacna1c,Nrxn1
GO Component	GO:0016528	Sarcoplasm	5	82	1.3	0.00025	10090.ENSMUSP00000071720,10090.ENSMUSP00000077273,10090.ENSMUSP00000090089,10090.ENSMUSP00000105438,10090.ENSMUSP00000132547	Camk2g,Asph,Ank3,Camk2b,Mef2c
GO Component	GO:0015630	Microtubule cytoskeleton	14	1190	0.59	0.00042	10090.ENSMUSP00000068974,10090.ENSMUSP00000085985,10090.ENSMUSP00000095392,10090.ENSMUSP00000097066,10090.ENSMUSP00000097919,10090.ENSMUSP00000101595,10090.ENSMUSP00000101638,10090.ENSMUSP00000105438,10090.ENSMUSP00000107192,10090.ENSMUSP00000107388,10090.ENSMUSP00000108582,10090.ENSMUSP00000117816,10090.ENSMUSP00000119600,10090.ENSMUSP00000140019	Ncor1,Kif21a,Dst,Sorbs1,Mapt,Epb4.1,Bai2,Camk2b,Clip1,C2cd5,Kif1a,Slmap,Macf1,Clasp1
GO Component	GO:0031982	Vesicle	18	2007	0.47	0.00076	10090.ENSMUSP00000033321,10090.ENSMUSP00000036181,10090.ENSMUSP00000039368,10090.ENSMUSP00000043765,10090.ENSMUSP00000059000,10090.ENSMUSP00000063784,10090.ENSMUSP00000077446,10090.ENSMUSP00000079553,10090.ENSMUSP00000083073,10090.ENSMUSP00000092157,10090.ENSMUSP00000095392,10090.ENSMUSP00000099894,10090.ENSMUSP00000107192,10090.ENSMUSP00000107388,10090.ENSMUSP00000108582,10090.ENSMUSP00000109190…	Cask,Myo6,Ptprf,Ank2,Synrg,Adcyap1r1,Mff,Sgip1,Cadm1,Sec31a,Dst,Mpdz,Clip1,C2cd5,Kif1a,Fnbp1,Nrxn1,Agfg1
GO Component	GO:0031410	Cytoplasmic vesicle	17	1872	0.48	0.0011	10090.ENSMUSP00000036181,10090.ENSMUSP00000039368,10090.ENSMUSP00000043765,10090.ENSMUSP00000059000,10090.ENSMUSP00000063784,10090.ENSMUSP00000077446,10090.ENSMUSP00000079553,10090.ENSMUSP00000083073,10090.ENSMUSP00000092157,10090.ENSMUSP00000095392,10090.ENSMUSP00000099894,10090.ENSMUSP00000107192,10090.ENSMUSP00000107388,10090.ENSMUSP00000108582,10090.ENSMUSP00000109190,10090.ENSMUSP00000134402…	Myo6,Ptprf,Ank2,Synrg,Adcyap1r1,Mff,Sgip1,Cadm1,Sec31a,Dst,Mpdz,Clip1,C2cd5,Kif1a,Fnbp1,Nrxn1,Agfg1
GO Component	GO:0030027	Lamellipodium	6	202	0.99	0.0013	10090.ENSMUSP00000058754,10090.ENSMUSP00000078336,10090.ENSMUSP00000106500,10090.ENSMUSP00000106746,10090.ENSMUSP00000118491,10090.ENSMUSP00000121619	Abi2,Ablim1,Mcf2l,Cdc42bpa,Abi1,Sorbs2
GO Component	GO:0042734	Presynaptic membrane	6	207	0.98	0.0014	10090.ENSMUSP00000033321,10090.ENSMUSP00000083073,10090.ENSMUSP00000099898,10090.ENSMUSP00000108413,10090.ENSMUSP00000109089,10090.ENSMUSP00000134402	Cask,Cadm1,Ptprd,Cacna1c,Nrxn2,Nrxn1
GO Component	GO:0045211	Postsynaptic membrane	7	322	0.85	0.0019	10090.ENSMUSP00000039368,10090.ENSMUSP00000043765,10090.ENSMUSP00000055000,10090.ENSMUSP00000083073,10090.ENSMUSP00000090089,10090.ENSMUSP00000101734,10090.ENSMUSP00000108413	Ptprf,Ank2,Adam22,Cadm1,Ank3,Lphn2,Cacna1c
GO Component	GO:0016529	Sarcoplasmic reticulum	4	70	1.27	0.0023	10090.ENSMUSP00000071720,10090.ENSMUSP00000077273,10090.ENSMUSP00000090089,10090.ENSMUSP00000105438	Camk2g,Asph,Ank3,Camk2b
GO Component	GO:0042641	Actomyosin	4	81	1.21	0.0039	10090.ENSMUSP00000078336,10090.ENSMUSP00000095392,10090.ENSMUSP00000097066,10090.ENSMUSP00000106746	Ablim1,Dst,Sorbs1,Cdc42bpa
GO Component	GO:0044304	Main axon	4	81	1.21	0.0039	10090.ENSMUSP00000083073,10090.ENSMUSP00000090089,10090.ENSMUSP00000097919,10090.ENSMUSP00000108300	Cadm1,Ank3,Mapt,Epb4.1l3
GO Component	GO:0042383	Sarcolemma	5	161	1.01	0.0043	10090.ENSMUSP00000043765,10090.ENSMUSP00000090089,10090.ENSMUSP00000095392,10090.ENSMUSP00000108413,10090.ENSMUSP00000117816	Ank2,Ank3,Dst,Cacna1c,Slmap
GO Component	GO:0033017	Sarcoplasmic reticulum membrane	3	32	1.49	0.0046	10090.ENSMUSP00000071720,10090.ENSMUSP00000077273,10090.ENSMUSP00000105438	Camk2g,Asph,Camk2b
GO Component	GO:0099055	Integral component of postsynaptic membrane	5	166	1	0.0047	10090.ENSMUSP00000039368,10090.ENSMUSP00000055000,10090.ENSMUSP00000083073,10090.ENSMUSP00000101734,10090.ENSMUSP00000108413	Ptprf,Adam22,Cadm1,Lphn2,Cacna1c
GO Component	GO:0005954	Calcium- and calmodulin-dependent protein kinase complex	2	5	2.12	0.0051	10090.ENSMUSP00000071720,10090.ENSMUSP00000105438	Camk2g,Camk2b
GO Component	GO:0099568	Cytoplasmic region	6	270	0.86	0.0051	10090.ENSMUSP00000034611,10090.ENSMUSP00000095392,10090.ENSMUSP00000097919,10090.ENSMUSP00000101595,10090.ENSMUSP00000108582,10090.ENSMUSP00000140019	Phldb1,Dst,Mapt,Epb4.1,Kif1a,Clasp1
GO Component	GO:0005874	Microtubule	7	397	0.76	0.0057	10090.ENSMUSP00000085985,10090.ENSMUSP00000095392,10090.ENSMUSP00000097919,10090.ENSMUSP00000107192,10090.ENSMUSP00000108582,10090.ENSMUSP00000119600,10090.ENSMUSP00000140019	Kif21a,Dst,Mapt,Clip1,Kif1a,Macf1,Clasp1
GO Component	GO:0001726	Ruffle	5	183	0.95	0.0068	10090.ENSMUSP00000036181,10090.ENSMUSP00000045693,10090.ENSMUSP00000107192,10090.ENSMUSP00000107388,10090.ENSMUSP00000119600	Myo6,Cobl,Clip1,C2cd5,Macf1
GO Component	GO:0012505	Endomembrane system	24	3859	0.31	0.0068	10090.ENSMUSP00000036181,10090.ENSMUSP00000039368,10090.ENSMUSP00000043765,10090.ENSMUSP00000059000,10090.ENSMUSP00000063784,10090.ENSMUSP00000070572,10090.ENSMUSP00000071720,10090.ENSMUSP00000077273,10090.ENSMUSP00000077446,10090.ENSMUSP00000079553,10090.ENSMUSP00000083073,10090.ENSMUSP00000090089,10090.ENSMUSP00000092157,10090.ENSMUSP00000095392,10090.ENSMUSP00000097908,10090.ENSMUSP00000105438…	Myo6,Ptprf,Ank2,Synrg,Adcyap1r1,Ctage5,Camk2g,Asph,Mff,Sgip1,Cadm1,Ank3,Sec31a,Dst,Nsmf,Camk2b,Mcf2l,Clip1,Kif1a,Fnbp1,Macf1,Nrxn1,Clasp1,Ktn1
GO Component	GO:0030863	Cortical cytoskeleton	4	104	1.1	0.008	10090.ENSMUSP00000045693,10090.ENSMUSP00000097908,10090.ENSMUSP00000101595,10090.ENSMUSP00000140019	Cobl,Nsmf,Epb4.1,Clasp1
GO Component	GO:0045180	Basal cortex	2	7	1.97	0.008	10090.ENSMUSP00000034611,10090.ENSMUSP00000140019	Phldb1,Clasp1
GO Component	GO:0044295	Axonal growth cone	3	42	1.37	0.0083	10090.ENSMUSP00000045693,10090.ENSMUSP00000097919,10090.ENSMUSP00000134402	Cobl,Mapt,Nrxn1
GO Component	GO:0031672	A band	3	43	1.36	0.0088	10090.ENSMUSP00000043765,10090.ENSMUSP00000095392,10090.ENSMUSP00000117816	Ank2,Dst,Slmap
GO Component	GO:0099056	Integral component of presynaptic membrane	4	117	1.05	0.0118	10090.ENSMUSP00000083073,10090.ENSMUSP00000099898,10090.ENSMUSP00000108413,10090.ENSMUSP00000134402	Cadm1,Ptprd,Cacna1c,Nrxn1
GO Component	GO:0030120	Vesicle coat	3	50	1.3	0.013	10090.ENSMUSP00000059000,10090.ENSMUSP00000079553,10090.ENSMUSP00000092157	Synrg,Sgip1,Sec31a
GO Component	GO:0031209	SCAR complex	2	10	1.82	0.0134	10090.ENSMUSP00000058754,10090.ENSMUSP00000118491	Abi2,Abi1
GO Component	GO:0030426	Growth cone	5	224	0.87	0.0148	10090.ENSMUSP00000039368,10090.ENSMUSP00000045693,10090.ENSMUSP00000097919,10090.ENSMUSP00000118491,10090.ENSMUSP00000134402	Ptprf,Cobl,Mapt,Abi1,Nrxn1
GO Component	GO:0099513	Polymeric cytoskeletal fiber	8	631	0.62	0.0151	10090.ENSMUSP00000036181,10090.ENSMUSP00000085985,10090.ENSMUSP00000095392,10090.ENSMUSP00000097919,10090.ENSMUSP00000107192,10090.ENSMUSP00000108582,10090.ENSMUSP00000119600,10090.ENSMUSP00000140019	Myo6,Kif21a,Dst,Mapt,Clip1,Kif1a,Macf1,Clasp1
GO Component	GO:0099738	Cell cortex region	3	54	1.26	0.0152	10090.ENSMUSP00000034611,10090.ENSMUSP00000101595,10090.ENSMUSP00000140019	Phldb1,Epb4.1,Clasp1
GO Component	GO:0043227	Membrane-bounded organelle	45	10370	0.15	0.0155	10090.ENSMUSP00000032088,10090.ENSMUSP00000033321,10090.ENSMUSP00000036181,10090.ENSMUSP00000038216,10090.ENSMUSP00000039368,10090.ENSMUSP00000043765,10090.ENSMUSP00000045913,10090.ENSMUSP00000049625,10090.ENSMUSP00000059000,10090.ENSMUSP00000063784,10090.ENSMUSP00000066181,10090.ENSMUSP00000068974,10090.ENSMUSP00000070572,10090.ENSMUSP00000071720,10090.ENSMUSP00000077273,10090.ENSMUSP00000077446…	Zfml,Cask,Myo6,Emsy,Ptprf,Ank2,Iqce,Gtf2i,Synrg,Adcyap1r1,Immt,Ncor1,Ctage5,Camk2g,Asph,Mff,Sgip1,Cadm1,Magi1,Dap3,Ank3,Sec31a,Dst,Sorbs1,Nsmf,Mapt,Mpdz,Epb4.1,Tenm4,Camk2b,Clip1,C2cd5,Pbrm1,Kif1a,Fnbp1,Abi1,Macf1,Crem,R3hdm2,Mef2c,Nrxn1,Anks1b,Clasp1,Ktn1,Agfg1
GO Component	GO:0031253	Cell projection membrane	6	354	0.75	0.0162	10090.ENSMUSP00000033321,10090.ENSMUSP00000036181,10090.ENSMUSP00000045913,10090.ENSMUSP00000097919,10090.ENSMUSP00000107388,10090.ENSMUSP00000119600	Cask,Myo6,Iqce,Mapt,C2cd5,Macf1
GO Component	GO:0005887	Integral component of plasma membrane	11	1174	0.49	0.0165	10090.ENSMUSP00000039368,10090.ENSMUSP00000043765,10090.ENSMUSP00000055000,10090.ENSMUSP00000083073,10090.ENSMUSP00000097066,10090.ENSMUSP00000099898,10090.ENSMUSP00000101638,10090.ENSMUSP00000101734,10090.ENSMUSP00000102783,10090.ENSMUSP00000108413,10090.ENSMUSP00000134402	Ptprf,Ank2,Adam22,Cadm1,Sorbs1,Ptprd,Bai2,Lphn2,Tenm4,Cacna1c,Nrxn1
GO Component	GO:0034399	Nuclear periphery	4	133	1	0.0165	10090.ENSMUSP00000033321,10090.ENSMUSP00000097066,10090.ENSMUSP00000097908,10090.ENSMUSP00000097919	Cask,Sorbs1,Nsmf,Mapt
GO Component	GO:0014704	Intercalated disc	3	58	1.23	0.017	10090.ENSMUSP00000043765,10090.ENSMUSP00000090089,10090.ENSMUSP00000095392	Ank2,Ank3,Dst
GO Component	GO:0012506	Vesicle membrane	7	507	0.66	0.0183	10090.ENSMUSP00000036181,10090.ENSMUSP00000059000,10090.ENSMUSP00000079553,10090.ENSMUSP00000092157,10090.ENSMUSP00000107192,10090.ENSMUSP00000107388,10090.ENSMUSP00000108582	Myo6,Synrg,Sgip1,Sec31a,Clip1,C2cd5,Kif1a
GO Component	GO:0098871	Postsynaptic actin cytoskeleton	2	13	1.7	0.0183	10090.ENSMUSP00000036181,10090.ENSMUSP00000058754	Myo6,Abi2
GO Component	GO:0031090	Organelle membrane	19	2973	0.32	0.0211	10090.ENSMUSP00000033321,10090.ENSMUSP00000036181,10090.ENSMUSP00000045913,10090.ENSMUSP00000059000,10090.ENSMUSP00000066181,10090.ENSMUSP00000070572,10090.ENSMUSP00000071720,10090.ENSMUSP00000077273,10090.ENSMUSP00000077446,10090.ENSMUSP00000079553,10090.ENSMUSP00000092157,10090.ENSMUSP00000095392,10090.ENSMUSP00000097908,10090.ENSMUSP00000105438,10090.ENSMUSP00000107192,10090.ENSMUSP00000107388…	Cask,Myo6,Iqce,Synrg,Immt,Ctage5,Camk2g,Asph,Mff,Sgip1,Sec31a,Dst,Nsmf,Camk2b,Clip1,C2cd5,Kif1a,Nrxn1,Ktn1
GO Component	GO:0033270	Paranode region of axon	2	15	1.64	0.023	10090.ENSMUSP00000090089,10090.ENSMUSP00000108300	Ank3,Epb4.1l3
GO Component	GO:0030315	T-tubule	3	67	1.17	0.024	10090.ENSMUSP00000043765,10090.ENSMUSP00000090089,10090.ENSMUSP00000108413	Ank2,Ank3,Cacna1c
GO Component	GO:0005905	Clathrin-coated pit	3	68	1.16	0.0247	10090.ENSMUSP00000036181,10090.ENSMUSP00000079553,10090.ENSMUSP00000109190	Myo6,Sgip1,Fnbp1
GO Component	GO:0001725	Stress fiber	3	72	1.14	0.028	10090.ENSMUSP00000078336,10090.ENSMUSP00000095392,10090.ENSMUSP00000097066	Ablim1,Dst,Sorbs1
GO Component	GO:0032991	Protein-containing complex	26	4895	0.24	0.0289	10090.ENSMUSP00000033321,10090.ENSMUSP00000036181,10090.ENSMUSP00000045913,10090.ENSMUSP00000058754,10090.ENSMUSP00000059000,10090.ENSMUSP00000063784,10090.ENSMUSP00000066181,10090.ENSMUSP00000068974,10090.ENSMUSP00000071720,10090.ENSMUSP00000077446,10090.ENSMUSP00000079553,10090.ENSMUSP00000085985,10090.ENSMUSP00000088456,10090.ENSMUSP00000092157,10090.ENSMUSP00000097066,10090.ENSMUSP00000097919…	Cask,Myo6,Iqce,Abi2,Synrg,Adcyap1r1,Immt,Ncor1,Camk2g,Mff,Sgip1,Kif21a,Dap3,Sec31a,Sorbs1,Mapt,Epb4.1,Camk2b,Pbrm1,Cacna1c,Kif1a,Nrxn2,Abi1,Crem,Mef2c,Nrxn1
GO Component	GO:0009898	Cytoplasmic side of plasma membrane	4	163	0.91	0.0293	10090.ENSMUSP00000095392,10090.ENSMUSP00000097919,10090.ENSMUSP00000101595,10090.ENSMUSP00000106500	Dst,Mapt,Epb4.1,Mcf2l
GO Component	GO:0032433	Filopodium tip	2	20	1.52	0.0347	10090.ENSMUSP00000058754,10090.ENSMUSP00000118491	Abi2,Abi1
GO Component	GO:0045178	Basal part of cell	3	79	1.1	0.0347	10090.ENSMUSP00000034611,10090.ENSMUSP00000090089,10090.ENSMUSP00000140019	Phldb1,Ank3,Clasp1
GO Component	GO:0035371	Microtubule plus-end	2	21	1.5	0.0368	10090.ENSMUSP00000095392,10090.ENSMUSP00000107192	Dst,Clip1
GO Component	GO:0031256	Leading edge membrane	4	183	0.86	0.0416	10090.ENSMUSP00000036181,10090.ENSMUSP00000097919,10090.ENSMUSP00000107388,10090.ENSMUSP00000119600	Myo6,Mapt,C2cd5,Macf1
GO Component	GO:0031430	M band	2	24	1.44	0.0449	10090.ENSMUSP00000043765,10090.ENSMUSP00000117816	Ank2,Slmap
GO Component	GO:0032587	Ruffle membrane	3	91	1.04	0.0464	10090.ENSMUSP00000036181,10090.ENSMUSP00000107388,10090.ENSMUSP00000119600	Myo6,C2cd5,Macf1
GO Component	GO:0070971	Endoplasmic reticulum exit site	2	25	1.42	0.047	10090.ENSMUSP00000070572,10090.ENSMUSP00000092157	Ctage5,Sec31a
STRING clusters	CL:18324	Mixed, incl. neurotransmitter receptor complex, and protein-protein interactions at synapses	9	175	1.23	2.16e-05	10090.ENSMUSP00000036181,10090.ENSMUSP00000043765,10090.ENSMUSP00000055000,10090.ENSMUSP00000090089,10090.ENSMUSP00000097919,10090.ENSMUSP00000099894,10090.ENSMUSP00000109089,10090.ENSMUSP00000134402,10090.ENSMUSP00000138539	Myo6,Ank2,Adam22,Ank3,Mapt,Mpdz,Nrxn2,Nrxn1,Anks1b
STRING clusters	CL:18326	Mixed, incl. neurotransmitter receptor complex, and neurexins and neuroligins	8	131	1.3	2.23e-05	10090.ENSMUSP00000036181,10090.ENSMUSP00000043765,10090.ENSMUSP00000055000,10090.ENSMUSP00000090089,10090.ENSMUSP00000099894,10090.ENSMUSP00000109089,10090.ENSMUSP00000134402,10090.ENSMUSP00000138539	Myo6,Ank2,Adam22,Ank3,Mpdz,Nrxn2,Nrxn1,Anks1b
STRING clusters	CL:18413	Neurexins and neuroligins, and glutamate-gated calcium ion channel activity	4	29	1.66	0.0029	10090.ENSMUSP00000099894,10090.ENSMUSP00000109089,10090.ENSMUSP00000134402,10090.ENSMUSP00000138539	Mpdz,Nrxn2,Nrxn1,Anks1b
STRING clusters	CL:18330	Neurotransmitter receptor complex, and neurexins and neuroligins	5	75	1.34	0.0036	10090.ENSMUSP00000036181,10090.ENSMUSP00000099894,10090.ENSMUSP00000109089,10090.ENSMUSP00000134402,10090.ENSMUSP00000138539	Myo6,Mpdz,Nrxn2,Nrxn1,Anks1b
STRING clusters	CL:10948	Mixed, incl. eb1, c-terminal, and negative regulation of wound healing, spreading of epidermal cells	3	15	1.82	0.0102	10090.ENSMUSP00000085985,10090.ENSMUSP00000119600,10090.ENSMUSP00000140019	Kif21a,Macf1,Clasp1
STRING clusters	CL:18517	Neuronal ion channel clustering, and interaction between l1 and ankyrins	3	18	1.74	0.015	10090.ENSMUSP00000043765,10090.ENSMUSP00000055000,10090.ENSMUSP00000090089	Ank2,Adam22,Ank3
STRING clusters	CL:10840	Mixed, incl. kinesins, and gamma-tubulin complex	4	69	1.28	0.029	10090.ENSMUSP00000085985,10090.ENSMUSP00000108582,10090.ENSMUSP00000119600,10090.ENSMUSP00000140019	Kif21a,Kif1a,Macf1,Clasp1
KEGG	mmu04713	Circadian entrainment	4	93	1.15	0.043	10090.ENSMUSP00000063784,10090.ENSMUSP00000071720,10090.ENSMUSP00000105438,10090.ENSMUSP00000108413	Adcyap1r1,Camk2g,Camk2b,Cacna1c
KEGG	mmu04911	Insulin secretion	4	81	1.21	0.043	10090.ENSMUSP00000063784,10090.ENSMUSP00000071720,10090.ENSMUSP00000105438,10090.ENSMUSP00000108413	Adcyap1r1,Camk2g,Camk2b,Cacna1c
Reactome	MMU-6794362	Protein-protein interactions at synapses	7	65	1.55	3.47e-06	10090.ENSMUSP00000033321,10090.ENSMUSP00000039368,10090.ENSMUSP00000099898,10090.ENSMUSP00000101595,10090.ENSMUSP00000107250,10090.ENSMUSP00000108300,10090.ENSMUSP00000109089	Cask,Ptprf,Ptprd,Epb4.1,Ppfibp1,Epb4.1l3,Nrxn2
Reactome	MMU-112316	Neuronal System	10	336	0.99	7.03e-05	10090.ENSMUSP00000033321,10090.ENSMUSP00000036181,10090.ENSMUSP00000039368,10090.ENSMUSP00000071720,10090.ENSMUSP00000099898,10090.ENSMUSP00000101595,10090.ENSMUSP00000105438,10090.ENSMUSP00000107250,10090.ENSMUSP00000108300,10090.ENSMUSP00000109089	Cask,Myo6,Ptprf,Camk2g,Ptprd,Epb4.1,Camk2b,Ppfibp1,Epb4.1l3,Nrxn2
Reactome	MMU-6794361	Neurexins and neuroligins	4	31	1.63	0.002	10090.ENSMUSP00000033321,10090.ENSMUSP00000101595,10090.ENSMUSP00000108300,10090.ENSMUSP00000109089	Cask,Epb4.1,Epb4.1l3,Nrxn2
Reactome	MMU-388844	Receptor-type tyrosine-protein phosphatases	3	18	1.74	0.0138	10090.ENSMUSP00000039368,10090.ENSMUSP00000099898,10090.ENSMUSP00000107250	Ptprf,Ptprd,Ppfibp1
Reactome	MMU-399719	Trafficking of AMPA receptors	3	31	1.5	0.0482	10090.ENSMUSP00000036181,10090.ENSMUSP00000071720,10090.ENSMUSP00000105438	Myo6,Camk2g,Camk2b
Reactome	MMU-5576892	Phase 0 - rapid depolarisation	3	32	1.49	0.0482	10090.ENSMUSP00000071720,10090.ENSMUSP00000105438,10090.ENSMUSP00000108413	Camk2g,Camk2b,Cacna1c
WikiPathways	WP1983	Splicing factor NOVA regulated synaptic proteins	7	41	1.75	2.24e-08	10090.ENSMUSP00000033321,10090.ENSMUSP00000071720,10090.ENSMUSP00000083073,10090.ENSMUSP00000090089,10090.ENSMUSP00000101595,10090.ENSMUSP00000108300,10090.ENSMUSP00000140019	Cask,Camk2g,Cadm1,Ank3,Epb4.1,Epb4.1l3,Clasp1
Monarch MPO	MP:0004924	Abnormal behavior	38	4315	0.46	1.99e-07	10090.ENSMUSP00000033321,10090.ENSMUSP00000034611,10090.ENSMUSP00000036181,10090.ENSMUSP00000039368,10090.ENSMUSP00000043765,10090.ENSMUSP00000045913,10090.ENSMUSP00000049625,10090.ENSMUSP00000055000,10090.ENSMUSP00000058754,10090.ENSMUSP00000063784,10090.ENSMUSP00000068974,10090.ENSMUSP00000078336,10090.ENSMUSP00000079553,10090.ENSMUSP00000083073,10090.ENSMUSP00000090089,10090.ENSMUSP00000092157…	Cask,Phldb1,Myo6,Ptprf,Ank2,Iqce,Gtf2i,Adam22,Abi2,Adcyap1r1,Ncor1,Ablim1,Sgip1,Cadm1,Ank3,Sec31a,Dst,Nsmf,Mapt,Mpdz,Ptprd,Epb4.1,Bai2,Lphn2,Tenm4,Camk2b,C2cd5,Pbrm1,Epb4.1l3,Cacna1c,Kif1a,Nrxn2,Fnbp1,Crem,Sorbs2,Ablim2,Nrxn1,Anks1b
Monarch MPO	MP:0002066	Abnormal motor capabilities/coordination/movement	30	3010	0.52	1.92e-06	10090.ENSMUSP00000033321,10090.ENSMUSP00000034611,10090.ENSMUSP00000036181,10090.ENSMUSP00000039368,10090.ENSMUSP00000043765,10090.ENSMUSP00000045913,10090.ENSMUSP00000049625,10090.ENSMUSP00000058754,10090.ENSMUSP00000083073,10090.ENSMUSP00000090089,10090.ENSMUSP00000092157,10090.ENSMUSP00000095392,10090.ENSMUSP00000097919,10090.ENSMUSP00000099894,10090.ENSMUSP00000099898,10090.ENSMUSP00000101638…	Cask,Phldb1,Myo6,Ptprf,Ank2,Iqce,Gtf2i,Abi2,Cadm1,Ank3,Sec31a,Dst,Mapt,Mpdz,Ptprd,Bai2,Lphn2,Tenm4,Camk2b,C2cd5,Pbrm1,Epb4.1l3,Cacna1c,Kif1a,Nrxn2,Crem,Sorbs2,Ablim2,Nrxn1,Anks1b
Monarch MPO	MP:0003631	Nervous system phenotype	32	3681	0.46	8.78e-06	10090.ENSMUSP00000033321,10090.ENSMUSP00000036181,10090.ENSMUSP00000039368,10090.ENSMUSP00000043765,10090.ENSMUSP00000049625,10090.ENSMUSP00000055000,10090.ENSMUSP00000058754,10090.ENSMUSP00000063001,10090.ENSMUSP00000063784,10090.ENSMUSP00000068974,10090.ENSMUSP00000079553,10090.ENSMUSP00000083073,10090.ENSMUSP00000085985,10090.ENSMUSP00000090089,10090.ENSMUSP00000095392,10090.ENSMUSP00000097908…	Cask,Myo6,Ptprf,Ank2,Gtf2i,Adam22,Abi2,Wnk1,Adcyap1r1,Ncor1,Sgip1,Cadm1,Kif21a,Ank3,Dst,Nsmf,Mapt,Ptprd,Bai2,Tenm4,Camk2b,Epb4.1l3,Cacna1c,Kif1a,Nrxn2,Abi1,Macf1,Crem,Sorbs2,Mef2c,Nrxn1,Anks1b
Monarch MPO	MP:0003633	Abnormal nervous system physiology	22	1928	0.57	5.3e-05	10090.ENSMUSP00000033321,10090.ENSMUSP00000036181,10090.ENSMUSP00000039368,10090.ENSMUSP00000055000,10090.ENSMUSP00000063784,10090.ENSMUSP00000079553,10090.ENSMUSP00000085985,10090.ENSMUSP00000090089,10090.ENSMUSP00000095392,10090.ENSMUSP00000097908,10090.ENSMUSP00000097919,10090.ENSMUSP00000099898,10090.ENSMUSP00000102783,10090.ENSMUSP00000105438,10090.ENSMUSP00000108300,10090.ENSMUSP00000108413…	Cask,Myo6,Ptprf,Adam22,Adcyap1r1,Sgip1,Kif21a,Ank3,Dst,Nsmf,Mapt,Ptprd,Tenm4,Camk2b,Epb4.1l3,Cacna1c,Kif1a,Nrxn2,Crem,Sorbs2,Nrxn1,Anks1b
Monarch MPO	MP:0003491	Abnormal voluntary movement	20	1616	0.61	6.14e-05	10090.ENSMUSP00000034611,10090.ENSMUSP00000036181,10090.ENSMUSP00000043765,10090.ENSMUSP00000045913,10090.ENSMUSP00000049625,10090.ENSMUSP00000058754,10090.ENSMUSP00000090089,10090.ENSMUSP00000095392,10090.ENSMUSP00000099898,10090.ENSMUSP00000101638,10090.ENSMUSP00000101734,10090.ENSMUSP00000102783,10090.ENSMUSP00000105438,10090.ENSMUSP00000107388,10090.ENSMUSP00000108300,10090.ENSMUSP00000108413…	Phldb1,Myo6,Ank2,Iqce,Gtf2i,Abi2,Ank3,Dst,Ptprd,Bai2,Lphn2,Tenm4,Camk2b,C2cd5,Epb4.1l3,Cacna1c,Kif1a,Nrxn2,Crem,Ablim2
Monarch MPO	MP:0001468	Abnormal temporal memory	9	247	1.08	9.55e-05	10090.ENSMUSP00000058754,10090.ENSMUSP00000063784,10090.ENSMUSP00000068974,10090.ENSMUSP00000097908,10090.ENSMUSP00000097919,10090.ENSMUSP00000105438,10090.ENSMUSP00000108413,10090.ENSMUSP00000121233,10090.ENSMUSP00000121619	Abi2,Adcyap1r1,Ncor1,Nsmf,Mapt,Camk2b,Cacna1c,Crem,Sorbs2
Monarch MPO	MP:0001392	Abnormal locomotor behavior	19	1532	0.61	0.00011	10090.ENSMUSP00000034611,10090.ENSMUSP00000036181,10090.ENSMUSP00000043765,10090.ENSMUSP00000045913,10090.ENSMUSP00000049625,10090.ENSMUSP00000058754,10090.ENSMUSP00000090089,10090.ENSMUSP00000095392,10090.ENSMUSP00000099898,10090.ENSMUSP00000101638,10090.ENSMUSP00000101734,10090.ENSMUSP00000105438,10090.ENSMUSP00000107388,10090.ENSMUSP00000108300,10090.ENSMUSP00000108413,10090.ENSMUSP00000108582…	Phldb1,Myo6,Ank2,Iqce,Gtf2i,Abi2,Ank3,Dst,Ptprd,Bai2,Lphn2,Camk2b,C2cd5,Epb4.1l3,Cacna1c,Kif1a,Nrxn2,Crem,Ablim2
Monarch MPO	MP:0002572	Abnormal emotion/affect behavior	17	1305	0.63	0.00027	10090.ENSMUSP00000036181,10090.ENSMUSP00000039368,10090.ENSMUSP00000049625,10090.ENSMUSP00000058754,10090.ENSMUSP00000063784,10090.ENSMUSP00000068974,10090.ENSMUSP00000079553,10090.ENSMUSP00000095392,10090.ENSMUSP00000097919,10090.ENSMUSP00000101638,10090.ENSMUSP00000102783,10090.ENSMUSP00000105438,10090.ENSMUSP00000108413,10090.ENSMUSP00000109089,10090.ENSMUSP00000109190,10090.ENSMUSP00000121233…	Myo6,Ptprf,Gtf2i,Abi2,Adcyap1r1,Ncor1,Sgip1,Dst,Mapt,Bai2,Tenm4,Camk2b,Cacna1c,Nrxn2,Fnbp1,Crem,Sorbs2
Monarch MPO	MP:0001469	Abnormal contextual conditioning behavior	8	217	1.08	0.00034	10090.ENSMUSP00000058754,10090.ENSMUSP00000063784,10090.ENSMUSP00000097908,10090.ENSMUSP00000097919,10090.ENSMUSP00000105438,10090.ENSMUSP00000108413,10090.ENSMUSP00000121233,10090.ENSMUSP00000121619	Abi2,Adcyap1r1,Nsmf,Mapt,Camk2b,Cacna1c,Crem,Sorbs2
Monarch MPO	MP:0001362	Abnormal anxiety-related response	12	657	0.78	0.00053	10090.ENSMUSP00000036181,10090.ENSMUSP00000049625,10090.ENSMUSP00000058754,10090.ENSMUSP00000063784,10090.ENSMUSP00000079553,10090.ENSMUSP00000097919,10090.ENSMUSP00000102783,10090.ENSMUSP00000105438,10090.ENSMUSP00000108413,10090.ENSMUSP00000109089,10090.ENSMUSP00000109190,10090.ENSMUSP00000121233	Myo6,Gtf2i,Abi2,Adcyap1r1,Sgip1,Mapt,Tenm4,Camk2b,Cacna1c,Nrxn2,Fnbp1,Crem
Monarch MPO	MP:0002078	Abnormal glucose homeostasis	17	1391	0.6	0.00053	10090.ENSMUSP00000036181,10090.ENSMUSP00000043765,10090.ENSMUSP00000045913,10090.ENSMUSP00000068974,10090.ENSMUSP00000078336,10090.ENSMUSP00000085985,10090.ENSMUSP00000092157,10090.ENSMUSP00000097066,10090.ENSMUSP00000099894,10090.ENSMUSP00000099898,10090.ENSMUSP00000102783,10090.ENSMUSP00000105438,10090.ENSMUSP00000107388,10090.ENSMUSP00000108413,10090.ENSMUSP00000109089,10090.ENSMUSP00000121619…	Myo6,Ank2,Iqce,Ncor1,Ablim1,Kif21a,Sec31a,Sorbs1,Mpdz,Ptprd,Tenm4,Camk2b,C2cd5,Cacna1c,Nrxn2,Sorbs2,Nrxn1
Monarch MPO	MP:0000188	Abnormal circulating glucose level	14	1011	0.66	0.0013	10090.ENSMUSP00000036181,10090.ENSMUSP00000043765,10090.ENSMUSP00000045913,10090.ENSMUSP00000078336,10090.ENSMUSP00000085985,10090.ENSMUSP00000092157,10090.ENSMUSP00000099894,10090.ENSMUSP00000099898,10090.ENSMUSP00000102783,10090.ENSMUSP00000107388,10090.ENSMUSP00000108413,10090.ENSMUSP00000109089,10090.ENSMUSP00000121619,10090.ENSMUSP00000134402	Myo6,Ank2,Iqce,Ablim1,Kif21a,Sec31a,Mpdz,Ptprd,Tenm4,C2cd5,Cacna1c,Nrxn2,Sorbs2,Nrxn1
Monarch MPO	MP:0010768	Mortality/aging	35	5549	0.32	0.0013	10090.ENSMUSP00000033321,10090.ENSMUSP00000043765,10090.ENSMUSP00000049625,10090.ENSMUSP00000055000,10090.ENSMUSP00000059000,10090.ENSMUSP00000063001,10090.ENSMUSP00000063784,10090.ENSMUSP00000068974,10090.ENSMUSP00000070572,10090.ENSMUSP00000071720,10090.ENSMUSP00000077273,10090.ENSMUSP00000077446,10090.ENSMUSP00000085985,10090.ENSMUSP00000088456,10090.ENSMUSP00000090089,10090.ENSMUSP00000092157…	Cask,Ank2,Gtf2i,Adam22,Synrg,Wnk1,Adcyap1r1,Ncor1,Ctage5,Camk2g,Asph,Mff,Kif21a,Dap3,Ank3,Sec31a,Dst,Ptprd,Epb4.1,Lphn2,Bptf,Tenm4,Camk2b,Pbrm1,Epb4.1l3,Cacna1c,Kif1a,Nrxn2,Slmap,Abi1,Macf1,Sorbs2,Mef2c,Anks1b,Clasp1
Monarch MPO	MP:0004262	Abnormal physical strength	13	884	0.68	0.0014	10090.ENSMUSP00000034611,10090.ENSMUSP00000036181,10090.ENSMUSP00000092157,10090.ENSMUSP00000095392,10090.ENSMUSP00000097919,10090.ENSMUSP00000099894,10090.ENSMUSP00000099898,10090.ENSMUSP00000102783,10090.ENSMUSP00000105438,10090.ENSMUSP00000107727,10090.ENSMUSP00000123525,10090.ENSMUSP00000134402,10090.ENSMUSP00000138539	Phldb1,Myo6,Sec31a,Dst,Mapt,Mpdz,Ptprd,Tenm4,Camk2b,Pbrm1,Ablim2,Nrxn1,Anks1b
Monarch MPO	MP:0010769	Abnormal survival	33	5150	0.32	0.0019	10090.ENSMUSP00000033321,10090.ENSMUSP00000043765,10090.ENSMUSP00000049625,10090.ENSMUSP00000055000,10090.ENSMUSP00000059000,10090.ENSMUSP00000063001,10090.ENSMUSP00000063784,10090.ENSMUSP00000068974,10090.ENSMUSP00000070572,10090.ENSMUSP00000077273,10090.ENSMUSP00000085985,10090.ENSMUSP00000088456,10090.ENSMUSP00000090089,10090.ENSMUSP00000092157,10090.ENSMUSP00000095392,10090.ENSMUSP00000099898…	Cask,Ank2,Gtf2i,Adam22,Synrg,Wnk1,Adcyap1r1,Ncor1,Ctage5,Asph,Kif21a,Dap3,Ank3,Sec31a,Dst,Ptprd,Epb4.1,Lphn2,Bptf,Tenm4,Camk2b,Pbrm1,Epb4.1l3,Cacna1c,Kif1a,Nrxn2,Slmap,Abi1,Macf1,Sorbs2,Mef2c,Anks1b,Clasp1
Monarch MPO	MP:0010770	Preweaning lethality	31	4663	0.34	0.0021	10090.ENSMUSP00000033321,10090.ENSMUSP00000043765,10090.ENSMUSP00000049625,10090.ENSMUSP00000055000,10090.ENSMUSP00000059000,10090.ENSMUSP00000063001,10090.ENSMUSP00000063784,10090.ENSMUSP00000068974,10090.ENSMUSP00000070572,10090.ENSMUSP00000085985,10090.ENSMUSP00000088456,10090.ENSMUSP00000090089,10090.ENSMUSP00000092157,10090.ENSMUSP00000095392,10090.ENSMUSP00000099898,10090.ENSMUSP00000101595…	Cask,Ank2,Gtf2i,Adam22,Synrg,Wnk1,Adcyap1r1,Ncor1,Ctage5,Kif21a,Dap3,Ank3,Sec31a,Dst,Ptprd,Epb4.1,Lphn2,Bptf,Tenm4,Camk2b,Pbrm1,Cacna1c,Kif1a,Nrxn2,Slmap,Abi1,Macf1,Sorbs2,Mef2c,Anks1b,Clasp1
Monarch MPO	MP:0001515	Abnormal grip strength	12	798	0.69	0.0023	10090.ENSMUSP00000034611,10090.ENSMUSP00000036181,10090.ENSMUSP00000092157,10090.ENSMUSP00000097919,10090.ENSMUSP00000099894,10090.ENSMUSP00000099898,10090.ENSMUSP00000102783,10090.ENSMUSP00000105438,10090.ENSMUSP00000107727,10090.ENSMUSP00000123525,10090.ENSMUSP00000134402,10090.ENSMUSP00000138539	Phldb1,Myo6,Sec31a,Mapt,Mpdz,Ptprd,Tenm4,Camk2b,Pbrm1,Ablim2,Nrxn1,Anks1b
Monarch MPO	MP:0001458	Abnormal object recognition memory	5	86	1.28	0.0036	10090.ENSMUSP00000068974,10090.ENSMUSP00000097908,10090.ENSMUSP00000097919,10090.ENSMUSP00000105438,10090.ENSMUSP00000121619	Ncor1,Nsmf,Mapt,Camk2b,Sorbs2
Monarch MPO	MP:0031392	Hypoactivity	12	846	0.67	0.0037	10090.ENSMUSP00000034611,10090.ENSMUSP00000049625,10090.ENSMUSP00000058754,10090.ENSMUSP00000090089,10090.ENSMUSP00000095392,10090.ENSMUSP00000101734,10090.ENSMUSP00000105438,10090.ENSMUSP00000107388,10090.ENSMUSP00000108413,10090.ENSMUSP00000108582,10090.ENSMUSP00000109089,10090.ENSMUSP00000121233	Phldb1,Gtf2i,Abi2,Ank3,Dst,Lphn2,Camk2b,C2cd5,Cacna1c,Kif1a,Nrxn2,Crem
Monarch MPO	MP:0002063	Abnormal learning/memory/conditioning	13	1061	0.61	0.0067	10090.ENSMUSP00000039368,10090.ENSMUSP00000049625,10090.ENSMUSP00000058754,10090.ENSMUSP00000063784,10090.ENSMUSP00000068974,10090.ENSMUSP00000097908,10090.ENSMUSP00000097919,10090.ENSMUSP00000099898,10090.ENSMUSP00000105438,10090.ENSMUSP00000108413,10090.ENSMUSP00000121233,10090.ENSMUSP00000121619,10090.ENSMUSP00000134402	Ptprf,Gtf2i,Abi2,Adcyap1r1,Ncor1,Nsmf,Mapt,Ptprd,Camk2b,Cacna1c,Crem,Sorbs2,Nrxn1
Monarch MPO	MP:0003632	Abnormal nervous system morphology	21	2637	0.42	0.0082	10090.ENSMUSP00000036181,10090.ENSMUSP00000039368,10090.ENSMUSP00000043765,10090.ENSMUSP00000049625,10090.ENSMUSP00000055000,10090.ENSMUSP00000058754,10090.ENSMUSP00000063001,10090.ENSMUSP00000068974,10090.ENSMUSP00000083073,10090.ENSMUSP00000085985,10090.ENSMUSP00000090089,10090.ENSMUSP00000095392,10090.ENSMUSP00000097908,10090.ENSMUSP00000097919,10090.ENSMUSP00000102783,10090.ENSMUSP00000108300…	Myo6,Ptprf,Ank2,Gtf2i,Adam22,Abi2,Wnk1,Ncor1,Cadm1,Kif21a,Ank3,Dst,Nsmf,Mapt,Tenm4,Epb4.1l3,Cacna1c,Kif1a,Abi1,Macf1,Sorbs2
Monarch MPO	MP:0001364	Decreased anxiety-related response	7	290	0.9	0.0109	10090.ENSMUSP00000036181,10090.ENSMUSP00000063784,10090.ENSMUSP00000097919,10090.ENSMUSP00000102783,10090.ENSMUSP00000105438,10090.ENSMUSP00000109190,10090.ENSMUSP00000121233	Myo6,Adcyap1r1,Mapt,Tenm4,Camk2b,Fnbp1,Crem
Monarch MPO	MP:0002089	Abnormal postnatal growth/weight/body size	20	2493	0.42	0.0109	10090.ENSMUSP00000033321,10090.ENSMUSP00000034611,10090.ENSMUSP00000036181,10090.ENSMUSP00000043765,10090.ENSMUSP00000049625,10090.ENSMUSP00000055000,10090.ENSMUSP00000068974,10090.ENSMUSP00000070572,10090.ENSMUSP00000078336,10090.ENSMUSP00000083073,10090.ENSMUSP00000088456,10090.ENSMUSP00000095392,10090.ENSMUSP00000099894,10090.ENSMUSP00000099898,10090.ENSMUSP00000102374,10090.ENSMUSP00000102783…	Cask,Phldb1,Myo6,Ank2,Gtf2i,Adam22,Ncor1,Ctage5,Ablim1,Cadm1,Dap3,Dst,Mpdz,Ptprd,Bptf,Tenm4,Camk2b,C2cd5,Kif1a,Nrxn1
Monarch MPO	MP:0005560	Decreased circulating glucose level	10	665	0.69	0.0109	10090.ENSMUSP00000036181,10090.ENSMUSP00000045913,10090.ENSMUSP00000078336,10090.ENSMUSP00000085985,10090.ENSMUSP00000092157,10090.ENSMUSP00000099894,10090.ENSMUSP00000099898,10090.ENSMUSP00000102783,10090.ENSMUSP00000121619,10090.ENSMUSP00000134402	Myo6,Iqce,Ablim1,Kif21a,Sec31a,Mpdz,Ptprd,Tenm4,Sorbs2,Nrxn1
Monarch MPO	MP:0005378	Growth/size/body region phenotype	29	4670	0.31	0.0121	10090.ENSMUSP00000033321,10090.ENSMUSP00000034611,10090.ENSMUSP00000036181,10090.ENSMUSP00000043765,10090.ENSMUSP00000049625,10090.ENSMUSP00000055000,10090.ENSMUSP00000059000,10090.ENSMUSP00000063001,10090.ENSMUSP00000068974,10090.ENSMUSP00000070572,10090.ENSMUSP00000078336,10090.ENSMUSP00000083073,10090.ENSMUSP00000085985,10090.ENSMUSP00000088456,10090.ENSMUSP00000095392,10090.ENSMUSP00000099894…	Cask,Phldb1,Myo6,Ank2,Gtf2i,Adam22,Synrg,Wnk1,Ncor1,Ctage5,Ablim1,Cadm1,Kif21a,Dap3,Dst,Mpdz,Ptprd,Bptf,Tenm4,Camk2b,C2cd5,Cacna1c,Kif1a,Slmap,Abi1,Sorbs2,Mef2c,Nrxn1,Clasp1
Monarch MPO	MP:0010053	Decreased grip strength	9	541	0.74	0.0121	10090.ENSMUSP00000034611,10090.ENSMUSP00000036181,10090.ENSMUSP00000097919,10090.ENSMUSP00000099894,10090.ENSMUSP00000099898,10090.ENSMUSP00000105438,10090.ENSMUSP00000107727,10090.ENSMUSP00000123525,10090.ENSMUSP00000134402	Phldb1,Myo6,Mapt,Mpdz,Ptprd,Camk2b,Pbrm1,Ablim2,Nrxn1
Monarch MPO	MP:0003635	Abnormal synaptic transmission	12	1012	0.59	0.0144	10090.ENSMUSP00000033321,10090.ENSMUSP00000063784,10090.ENSMUSP00000079553,10090.ENSMUSP00000097908,10090.ENSMUSP00000097919,10090.ENSMUSP00000099898,10090.ENSMUSP00000105438,10090.ENSMUSP00000108413,10090.ENSMUSP00000109089,10090.ENSMUSP00000121619,10090.ENSMUSP00000134402,10090.ENSMUSP00000138539	Cask,Adcyap1r1,Sgip1,Nsmf,Mapt,Ptprd,Camk2b,Cacna1c,Nrxn2,Sorbs2,Nrxn1,Anks1b
Monarch MPO	MP:0005404	Abnormal axon morphology	6	214	0.97	0.0147	10090.ENSMUSP00000043765,10090.ENSMUSP00000085985,10090.ENSMUSP00000090089,10090.ENSMUSP00000095392,10090.ENSMUSP00000097919,10090.ENSMUSP00000108300	Ank2,Kif21a,Ank3,Dst,Mapt,Epb4.1l3
Monarch MPO	MP:0001525	Impaired balance	5	137	1.08	0.0181	10090.ENSMUSP00000036181,10090.ENSMUSP00000043765,10090.ENSMUSP00000095392,10090.ENSMUSP00000105438,10090.ENSMUSP00000108582	Myo6,Ank2,Dst,Camk2b,Kif1a
Monarch MPO	MP:0005406	Abnormal heart size	10	732	0.65	0.0185	10090.ENSMUSP00000036181,10090.ENSMUSP00000063001,10090.ENSMUSP00000068974,10090.ENSMUSP00000099894,10090.ENSMUSP00000102783,10090.ENSMUSP00000107727,10090.ENSMUSP00000108413,10090.ENSMUSP00000121619,10090.ENSMUSP00000132547,10090.ENSMUSP00000140019	Myo6,Wnk1,Ncor1,Mpdz,Tenm4,Pbrm1,Cacna1c,Sorbs2,Mef2c,Clasp1
Monarch MPO	MP:0008415	Abnormal neurite morphology	8	457	0.76	0.019	10090.ENSMUSP00000043765,10090.ENSMUSP00000085985,10090.ENSMUSP00000090089,10090.ENSMUSP00000095392,10090.ENSMUSP00000097908,10090.ENSMUSP00000097919,10090.ENSMUSP00000108300,10090.ENSMUSP00000121619	Ank2,Kif21a,Ank3,Dst,Nsmf,Mapt,Epb4.1l3,Sorbs2
Monarch MPO	MP:0001402	Decreased locomotor activity	10	745	0.65	0.0202	10090.ENSMUSP00000034611,10090.ENSMUSP00000058754,10090.ENSMUSP00000090089,10090.ENSMUSP00000095392,10090.ENSMUSP00000101734,10090.ENSMUSP00000105438,10090.ENSMUSP00000108413,10090.ENSMUSP00000108582,10090.ENSMUSP00000109089,10090.ENSMUSP00000121233	Phldb1,Abi2,Ank3,Dst,Lphn2,Camk2b,Cacna1c,Kif1a,Nrxn2,Crem
Monarch MPO	MP:0002206	Abnormal cns synaptic transmission	11	924	0.59	0.0243	10090.ENSMUSP00000063784,10090.ENSMUSP00000079553,10090.ENSMUSP00000097908,10090.ENSMUSP00000097919,10090.ENSMUSP00000099898,10090.ENSMUSP00000105438,10090.ENSMUSP00000108413,10090.ENSMUSP00000109089,10090.ENSMUSP00000121619,10090.ENSMUSP00000134402,10090.ENSMUSP00000138539	Adcyap1r1,Sgip1,Nsmf,Mapt,Ptprd,Camk2b,Cacna1c,Nrxn2,Sorbs2,Nrxn1,Anks1b
Monarch MPO	MP:0010832	Lethality during fetal growth through weaning	17	2110	0.42	0.0335	10090.ENSMUSP00000033321,10090.ENSMUSP00000043765,10090.ENSMUSP00000055000,10090.ENSMUSP00000063784,10090.ENSMUSP00000068974,10090.ENSMUSP00000085985,10090.ENSMUSP00000090089,10090.ENSMUSP00000095392,10090.ENSMUSP00000101734,10090.ENSMUSP00000107727,10090.ENSMUSP00000108413,10090.ENSMUSP00000108582,10090.ENSMUSP00000109089,10090.ENSMUSP00000119600,10090.ENSMUSP00000121619,10090.ENSMUSP00000132547…	Cask,Ank2,Adam22,Adcyap1r1,Ncor1,Kif21a,Ank3,Dst,Lphn2,Pbrm1,Cacna1c,Kif1a,Nrxn2,Macf1,Sorbs2,Mef2c,Anks1b
Monarch MPO	MP:0014134	Abnormal embryo morphology	15	1724	0.46	0.0383	10090.ENSMUSP00000049625,10090.ENSMUSP00000059000,10090.ENSMUSP00000063001,10090.ENSMUSP00000068974,10090.ENSMUSP00000085985,10090.ENSMUSP00000088456,10090.ENSMUSP00000095392,10090.ENSMUSP00000102374,10090.ENSMUSP00000102783,10090.ENSMUSP00000107727,10090.ENSMUSP00000108413,10090.ENSMUSP00000117816,10090.ENSMUSP00000118491,10090.ENSMUSP00000119600,10090.ENSMUSP00000132547	Gtf2i,Synrg,Wnk1,Ncor1,Kif21a,Dap3,Dst,Bptf,Tenm4,Pbrm1,Cacna1c,Slmap,Abi1,Macf1,Mef2c
Monarch MPO	MP:0010735	Abnormal paranodal axoglial junction morphology	2	5	2.12	0.0397	10090.ENSMUSP00000090089,10090.ENSMUSP00000108300	Ank3,Epb4.1l3
Monarch MPO	MP:0001363	Increased anxiety-related response	7	389	0.77	0.0398	10090.ENSMUSP00000049625,10090.ENSMUSP00000058754,10090.ENSMUSP00000079553,10090.ENSMUSP00000097919,10090.ENSMUSP00000108413,10090.ENSMUSP00000109089,10090.ENSMUSP00000121233	Gtf2i,Abi2,Sgip1,Mapt,Cacna1c,Nrxn2,Crem
Monarch MPO	MP:0013277	Abnormal fasting circulating glucose level	7	395	0.77	0.0426	10090.ENSMUSP00000085985,10090.ENSMUSP00000092157,10090.ENSMUSP00000099894,10090.ENSMUSP00000102783,10090.ENSMUSP00000107388,10090.ENSMUSP00000109089,10090.ENSMUSP00000134402	Kif21a,Sec31a,Mpdz,Tenm4,C2cd5,Nrxn2,Nrxn1
Monarch MPO	MP:0005376	Homeostasis/metabolism phenotype	29	5127	0.27	0.0461	10090.ENSMUSP00000036181,10090.ENSMUSP00000043765,10090.ENSMUSP00000045913,10090.ENSMUSP00000063001,10090.ENSMUSP00000068974,10090.ENSMUSP00000070572,10090.ENSMUSP00000071720,10090.ENSMUSP00000077273,10090.ENSMUSP00000077446,10090.ENSMUSP00000078336,10090.ENSMUSP00000085985,10090.ENSMUSP00000092157,10090.ENSMUSP00000095392,10090.ENSMUSP00000097066,10090.ENSMUSP00000097908,10090.ENSMUSP00000099894…	Myo6,Ank2,Iqce,Wnk1,Ncor1,Ctage5,Camk2g,Asph,Mff,Ablim1,Kif21a,Sec31a,Dst,Sorbs1,Nsmf,Mpdz,Ptprd,Epb4.1,Tenm4,Camk2b,C2cd5,Cacna1c,Nrxn2,Abi1,Macf1,Sorbs2,Mef2c,Nrxn1,Clasp1
Monarch MPO	MP:0002082	Postnatal lethality	12	1198	0.52	0.048	10090.ENSMUSP00000033321,10090.ENSMUSP00000043765,10090.ENSMUSP00000055000,10090.ENSMUSP00000063784,10090.ENSMUSP00000090089,10090.ENSMUSP00000095392,10090.ENSMUSP00000108413,10090.ENSMUSP00000108582,10090.ENSMUSP00000109089,10090.ENSMUSP00000121619,10090.ENSMUSP00000132547,10090.ENSMUSP00000138539	Cask,Ank2,Adam22,Adcyap1r1,Ank3,Dst,Cacna1c,Kif1a,Nrxn2,Sorbs2,Mef2c,Anks1b
TISSUES	BTO:0000142	Brain	47	2671	0.76	1.45e-24	10090.ENSMUSP00000033321,10090.ENSMUSP00000034611,10090.ENSMUSP00000036181,10090.ENSMUSP00000039368,10090.ENSMUSP00000043765,10090.ENSMUSP00000045693,10090.ENSMUSP00000049625,10090.ENSMUSP00000055000,10090.ENSMUSP00000058754,10090.ENSMUSP00000063784,10090.ENSMUSP00000066181,10090.ENSMUSP00000068974,10090.ENSMUSP00000071720,10090.ENSMUSP00000078336,10090.ENSMUSP00000079553,10090.ENSMUSP00000083073…	Cask,Phldb1,Myo6,Ptprf,Ank2,Cobl,Gtf2i,Adam22,Abi2,Adcyap1r1,Immt,Ncor1,Camk2g,Ablim1,Sgip1,Cadm1,Kif21a,Dap3,Ank3,Sec31a,Dst,Sorbs1,Nsmf,Mapt,Mpdz,Ptprd,Epb4.1,Bai2,Lphn2,Tenm4,Camk2b,Ppip5k1,Mcf2l,Clip1,Epb4.1l3,Cacna1c,Kif1a,Nrxn2,Fnbp1,Abi1,Macf1,Sorbs2,Ablim2,Mef2c,Nrxn1,Anks1b,Clasp1
TISSUES	BTO:0000000	Tissues, cell types and enzyme sources	60	9281	0.33	3.55e-13	10090.ENSMUSP00000032088,10090.ENSMUSP00000033321,10090.ENSMUSP00000034611,10090.ENSMUSP00000036181,10090.ENSMUSP00000038216,10090.ENSMUSP00000039368,10090.ENSMUSP00000043765,10090.ENSMUSP00000045693,10090.ENSMUSP00000045913,10090.ENSMUSP00000049625,10090.ENSMUSP00000055000,10090.ENSMUSP00000058754,10090.ENSMUSP00000063001,10090.ENSMUSP00000063784,10090.ENSMUSP00000066181,10090.ENSMUSP00000068974…	Zfml,Cask,Phldb1,Myo6,Emsy,Ptprf,Ank2,Cobl,Iqce,Gtf2i,Adam22,Abi2,Wnk1,Adcyap1r1,Immt,Ncor1,Ctage5,Camk2g,Asph,Mff,Ablim1,Sgip1,Cadm1,Plekha5,Kif21a,Dap3,Ank3,Sec31a,Dst,Sorbs1,Nsmf,Mapt,Mpdz,Ptprd,Epb4.1,Bai2,Lphn2,Tenm4,Camk2b,Ppip5k1,Mcf2l,Clip1,Ppfibp1,C2cd5,Pbrm1,Epb4.1l3,Cacna1c,Kif1a,Nrxn2,Fnbp1,Abi1,Macf1,Crem,Sorbs2,Ablim2,Mef2c,Nrxn1,Anks1b,Clasp1,Agfg1
TISSUES	BTO:0001489	Whole body	59	9158	0.33	1.51e-12	10090.ENSMUSP00000032088,10090.ENSMUSP00000033321,10090.ENSMUSP00000034611,10090.ENSMUSP00000036181,10090.ENSMUSP00000038216,10090.ENSMUSP00000039368,10090.ENSMUSP00000043765,10090.ENSMUSP00000045693,10090.ENSMUSP00000049625,10090.ENSMUSP00000055000,10090.ENSMUSP00000058754,10090.ENSMUSP00000063001,10090.ENSMUSP00000063784,10090.ENSMUSP00000066181,10090.ENSMUSP00000068974,10090.ENSMUSP00000070572…	Zfml,Cask,Phldb1,Myo6,Emsy,Ptprf,Ank2,Cobl,Gtf2i,Adam22,Abi2,Wnk1,Adcyap1r1,Immt,Ncor1,Ctage5,Camk2g,Asph,Mff,Ablim1,Sgip1,Cadm1,Plekha5,Kif21a,Dap3,Ank3,Sec31a,Dst,Sorbs1,Nsmf,Mapt,Mpdz,Ptprd,Epb4.1,Bai2,Lphn2,Tenm4,Camk2b,Ppip5k1,Mcf2l,Clip1,Ppfibp1,C2cd5,Pbrm1,Epb4.1l3,Cacna1c,Kif1a,Nrxn2,Fnbp1,Abi1,Macf1,Crem,Sorbs2,Ablim2,Mef2c,Nrxn1,Anks1b,Clasp1,Agfg1
TISSUES	BTO:0000284	Organism form	20	1948	0.53	0.00029	10090.ENSMUSP00000045913,10090.ENSMUSP00000049625,10090.ENSMUSP00000068974,10090.ENSMUSP00000070572,10090.ENSMUSP00000078336,10090.ENSMUSP00000083073,10090.ENSMUSP00000084904,10090.ENSMUSP00000088456,10090.ENSMUSP00000092157,10090.ENSMUSP00000097919,10090.ENSMUSP00000099894,10090.ENSMUSP00000101734,10090.ENSMUSP00000107192,10090.ENSMUSP00000107250,10090.ENSMUSP00000107727,10090.ENSMUSP00000108300…	Iqce,Gtf2i,Ncor1,Ctage5,Ablim1,Cadm1,Plekha5,Dap3,Sec31a,Mapt,Mpdz,Lphn2,Clip1,Ppfibp1,Pbrm1,Epb4.1l3,Fnbp1,Abi1,Macf1,Clasp1
TISSUES	BTO:0000233	Cerebral cortex	10	483	0.83	0.00061	10090.ENSMUSP00000071720,10090.ENSMUSP00000079553,10090.ENSMUSP00000088456,10090.ENSMUSP00000097066,10090.ENSMUSP00000097919,10090.ENSMUSP00000105438,10090.ENSMUSP00000108300,10090.ENSMUSP00000119600,10090.ENSMUSP00000121619,10090.ENSMUSP00000138539	Camk2g,Sgip1,Dap3,Sorbs1,Mapt,Camk2b,Epb4.1l3,Macf1,Sorbs2,Anks1b
TISSUES	BTO:0000379	Embryo	17	1528	0.56	0.00061	10090.ENSMUSP00000049625,10090.ENSMUSP00000068974,10090.ENSMUSP00000070572,10090.ENSMUSP00000083073,10090.ENSMUSP00000088456,10090.ENSMUSP00000092157,10090.ENSMUSP00000097919,10090.ENSMUSP00000099894,10090.ENSMUSP00000101734,10090.ENSMUSP00000107192,10090.ENSMUSP00000107250,10090.ENSMUSP00000107727,10090.ENSMUSP00000108300,10090.ENSMUSP00000109190,10090.ENSMUSP00000118491,10090.ENSMUSP00000119600…	Gtf2i,Ncor1,Ctage5,Cadm1,Dap3,Sec31a,Mapt,Mpdz,Lphn2,Clip1,Ppfibp1,Pbrm1,Epb4.1l3,Fnbp1,Abi1,Macf1,Clasp1
TISSUES	BTO:0000421	Connective tissue	19	1868	0.52	0.00061	10090.ENSMUSP00000033321,10090.ENSMUSP00000049625,10090.ENSMUSP00000063784,10090.ENSMUSP00000068974,10090.ENSMUSP00000092157,10090.ENSMUSP00000099898,10090.ENSMUSP00000101595,10090.ENSMUSP00000101734,10090.ENSMUSP00000102783,10090.ENSMUSP00000106256,10090.ENSMUSP00000106500,10090.ENSMUSP00000107192,10090.ENSMUSP00000107250,10090.ENSMUSP00000107727,10090.ENSMUSP00000108300,10090.ENSMUSP00000109190…	Cask,Gtf2i,Adcyap1r1,Ncor1,Sec31a,Ptprd,Epb4.1,Lphn2,Tenm4,Ppip5k1,Mcf2l,Clip1,Ppfibp1,Pbrm1,Epb4.1l3,Fnbp1,Abi1,Crem,Mef2c
TISSUES	BTO:0000174	Embryonic structure	18	1823	0.51	0.0012	10090.ENSMUSP00000049625,10090.ENSMUSP00000068974,10090.ENSMUSP00000070572,10090.ENSMUSP00000078336,10090.ENSMUSP00000083073,10090.ENSMUSP00000088456,10090.ENSMUSP00000092157,10090.ENSMUSP00000097919,10090.ENSMUSP00000099894,10090.ENSMUSP00000101734,10090.ENSMUSP00000107192,10090.ENSMUSP00000107250,10090.ENSMUSP00000107727,10090.ENSMUSP00000108300,10090.ENSMUSP00000109190,10090.ENSMUSP00000118491…	Gtf2i,Ncor1,Ctage5,Ablim1,Cadm1,Dap3,Sec31a,Mapt,Mpdz,Lphn2,Clip1,Ppfibp1,Pbrm1,Epb4.1l3,Fnbp1,Abi1,Macf1,Clasp1
TISSUES	BTO:0000522	Gland	32	5187	0.31	0.0024	10090.ENSMUSP00000033321,10090.ENSMUSP00000038216,10090.ENSMUSP00000039368,10090.ENSMUSP00000049625,10090.ENSMUSP00000058754,10090.ENSMUSP00000063001,10090.ENSMUSP00000068974,10090.ENSMUSP00000070572,10090.ENSMUSP00000071720,10090.ENSMUSP00000077446,10090.ENSMUSP00000078336,10090.ENSMUSP00000083073,10090.ENSMUSP00000084904,10090.ENSMUSP00000088456,10090.ENSMUSP00000090089,10090.ENSMUSP00000092157…	Cask,Emsy,Ptprf,Gtf2i,Abi2,Wnk1,Ncor1,Ctage5,Camk2g,Mff,Ablim1,Cadm1,Plekha5,Dap3,Ank3,Sec31a,Dst,Sorbs1,Mapt,Mpdz,Ptprd,Epb4.1,Lphn2,Clip1,Pbrm1,Epb4.1l3,Fnbp1,Macf1,Crem,Sorbs2,Mef2c,Agfg1
TISSUES	BTO:0000889	Burkitt lymphoma cell line	3	20	1.69	0.0073	10090.ENSMUSP00000083073,10090.ENSMUSP00000107192,10090.ENSMUSP00000140019	Cadm1,Clip1,Clasp1
TISSUES	BTO:0001491	Viscus	26	3991	0.33	0.0088	10090.ENSMUSP00000033321,10090.ENSMUSP00000039368,10090.ENSMUSP00000049625,10090.ENSMUSP00000063001,10090.ENSMUSP00000068974,10090.ENSMUSP00000070572,10090.ENSMUSP00000071720,10090.ENSMUSP00000077446,10090.ENSMUSP00000083073,10090.ENSMUSP00000090089,10090.ENSMUSP00000092157,10090.ENSMUSP00000095392,10090.ENSMUSP00000097066,10090.ENSMUSP00000097919,10090.ENSMUSP00000099894,10090.ENSMUSP00000099898…	Cask,Ptprf,Gtf2i,Wnk1,Ncor1,Ctage5,Camk2g,Mff,Cadm1,Ank3,Sec31a,Dst,Sorbs1,Mapt,Mpdz,Ptprd,Epb4.1,Lphn2,Clip1,Pbrm1,Epb4.1l3,Fnbp1,Macf1,Sorbs2,Mef2c,Agfg1
TISSUES	BTO:0001488	Endocrine gland	27	4420	0.3	0.0174	10090.ENSMUSP00000038216,10090.ENSMUSP00000039368,10090.ENSMUSP00000049625,10090.ENSMUSP00000063001,10090.ENSMUSP00000068974,10090.ENSMUSP00000070572,10090.ENSMUSP00000077446,10090.ENSMUSP00000078336,10090.ENSMUSP00000083073,10090.ENSMUSP00000084904,10090.ENSMUSP00000088456,10090.ENSMUSP00000090089,10090.ENSMUSP00000092157,10090.ENSMUSP00000095392,10090.ENSMUSP00000097066,10090.ENSMUSP00000097919…	Emsy,Ptprf,Gtf2i,Wnk1,Ncor1,Ctage5,Mff,Ablim1,Cadm1,Plekha5,Dap3,Ank3,Sec31a,Dst,Sorbs1,Mapt,Ptprd,Epb4.1,Lphn2,Clip1,Pbrm1,Epb4.1l3,Fnbp1,Macf1,Crem,Sorbs2,Agfg1
TISSUES	BTO:0000759	Liver	14	1546	0.47	0.0276	10090.ENSMUSP00000039368,10090.ENSMUSP00000049625,10090.ENSMUSP00000063001,10090.ENSMUSP00000068974,10090.ENSMUSP00000070572,10090.ENSMUSP00000077446,10090.ENSMUSP00000092157,10090.ENSMUSP00000097066,10090.ENSMUSP00000099898,10090.ENSMUSP00000101595,10090.ENSMUSP00000101734,10090.ENSMUSP00000107727,10090.ENSMUSP00000121619,10090.ENSMUSP00000140785	Ptprf,Gtf2i,Wnk1,Ncor1,Ctage5,Mff,Sec31a,Sorbs1,Ptprd,Epb4.1,Lphn2,Pbrm1,Sorbs2,Agfg1
TISSUES	BTO:0000484	Frontal lobe	4	104	1.1	0.0425	10090.ENSMUSP00000079553,10090.ENSMUSP00000088456,10090.ENSMUSP00000097919,10090.ENSMUSP00000138539	Sgip1,Dap3,Mapt,Anks1b
COMPARTMENTS	GOCC:0045202	Synapse	28	1032	0.95	1.7e-16	10090.ENSMUSP00000033321,10090.ENSMUSP00000036181,10090.ENSMUSP00000039368,10090.ENSMUSP00000043765,10090.ENSMUSP00000055000,10090.ENSMUSP00000058754,10090.ENSMUSP00000071720,10090.ENSMUSP00000077446,10090.ENSMUSP00000078336,10090.ENSMUSP00000083073,10090.ENSMUSP00000090089,10090.ENSMUSP00000095392,10090.ENSMUSP00000097066,10090.ENSMUSP00000097908,10090.ENSMUSP00000097919,10090.ENSMUSP00000099898…	Cask,Myo6,Ptprf,Ank2,Adam22,Abi2,Camk2g,Mff,Ablim1,Cadm1,Ank3,Dst,Sorbs1,Nsmf,Mapt,Ptprd,Epb4.1,Lphn2,Camk2b,Epb4.1l3,Cacna1c,Kif1a,Nrxn2,Abi1,Macf1,Sorbs2,Nrxn1,Anks1b
COMPARTMENTS	GOCC:0030054	Cell junction	31	1453	0.85	3.83e-16	10090.ENSMUSP00000033321,10090.ENSMUSP00000036181,10090.ENSMUSP00000039368,10090.ENSMUSP00000043765,10090.ENSMUSP00000055000,10090.ENSMUSP00000058754,10090.ENSMUSP00000063784,10090.ENSMUSP00000071720,10090.ENSMUSP00000077446,10090.ENSMUSP00000078336,10090.ENSMUSP00000083073,10090.ENSMUSP00000086730,10090.ENSMUSP00000090089,10090.ENSMUSP00000095392,10090.ENSMUSP00000097066,10090.ENSMUSP00000097908…	Cask,Myo6,Ptprf,Ank2,Adam22,Abi2,Adcyap1r1,Camk2g,Mff,Ablim1,Cadm1,Magi1,Ank3,Dst,Sorbs1,Nsmf,Mapt,Mpdz,Ptprd,Epb4.1,Lphn2,Camk2b,Epb4.1l3,Cacna1c,Kif1a,Nrxn2,Abi1,Macf1,Sorbs2,Nrxn1,Anks1b
COMPARTMENTS	GOCC:0032279	Asymmetric synapse	18	297	1.3	1.29e-15	10090.ENSMUSP00000033321,10090.ENSMUSP00000036181,10090.ENSMUSP00000039368,10090.ENSMUSP00000043765,10090.ENSMUSP00000055000,10090.ENSMUSP00000071720,10090.ENSMUSP00000078336,10090.ENSMUSP00000083073,10090.ENSMUSP00000095392,10090.ENSMUSP00000097919,10090.ENSMUSP00000101595,10090.ENSMUSP00000105438,10090.ENSMUSP00000108300,10090.ENSMUSP00000108413,10090.ENSMUSP00000118491,10090.ENSMUSP00000119600…	Cask,Myo6,Ptprf,Ank2,Adam22,Camk2g,Ablim1,Cadm1,Dst,Mapt,Epb4.1,Camk2b,Epb4.1l3,Cacna1c,Abi1,Macf1,Sorbs2,Anks1b
COMPARTMENTS	GOCC:0098794	Postsynapse	21	563	1.09	9.12e-15	10090.ENSMUSP00000033321,10090.ENSMUSP00000036181,10090.ENSMUSP00000039368,10090.ENSMUSP00000043765,10090.ENSMUSP00000055000,10090.ENSMUSP00000058754,10090.ENSMUSP00000071720,10090.ENSMUSP00000078336,10090.ENSMUSP00000083073,10090.ENSMUSP00000095392,10090.ENSMUSP00000097908,10090.ENSMUSP00000097919,10090.ENSMUSP00000101595,10090.ENSMUSP00000101734,10090.ENSMUSP00000105438,10090.ENSMUSP00000108300…	Cask,Myo6,Ptprf,Ank2,Adam22,Abi2,Camk2g,Ablim1,Cadm1,Dst,Nsmf,Mapt,Epb4.1,Lphn2,Camk2b,Epb4.1l3,Cacna1c,Kif1a,Abi1,Macf1,Anks1b
COMPARTMENTS	GOCC:0014069	Postsynaptic density	17	288	1.29	9.89e-15	10090.ENSMUSP00000033321,10090.ENSMUSP00000036181,10090.ENSMUSP00000039368,10090.ENSMUSP00000043765,10090.ENSMUSP00000055000,10090.ENSMUSP00000071720,10090.ENSMUSP00000078336,10090.ENSMUSP00000083073,10090.ENSMUSP00000095392,10090.ENSMUSP00000097919,10090.ENSMUSP00000101595,10090.ENSMUSP00000105438,10090.ENSMUSP00000108300,10090.ENSMUSP00000108413,10090.ENSMUSP00000118491,10090.ENSMUSP00000119600…	Cask,Myo6,Ptprf,Ank2,Adam22,Camk2g,Ablim1,Cadm1,Dst,Mapt,Epb4.1,Camk2b,Epb4.1l3,Cacna1c,Abi1,Macf1,Anks1b
COMPARTMENTS	GOCC:0042995	Cell projection	27	1794	0.69	1.89e-10	10090.ENSMUSP00000033321,10090.ENSMUSP00000036181,10090.ENSMUSP00000039368,10090.ENSMUSP00000045693,10090.ENSMUSP00000045913,10090.ENSMUSP00000049625,10090.ENSMUSP00000055000,10090.ENSMUSP00000058754,10090.ENSMUSP00000078336,10090.ENSMUSP00000083073,10090.ENSMUSP00000090089,10090.ENSMUSP00000095392,10090.ENSMUSP00000097908,10090.ENSMUSP00000097919,10090.ENSMUSP00000102783,10090.ENSMUSP00000105438…	Cask,Myo6,Ptprf,Cobl,Iqce,Gtf2i,Adam22,Abi2,Ablim1,Cadm1,Ank3,Dst,Nsmf,Mapt,Tenm4,Camk2b,Mcf2l,Cdc42bpa,C2cd5,Epb4.1l3,Cacna1c,Kif1a,Abi1,Macf1,Nrxn1,Anks1b,Agfg1
COMPARTMENTS	GOCC:0043226	Organelle	54	8565	0.32	8.65e-10	10090.ENSMUSP00000032088,10090.ENSMUSP00000033321,10090.ENSMUSP00000036181,10090.ENSMUSP00000038216,10090.ENSMUSP00000039368,10090.ENSMUSP00000043765,10090.ENSMUSP00000045693,10090.ENSMUSP00000045913,10090.ENSMUSP00000049625,10090.ENSMUSP00000055000,10090.ENSMUSP00000058754,10090.ENSMUSP00000059000,10090.ENSMUSP00000063784,10090.ENSMUSP00000066181,10090.ENSMUSP00000068974,10090.ENSMUSP00000070572…	Zfml,Cask,Myo6,Emsy,Ptprf,Ank2,Cobl,Iqce,Gtf2i,Adam22,Abi2,Synrg,Adcyap1r1,Immt,Ncor1,Ctage5,Camk2g,Asph,Mff,Ablim1,Sgip1,Cadm1,Kif21a,Magi1,Dap3,Ank3,Sec31a,Dst,Sorbs1,Nsmf,Mapt,Mpdz,Epb4.1,Bptf,Tenm4,Camk2b,Cdc42bpa,Clip1,C2cd5,Pbrm1,Epb4.1l3,Cacna1c,Kif1a,Slmap,Abi1,Macf1,Crem,Sorbs2,Ablim2,Mef2c,Anks1b,Clasp1,Ktn1,Agfg1
COMPARTMENTS	GOCC:0120025	Plasma membrane bounded cell projection	26	1774	0.68	8.7e-10	10090.ENSMUSP00000033321,10090.ENSMUSP00000036181,10090.ENSMUSP00000039368,10090.ENSMUSP00000045693,10090.ENSMUSP00000045913,10090.ENSMUSP00000049625,10090.ENSMUSP00000055000,10090.ENSMUSP00000058754,10090.ENSMUSP00000078336,10090.ENSMUSP00000083073,10090.ENSMUSP00000090089,10090.ENSMUSP00000095392,10090.ENSMUSP00000097908,10090.ENSMUSP00000097919,10090.ENSMUSP00000102783,10090.ENSMUSP00000105438…	Cask,Myo6,Ptprf,Cobl,Iqce,Gtf2i,Adam22,Abi2,Ablim1,Cadm1,Ank3,Dst,Nsmf,Mapt,Tenm4,Camk2b,Mcf2l,Cdc42bpa,C2cd5,Epb4.1l3,Cacna1c,Kif1a,Abi1,Macf1,Nrxn1,Anks1b
COMPARTMENTS	GOCC:0110165	Cellular anatomical entity	62	12108	0.23	3.02e-09	10090.ENSMUSP00000032088,10090.ENSMUSP00000033321,10090.ENSMUSP00000034611,10090.ENSMUSP00000036181,10090.ENSMUSP00000038216,10090.ENSMUSP00000039368,10090.ENSMUSP00000043765,10090.ENSMUSP00000045693,10090.ENSMUSP00000045913,10090.ENSMUSP00000049625,10090.ENSMUSP00000055000,10090.ENSMUSP00000058754,10090.ENSMUSP00000059000,10090.ENSMUSP00000063001,10090.ENSMUSP00000063784,10090.ENSMUSP00000066181…	Zfml,Cask,Phldb1,Myo6,Emsy,Ptprf,Ank2,Cobl,Iqce,Gtf2i,Adam22,Abi2,Synrg,Wnk1,Adcyap1r1,Immt,Ncor1,Ctage5,Camk2g,Asph,Mff,Ablim1,Sgip1,Cadm1,Kif21a,Magi1,Dap3,Ank3,Sec31a,Dst,Sorbs1,Nsmf,Mapt,Mpdz,Ptprd,Epb4.1,Bai2,Lphn2,Bptf,Tenm4,Camk2b,Mcf2l,Cdc42bpa,Clip1,C2cd5,Pbrm1,Epb4.1l3,Cacna1c,Kif1a,Nrxn2,Slmap,Abi1,Macf1,Crem,Sorbs2,Ablim2,Mef2c,Nrxn1,Anks1b,Clasp1,Ktn1,Agfg1
COMPARTMENTS	GOCC:0098590	Plasma membrane region	19	1006	0.79	2.02e-08	10090.ENSMUSP00000033321,10090.ENSMUSP00000036181,10090.ENSMUSP00000039368,10090.ENSMUSP00000045913,10090.ENSMUSP00000055000,10090.ENSMUSP00000063784,10090.ENSMUSP00000079553,10090.ENSMUSP00000083073,10090.ENSMUSP00000090089,10090.ENSMUSP00000097919,10090.ENSMUSP00000099894,10090.ENSMUSP00000099898,10090.ENSMUSP00000101595,10090.ENSMUSP00000101734,10090.ENSMUSP00000107388,10090.ENSMUSP00000108413…	Cask,Myo6,Ptprf,Iqce,Adam22,Adcyap1r1,Sgip1,Cadm1,Ank3,Mapt,Mpdz,Ptprd,Epb4.1,Lphn2,C2cd5,Cacna1c,Nrxn2,Macf1,Nrxn1
COMPARTMENTS	GOCC:0043005	Neuron projection	19	1054	0.77	4.03e-08	10090.ENSMUSP00000033321,10090.ENSMUSP00000036181,10090.ENSMUSP00000039368,10090.ENSMUSP00000045693,10090.ENSMUSP00000049625,10090.ENSMUSP00000055000,10090.ENSMUSP00000058754,10090.ENSMUSP00000083073,10090.ENSMUSP00000090089,10090.ENSMUSP00000095392,10090.ENSMUSP00000097908,10090.ENSMUSP00000097919,10090.ENSMUSP00000102783,10090.ENSMUSP00000105438,10090.ENSMUSP00000108300,10090.ENSMUSP00000108413…	Cask,Myo6,Ptprf,Cobl,Gtf2i,Adam22,Abi2,Cadm1,Ank3,Dst,Nsmf,Mapt,Tenm4,Camk2b,Epb4.1l3,Cacna1c,Kif1a,Nrxn1,Anks1b
COMPARTMENTS	GOCC:0071944	Cell periphery	31	3158	0.51	6.51e-08	10090.ENSMUSP00000033321,10090.ENSMUSP00000034611,10090.ENSMUSP00000036181,10090.ENSMUSP00000039368,10090.ENSMUSP00000043765,10090.ENSMUSP00000045693,10090.ENSMUSP00000045913,10090.ENSMUSP00000055000,10090.ENSMUSP00000063784,10090.ENSMUSP00000077273,10090.ENSMUSP00000079553,10090.ENSMUSP00000083073,10090.ENSMUSP00000090089,10090.ENSMUSP00000095392,10090.ENSMUSP00000097066,10090.ENSMUSP00000097908…	Cask,Phldb1,Myo6,Ptprf,Ank2,Cobl,Iqce,Adam22,Adcyap1r1,Asph,Sgip1,Cadm1,Ank3,Dst,Sorbs1,Nsmf,Mapt,Mpdz,Ptprd,Epb4.1,Bai2,Lphn2,Tenm4,Mcf2l,C2cd5,Cacna1c,Nrxn2,Macf1,Sorbs2,Nrxn1,Clasp1
COMPARTMENTS	GOCC:0005622	Intracellular	55	9943	0.26	7.91e-08	10090.ENSMUSP00000032088,10090.ENSMUSP00000033321,10090.ENSMUSP00000034611,10090.ENSMUSP00000036181,10090.ENSMUSP00000038216,10090.ENSMUSP00000043765,10090.ENSMUSP00000045693,10090.ENSMUSP00000045913,10090.ENSMUSP00000049625,10090.ENSMUSP00000058754,10090.ENSMUSP00000059000,10090.ENSMUSP00000063001,10090.ENSMUSP00000063784,10090.ENSMUSP00000066181,10090.ENSMUSP00000068974,10090.ENSMUSP00000070572…	Zfml,Cask,Phldb1,Myo6,Emsy,Ank2,Cobl,Iqce,Gtf2i,Abi2,Synrg,Wnk1,Adcyap1r1,Immt,Ncor1,Ctage5,Camk2g,Asph,Mff,Ablim1,Sgip1,Cadm1,Kif21a,Magi1,Dap3,Ank3,Sec31a,Dst,Sorbs1,Nsmf,Mapt,Mpdz,Epb4.1,Bptf,Tenm4,Camk2b,Ppip5k1,Mcf2l,Cdc42bpa,Clip1,C2cd5,Pbrm1,Cacna1c,Kif1a,Fnbp1,Slmap,Abi1,Macf1,Crem,Ablim2,Mef2c,Anks1b,Clasp1,Ktn1,Agfg1
COMPARTMENTS	GOCC:0005856	Cytoskeleton	21	1397	0.69	7.91e-08	10090.ENSMUSP00000036181,10090.ENSMUSP00000045693,10090.ENSMUSP00000058754,10090.ENSMUSP00000068974,10090.ENSMUSP00000078336,10090.ENSMUSP00000085985,10090.ENSMUSP00000090089,10090.ENSMUSP00000095392,10090.ENSMUSP00000097066,10090.ENSMUSP00000097908,10090.ENSMUSP00000097919,10090.ENSMUSP00000101595,10090.ENSMUSP00000105438,10090.ENSMUSP00000106746,10090.ENSMUSP00000107192,10090.ENSMUSP00000107388…	Myo6,Cobl,Abi2,Ncor1,Ablim1,Kif21a,Ank3,Dst,Sorbs1,Nsmf,Mapt,Epb4.1,Camk2b,Cdc42bpa,Clip1,C2cd5,Kif1a,Slmap,Macf1,Ablim2,Clasp1
COMPARTMENTS	GOCC:0036477	Somatodendritic compartment	15	711	0.84	4.33e-07	10090.ENSMUSP00000033321,10090.ENSMUSP00000036181,10090.ENSMUSP00000039368,10090.ENSMUSP00000045693,10090.ENSMUSP00000049625,10090.ENSMUSP00000058754,10090.ENSMUSP00000083073,10090.ENSMUSP00000097908,10090.ENSMUSP00000097919,10090.ENSMUSP00000105438,10090.ENSMUSP00000108413,10090.ENSMUSP00000108582,10090.ENSMUSP00000134402,10090.ENSMUSP00000138539,10090.ENSMUSP00000140785	Cask,Myo6,Ptprf,Cobl,Gtf2i,Abi2,Cadm1,Nsmf,Mapt,Camk2b,Cacna1c,Kif1a,Nrxn1,Anks1b,Agfg1
COMPARTMENTS	GOCC:0043229	Intracellular organelle	48	8073	0.29	7.74e-07	10090.ENSMUSP00000032088,10090.ENSMUSP00000033321,10090.ENSMUSP00000036181,10090.ENSMUSP00000038216,10090.ENSMUSP00000043765,10090.ENSMUSP00000045693,10090.ENSMUSP00000049625,10090.ENSMUSP00000058754,10090.ENSMUSP00000059000,10090.ENSMUSP00000063784,10090.ENSMUSP00000066181,10090.ENSMUSP00000068974,10090.ENSMUSP00000070572,10090.ENSMUSP00000071720,10090.ENSMUSP00000077273,10090.ENSMUSP00000077446…	Zfml,Cask,Myo6,Emsy,Ank2,Cobl,Gtf2i,Abi2,Synrg,Adcyap1r1,Immt,Ncor1,Ctage5,Camk2g,Asph,Mff,Ablim1,Sgip1,Cadm1,Kif21a,Magi1,Dap3,Ank3,Sec31a,Dst,Sorbs1,Nsmf,Mapt,Mpdz,Epb4.1,Bptf,Tenm4,Camk2b,Cdc42bpa,Clip1,C2cd5,Pbrm1,Cacna1c,Kif1a,Slmap,Macf1,Crem,Ablim2,Mef2c,Anks1b,Clasp1,Ktn1,Agfg1
COMPARTMENTS	GOCC:0005737	Cytoplasm	43	6579	0.33	8.04e-07	10090.ENSMUSP00000033321,10090.ENSMUSP00000034611,10090.ENSMUSP00000036181,10090.ENSMUSP00000043765,10090.ENSMUSP00000045693,10090.ENSMUSP00000049625,10090.ENSMUSP00000058754,10090.ENSMUSP00000059000,10090.ENSMUSP00000063001,10090.ENSMUSP00000063784,10090.ENSMUSP00000066181,10090.ENSMUSP00000068974,10090.ENSMUSP00000070572,10090.ENSMUSP00000071720,10090.ENSMUSP00000077273,10090.ENSMUSP00000077446…	Cask,Phldb1,Myo6,Ank2,Cobl,Gtf2i,Abi2,Synrg,Wnk1,Adcyap1r1,Immt,Ncor1,Ctage5,Camk2g,Asph,Mff,Sgip1,Cadm1,Kif21a,Magi1,Dap3,Sec31a,Dst,Sorbs1,Nsmf,Mapt,Mpdz,Epb4.1,Tenm4,Camk2b,C2cd5,Cacna1c,Kif1a,Slmap,Abi1,Macf1,Crem,Ablim2,Mef2c,Anks1b,Clasp1,Ktn1,Agfg1
COMPARTMENTS	GOCC:0043228	Non-membrane-bounded organelle	28	2982	0.49	1.4e-06	10090.ENSMUSP00000036181,10090.ENSMUSP00000043765,10090.ENSMUSP00000045693,10090.ENSMUSP00000058754,10090.ENSMUSP00000068974,10090.ENSMUSP00000078336,10090.ENSMUSP00000085985,10090.ENSMUSP00000088456,10090.ENSMUSP00000090089,10090.ENSMUSP00000095392,10090.ENSMUSP00000097066,10090.ENSMUSP00000097908,10090.ENSMUSP00000097919,10090.ENSMUSP00000101595,10090.ENSMUSP00000102374,10090.ENSMUSP00000105438…	Myo6,Ank2,Cobl,Abi2,Ncor1,Ablim1,Kif21a,Dap3,Ank3,Dst,Sorbs1,Nsmf,Mapt,Epb4.1,Bptf,Camk2b,Cdc42bpa,Clip1,C2cd5,Pbrm1,Cacna1c,Kif1a,Slmap,Macf1,Ablim2,Mef2c,Anks1b,Clasp1
COMPARTMENTS	GOCC:0016020	Membrane	35	4741	0.39	3.62e-06	10090.ENSMUSP00000033321,10090.ENSMUSP00000036181,10090.ENSMUSP00000039368,10090.ENSMUSP00000043765,10090.ENSMUSP00000045913,10090.ENSMUSP00000055000,10090.ENSMUSP00000059000,10090.ENSMUSP00000063784,10090.ENSMUSP00000066181,10090.ENSMUSP00000071720,10090.ENSMUSP00000077273,10090.ENSMUSP00000077446,10090.ENSMUSP00000079553,10090.ENSMUSP00000083073,10090.ENSMUSP00000086730,10090.ENSMUSP00000090089…	Cask,Myo6,Ptprf,Ank2,Iqce,Adam22,Synrg,Adcyap1r1,Immt,Camk2g,Asph,Mff,Sgip1,Cadm1,Magi1,Ank3,Sec31a,Dst,Sorbs1,Mapt,Mpdz,Ptprd,Epb4.1,Bai2,Lphn2,Tenm4,Mcf2l,C2cd5,Cacna1c,Kif1a,Nrxn2,Slmap,Macf1,Sorbs2,Nrxn1
COMPARTMENTS	GOCC:0043232	Intracellular non-membrane-bounded organelle	27	2950	0.48	4.58e-06	10090.ENSMUSP00000036181,10090.ENSMUSP00000043765,10090.ENSMUSP00000045693,10090.ENSMUSP00000058754,10090.ENSMUSP00000068974,10090.ENSMUSP00000078336,10090.ENSMUSP00000085985,10090.ENSMUSP00000088456,10090.ENSMUSP00000090089,10090.ENSMUSP00000095392,10090.ENSMUSP00000097066,10090.ENSMUSP00000097908,10090.ENSMUSP00000097919,10090.ENSMUSP00000101595,10090.ENSMUSP00000102374,10090.ENSMUSP00000105438…	Myo6,Ank2,Cobl,Abi2,Ncor1,Ablim1,Kif21a,Dap3,Ank3,Dst,Sorbs1,Nsmf,Mapt,Epb4.1,Bptf,Camk2b,Cdc42bpa,Clip1,C2cd5,Pbrm1,Cacna1c,Kif1a,Slmap,Macf1,Ablim2,Mef2c,Clasp1
COMPARTMENTS	GOCC:0005886	Plasma membrane	27	2965	0.48	4.87e-06	10090.ENSMUSP00000033321,10090.ENSMUSP00000036181,10090.ENSMUSP00000039368,10090.ENSMUSP00000043765,10090.ENSMUSP00000045913,10090.ENSMUSP00000055000,10090.ENSMUSP00000063784,10090.ENSMUSP00000077273,10090.ENSMUSP00000079553,10090.ENSMUSP00000083073,10090.ENSMUSP00000090089,10090.ENSMUSP00000095392,10090.ENSMUSP00000097066,10090.ENSMUSP00000097919,10090.ENSMUSP00000099894,10090.ENSMUSP00000099898…	Cask,Myo6,Ptprf,Ank2,Iqce,Adam22,Adcyap1r1,Asph,Sgip1,Cadm1,Ank3,Dst,Sorbs1,Mapt,Mpdz,Ptprd,Epb4.1,Bai2,Lphn2,Tenm4,Mcf2l,C2cd5,Cacna1c,Nrxn2,Macf1,Sorbs2,Nrxn1
COMPARTMENTS	GOCC:0031252	Cell leading edge	10	338	0.99	8.26e-06	10090.ENSMUSP00000036181,10090.ENSMUSP00000045693,10090.ENSMUSP00000058754,10090.ENSMUSP00000078336,10090.ENSMUSP00000097919,10090.ENSMUSP00000106500,10090.ENSMUSP00000106746,10090.ENSMUSP00000107388,10090.ENSMUSP00000118491,10090.ENSMUSP00000119600	Myo6,Cobl,Abi2,Ablim1,Mapt,Mcf2l,Cdc42bpa,C2cd5,Abi1,Macf1
COMPARTMENTS	GOCC:0015629	Actin cytoskeleton	10	351	0.97	1.12e-05	10090.ENSMUSP00000036181,10090.ENSMUSP00000045693,10090.ENSMUSP00000058754,10090.ENSMUSP00000078336,10090.ENSMUSP00000095392,10090.ENSMUSP00000097066,10090.ENSMUSP00000101595,10090.ENSMUSP00000106746,10090.ENSMUSP00000119600,10090.ENSMUSP00000123525	Myo6,Cobl,Abi2,Ablim1,Dst,Sorbs1,Epb4.1,Cdc42bpa,Macf1,Ablim2
COMPARTMENTS	GOCC:0099512	Supramolecular fiber	12	564	0.85	1.18e-05	10090.ENSMUSP00000036181,10090.ENSMUSP00000043765,10090.ENSMUSP00000095392,10090.ENSMUSP00000097919,10090.ENSMUSP00000107192,10090.ENSMUSP00000108413,10090.ENSMUSP00000108582,10090.ENSMUSP00000117816,10090.ENSMUSP00000119600,10090.ENSMUSP00000123525,10090.ENSMUSP00000132547,10090.ENSMUSP00000140019	Myo6,Ank2,Dst,Mapt,Clip1,Cacna1c,Kif1a,Slmap,Macf1,Ablim2,Mef2c,Clasp1
COMPARTMENTS	GOCC:0043025	Neuronal cell body	10	377	0.94	1.89e-05	10090.ENSMUSP00000036181,10090.ENSMUSP00000039368,10090.ENSMUSP00000049625,10090.ENSMUSP00000097908,10090.ENSMUSP00000097919,10090.ENSMUSP00000105438,10090.ENSMUSP00000108413,10090.ENSMUSP00000108582,10090.ENSMUSP00000134402,10090.ENSMUSP00000140785	Myo6,Ptprf,Gtf2i,Nsmf,Mapt,Camk2b,Cacna1c,Kif1a,Nrxn1,Agfg1
COMPARTMENTS	GOCC:0030425	Dendrite	11	495	0.86	2.44e-05	10090.ENSMUSP00000033321,10090.ENSMUSP00000045693,10090.ENSMUSP00000049625,10090.ENSMUSP00000058754,10090.ENSMUSP00000083073,10090.ENSMUSP00000097908,10090.ENSMUSP00000097919,10090.ENSMUSP00000105438,10090.ENSMUSP00000108413,10090.ENSMUSP00000108582,10090.ENSMUSP00000138539	Cask,Cobl,Gtf2i,Abi2,Cadm1,Nsmf,Mapt,Camk2b,Cacna1c,Kif1a,Anks1b
COMPARTMENTS	GOCC:0005911	Cell-cell junction	10	410	0.9	3.62e-05	10090.ENSMUSP00000033321,10090.ENSMUSP00000043765,10090.ENSMUSP00000058754,10090.ENSMUSP00000063784,10090.ENSMUSP00000083073,10090.ENSMUSP00000086730,10090.ENSMUSP00000090089,10090.ENSMUSP00000095392,10090.ENSMUSP00000097066,10090.ENSMUSP00000099894	Cask,Ank2,Abi2,Adcyap1r1,Cadm1,Magi1,Ank3,Dst,Sorbs1,Mpdz
COMPARTMENTS	GOCC:0005938	Cell cortex	8	245	1.03	6.47e-05	10090.ENSMUSP00000034611,10090.ENSMUSP00000045693,10090.ENSMUSP00000077273,10090.ENSMUSP00000095392,10090.ENSMUSP00000097908,10090.ENSMUSP00000101595,10090.ENSMUSP00000119600,10090.ENSMUSP00000140019	Phldb1,Cobl,Asph,Dst,Nsmf,Epb4.1,Macf1,Clasp1
COMPARTMENTS	GOCC:0030424	Axon	11	554	0.82	6.47e-05	10090.ENSMUSP00000036181,10090.ENSMUSP00000039368,10090.ENSMUSP00000045693,10090.ENSMUSP00000055000,10090.ENSMUSP00000083073,10090.ENSMUSP00000090089,10090.ENSMUSP00000095392,10090.ENSMUSP00000097919,10090.ENSMUSP00000108300,10090.ENSMUSP00000108582,10090.ENSMUSP00000134402	Myo6,Ptprf,Cobl,Adam22,Cadm1,Ank3,Dst,Mapt,Epb4.1l3,Kif1a,Nrxn1
COMPARTMENTS	GOCC:0099080	Supramolecular complex	13	831	0.71	7.97e-05	10090.ENSMUSP00000036181,10090.ENSMUSP00000043765,10090.ENSMUSP00000095392,10090.ENSMUSP00000097919,10090.ENSMUSP00000107192,10090.ENSMUSP00000107727,10090.ENSMUSP00000108413,10090.ENSMUSP00000108582,10090.ENSMUSP00000117816,10090.ENSMUSP00000119600,10090.ENSMUSP00000123525,10090.ENSMUSP00000132547,10090.ENSMUSP00000140019	Myo6,Ank2,Dst,Mapt,Clip1,Pbrm1,Cacna1c,Kif1a,Slmap,Macf1,Ablim2,Mef2c,Clasp1
COMPARTMENTS	GOCC:0097060	Synaptic membrane	9	372	0.9	0.00013	10090.ENSMUSP00000033321,10090.ENSMUSP00000039368,10090.ENSMUSP00000055000,10090.ENSMUSP00000083073,10090.ENSMUSP00000099898,10090.ENSMUSP00000101734,10090.ENSMUSP00000108413,10090.ENSMUSP00000109089,10090.ENSMUSP00000134402	Cask,Ptprf,Adam22,Cadm1,Ptprd,Lphn2,Cacna1c,Nrxn2,Nrxn1
COMPARTMENTS	GOCC:0098793	Presynapse	10	487	0.83	0.00014	10090.ENSMUSP00000033321,10090.ENSMUSP00000036181,10090.ENSMUSP00000077446,10090.ENSMUSP00000083073,10090.ENSMUSP00000099898,10090.ENSMUSP00000108413,10090.ENSMUSP00000108582,10090.ENSMUSP00000109089,10090.ENSMUSP00000134402,10090.ENSMUSP00000138539	Cask,Myo6,Mff,Cadm1,Ptprd,Cacna1c,Kif1a,Nrxn2,Nrxn1,Anks1b
COMPARTMENTS	GOCC:0099699	Integral component of synaptic membrane	7	213	1.03	0.00025	10090.ENSMUSP00000039368,10090.ENSMUSP00000055000,10090.ENSMUSP00000083073,10090.ENSMUSP00000099898,10090.ENSMUSP00000101734,10090.ENSMUSP00000108413,10090.ENSMUSP00000134402	Ptprf,Adam22,Cadm1,Ptprd,Lphn2,Cacna1c,Nrxn1
COMPARTMENTS	GOCC:0015630	Microtubule cytoskeleton	12	855	0.66	0.00053	10090.ENSMUSP00000068974,10090.ENSMUSP00000085985,10090.ENSMUSP00000095392,10090.ENSMUSP00000097919,10090.ENSMUSP00000101595,10090.ENSMUSP00000105438,10090.ENSMUSP00000107192,10090.ENSMUSP00000107388,10090.ENSMUSP00000108582,10090.ENSMUSP00000117816,10090.ENSMUSP00000119600,10090.ENSMUSP00000140019	Ncor1,Kif21a,Dst,Mapt,Epb4.1,Camk2b,Clip1,C2cd5,Kif1a,Slmap,Macf1,Clasp1
COMPARTMENTS	GOCC:0098978	Glutamatergic synapse	7	244	0.98	0.00056	10090.ENSMUSP00000055000,10090.ENSMUSP00000083073,10090.ENSMUSP00000099898,10090.ENSMUSP00000101734,10090.ENSMUSP00000105438,10090.ENSMUSP00000108413,10090.ENSMUSP00000134402	Adam22,Cadm1,Ptprd,Lphn2,Camk2b,Cacna1c,Nrxn1
COMPARTMENTS	GOCC:0042734	Presynaptic membrane	6	179	1.04	0.001	10090.ENSMUSP00000033321,10090.ENSMUSP00000083073,10090.ENSMUSP00000099898,10090.ENSMUSP00000108413,10090.ENSMUSP00000109089,10090.ENSMUSP00000134402	Cask,Cadm1,Ptprd,Cacna1c,Nrxn2,Nrxn1
COMPARTMENTS	GOCC:0030016	Myofibril	6	200	0.99	0.0019	10090.ENSMUSP00000043765,10090.ENSMUSP00000095392,10090.ENSMUSP00000108413,10090.ENSMUSP00000117816,10090.ENSMUSP00000123525,10090.ENSMUSP00000132547	Ank2,Dst,Cacna1c,Slmap,Ablim2,Mef2c
COMPARTMENTS	GOCC:0005874	Microtubule	6	204	0.99	0.002	10090.ENSMUSP00000095392,10090.ENSMUSP00000097919,10090.ENSMUSP00000107192,10090.ENSMUSP00000108582,10090.ENSMUSP00000119600,10090.ENSMUSP00000140019	Dst,Mapt,Clip1,Kif1a,Macf1,Clasp1
COMPARTMENTS	GOCC:0016021	Integral component of membrane	13	1212	0.55	0.0031	10090.ENSMUSP00000039368,10090.ENSMUSP00000043765,10090.ENSMUSP00000055000,10090.ENSMUSP00000066181,10090.ENSMUSP00000077273,10090.ENSMUSP00000083073,10090.ENSMUSP00000097066,10090.ENSMUSP00000099898,10090.ENSMUSP00000101734,10090.ENSMUSP00000102783,10090.ENSMUSP00000108413,10090.ENSMUSP00000117816,10090.ENSMUSP00000134402	Ptprf,Ank2,Adam22,Immt,Asph,Cadm1,Sorbs1,Ptprd,Lphn2,Tenm4,Cacna1c,Slmap,Nrxn1
COMPARTMENTS	GOCC:0005887	Integral component of plasma membrane	10	734	0.65	0.0034	10090.ENSMUSP00000039368,10090.ENSMUSP00000043765,10090.ENSMUSP00000055000,10090.ENSMUSP00000083073,10090.ENSMUSP00000097066,10090.ENSMUSP00000099898,10090.ENSMUSP00000101734,10090.ENSMUSP00000102783,10090.ENSMUSP00000108413,10090.ENSMUSP00000134402	Ptprf,Ank2,Adam22,Cadm1,Sorbs1,Ptprd,Lphn2,Tenm4,Cacna1c,Nrxn1
COMPARTMENTS	GOCC:0042641	Actomyosin	4	70	1.27	0.0034	10090.ENSMUSP00000078336,10090.ENSMUSP00000095392,10090.ENSMUSP00000097066,10090.ENSMUSP00000106746	Ablim1,Dst,Sorbs1,Cdc42bpa
COMPARTMENTS	GOCC:0099513	Polymeric cytoskeletal fiber	7	346	0.82	0.0041	10090.ENSMUSP00000036181,10090.ENSMUSP00000095392,10090.ENSMUSP00000097919,10090.ENSMUSP00000107192,10090.ENSMUSP00000108582,10090.ENSMUSP00000119600,10090.ENSMUSP00000140019	Myo6,Dst,Mapt,Clip1,Kif1a,Macf1,Clasp1
COMPARTMENTS	GOCC:0097440	Apical dendrite	3	28	1.55	0.0048	10090.ENSMUSP00000033321,10090.ENSMUSP00000049625,10090.ENSMUSP00000097908	Cask,Gtf2i,Nsmf
COMPARTMENTS	GOCC:0044304	Main axon	4	81	1.21	0.0054	10090.ENSMUSP00000083073,10090.ENSMUSP00000090089,10090.ENSMUSP00000097919,10090.ENSMUSP00000108300	Cadm1,Ank3,Mapt,Epb4.1l3
COMPARTMENTS	GOCC:0098685	Schaffer collateral - CA1 synapse	4	82	1.21	0.0055	10090.ENSMUSP00000033321,10090.ENSMUSP00000083073,10090.ENSMUSP00000134402,10090.ENSMUSP00000138539	Cask,Cadm1,Nrxn1,Anks1b
COMPARTMENTS	GOCC:0030027	Lamellipodium	5	160	1.01	0.0058	10090.ENSMUSP00000058754,10090.ENSMUSP00000078336,10090.ENSMUSP00000106500,10090.ENSMUSP00000106746,10090.ENSMUSP00000118491	Abi2,Ablim1,Mcf2l,Cdc42bpa,Abi1
COMPARTMENTS	GOCC:0099055	Integral component of postsynaptic membrane	5	165	1	0.0065	10090.ENSMUSP00000039368,10090.ENSMUSP00000055000,10090.ENSMUSP00000083073,10090.ENSMUSP00000101734,10090.ENSMUSP00000108413	Ptprf,Adam22,Cadm1,Lphn2,Cacna1c
COMPARTMENTS	GOCC:0005954	Calcium- and calmodulin-dependent protein kinase complex	2	5	2.12	0.007	10090.ENSMUSP00000071720,10090.ENSMUSP00000105438	Camk2g,Camk2b
COMPARTMENTS	GOCC:0030017	Sarcomere	5	176	0.97	0.008	10090.ENSMUSP00000043765,10090.ENSMUSP00000095392,10090.ENSMUSP00000108413,10090.ENSMUSP00000117816,10090.ENSMUSP00000132547	Ank2,Dst,Cacna1c,Slmap,Mef2c
COMPARTMENTS	GOCC:0031253	Cell projection membrane	6	281	0.85	0.0083	10090.ENSMUSP00000033321,10090.ENSMUSP00000036181,10090.ENSMUSP00000045913,10090.ENSMUSP00000097919,10090.ENSMUSP00000107388,10090.ENSMUSP00000119600	Cask,Myo6,Iqce,Mapt,C2cd5,Macf1
COMPARTMENTS	GOCC:0030863	Cortical cytoskeleton	4	96	1.14	0.0085	10090.ENSMUSP00000045693,10090.ENSMUSP00000097908,10090.ENSMUSP00000101595,10090.ENSMUSP00000140019	Cobl,Nsmf,Epb4.1,Clasp1
COMPARTMENTS	GOCC:0045180	Basal cortex	2	7	1.97	0.011	10090.ENSMUSP00000034611,10090.ENSMUSP00000140019	Phldb1,Clasp1
COMPARTMENTS	GOCC:0044295	Axonal growth cone	3	42	1.37	0.0116	10090.ENSMUSP00000045693,10090.ENSMUSP00000097919,10090.ENSMUSP00000134402	Cobl,Mapt,Nrxn1
COMPARTMENTS	GOCC:0030018	Z disc	4	108	1.09	0.0124	10090.ENSMUSP00000043765,10090.ENSMUSP00000095392,10090.ENSMUSP00000108413,10090.ENSMUSP00000117816	Ank2,Dst,Cacna1c,Slmap
COMPARTMENTS	GOCC:0031672	A band	3	44	1.35	0.0129	10090.ENSMUSP00000043765,10090.ENSMUSP00000095392,10090.ENSMUSP00000117816	Ank2,Dst,Slmap
COMPARTMENTS	GOCC:0030120	Vesicle coat	3	45	1.34	0.0135	10090.ENSMUSP00000059000,10090.ENSMUSP00000079553,10090.ENSMUSP00000092157	Synrg,Sgip1,Sec31a
COMPARTMENTS	GOCC:0034399	Nuclear periphery	4	112	1.07	0.0136	10090.ENSMUSP00000033321,10090.ENSMUSP00000097066,10090.ENSMUSP00000097908,10090.ENSMUSP00000097919	Cask,Sorbs1,Nsmf,Mapt
COMPARTMENTS	GOCC:0099056	Integral component of presynaptic membrane	4	114	1.06	0.0143	10090.ENSMUSP00000083073,10090.ENSMUSP00000099898,10090.ENSMUSP00000108413,10090.ENSMUSP00000134402	Cadm1,Ptprd,Cacna1c,Nrxn1
COMPARTMENTS	GOCC:0099738	Cell cortex region	3	53	1.27	0.02	10090.ENSMUSP00000034611,10090.ENSMUSP00000101595,10090.ENSMUSP00000140019	Phldb1,Epb4.1,Clasp1
COMPARTMENTS	GOCC:0031256	Leading edge membrane	4	128	1.01	0.0206	10090.ENSMUSP00000036181,10090.ENSMUSP00000097919,10090.ENSMUSP00000107388,10090.ENSMUSP00000119600	Myo6,Mapt,C2cd5,Macf1
COMPARTMENTS	GOCC:0001726	Ruffle	4	132	1	0.0224	10090.ENSMUSP00000036181,10090.ENSMUSP00000045693,10090.ENSMUSP00000107388,10090.ENSMUSP00000119600	Myo6,Cobl,C2cd5,Macf1
COMPARTMENTS	GOCC:0014704	Intercalated disc	3	56	1.25	0.0224	10090.ENSMUSP00000043765,10090.ENSMUSP00000090089,10090.ENSMUSP00000095392	Ank2,Ank3,Dst
COMPARTMENTS	GOCC:0031209	SCAR complex	2	12	1.74	0.0229	10090.ENSMUSP00000058754,10090.ENSMUSP00000118491	Abi2,Abi1
COMPARTMENTS	GOCC:0032587	Ruffle membrane	3	59	1.22	0.0249	10090.ENSMUSP00000036181,10090.ENSMUSP00000107388,10090.ENSMUSP00000119600	Myo6,C2cd5,Macf1
COMPARTMENTS	GOCC:0042383	Sarcolemma	4	139	0.98	0.0257	10090.ENSMUSP00000043765,10090.ENSMUSP00000090089,10090.ENSMUSP00000095392,10090.ENSMUSP00000108413	Ank2,Ank3,Dst,Cacna1c
COMPARTMENTS	GOCC:0098871	Postsynaptic actin cytoskeleton	2	13	1.7	0.0257	10090.ENSMUSP00000036181,10090.ENSMUSP00000058754	Myo6,Abi2
COMPARTMENTS	GOCC:0001725	Stress fiber	3	61	1.21	0.0263	10090.ENSMUSP00000078336,10090.ENSMUSP00000095392,10090.ENSMUSP00000097066	Ablim1,Dst,Sorbs1
COMPARTMENTS	GOCC:0009898	Cytoplasmic side of plasma membrane	4	142	0.97	0.0267	10090.ENSMUSP00000095392,10090.ENSMUSP00000097919,10090.ENSMUSP00000101595,10090.ENSMUSP00000106500	Dst,Mapt,Epb4.1,Mcf2l
COMPARTMENTS	GOCC:0098805	Whole membrane	10	1027	0.51	0.028	10090.ENSMUSP00000033321,10090.ENSMUSP00000059000,10090.ENSMUSP00000063784,10090.ENSMUSP00000077446,10090.ENSMUSP00000079553,10090.ENSMUSP00000092157,10090.ENSMUSP00000097066,10090.ENSMUSP00000097919,10090.ENSMUSP00000108413,10090.ENSMUSP00000108582	Cask,Synrg,Adcyap1r1,Mff,Sgip1,Sec31a,Sorbs1,Mapt,Cacna1c,Kif1a
COMPARTMENTS	GOCC:0033270	Paranode region of axon	2	15	1.64	0.0304	10090.ENSMUSP00000090089,10090.ENSMUSP00000108300	Ank3,Epb4.1l3
COMPARTMENTS	GOCC:0030133	Transport vesicle	5	260	0.8	0.0316	10090.ENSMUSP00000059000,10090.ENSMUSP00000077446,10090.ENSMUSP00000083073,10090.ENSMUSP00000092157,10090.ENSMUSP00000108582	Synrg,Mff,Cadm1,Sec31a,Kif1a
COMPARTMENTS	GOCC:0030315	T-tubule	3	67	1.17	0.0316	10090.ENSMUSP00000043765,10090.ENSMUSP00000090089,10090.ENSMUSP00000108413	Ank2,Ank3,Cacna1c
COMPARTMENTS	GOCC:0035371	Microtubule plus-end	2	16	1.61	0.033	10090.ENSMUSP00000095392,10090.ENSMUSP00000107192	Dst,Clip1
COMPARTMENTS	GOCC:0043227	Membrane-bounded organelle	34	7176	0.19	0.037	10090.ENSMUSP00000032088,10090.ENSMUSP00000033321,10090.ENSMUSP00000036181,10090.ENSMUSP00000038216,10090.ENSMUSP00000045913,10090.ENSMUSP00000049625,10090.ENSMUSP00000059000,10090.ENSMUSP00000063784,10090.ENSMUSP00000066181,10090.ENSMUSP00000068974,10090.ENSMUSP00000070572,10090.ENSMUSP00000071720,10090.ENSMUSP00000077273,10090.ENSMUSP00000077446,10090.ENSMUSP00000079553,10090.ENSMUSP00000083073…	Zfml,Cask,Myo6,Emsy,Iqce,Gtf2i,Synrg,Adcyap1r1,Immt,Ncor1,Ctage5,Camk2g,Asph,Mff,Sgip1,Cadm1,Magi1,Dap3,Sec31a,Dst,Sorbs1,Nsmf,Mapt,Mpdz,Bptf,Tenm4,Clip1,Pbrm1,Kif1a,Crem,Mef2c,Anks1b,Ktn1,Agfg1
COMPARTMENTS	GOCC:0032433	Filopodium tip	2	18	1.56	0.0386	10090.ENSMUSP00000058754,10090.ENSMUSP00000118491	Abi2,Abi1
COMPARTMENTS	GOCC:0032991	Protein-containing complex	25	4654	0.25	0.0411	10090.ENSMUSP00000036181,10090.ENSMUSP00000045913,10090.ENSMUSP00000058754,10090.ENSMUSP00000059000,10090.ENSMUSP00000063784,10090.ENSMUSP00000066181,10090.ENSMUSP00000068974,10090.ENSMUSP00000071720,10090.ENSMUSP00000079553,10090.ENSMUSP00000085985,10090.ENSMUSP00000088456,10090.ENSMUSP00000092157,10090.ENSMUSP00000095392,10090.ENSMUSP00000097066,10090.ENSMUSP00000097919,10090.ENSMUSP00000099894…	Myo6,Iqce,Abi2,Synrg,Adcyap1r1,Immt,Ncor1,Camk2g,Sgip1,Kif21a,Dap3,Sec31a,Dst,Sorbs1,Mapt,Mpdz,Epb4.1,Bptf,Camk2b,Pbrm1,Cacna1c,Kif1a,Abi1,Crem,Mef2c
COMPARTMENTS	GOCC:0045121	Membrane raft	5	285	0.76	0.0416	10090.ENSMUSP00000033321,10090.ENSMUSP00000063784,10090.ENSMUSP00000097066,10090.ENSMUSP00000097919,10090.ENSMUSP00000108413	Cask,Adcyap1r1,Sorbs1,Mapt,Cacna1c
COMPARTMENTS	GOCC:0045178	Basal part of cell	3	79	1.1	0.0434	10090.ENSMUSP00000034611,10090.ENSMUSP00000090089,10090.ENSMUSP00000140019	Phldb1,Ank3,Clasp1
COMPARTMENTS	GOCC:0030125	Clathrin vesicle coat	2	21	1.5	0.0463	10090.ENSMUSP00000059000,10090.ENSMUSP00000079553	Synrg,Sgip1
COMPARTMENTS	GOCC:0030426	Growth cone	4	176	0.87	0.0463	10090.ENSMUSP00000039368,10090.ENSMUSP00000045693,10090.ENSMUSP00000097919,10090.ENSMUSP00000134402	Ptprf,Cobl,Mapt,Nrxn1
UniProt Keywords	KW-0025	Alternative splicing	53	4714	0.57	7.51e-21	10090.ENSMUSP00000032088,10090.ENSMUSP00000033321,10090.ENSMUSP00000034611,10090.ENSMUSP00000038216,10090.ENSMUSP00000043765,10090.ENSMUSP00000045693,10090.ENSMUSP00000045913,10090.ENSMUSP00000049625,10090.ENSMUSP00000055000,10090.ENSMUSP00000059000,10090.ENSMUSP00000063001,10090.ENSMUSP00000066181,10090.ENSMUSP00000068974,10090.ENSMUSP00000070572,10090.ENSMUSP00000071720,10090.ENSMUSP00000077273…	Zfml,Cask,Phldb1,Emsy,Ank2,Cobl,Iqce,Gtf2i,Adam22,Synrg,Wnk1,Immt,Ncor1,Ctage5,Camk2g,Asph,Mff,Ablim1,Sgip1,Cadm1,Kif21a,Magi1,Dap3,Ank3,Sec31a,Dst,Nsmf,Mpdz,Epb4.1,Bai2,Lphn2,Tenm4,Ppip5k1,Cdc42bpa,Clip1,Ppfibp1,C2cd5,Pbrm1,Epb4.1l3,Cacna1c,Fnbp1,Slmap,Abi1,Macf1,Crem,Ablim2,R3hdm2,Mef2c,Nrxn1,Anks1b,Clasp1,Ktn1,Agfg1
UniProt Keywords	KW-0597	Phosphoprotein	57	7551	0.4	3.75e-15	10090.ENSMUSP00000032088,10090.ENSMUSP00000033321,10090.ENSMUSP00000034611,10090.ENSMUSP00000036181,10090.ENSMUSP00000038216,10090.ENSMUSP00000039368,10090.ENSMUSP00000043765,10090.ENSMUSP00000045693,10090.ENSMUSP00000045913,10090.ENSMUSP00000049625,10090.ENSMUSP00000055000,10090.ENSMUSP00000058754,10090.ENSMUSP00000059000,10090.ENSMUSP00000063001,10090.ENSMUSP00000063784,10090.ENSMUSP00000066181…	Zfml,Cask,Phldb1,Myo6,Emsy,Ptprf,Ank2,Cobl,Iqce,Gtf2i,Adam22,Abi2,Synrg,Wnk1,Adcyap1r1,Immt,Ncor1,Camk2g,Asph,Mff,Ablim1,Sgip1,Cadm1,Kif21a,Magi1,Ank3,Sec31a,Dst,Nsmf,Mpdz,Epb4.1,Bai2,Lphn2,Tenm4,Camk2b,Ppip5k1,Mcf2l,Cdc42bpa,Clip1,Ppfibp1,C2cd5,Pbrm1,Epb4.1l3,Cacna1c,Kif1a,Fnbp1,Slmap,Abi1,Macf1,Crem,Ablim2,R3hdm2,Mef2c,Anks1b,Clasp1,Ktn1,Agfg1
UniProt Keywords	KW-0966	Cell projection	20	982	0.83	1.53e-09	10090.ENSMUSP00000036181,10090.ENSMUSP00000045693,10090.ENSMUSP00000045913,10090.ENSMUSP00000055000,10090.ENSMUSP00000058754,10090.ENSMUSP00000085985,10090.ENSMUSP00000090089,10090.ENSMUSP00000095392,10090.ENSMUSP00000097908,10090.ENSMUSP00000099894,10090.ENSMUSP00000102783,10090.ENSMUSP00000106746,10090.ENSMUSP00000107192,10090.ENSMUSP00000107388,10090.ENSMUSP00000108413,10090.ENSMUSP00000108582…	Myo6,Cobl,Iqce,Adam22,Abi2,Kif21a,Ank3,Dst,Nsmf,Mpdz,Tenm4,Cdc42bpa,Clip1,C2cd5,Cacna1c,Kif1a,Abi1,Macf1,Nrxn1,Anks1b
UniProt Keywords	KW-0728	SH3 domain	10	218	1.18	2.25e-07	10090.ENSMUSP00000033321,10090.ENSMUSP00000058754,10090.ENSMUSP00000070572,10090.ENSMUSP00000095392,10090.ENSMUSP00000097066,10090.ENSMUSP00000106500,10090.ENSMUSP00000109190,10090.ENSMUSP00000118491,10090.ENSMUSP00000119600,10090.ENSMUSP00000121619	Cask,Abi2,Ctage5,Dst,Sorbs1,Mcf2l,Fnbp1,Abi1,Macf1,Sorbs2
UniProt Keywords	KW-0206	Cytoskeleton	18	1180	0.7	1.15e-06	10090.ENSMUSP00000043765,10090.ENSMUSP00000045693,10090.ENSMUSP00000058754,10090.ENSMUSP00000078336,10090.ENSMUSP00000085985,10090.ENSMUSP00000090089,10090.ENSMUSP00000095392,10090.ENSMUSP00000097908,10090.ENSMUSP00000101595,10090.ENSMUSP00000105438,10090.ENSMUSP00000107192,10090.ENSMUSP00000108300,10090.ENSMUSP00000108582,10090.ENSMUSP00000109190,10090.ENSMUSP00000117816,10090.ENSMUSP00000118491…	Ank2,Cobl,Abi2,Ablim1,Kif21a,Ank3,Dst,Nsmf,Epb4.1,Camk2b,Clip1,Epb4.1l3,Kif1a,Fnbp1,Slmap,Abi1,Macf1,Clasp1
UniProt Keywords	KW-0770	Synapse	12	455	0.94	1.15e-06	10090.ENSMUSP00000043765,10090.ENSMUSP00000058754,10090.ENSMUSP00000077446,10090.ENSMUSP00000083073,10090.ENSMUSP00000090089,10090.ENSMUSP00000097908,10090.ENSMUSP00000099894,10090.ENSMUSP00000105438,10090.ENSMUSP00000108413,10090.ENSMUSP00000118491,10090.ENSMUSP00000134402,10090.ENSMUSP00000138539	Ank2,Abi2,Mff,Cadm1,Ank3,Nsmf,Mpdz,Camk2b,Cacna1c,Abi1,Nrxn1,Anks1b
UniProt Keywords	KW-0965	Cell junction	15	785	0.8	1.15e-06	10090.ENSMUSP00000043765,10090.ENSMUSP00000058754,10090.ENSMUSP00000077446,10090.ENSMUSP00000083073,10090.ENSMUSP00000086730,10090.ENSMUSP00000090089,10090.ENSMUSP00000095392,10090.ENSMUSP00000097908,10090.ENSMUSP00000099894,10090.ENSMUSP00000105438,10090.ENSMUSP00000108300,10090.ENSMUSP00000108413,10090.ENSMUSP00000118491,10090.ENSMUSP00000134402,10090.ENSMUSP00000138539	Ank2,Abi2,Mff,Cadm1,Magi1,Ank3,Dst,Nsmf,Mpdz,Camk2b,Epb4.1l3,Cacna1c,Abi1,Nrxn1,Anks1b
UniProt Keywords	KW-0963	Cytoplasm	34	4763	0.37	1.05e-05	10090.ENSMUSP00000033321,10090.ENSMUSP00000036181,10090.ENSMUSP00000043765,10090.ENSMUSP00000045693,10090.ENSMUSP00000049625,10090.ENSMUSP00000058754,10090.ENSMUSP00000059000,10090.ENSMUSP00000063001,10090.ENSMUSP00000078336,10090.ENSMUSP00000085985,10090.ENSMUSP00000086730,10090.ENSMUSP00000090089,10090.ENSMUSP00000092157,10090.ENSMUSP00000095392,10090.ENSMUSP00000097908,10090.ENSMUSP00000101595…	Cask,Myo6,Ank2,Cobl,Gtf2i,Abi2,Synrg,Wnk1,Ablim1,Kif21a,Magi1,Ank3,Sec31a,Dst,Nsmf,Epb4.1,Tenm4,Camk2b,Ppip5k1,Mcf2l,Cdc42bpa,Clip1,C2cd5,Epb4.1l3,Kif1a,Fnbp1,Slmap,Abi1,Macf1,Crem,Ablim2,Mef2c,Anks1b,Clasp1
UniProt Keywords	KW-0175	Coiled coil	23	2321	0.51	1.06e-05	10090.ENSMUSP00000034611,10090.ENSMUSP00000045913,10090.ENSMUSP00000058754,10090.ENSMUSP00000059000,10090.ENSMUSP00000066181,10090.ENSMUSP00000068974,10090.ENSMUSP00000070572,10090.ENSMUSP00000077446,10090.ENSMUSP00000078336,10090.ENSMUSP00000084904,10090.ENSMUSP00000085985,10090.ENSMUSP00000095392,10090.ENSMUSP00000102374,10090.ENSMUSP00000106500,10090.ENSMUSP00000106746,10090.ENSMUSP00000107192…	Phldb1,Iqce,Abi2,Synrg,Immt,Ncor1,Ctage5,Mff,Ablim1,Plekha5,Kif21a,Dst,Bptf,Mcf2l,Cdc42bpa,Clip1,Ppfibp1,Kif1a,Fnbp1,Slmap,Abi1,Clasp1,Ktn1
UniProt Keywords	KW-0677	Repeat	31	4163	0.39	1.78e-05	10090.ENSMUSP00000032088,10090.ENSMUSP00000033321,10090.ENSMUSP00000039368,10090.ENSMUSP00000043765,10090.ENSMUSP00000045693,10090.ENSMUSP00000045913,10090.ENSMUSP00000049625,10090.ENSMUSP00000059000,10090.ENSMUSP00000068974,10090.ENSMUSP00000077273,10090.ENSMUSP00000078336,10090.ENSMUSP00000083073,10090.ENSMUSP00000085985,10090.ENSMUSP00000086730,10090.ENSMUSP00000090089,10090.ENSMUSP00000092157…	Zfml,Cask,Ptprf,Ank2,Cobl,Iqce,Gtf2i,Synrg,Ncor1,Asph,Ablim1,Cadm1,Kif21a,Magi1,Ank3,Sec31a,Dst,Mpdz,Ptprd,Bai2,Tenm4,Clip1,Ppfibp1,Pbrm1,Cacna1c,Nrxn2,Macf1,Ablim2,Anks1b,Clasp1,Agfg1
UniProt Keywords	KW-0112	Calmodulin-binding	6	142	1.14	0.00029	10090.ENSMUSP00000033321,10090.ENSMUSP00000036181,10090.ENSMUSP00000071720,10090.ENSMUSP00000101595,10090.ENSMUSP00000105438,10090.ENSMUSP00000108413	Cask,Myo6,Camk2g,Epb4.1,Camk2b,Cacna1c
UniProt Keywords	KW-0009	Actin-binding	7	261	0.95	0.00075	10090.ENSMUSP00000036181,10090.ENSMUSP00000045693,10090.ENSMUSP00000078336,10090.ENSMUSP00000095392,10090.ENSMUSP00000101595,10090.ENSMUSP00000108300,10090.ENSMUSP00000119600	Myo6,Cobl,Ablim1,Dst,Epb4.1,Epb4.1l3,Macf1
UniProt Keywords	KW-0254	Endocytosis	5	123	1.13	0.0018	10090.ENSMUSP00000036181,10090.ENSMUSP00000043765,10090.ENSMUSP00000059000,10090.ENSMUSP00000079553,10090.ENSMUSP00000109190	Myo6,Ank2,Synrg,Sgip1,Fnbp1
UniProt Keywords	KW-0472	Membrane	40	8018	0.22	0.0035	10090.ENSMUSP00000033321,10090.ENSMUSP00000036181,10090.ENSMUSP00000039368,10090.ENSMUSP00000043765,10090.ENSMUSP00000045693,10090.ENSMUSP00000045913,10090.ENSMUSP00000055000,10090.ENSMUSP00000059000,10090.ENSMUSP00000063784,10090.ENSMUSP00000066181,10090.ENSMUSP00000070572,10090.ENSMUSP00000071720,10090.ENSMUSP00000077273,10090.ENSMUSP00000077446,10090.ENSMUSP00000079553,10090.ENSMUSP00000083073…	Cask,Myo6,Ptprf,Ank2,Cobl,Iqce,Adam22,Synrg,Adcyap1r1,Immt,Ctage5,Camk2g,Asph,Mff,Sgip1,Cadm1,Magi1,Ank3,Sec31a,Dst,Nsmf,Mpdz,Ptprd,Bai2,Lphn2,Tenm4,Camk2b,Ppip5k1,Mcf2l,Clip1,C2cd5,Epb4.1l3,Cacna1c,Kif1a,Nrxn2,Fnbp1,Slmap,Macf1,Nrxn1,Ktn1
UniProt Keywords	KW-0493	Microtubule	6	259	0.88	0.0055	10090.ENSMUSP00000085985,10090.ENSMUSP00000095392,10090.ENSMUSP00000107192,10090.ENSMUSP00000108582,10090.ENSMUSP00000119600,10090.ENSMUSP00000140019	Kif21a,Dst,Clip1,Kif1a,Macf1,Clasp1
UniProt Keywords	KW-0703	Sarcoplasmic reticulum	3	44	1.35	0.0133	10090.ENSMUSP00000071720,10090.ENSMUSP00000077273,10090.ENSMUSP00000105438	Camk2g,Asph,Camk2b
UniProt Keywords	KW-0968	Cytoplasmic vesicle	8	591	0.65	0.0141	10090.ENSMUSP00000036181,10090.ENSMUSP00000077446,10090.ENSMUSP00000092157,10090.ENSMUSP00000107192,10090.ENSMUSP00000107388,10090.ENSMUSP00000108582,10090.ENSMUSP00000109190,10090.ENSMUSP00000140785	Myo6,Mff,Sec31a,Clip1,C2cd5,Kif1a,Fnbp1,Agfg1
UniProt Keywords	KW-0168	Coated pit	3	47	1.32	0.0142	10090.ENSMUSP00000036181,10090.ENSMUSP00000079553,10090.ENSMUSP00000109190	Myo6,Sgip1,Fnbp1
UniProt Keywords	KW-1003	Cell membrane	24	4060	0.29	0.0167	10090.ENSMUSP00000033321,10090.ENSMUSP00000036181,10090.ENSMUSP00000043765,10090.ENSMUSP00000045693,10090.ENSMUSP00000045913,10090.ENSMUSP00000055000,10090.ENSMUSP00000063784,10090.ENSMUSP00000083073,10090.ENSMUSP00000086730,10090.ENSMUSP00000090089,10090.ENSMUSP00000095392,10090.ENSMUSP00000097908,10090.ENSMUSP00000099894,10090.ENSMUSP00000101638,10090.ENSMUSP00000102783,10090.ENSMUSP00000106256…	Cask,Myo6,Ank2,Cobl,Iqce,Adam22,Adcyap1r1,Cadm1,Magi1,Ank3,Dst,Nsmf,Mpdz,Bai2,Tenm4,Ppip5k1,Mcf2l,C2cd5,Epb4.1l3,Cacna1c,Fnbp1,Slmap,Macf1,Nrxn1
UniProt Keywords	KW-0877	Alternative promoter usage	3	61	1.21	0.0264	10090.ENSMUSP00000095392,10090.ENSMUSP00000121233,10090.ENSMUSP00000134402	Dst,Crem,Nrxn1
Pfam	PF00018	SH3 domain	6	162	1.09	0.0411	10090.ENSMUSP00000033321,10090.ENSMUSP00000058754,10090.ENSMUSP00000097066,10090.ENSMUSP00000109190,10090.ENSMUSP00000118491,10090.ENSMUSP00000121619	Cask,Abi2,Sorbs1,Fnbp1,Abi1,Sorbs2
Pfam	PF07653	Variant SH3 domain	6	170	1.06	0.0411	10090.ENSMUSP00000033321,10090.ENSMUSP00000058754,10090.ENSMUSP00000097066,10090.ENSMUSP00000109190,10090.ENSMUSP00000118491,10090.ENSMUSP00000121619	Cask,Abi2,Sorbs1,Fnbp1,Abi1,Sorbs2
InterPro	IPR001452	SH3 domain	10	218	1.18	1.1e-05	10090.ENSMUSP00000033321,10090.ENSMUSP00000058754,10090.ENSMUSP00000070572,10090.ENSMUSP00000095392,10090.ENSMUSP00000097066,10090.ENSMUSP00000106500,10090.ENSMUSP00000109190,10090.ENSMUSP00000118491,10090.ENSMUSP00000119600,10090.ENSMUSP00000121619	Cask,Abi2,Ctage5,Dst,Sorbs1,Mcf2l,Fnbp1,Abi1,Macf1,Sorbs2
InterPro	IPR036028	SH3-like domain superfamily	8	210	1.1	0.001	10090.ENSMUSP00000033321,10090.ENSMUSP00000058754,10090.ENSMUSP00000070572,10090.ENSMUSP00000097066,10090.ENSMUSP00000106500,10090.ENSMUSP00000109190,10090.ENSMUSP00000118491,10090.ENSMUSP00000121619	Cask,Abi2,Ctage5,Sorbs1,Mcf2l,Fnbp1,Abi1,Sorbs2
InterPro	IPR003585	Neurexin/syndecan/glycophorin C	3	13	1.88	0.0321	10090.ENSMUSP00000083073,10090.ENSMUSP00000109089,10090.ENSMUSP00000134402	Cadm1,Nrxn2,Nrxn1
SMART	SM00326	Src homology 3 domains	7	209	1.04	0.0032	10090.ENSMUSP00000033321,10090.ENSMUSP00000058754,10090.ENSMUSP00000097066,10090.ENSMUSP00000106500,10090.ENSMUSP00000109190,10090.ENSMUSP00000118491,10090.ENSMUSP00000121619	Cask,Abi2,Sorbs1,Mcf2l,Fnbp1,Abi1,Sorbs2
SMART	SM00294	Putative band 4.1 homologues binding motif	3	14	1.85	0.0068	10090.ENSMUSP00000083073,10090.ENSMUSP00000109089,10090.ENSMUSP00000134402	Cadm1,Nrxn2,Nrxn1
SMART	SM00008	Domain present in hormone receptors	3	22	1.65	0.0152	10090.ENSMUSP00000063784,10090.ENSMUSP00000101638,10090.ENSMUSP00000101734	Adcyap1r1,Bai2,Lphn2
SMART	SM00459	Sorbin homologous domain	2	3	2.34	0.0175	10090.ENSMUSP00000097066,10090.ENSMUSP00000121619	Sorbs1,Sorbs2
SMART	SM00243	Growth-Arrest-Specific Protein 2 Domain	2	4	2.22	0.021	10090.ENSMUSP00000095392,10090.ENSMUSP00000119600	Dst,Macf1
SMART	SM00218	Domain present in ZO-1 and Unc5-like netrin receptors	2	7	1.97	0.0417	10090.ENSMUSP00000043765,10090.ENSMUSP00000090089	Ank2,Ank3
SMART	SM00153	Villin headpiece domain	2	8	1.92	0.0446	10090.ENSMUSP00000078336,10090.ENSMUSP00000123525	Ablim1,Ablim2

## Sheet: Table 6c. GO_C_AD
Supplementary Table S6c. GO annotation of C_AD comparison
#category	term ID	term description	observed gene count	background gene count	strength	false discovery rate	matching proteins in your network (IDs)	matching proteins in your network (labels)
GO Process	GO:0007399	Nervous system development	29	2358	0.6	2.01e-07	10090.ENSMUSP00000025862,10090.ENSMUSP00000033321,10090.ENSMUSP00000036181,10090.ENSMUSP00000039368,10090.ENSMUSP00000045693,10090.ENSMUSP00000055000,10090.ENSMUSP00000058754,10090.ENSMUSP00000068974,10090.ENSMUSP00000071720,10090.ENSMUSP00000072397,10090.ENSMUSP00000078336,10090.ENSMUSP00000083073,10090.ENSMUSP00000090089,10090.ENSMUSP00000095392,10090.ENSMUSP00000097908,10090.ENSMUSP00000097919…	Smarca2,Cask,Myo6,Ptprf,Cobl,Adam22,Abi2,Ncor1,Camk2g,Ntng1,Ablim1,Cadm1,Ank3,Dst,Nsmf,Mapt,Mpdz,Bai2,Lphn2,Tenm4,Camk2b,Epb4.1l3,Kif1a,Nrxn2,Fnbp1,Abi1,Macf1,Mef2c,Nrxn1
GO Process	GO:0034330	Cell junction organization	15	481	1	2.01e-07	10090.ENSMUSP00000036181,10090.ENSMUSP00000039368,10090.ENSMUSP00000058754,10090.ENSMUSP00000072397,10090.ENSMUSP00000083073,10090.ENSMUSP00000090089,10090.ENSMUSP00000095392,10090.ENSMUSP00000097066,10090.ENSMUSP00000097919,10090.ENSMUSP00000101734,10090.ENSMUSP00000105438,10090.ENSMUSP00000107250,10090.ENSMUSP00000108300,10090.ENSMUSP00000109089,10090.ENSMUSP00000134402	Myo6,Ptprf,Abi2,Ntng1,Cadm1,Ank3,Dst,Sorbs1,Mapt,Lphn2,Camk2b,Ppfibp1,Epb4.1l3,Nrxn2,Nrxn1
GO Process	GO:0050808	Synapse organization	12	303	1.11	8.68e-07	10090.ENSMUSP00000036181,10090.ENSMUSP00000039368,10090.ENSMUSP00000058754,10090.ENSMUSP00000072397,10090.ENSMUSP00000083073,10090.ENSMUSP00000090089,10090.ENSMUSP00000097919,10090.ENSMUSP00000101734,10090.ENSMUSP00000105438,10090.ENSMUSP00000107250,10090.ENSMUSP00000109089,10090.ENSMUSP00000134402	Myo6,Ptprf,Abi2,Ntng1,Cadm1,Ank3,Mapt,Lphn2,Camk2b,Ppfibp1,Nrxn2,Nrxn1
GO Process	GO:0022603	Regulation of anatomical structure morphogenesis	19	1090	0.75	1.8e-06	10090.ENSMUSP00000033321,10090.ENSMUSP00000034611,10090.ENSMUSP00000039368,10090.ENSMUSP00000049625,10090.ENSMUSP00000058754,10090.ENSMUSP00000063001,10090.ENSMUSP00000072397,10090.ENSMUSP00000077446,10090.ENSMUSP00000097908,10090.ENSMUSP00000097919,10090.ENSMUSP00000101595,10090.ENSMUSP00000101638,10090.ENSMUSP00000102783,10090.ENSMUSP00000105438,10090.ENSMUSP00000108300,10090.ENSMUSP00000108582…	Cask,Phldb1,Ptprf,Gtf2i,Abi2,Wnk1,Ntng1,Mff,Nsmf,Mapt,Epb4.1,Bai2,Tenm4,Camk2b,Epb4.1l3,Kif1a,Macf1,Mef2c,Clasp1
GO Process	GO:0050807	Regulation of synapse organization	11	275	1.11	2.87e-06	10090.ENSMUSP00000033321,10090.ENSMUSP00000039368,10090.ENSMUSP00000058754,10090.ENSMUSP00000097066,10090.ENSMUSP00000101638,10090.ENSMUSP00000101734,10090.ENSMUSP00000105438,10090.ENSMUSP00000108582,10090.ENSMUSP00000121619,10090.ENSMUSP00000132547,10090.ENSMUSP00000134402	Cask,Ptprf,Abi2,Sorbs1,Bai2,Lphn2,Camk2b,Kif1a,Sorbs2,Mef2c,Nrxn1
GO Process	GO:0006996	Organelle organization	30	3066	0.5	3.47e-06	10090.ENSMUSP00000025862,10090.ENSMUSP00000036181,10090.ENSMUSP00000038216,10090.ENSMUSP00000045693,10090.ENSMUSP00000058754,10090.ENSMUSP00000064706,10090.ENSMUSP00000066181,10090.ENSMUSP00000068974,10090.ENSMUSP00000077446,10090.ENSMUSP00000078336,10090.ENSMUSP00000083073,10090.ENSMUSP00000088456,10090.ENSMUSP00000090089,10090.ENSMUSP00000092157,10090.ENSMUSP00000095392,10090.ENSMUSP00000097066…	Smarca2,Myo6,Emsy,Cobl,Abi2,Cadps,Immt,Ncor1,Mff,Ablim1,Cadm1,Dap3,Ank3,Sec31a,Dst,Sorbs1,Mapt,Epb4.1,Camk2b,Cdc42bpa,C2cd5,Pbrm1,Epb4.1l3,Nrxn2,Abi1,Macf1,Sorbs2,Ablim2,Nrxn1,Clasp1
GO Process	GO:0009987	Cellular process	63	13330	0.19	3.47e-06	10090.ENSMUSP00000025862,10090.ENSMUSP00000032088,10090.ENSMUSP00000033321,10090.ENSMUSP00000035085,10090.ENSMUSP00000036181,10090.ENSMUSP00000038216,10090.ENSMUSP00000039368,10090.ENSMUSP00000043765,10090.ENSMUSP00000045693,10090.ENSMUSP00000049625,10090.ENSMUSP00000055000,10090.ENSMUSP00000058754,10090.ENSMUSP00000059000,10090.ENSMUSP00000063001,10090.ENSMUSP00000063784,10090.ENSMUSP00000064706…	Smarca2,Zfml,Cask,Arpp21,Myo6,Emsy,Ptprf,Ank2,Cobl,Gtf2i,Adam22,Abi2,Synrg,Wnk1,Adcyap1r1,Cadps,Immt,Ncor1,Ctage5,Camk2g,Ntng1,Mff,Ablim1,Sgip1,Cadm1,Kif21a,Magi1,Dap3,Ank3,Sec31a,Dst,Sorbs1,Nsmf,Mapt,Mpdz,Epb4.1,Bai2,Lphn2,Tenm4,Camk2b,Ppip5k1,Mcf2l,Cdc42bpa,Ppfibp1,C2cd5,Pbrm1,Epb4.1l3,Cacna1c,Kif1a,Nrxn2,Fnbp1,Mtmr1,Slmap,Abi1,Macf1,Crem,Sorbs2,Ablim2,Mef2c,Nrxn1,Anks1b,Clasp1,Ktn1
GO Process	GO:0007010	Cytoskeleton organization	18	1064	0.74	4e-06	10090.ENSMUSP00000036181,10090.ENSMUSP00000045693,10090.ENSMUSP00000058754,10090.ENSMUSP00000068974,10090.ENSMUSP00000078336,10090.ENSMUSP00000090089,10090.ENSMUSP00000095392,10090.ENSMUSP00000097066,10090.ENSMUSP00000097919,10090.ENSMUSP00000101595,10090.ENSMUSP00000105438,10090.ENSMUSP00000106746,10090.ENSMUSP00000108300,10090.ENSMUSP00000118491,10090.ENSMUSP00000119600,10090.ENSMUSP00000121619…	Myo6,Cobl,Abi2,Ncor1,Ablim1,Ank3,Dst,Sorbs1,Mapt,Epb4.1,Camk2b,Cdc42bpa,Epb4.1l3,Abi1,Macf1,Sorbs2,Ablim2,Clasp1
GO Process	GO:0099536	Synaptic signaling	12	390	1	4.14e-06	10090.ENSMUSP00000036181,10090.ENSMUSP00000064706,10090.ENSMUSP00000083073,10090.ENSMUSP00000097066,10090.ENSMUSP00000097908,10090.ENSMUSP00000108413,10090.ENSMUSP00000109089,10090.ENSMUSP00000118491,10090.ENSMUSP00000121619,10090.ENSMUSP00000132547,10090.ENSMUSP00000134402,10090.ENSMUSP00000138539	Myo6,Cadps,Cadm1,Sorbs1,Nsmf,Cacna1c,Nrxn2,Abi1,Sorbs2,Mef2c,Nrxn1,Anks1b
GO Process	GO:0016043	Cellular component organization	37	4769	0.4	4.62e-06	10090.ENSMUSP00000025862,10090.ENSMUSP00000036181,10090.ENSMUSP00000038216,10090.ENSMUSP00000039368,10090.ENSMUSP00000043765,10090.ENSMUSP00000045693,10090.ENSMUSP00000058754,10090.ENSMUSP00000064706,10090.ENSMUSP00000066181,10090.ENSMUSP00000068974,10090.ENSMUSP00000072397,10090.ENSMUSP00000077446,10090.ENSMUSP00000078336,10090.ENSMUSP00000079553,10090.ENSMUSP00000083073,10090.ENSMUSP00000088456…	Smarca2,Myo6,Emsy,Ptprf,Ank2,Cobl,Abi2,Cadps,Immt,Ncor1,Ntng1,Mff,Ablim1,Sgip1,Cadm1,Dap3,Ank3,Sec31a,Dst,Sorbs1,Mapt,Epb4.1,Lphn2,Tenm4,Camk2b,Cdc42bpa,Ppfibp1,C2cd5,Pbrm1,Epb4.1l3,Nrxn2,Abi1,Macf1,Sorbs2,Ablim2,Nrxn1,Clasp1
GO Process	GO:0051128	Regulation of cellular component organization	26	2438	0.54	6.28e-06	10090.ENSMUSP00000025862,10090.ENSMUSP00000033321,10090.ENSMUSP00000034611,10090.ENSMUSP00000039368,10090.ENSMUSP00000045693,10090.ENSMUSP00000058754,10090.ENSMUSP00000068974,10090.ENSMUSP00000071720,10090.ENSMUSP00000072397,10090.ENSMUSP00000077446,10090.ENSMUSP00000079553,10090.ENSMUSP00000095392,10090.ENSMUSP00000097066,10090.ENSMUSP00000097908,10090.ENSMUSP00000097919,10090.ENSMUSP00000101638…	Smarca2,Cask,Phldb1,Ptprf,Cobl,Abi2,Ncor1,Camk2g,Ntng1,Mff,Sgip1,Dst,Sorbs1,Nsmf,Mapt,Bai2,Lphn2,Camk2b,C2cd5,Epb4.1l3,Kif1a,Macf1,Sorbs2,Mef2c,Nrxn1,Clasp1
GO Process	GO:0099175	Regulation of postsynapse organization	8	130	1.3	1e-05	10090.ENSMUSP00000033321,10090.ENSMUSP00000039368,10090.ENSMUSP00000058754,10090.ENSMUSP00000097066,10090.ENSMUSP00000105438,10090.ENSMUSP00000108582,10090.ENSMUSP00000121619,10090.ENSMUSP00000134402	Cask,Ptprf,Abi2,Sorbs1,Camk2b,Kif1a,Sorbs2,Nrxn1
GO Process	GO:0030029	Actin filament-based process	13	551	0.88	1.26e-05	10090.ENSMUSP00000036181,10090.ENSMUSP00000043765,10090.ENSMUSP00000045693,10090.ENSMUSP00000058754,10090.ENSMUSP00000097066,10090.ENSMUSP00000101595,10090.ENSMUSP00000105438,10090.ENSMUSP00000106746,10090.ENSMUSP00000108300,10090.ENSMUSP00000108413,10090.ENSMUSP00000118491,10090.ENSMUSP00000121619,10090.ENSMUSP00000123525	Myo6,Ank2,Cobl,Abi2,Sorbs1,Epb4.1,Camk2b,Cdc42bpa,Epb4.1l3,Cacna1c,Abi1,Sorbs2,Ablim2
GO Process	GO:0048522	Positive regulation of cellular process	38	5407	0.36	2.78e-05	10090.ENSMUSP00000025862,10090.ENSMUSP00000033321,10090.ENSMUSP00000034611,10090.ENSMUSP00000036181,10090.ENSMUSP00000039368,10090.ENSMUSP00000043765,10090.ENSMUSP00000045693,10090.ENSMUSP00000045913,10090.ENSMUSP00000058754,10090.ENSMUSP00000063001,10090.ENSMUSP00000063784,10090.ENSMUSP00000064706,10090.ENSMUSP00000068974,10090.ENSMUSP00000077446,10090.ENSMUSP00000078336,10090.ENSMUSP00000079553…	Smarca2,Cask,Phldb1,Myo6,Ptprf,Ank2,Cobl,Iqce,Abi2,Wnk1,Adcyap1r1,Cadps,Ncor1,Mff,Ablim1,Sgip1,Cadm1,Magi1,Ank3,Sorbs1,Nsmf,Mapt,Epb4.1,Bai2,Lphn2,Tenm4,Camk2b,Mcf2l,C2cd5,Pbrm1,Cacna1c,Abi1,Macf1,Crem,Ablim2,Mef2c,Nrxn1,Clasp1
GO Process	GO:0050793	Regulation of developmental process	26	2669	0.5	2.88e-05	10090.ENSMUSP00000033321,10090.ENSMUSP00000034611,10090.ENSMUSP00000039368,10090.ENSMUSP00000045693,10090.ENSMUSP00000049625,10090.ENSMUSP00000058754,10090.ENSMUSP00000063001,10090.ENSMUSP00000068974,10090.ENSMUSP00000071720,10090.ENSMUSP00000072397,10090.ENSMUSP00000077446,10090.ENSMUSP00000079553,10090.ENSMUSP00000097908,10090.ENSMUSP00000097919,10090.ENSMUSP00000101595,10090.ENSMUSP00000101638…	Cask,Phldb1,Ptprf,Cobl,Gtf2i,Abi2,Wnk1,Ncor1,Camk2g,Ntng1,Mff,Sgip1,Nsmf,Mapt,Epb4.1,Bai2,Lphn2,Tenm4,Camk2b,Epb4.1l3,Cacna1c,Kif1a,Macf1,Mef2c,Nrxn1,Clasp1
GO Process	GO:0034329	Cell junction assembly	9	228	1.11	3.26e-05	10090.ENSMUSP00000036181,10090.ENSMUSP00000058754,10090.ENSMUSP00000083073,10090.ENSMUSP00000095392,10090.ENSMUSP00000097066,10090.ENSMUSP00000097919,10090.ENSMUSP00000108300,10090.ENSMUSP00000109089,10090.ENSMUSP00000134402	Myo6,Abi2,Cadm1,Dst,Sorbs1,Mapt,Epb4.1l3,Nrxn2,Nrxn1
GO Process	GO:0022008	Neurogenesis	21	1784	0.58	3.75e-05	10090.ENSMUSP00000033321,10090.ENSMUSP00000036181,10090.ENSMUSP00000039368,10090.ENSMUSP00000045693,10090.ENSMUSP00000055000,10090.ENSMUSP00000058754,10090.ENSMUSP00000071720,10090.ENSMUSP00000072397,10090.ENSMUSP00000078336,10090.ENSMUSP00000090089,10090.ENSMUSP00000095392,10090.ENSMUSP00000097908,10090.ENSMUSP00000097919,10090.ENSMUSP00000102783,10090.ENSMUSP00000105438,10090.ENSMUSP00000108300…	Cask,Myo6,Ptprf,Cobl,Adam22,Abi2,Camk2g,Ntng1,Ablim1,Ank3,Dst,Nsmf,Mapt,Tenm4,Camk2b,Epb4.1l3,Kif1a,Abi1,Macf1,Mef2c,Nrxn1
GO Process	GO:0048856	Anatomical structure development	37	5258	0.36	3.96e-05	10090.ENSMUSP00000025862,10090.ENSMUSP00000033321,10090.ENSMUSP00000036181,10090.ENSMUSP00000039368,10090.ENSMUSP00000043765,10090.ENSMUSP00000045693,10090.ENSMUSP00000045913,10090.ENSMUSP00000055000,10090.ENSMUSP00000058754,10090.ENSMUSP00000063784,10090.ENSMUSP00000066181,10090.ENSMUSP00000068974,10090.ENSMUSP00000071720,10090.ENSMUSP00000072397,10090.ENSMUSP00000077446,10090.ENSMUSP00000078336…	Smarca2,Cask,Myo6,Ptprf,Ank2,Cobl,Iqce,Adam22,Abi2,Adcyap1r1,Immt,Ncor1,Camk2g,Ntng1,Mff,Ablim1,Cadm1,Ank3,Dst,Nsmf,Mapt,Mpdz,Bai2,Lphn2,Tenm4,Camk2b,Pbrm1,Epb4.1l3,Cacna1c,Kif1a,Nrxn2,Fnbp1,Abi1,Macf1,Sorbs2,Mef2c,Nrxn1
GO Process	GO:0048699	Generation of neurons	20	1660	0.59	5.34e-05	10090.ENSMUSP00000033321,10090.ENSMUSP00000036181,10090.ENSMUSP00000039368,10090.ENSMUSP00000045693,10090.ENSMUSP00000058754,10090.ENSMUSP00000071720,10090.ENSMUSP00000072397,10090.ENSMUSP00000078336,10090.ENSMUSP00000090089,10090.ENSMUSP00000095392,10090.ENSMUSP00000097908,10090.ENSMUSP00000097919,10090.ENSMUSP00000102783,10090.ENSMUSP00000105438,10090.ENSMUSP00000108300,10090.ENSMUSP00000108582…	Cask,Myo6,Ptprf,Cobl,Abi2,Camk2g,Ntng1,Ablim1,Ank3,Dst,Nsmf,Mapt,Tenm4,Camk2b,Epb4.1l3,Kif1a,Abi1,Macf1,Mef2c,Nrxn1
GO Process	GO:0032502	Developmental process	38	5629	0.34	6.32e-05	10090.ENSMUSP00000025862,10090.ENSMUSP00000033321,10090.ENSMUSP00000036181,10090.ENSMUSP00000039368,10090.ENSMUSP00000043765,10090.ENSMUSP00000045693,10090.ENSMUSP00000045913,10090.ENSMUSP00000055000,10090.ENSMUSP00000058754,10090.ENSMUSP00000063784,10090.ENSMUSP00000066181,10090.ENSMUSP00000068974,10090.ENSMUSP00000071720,10090.ENSMUSP00000072397,10090.ENSMUSP00000077446,10090.ENSMUSP00000078336…	Smarca2,Cask,Myo6,Ptprf,Ank2,Cobl,Iqce,Adam22,Abi2,Adcyap1r1,Immt,Ncor1,Camk2g,Ntng1,Mff,Ablim1,Cadm1,Ank3,Dst,Nsmf,Mapt,Mpdz,Bai2,Lphn2,Tenm4,Camk2b,Pbrm1,Epb4.1l3,Cacna1c,Kif1a,Nrxn2,Fnbp1,Abi1,Macf1,Crem,Sorbs2,Mef2c,Nrxn1
GO Process	GO:0065007	Biological regulation	54	10591	0.22	6.32e-05	10090.ENSMUSP00000025862,10090.ENSMUSP00000033321,10090.ENSMUSP00000034611,10090.ENSMUSP00000036181,10090.ENSMUSP00000038216,10090.ENSMUSP00000039368,10090.ENSMUSP00000043765,10090.ENSMUSP00000045693,10090.ENSMUSP00000045913,10090.ENSMUSP00000049625,10090.ENSMUSP00000055000,10090.ENSMUSP00000058754,10090.ENSMUSP00000063001,10090.ENSMUSP00000063784,10090.ENSMUSP00000064706,10090.ENSMUSP00000066181…	Smarca2,Cask,Phldb1,Myo6,Emsy,Ptprf,Ank2,Cobl,Iqce,Gtf2i,Adam22,Abi2,Wnk1,Adcyap1r1,Cadps,Immt,Ncor1,Ctage5,Camk2g,Ntng1,Mff,Ablim1,Sgip1,Cadm1,Magi1,Ank3,Dst,Sorbs1,Nsmf,Mapt,Epb4.1,Bai2,Lphn2,Tenm4,Camk2b,Mcf2l,Cdc42bpa,C2cd5,Pbrm1,Epb4.1l3,Cacna1c,Kif1a,Nrxn2,Mtmr1,Slmap,Abi1,Macf1,Crem,Sorbs2,Ablim2,Mef2c,Nrxn1,Anks1b,Clasp1
GO Process	GO:0051960	Regulation of nervous system development	16	1071	0.69	7.33e-05	10090.ENSMUSP00000033321,10090.ENSMUSP00000039368,10090.ENSMUSP00000045693,10090.ENSMUSP00000058754,10090.ENSMUSP00000071720,10090.ENSMUSP00000072397,10090.ENSMUSP00000097908,10090.ENSMUSP00000097919,10090.ENSMUSP00000101638,10090.ENSMUSP00000101734,10090.ENSMUSP00000102783,10090.ENSMUSP00000105438,10090.ENSMUSP00000108582,10090.ENSMUSP00000119600,10090.ENSMUSP00000132547,10090.ENSMUSP00000134402	Cask,Ptprf,Cobl,Abi2,Camk2g,Ntng1,Nsmf,Mapt,Bai2,Lphn2,Tenm4,Camk2b,Kif1a,Macf1,Mef2c,Nrxn1
GO Process	GO:0048869	Cellular developmental process	30	3731	0.42	8.06e-05	10090.ENSMUSP00000025862,10090.ENSMUSP00000033321,10090.ENSMUSP00000036181,10090.ENSMUSP00000039368,10090.ENSMUSP00000043765,10090.ENSMUSP00000045693,10090.ENSMUSP00000055000,10090.ENSMUSP00000058754,10090.ENSMUSP00000063784,10090.ENSMUSP00000066181,10090.ENSMUSP00000068974,10090.ENSMUSP00000071720,10090.ENSMUSP00000072397,10090.ENSMUSP00000077446,10090.ENSMUSP00000078336,10090.ENSMUSP00000083073…	Smarca2,Cask,Myo6,Ptprf,Ank2,Cobl,Adam22,Abi2,Adcyap1r1,Immt,Ncor1,Camk2g,Ntng1,Mff,Ablim1,Cadm1,Ank3,Dst,Nsmf,Mapt,Tenm4,Camk2b,Pbrm1,Epb4.1l3,Kif1a,Abi1,Macf1,Sorbs2,Mef2c,Nrxn1
GO Process	GO:0060341	Regulation of cellular localization	16	1083	0.68	8.06e-05	10090.ENSMUSP00000033321,10090.ENSMUSP00000036181,10090.ENSMUSP00000043765,10090.ENSMUSP00000063784,10090.ENSMUSP00000071720,10090.ENSMUSP00000077446,10090.ENSMUSP00000090089,10090.ENSMUSP00000097066,10090.ENSMUSP00000097919,10090.ENSMUSP00000101595,10090.ENSMUSP00000105438,10090.ENSMUSP00000107388,10090.ENSMUSP00000108413,10090.ENSMUSP00000121619,10090.ENSMUSP00000132547,10090.ENSMUSP00000134402	Cask,Myo6,Ank2,Adcyap1r1,Camk2g,Mff,Ank3,Sorbs1,Mapt,Epb4.1,Camk2b,C2cd5,Cacna1c,Sorbs2,Mef2c,Nrxn1
GO Process	GO:0050773	Regulation of dendrite development	8	193	1.13	8.96e-05	10090.ENSMUSP00000033321,10090.ENSMUSP00000039368,10090.ENSMUSP00000045693,10090.ENSMUSP00000058754,10090.ENSMUSP00000097908,10090.ENSMUSP00000105438,10090.ENSMUSP00000108582,10090.ENSMUSP00000132547	Cask,Ptprf,Cobl,Abi2,Nsmf,Camk2b,Kif1a,Mef2c
GO Process	GO:0007267	Cell-cell signaling	14	827	0.74	9.98e-05	10090.ENSMUSP00000036181,10090.ENSMUSP00000043765,10090.ENSMUSP00000064706,10090.ENSMUSP00000083073,10090.ENSMUSP00000097066,10090.ENSMUSP00000097908,10090.ENSMUSP00000108413,10090.ENSMUSP00000109089,10090.ENSMUSP00000118491,10090.ENSMUSP00000119600,10090.ENSMUSP00000121619,10090.ENSMUSP00000132547,10090.ENSMUSP00000134402,10090.ENSMUSP00000138539	Myo6,Ank2,Cadps,Cadm1,Sorbs1,Nsmf,Cacna1c,Nrxn2,Abi1,Macf1,Sorbs2,Mef2c,Nrxn1,Anks1b
GO Process	GO:1905475	Regulation of protein localization to membrane	8	199	1.12	0.0001	10090.ENSMUSP00000071720,10090.ENSMUSP00000077446,10090.ENSMUSP00000090089,10090.ENSMUSP00000097066,10090.ENSMUSP00000105438,10090.ENSMUSP00000107388,10090.ENSMUSP00000121619,10090.ENSMUSP00000134402	Camk2g,Mff,Ank3,Sorbs1,Camk2b,C2cd5,Sorbs2,Nrxn1
GO Process	GO:0065008	Regulation of biological quality	30	3822	0.41	0.00012	10090.ENSMUSP00000033321,10090.ENSMUSP00000036181,10090.ENSMUSP00000039368,10090.ENSMUSP00000043765,10090.ENSMUSP00000049625,10090.ENSMUSP00000055000,10090.ENSMUSP00000058754,10090.ENSMUSP00000063001,10090.ENSMUSP00000063784,10090.ENSMUSP00000064706,10090.ENSMUSP00000066181,10090.ENSMUSP00000068974,10090.ENSMUSP00000070572,10090.ENSMUSP00000079553,10090.ENSMUSP00000090089,10090.ENSMUSP00000097066…	Cask,Myo6,Ptprf,Ank2,Gtf2i,Adam22,Abi2,Wnk1,Adcyap1r1,Cadps,Immt,Ncor1,Ctage5,Sgip1,Ank3,Sorbs1,Nsmf,Mapt,Epb4.1,Bai2,Lphn2,Camk2b,Epb4.1l3,Cacna1c,Kif1a,Nrxn2,Slmap,Sorbs2,Mef2c,Nrxn1
GO Process	GO:0048666	Neuron development	14	855	0.73	0.00013	10090.ENSMUSP00000036181,10090.ENSMUSP00000039368,10090.ENSMUSP00000045693,10090.ENSMUSP00000058754,10090.ENSMUSP00000072397,10090.ENSMUSP00000078336,10090.ENSMUSP00000090089,10090.ENSMUSP00000095392,10090.ENSMUSP00000097919,10090.ENSMUSP00000102783,10090.ENSMUSP00000108300,10090.ENSMUSP00000118491,10090.ENSMUSP00000132547,10090.ENSMUSP00000134402	Myo6,Ptprf,Cobl,Abi2,Ntng1,Ablim1,Ank3,Dst,Mapt,Tenm4,Epb4.1l3,Abi1,Mef2c,Nrxn1
GO Process	GO:0010975	Regulation of neuron projection development	12	607	0.81	0.00014	10090.ENSMUSP00000033321,10090.ENSMUSP00000039368,10090.ENSMUSP00000045693,10090.ENSMUSP00000058754,10090.ENSMUSP00000071720,10090.ENSMUSP00000072397,10090.ENSMUSP00000097908,10090.ENSMUSP00000097919,10090.ENSMUSP00000105438,10090.ENSMUSP00000108582,10090.ENSMUSP00000119600,10090.ENSMUSP00000132547	Cask,Ptprf,Cobl,Abi2,Camk2g,Ntng1,Nsmf,Mapt,Camk2b,Kif1a,Macf1,Mef2c
GO Process	GO:0030036	Actin cytoskeleton organization	11	496	0.86	0.00014	10090.ENSMUSP00000036181,10090.ENSMUSP00000045693,10090.ENSMUSP00000058754,10090.ENSMUSP00000097066,10090.ENSMUSP00000101595,10090.ENSMUSP00000105438,10090.ENSMUSP00000106746,10090.ENSMUSP00000108300,10090.ENSMUSP00000118491,10090.ENSMUSP00000121619,10090.ENSMUSP00000123525	Myo6,Cobl,Abi2,Sorbs1,Epb4.1,Camk2b,Cdc42bpa,Epb4.1l3,Abi1,Sorbs2,Ablim2
GO Process	GO:0032989	Cellular component morphogenesis	12	611	0.8	0.00014	10090.ENSMUSP00000045693,10090.ENSMUSP00000066181,10090.ENSMUSP00000072397,10090.ENSMUSP00000077446,10090.ENSMUSP00000078336,10090.ENSMUSP00000090089,10090.ENSMUSP00000095392,10090.ENSMUSP00000097919,10090.ENSMUSP00000102783,10090.ENSMUSP00000105438,10090.ENSMUSP00000108300,10090.ENSMUSP00000118491	Cobl,Immt,Ntng1,Mff,Ablim1,Ank3,Dst,Mapt,Tenm4,Camk2b,Epb4.1l3,Abi1
GO Process	GO:0048731	System development	32	4350	0.38	0.00014	10090.ENSMUSP00000025862,10090.ENSMUSP00000033321,10090.ENSMUSP00000036181,10090.ENSMUSP00000039368,10090.ENSMUSP00000045693,10090.ENSMUSP00000055000,10090.ENSMUSP00000058754,10090.ENSMUSP00000068974,10090.ENSMUSP00000071720,10090.ENSMUSP00000072397,10090.ENSMUSP00000078336,10090.ENSMUSP00000083073,10090.ENSMUSP00000090089,10090.ENSMUSP00000095392,10090.ENSMUSP00000097908,10090.ENSMUSP00000097919…	Smarca2,Cask,Myo6,Ptprf,Cobl,Adam22,Abi2,Ncor1,Camk2g,Ntng1,Ablim1,Cadm1,Ank3,Dst,Nsmf,Mapt,Mpdz,Bai2,Lphn2,Tenm4,Camk2b,Pbrm1,Epb4.1l3,Cacna1c,Kif1a,Nrxn2,Fnbp1,Abi1,Macf1,Sorbs2,Mef2c,Nrxn1
GO Process	GO:0032879	Regulation of localization	25	2806	0.46	0.00015	10090.ENSMUSP00000033321,10090.ENSMUSP00000036181,10090.ENSMUSP00000043765,10090.ENSMUSP00000063001,10090.ENSMUSP00000063784,10090.ENSMUSP00000064706,10090.ENSMUSP00000071720,10090.ENSMUSP00000072397,10090.ENSMUSP00000077446,10090.ENSMUSP00000079553,10090.ENSMUSP00000083073,10090.ENSMUSP00000090089,10090.ENSMUSP00000097066,10090.ENSMUSP00000097908,10090.ENSMUSP00000097919,10090.ENSMUSP00000101595…	Cask,Myo6,Ank2,Wnk1,Adcyap1r1,Cadps,Camk2g,Ntng1,Mff,Sgip1,Cadm1,Ank3,Sorbs1,Nsmf,Mapt,Epb4.1,Camk2b,C2cd5,Cacna1c,Slmap,Macf1,Sorbs2,Mef2c,Nrxn1,Clasp1
GO Process	GO:0050794	Regulation of cellular process	50	9541	0.23	0.00015	10090.ENSMUSP00000025862,10090.ENSMUSP00000033321,10090.ENSMUSP00000034611,10090.ENSMUSP00000036181,10090.ENSMUSP00000038216,10090.ENSMUSP00000039368,10090.ENSMUSP00000043765,10090.ENSMUSP00000045693,10090.ENSMUSP00000045913,10090.ENSMUSP00000058754,10090.ENSMUSP00000063001,10090.ENSMUSP00000063784,10090.ENSMUSP00000064706,10090.ENSMUSP00000068974,10090.ENSMUSP00000071720,10090.ENSMUSP00000072397…	Smarca2,Cask,Phldb1,Myo6,Emsy,Ptprf,Ank2,Cobl,Iqce,Abi2,Wnk1,Adcyap1r1,Cadps,Ncor1,Camk2g,Ntng1,Mff,Ablim1,Sgip1,Cadm1,Magi1,Ank3,Dst,Sorbs1,Nsmf,Mapt,Epb4.1,Bai2,Lphn2,Tenm4,Camk2b,Mcf2l,Cdc42bpa,C2cd5,Pbrm1,Epb4.1l3,Cacna1c,Kif1a,Nrxn2,Mtmr1,Slmap,Abi1,Macf1,Crem,Sorbs2,Ablim2,Mef2c,Nrxn1,Anks1b,Clasp1
GO Process	GO:0007275	Multicellular organism development	34	4921	0.35	0.00018	10090.ENSMUSP00000025862,10090.ENSMUSP00000033321,10090.ENSMUSP00000036181,10090.ENSMUSP00000039368,10090.ENSMUSP00000045693,10090.ENSMUSP00000045913,10090.ENSMUSP00000055000,10090.ENSMUSP00000058754,10090.ENSMUSP00000063784,10090.ENSMUSP00000068974,10090.ENSMUSP00000071720,10090.ENSMUSP00000072397,10090.ENSMUSP00000078336,10090.ENSMUSP00000083073,10090.ENSMUSP00000090089,10090.ENSMUSP00000095392…	Smarca2,Cask,Myo6,Ptprf,Cobl,Iqce,Adam22,Abi2,Adcyap1r1,Ncor1,Camk2g,Ntng1,Ablim1,Cadm1,Ank3,Dst,Nsmf,Mapt,Mpdz,Bai2,Lphn2,Tenm4,Camk2b,Pbrm1,Epb4.1l3,Cacna1c,Kif1a,Nrxn2,Fnbp1,Abi1,Macf1,Sorbs2,Mef2c,Nrxn1
GO Process	GO:0098926	Postsynaptic signal transduction	5	47	1.54	0.00018	10090.ENSMUSP00000097066,10090.ENSMUSP00000097908,10090.ENSMUSP00000118491,10090.ENSMUSP00000121619,10090.ENSMUSP00000138539	Sorbs1,Nsmf,Abi1,Sorbs2,Anks1b
GO Process	GO:0032501	Multicellular organismal process	39	6272	0.3	0.00019	10090.ENSMUSP00000025862,10090.ENSMUSP00000033321,10090.ENSMUSP00000036181,10090.ENSMUSP00000039368,10090.ENSMUSP00000043765,10090.ENSMUSP00000045693,10090.ENSMUSP00000045913,10090.ENSMUSP00000055000,10090.ENSMUSP00000058754,10090.ENSMUSP00000063001,10090.ENSMUSP00000063784,10090.ENSMUSP00000068974,10090.ENSMUSP00000071720,10090.ENSMUSP00000072397,10090.ENSMUSP00000078336,10090.ENSMUSP00000079553…	Smarca2,Cask,Myo6,Ptprf,Ank2,Cobl,Iqce,Adam22,Abi2,Wnk1,Adcyap1r1,Ncor1,Camk2g,Ntng1,Ablim1,Sgip1,Cadm1,Ank3,Dst,Nsmf,Mapt,Mpdz,Bai2,Lphn2,Tenm4,Camk2b,Pbrm1,Epb4.1l3,Cacna1c,Kif1a,Nrxn2,Fnbp1,Slmap,Abi1,Macf1,Crem,Sorbs2,Mef2c,Nrxn1
GO Process	GO:0032990	Cell part morphogenesis	11	522	0.83	0.00019	10090.ENSMUSP00000045693,10090.ENSMUSP00000066181,10090.ENSMUSP00000072397,10090.ENSMUSP00000077446,10090.ENSMUSP00000078336,10090.ENSMUSP00000090089,10090.ENSMUSP00000095392,10090.ENSMUSP00000097919,10090.ENSMUSP00000105438,10090.ENSMUSP00000108300,10090.ENSMUSP00000118491	Cobl,Immt,Ntng1,Mff,Ablim1,Ank3,Dst,Mapt,Camk2b,Epb4.1l3,Abi1
GO Process	GO:0050789	Regulation of biological process	51	9973	0.22	0.00019	10090.ENSMUSP00000025862,10090.ENSMUSP00000033321,10090.ENSMUSP00000034611,10090.ENSMUSP00000036181,10090.ENSMUSP00000038216,10090.ENSMUSP00000039368,10090.ENSMUSP00000043765,10090.ENSMUSP00000045693,10090.ENSMUSP00000045913,10090.ENSMUSP00000049625,10090.ENSMUSP00000058754,10090.ENSMUSP00000063001,10090.ENSMUSP00000063784,10090.ENSMUSP00000064706,10090.ENSMUSP00000068974,10090.ENSMUSP00000071720…	Smarca2,Cask,Phldb1,Myo6,Emsy,Ptprf,Ank2,Cobl,Iqce,Gtf2i,Abi2,Wnk1,Adcyap1r1,Cadps,Ncor1,Camk2g,Ntng1,Mff,Ablim1,Sgip1,Cadm1,Magi1,Ank3,Dst,Sorbs1,Nsmf,Mapt,Epb4.1,Bai2,Lphn2,Tenm4,Camk2b,Mcf2l,Cdc42bpa,C2cd5,Pbrm1,Epb4.1l3,Cacna1c,Kif1a,Nrxn2,Mtmr1,Slmap,Abi1,Macf1,Crem,Sorbs2,Ablim2,Mef2c,Nrxn1,Anks1b,Clasp1
GO Process	GO:0022604	Regulation of cell morphogenesis	11	528	0.83	0.00021	10090.ENSMUSP00000033321,10090.ENSMUSP00000039368,10090.ENSMUSP00000058754,10090.ENSMUSP00000072397,10090.ENSMUSP00000097908,10090.ENSMUSP00000097919,10090.ENSMUSP00000101595,10090.ENSMUSP00000105438,10090.ENSMUSP00000108300,10090.ENSMUSP00000108582,10090.ENSMUSP00000119600	Cask,Ptprf,Abi2,Ntng1,Nsmf,Mapt,Epb4.1,Camk2b,Epb4.1l3,Kif1a,Macf1
GO Process	GO:0072657	Protein localization to membrane	10	427	0.88	0.00024	10090.ENSMUSP00000033321,10090.ENSMUSP00000043765,10090.ENSMUSP00000055000,10090.ENSMUSP00000090089,10090.ENSMUSP00000107388,10090.ENSMUSP00000108300,10090.ENSMUSP00000109089,10090.ENSMUSP00000117816,10090.ENSMUSP00000119600,10090.ENSMUSP00000134402	Cask,Ank2,Adam22,Ank3,C2cd5,Epb4.1l3,Nrxn2,Slmap,Macf1,Nrxn1
GO Process	GO:0120035	Regulation of plasma membrane bounded cell projection organization	13	788	0.73	0.00024	10090.ENSMUSP00000033321,10090.ENSMUSP00000039368,10090.ENSMUSP00000045693,10090.ENSMUSP00000058754,10090.ENSMUSP00000071720,10090.ENSMUSP00000072397,10090.ENSMUSP00000097908,10090.ENSMUSP00000097919,10090.ENSMUSP00000105438,10090.ENSMUSP00000108582,10090.ENSMUSP00000119600,10090.ENSMUSP00000132547,10090.ENSMUSP00000134402	Cask,Ptprf,Cobl,Abi2,Camk2g,Ntng1,Nsmf,Mapt,Camk2b,Kif1a,Macf1,Mef2c,Nrxn1
GO Process	GO:0051641	Cellular localization	21	2115	0.51	0.00026	10090.ENSMUSP00000033321,10090.ENSMUSP00000036181,10090.ENSMUSP00000043765,10090.ENSMUSP00000055000,10090.ENSMUSP00000064706,10090.ENSMUSP00000070572,10090.ENSMUSP00000077446,10090.ENSMUSP00000090089,10090.ENSMUSP00000092157,10090.ENSMUSP00000095392,10090.ENSMUSP00000097919,10090.ENSMUSP00000106746,10090.ENSMUSP00000107388,10090.ENSMUSP00000108300,10090.ENSMUSP00000108413,10090.ENSMUSP00000108582…	Cask,Myo6,Ank2,Adam22,Cadps,Ctage5,Mff,Ank3,Sec31a,Dst,Mapt,Cdc42bpa,C2cd5,Epb4.1l3,Cacna1c,Kif1a,Nrxn2,Slmap,Macf1,Nrxn1,Clasp1
GO Process	GO:1990778	Protein localization to cell periphery	8	247	1.02	0.0003	10090.ENSMUSP00000033321,10090.ENSMUSP00000043765,10090.ENSMUSP00000055000,10090.ENSMUSP00000090089,10090.ENSMUSP00000107388,10090.ENSMUSP00000108300,10090.ENSMUSP00000117816,10090.ENSMUSP00000119600	Cask,Ank2,Adam22,Ank3,C2cd5,Epb4.1l3,Slmap,Macf1
GO Process	GO:0022607	Cellular component assembly	20	1983	0.51	0.00037	10090.ENSMUSP00000025862,10090.ENSMUSP00000036181,10090.ENSMUSP00000045693,10090.ENSMUSP00000058754,10090.ENSMUSP00000064706,10090.ENSMUSP00000068974,10090.ENSMUSP00000078336,10090.ENSMUSP00000079553,10090.ENSMUSP00000083073,10090.ENSMUSP00000090089,10090.ENSMUSP00000095392,10090.ENSMUSP00000097066,10090.ENSMUSP00000097919,10090.ENSMUSP00000101595,10090.ENSMUSP00000102783,10090.ENSMUSP00000108300…	Smarca2,Myo6,Cobl,Abi2,Cadps,Ncor1,Ablim1,Sgip1,Cadm1,Ank3,Dst,Sorbs1,Mapt,Epb4.1,Tenm4,Epb4.1l3,Nrxn2,Ablim2,Nrxn1,Clasp1
GO Process	GO:0031175	Neuron projection development	12	697	0.75	0.00037	10090.ENSMUSP00000036181,10090.ENSMUSP00000039368,10090.ENSMUSP00000045693,10090.ENSMUSP00000058754,10090.ENSMUSP00000072397,10090.ENSMUSP00000078336,10090.ENSMUSP00000090089,10090.ENSMUSP00000095392,10090.ENSMUSP00000097919,10090.ENSMUSP00000108300,10090.ENSMUSP00000118491,10090.ENSMUSP00000134402	Myo6,Ptprf,Cobl,Abi2,Ntng1,Ablim1,Ank3,Dst,Mapt,Epb4.1l3,Abi1,Nrxn1
GO Process	GO:0051239	Regulation of multicellular organismal process	26	3205	0.42	0.00037	10090.ENSMUSP00000033321,10090.ENSMUSP00000034611,10090.ENSMUSP00000039368,10090.ENSMUSP00000043765,10090.ENSMUSP00000045693,10090.ENSMUSP00000049625,10090.ENSMUSP00000058754,10090.ENSMUSP00000063001,10090.ENSMUSP00000068974,10090.ENSMUSP00000071720,10090.ENSMUSP00000072397,10090.ENSMUSP00000079553,10090.ENSMUSP00000083073,10090.ENSMUSP00000097908,10090.ENSMUSP00000097919,10090.ENSMUSP00000101595…	Cask,Phldb1,Ptprf,Ank2,Cobl,Gtf2i,Abi2,Wnk1,Ncor1,Camk2g,Ntng1,Sgip1,Cadm1,Nsmf,Mapt,Epb4.1,Bai2,Lphn2,Tenm4,Camk2b,Cacna1c,Kif1a,Macf1,Mef2c,Nrxn1,Clasp1
GO Process	GO:0016192	Vesicle-mediated transport	15	1130	0.63	0.00038	10090.ENSMUSP00000036181,10090.ENSMUSP00000043765,10090.ENSMUSP00000059000,10090.ENSMUSP00000064706,10090.ENSMUSP00000070572,10090.ENSMUSP00000079553,10090.ENSMUSP00000090089,10090.ENSMUSP00000092157,10090.ENSMUSP00000107388,10090.ENSMUSP00000108413,10090.ENSMUSP00000108582,10090.ENSMUSP00000109190,10090.ENSMUSP00000119600,10090.ENSMUSP00000134402,10090.ENSMUSP00000140019	Myo6,Ank2,Synrg,Cadps,Ctage5,Sgip1,Ank3,Sec31a,C2cd5,Cacna1c,Kif1a,Fnbp1,Macf1,Nrxn1,Clasp1
GO Process	GO:0030154	Cell differentiation	28	3674	0.39	0.00038	10090.ENSMUSP00000025862,10090.ENSMUSP00000033321,10090.ENSMUSP00000036181,10090.ENSMUSP00000039368,10090.ENSMUSP00000043765,10090.ENSMUSP00000045693,10090.ENSMUSP00000055000,10090.ENSMUSP00000058754,10090.ENSMUSP00000063784,10090.ENSMUSP00000068974,10090.ENSMUSP00000071720,10090.ENSMUSP00000072397,10090.ENSMUSP00000078336,10090.ENSMUSP00000083073,10090.ENSMUSP00000090089,10090.ENSMUSP00000095392…	Smarca2,Cask,Myo6,Ptprf,Ank2,Cobl,Adam22,Abi2,Adcyap1r1,Ncor1,Camk2g,Ntng1,Ablim1,Cadm1,Ank3,Dst,Nsmf,Mapt,Tenm4,Camk2b,Pbrm1,Epb4.1l3,Kif1a,Abi1,Macf1,Sorbs2,Mef2c,Nrxn1
GO Process	GO:0051179	Localization	32	4646	0.35	0.0004	10090.ENSMUSP00000033321,10090.ENSMUSP00000036181,10090.ENSMUSP00000039368,10090.ENSMUSP00000043765,10090.ENSMUSP00000055000,10090.ENSMUSP00000058754,10090.ENSMUSP00000059000,10090.ENSMUSP00000063001,10090.ENSMUSP00000064706,10090.ENSMUSP00000070572,10090.ENSMUSP00000071720,10090.ENSMUSP00000077446,10090.ENSMUSP00000079553,10090.ENSMUSP00000083073,10090.ENSMUSP00000090089,10090.ENSMUSP00000092157…	Cask,Myo6,Ptprf,Ank2,Adam22,Abi2,Synrg,Wnk1,Cadps,Ctage5,Camk2g,Mff,Sgip1,Cadm1,Ank3,Sec31a,Dst,Mapt,Camk2b,Cdc42bpa,C2cd5,Epb4.1l3,Cacna1c,Kif1a,Nrxn2,Fnbp1,Slmap,Macf1,Mef2c,Nrxn1,Anks1b,Clasp1
GO Process	GO:0098901	Regulation of cardiac muscle cell action potential	4	25	1.71	0.00042	10090.ENSMUSP00000043765,10090.ENSMUSP00000090089,10090.ENSMUSP00000108413,10090.ENSMUSP00000117816	Ank2,Ank3,Cacna1c,Slmap
GO Process	GO:0048814	Regulation of dendrite morphogenesis	6	117	1.22	0.00048	10090.ENSMUSP00000033321,10090.ENSMUSP00000039368,10090.ENSMUSP00000058754,10090.ENSMUSP00000097908,10090.ENSMUSP00000105438,10090.ENSMUSP00000108582	Cask,Ptprf,Abi2,Nsmf,Camk2b,Kif1a
GO Process	GO:0099560	Synaptic membrane adhesion	4	26	1.7	0.00048	10090.ENSMUSP00000039368,10090.ENSMUSP00000072397,10090.ENSMUSP00000083073,10090.ENSMUSP00000134402	Ptprf,Ntng1,Cadm1,Nrxn1
GO Process	GO:0009653	Anatomical structure morphogenesis	21	2244	0.48	0.00053	10090.ENSMUSP00000036181,10090.ENSMUSP00000045693,10090.ENSMUSP00000045913,10090.ENSMUSP00000058754,10090.ENSMUSP00000066181,10090.ENSMUSP00000072397,10090.ENSMUSP00000077446,10090.ENSMUSP00000078336,10090.ENSMUSP00000083073,10090.ENSMUSP00000090089,10090.ENSMUSP00000095392,10090.ENSMUSP00000097919,10090.ENSMUSP00000102783,10090.ENSMUSP00000105438,10090.ENSMUSP00000107727,10090.ENSMUSP00000108300…	Myo6,Cobl,Iqce,Abi2,Immt,Ntng1,Mff,Ablim1,Cadm1,Ank3,Dst,Mapt,Tenm4,Camk2b,Pbrm1,Epb4.1l3,Cacna1c,Abi1,Macf1,Mef2c,Nrxn1
GO Process	GO:0051049	Regulation of transport	19	1862	0.52	0.00053	10090.ENSMUSP00000033321,10090.ENSMUSP00000036181,10090.ENSMUSP00000043765,10090.ENSMUSP00000063001,10090.ENSMUSP00000063784,10090.ENSMUSP00000064706,10090.ENSMUSP00000077446,10090.ENSMUSP00000079553,10090.ENSMUSP00000083073,10090.ENSMUSP00000090089,10090.ENSMUSP00000097066,10090.ENSMUSP00000097919,10090.ENSMUSP00000101595,10090.ENSMUSP00000107388,10090.ENSMUSP00000108413,10090.ENSMUSP00000117816…	Cask,Myo6,Ank2,Wnk1,Adcyap1r1,Cadps,Mff,Sgip1,Cadm1,Ank3,Sorbs1,Mapt,Epb4.1,C2cd5,Cacna1c,Slmap,Mef2c,Nrxn1,Clasp1
GO Process	GO:0000902	Cell morphogenesis	12	739	0.72	0.00058	10090.ENSMUSP00000045693,10090.ENSMUSP00000058754,10090.ENSMUSP00000072397,10090.ENSMUSP00000078336,10090.ENSMUSP00000083073,10090.ENSMUSP00000090089,10090.ENSMUSP00000095392,10090.ENSMUSP00000097919,10090.ENSMUSP00000105438,10090.ENSMUSP00000108300,10090.ENSMUSP00000118491,10090.ENSMUSP00000132547	Cobl,Abi2,Ntng1,Ablim1,Cadm1,Ank3,Dst,Mapt,Camk2b,Epb4.1l3,Abi1,Mef2c
GO Process	GO:0072659	Protein localization to plasma membrane	7	194	1.07	0.00058	10090.ENSMUSP00000033321,10090.ENSMUSP00000043765,10090.ENSMUSP00000090089,10090.ENSMUSP00000107388,10090.ENSMUSP00000108300,10090.ENSMUSP00000117816,10090.ENSMUSP00000119600	Cask,Ank2,Ank3,C2cd5,Epb4.1l3,Slmap,Macf1
GO Process	GO:0008104	Protein localization	19	1890	0.51	0.00062	10090.ENSMUSP00000033321,10090.ENSMUSP00000036181,10090.ENSMUSP00000043765,10090.ENSMUSP00000055000,10090.ENSMUSP00000059000,10090.ENSMUSP00000064706,10090.ENSMUSP00000070572,10090.ENSMUSP00000077446,10090.ENSMUSP00000090089,10090.ENSMUSP00000092157,10090.ENSMUSP00000107388,10090.ENSMUSP00000108300,10090.ENSMUSP00000108413,10090.ENSMUSP00000108582,10090.ENSMUSP00000109089,10090.ENSMUSP00000117816…	Cask,Myo6,Ank2,Adam22,Synrg,Cadps,Ctage5,Mff,Ank3,Sec31a,C2cd5,Epb4.1l3,Cacna1c,Kif1a,Nrxn2,Slmap,Macf1,Nrxn1,Anks1b
GO Process	GO:0048468	Cell development	18	1730	0.53	0.00074	10090.ENSMUSP00000036181,10090.ENSMUSP00000039368,10090.ENSMUSP00000043765,10090.ENSMUSP00000045693,10090.ENSMUSP00000055000,10090.ENSMUSP00000058754,10090.ENSMUSP00000072397,10090.ENSMUSP00000078336,10090.ENSMUSP00000090089,10090.ENSMUSP00000095392,10090.ENSMUSP00000097919,10090.ENSMUSP00000102783,10090.ENSMUSP00000107727,10090.ENSMUSP00000108300,10090.ENSMUSP00000118491,10090.ENSMUSP00000121619…	Myo6,Ptprf,Ank2,Cobl,Adam22,Abi2,Ntng1,Ablim1,Ank3,Dst,Mapt,Tenm4,Pbrm1,Epb4.1l3,Abi1,Sorbs2,Mef2c,Nrxn1
GO Process	GO:0006928	Movement of cell or subcellular component	16	1382	0.57	0.00075	10090.ENSMUSP00000036181,10090.ENSMUSP00000039368,10090.ENSMUSP00000043765,10090.ENSMUSP00000058754,10090.ENSMUSP00000063001,10090.ENSMUSP00000078336,10090.ENSMUSP00000083073,10090.ENSMUSP00000085985,10090.ENSMUSP00000090089,10090.ENSMUSP00000095392,10090.ENSMUSP00000097919,10090.ENSMUSP00000106746,10090.ENSMUSP00000108413,10090.ENSMUSP00000108582,10090.ENSMUSP00000132547,10090.ENSMUSP00000140324	Myo6,Ptprf,Ank2,Abi2,Wnk1,Ablim1,Cadm1,Kif21a,Ank3,Dst,Mapt,Cdc42bpa,Cacna1c,Kif1a,Mef2c,Ktn1
GO Process	GO:0051130	Positive regulation of cellular component organization	15	1236	0.59	0.00088	10090.ENSMUSP00000033321,10090.ENSMUSP00000034611,10090.ENSMUSP00000039368,10090.ENSMUSP00000045693,10090.ENSMUSP00000058754,10090.ENSMUSP00000068974,10090.ENSMUSP00000077446,10090.ENSMUSP00000079553,10090.ENSMUSP00000097919,10090.ENSMUSP00000101638,10090.ENSMUSP00000101734,10090.ENSMUSP00000105438,10090.ENSMUSP00000107388,10090.ENSMUSP00000134402,10090.ENSMUSP00000140019	Cask,Phldb1,Ptprf,Cobl,Abi2,Ncor1,Mff,Sgip1,Mapt,Bai2,Lphn2,Camk2b,C2cd5,Nrxn1,Clasp1
GO Process	GO:2000026	Regulation of multicellular organismal development	20	2150	0.48	0.00093	10090.ENSMUSP00000033321,10090.ENSMUSP00000034611,10090.ENSMUSP00000039368,10090.ENSMUSP00000045693,10090.ENSMUSP00000049625,10090.ENSMUSP00000058754,10090.ENSMUSP00000063001,10090.ENSMUSP00000071720,10090.ENSMUSP00000072397,10090.ENSMUSP00000097908,10090.ENSMUSP00000097919,10090.ENSMUSP00000101638,10090.ENSMUSP00000101734,10090.ENSMUSP00000102783,10090.ENSMUSP00000105438,10090.ENSMUSP00000108582…	Cask,Phldb1,Ptprf,Cobl,Gtf2i,Abi2,Wnk1,Camk2g,Ntng1,Nsmf,Mapt,Bai2,Lphn2,Tenm4,Camk2b,Kif1a,Macf1,Mef2c,Nrxn1,Clasp1
GO Process	GO:0051962	Positive regulation of nervous system development	11	651	0.74	0.00095	10090.ENSMUSP00000033321,10090.ENSMUSP00000039368,10090.ENSMUSP00000045693,10090.ENSMUSP00000097908,10090.ENSMUSP00000097919,10090.ENSMUSP00000101638,10090.ENSMUSP00000101734,10090.ENSMUSP00000102783,10090.ENSMUSP00000105438,10090.ENSMUSP00000132547,10090.ENSMUSP00000134402	Cask,Ptprf,Cobl,Nsmf,Mapt,Bai2,Lphn2,Tenm4,Camk2b,Mef2c,Nrxn1
GO Process	GO:0050767	Regulation of neurogenesis	13	948	0.65	0.0011	10090.ENSMUSP00000033321,10090.ENSMUSP00000039368,10090.ENSMUSP00000045693,10090.ENSMUSP00000058754,10090.ENSMUSP00000071720,10090.ENSMUSP00000072397,10090.ENSMUSP00000097908,10090.ENSMUSP00000097919,10090.ENSMUSP00000102783,10090.ENSMUSP00000105438,10090.ENSMUSP00000108582,10090.ENSMUSP00000119600,10090.ENSMUSP00000132547	Cask,Ptprf,Cobl,Abi2,Camk2g,Ntng1,Nsmf,Mapt,Tenm4,Camk2b,Kif1a,Macf1,Mef2c
GO Process	GO:0007416	Synapse assembly	5	81	1.3	0.0012	10090.ENSMUSP00000036181,10090.ENSMUSP00000083073,10090.ENSMUSP00000097919,10090.ENSMUSP00000109089,10090.ENSMUSP00000134402	Myo6,Cadm1,Mapt,Nrxn2,Nrxn1
GO Process	GO:0033036	Macromolecule localization	20	2198	0.47	0.0012	10090.ENSMUSP00000033321,10090.ENSMUSP00000036181,10090.ENSMUSP00000043765,10090.ENSMUSP00000055000,10090.ENSMUSP00000059000,10090.ENSMUSP00000064706,10090.ENSMUSP00000070572,10090.ENSMUSP00000077446,10090.ENSMUSP00000090089,10090.ENSMUSP00000092157,10090.ENSMUSP00000097919,10090.ENSMUSP00000107388,10090.ENSMUSP00000108300,10090.ENSMUSP00000108413,10090.ENSMUSP00000108582,10090.ENSMUSP00000109089…	Cask,Myo6,Ank2,Adam22,Synrg,Cadps,Ctage5,Mff,Ank3,Sec31a,Mapt,C2cd5,Epb4.1l3,Cacna1c,Kif1a,Nrxn2,Slmap,Macf1,Nrxn1,Anks1b
GO Process	GO:0030030	Cell projection organization	14	1124	0.61	0.0013	10090.ENSMUSP00000036181,10090.ENSMUSP00000039368,10090.ENSMUSP00000045693,10090.ENSMUSP00000058754,10090.ENSMUSP00000072397,10090.ENSMUSP00000078336,10090.ENSMUSP00000090089,10090.ENSMUSP00000095392,10090.ENSMUSP00000097919,10090.ENSMUSP00000105438,10090.ENSMUSP00000108300,10090.ENSMUSP00000118491,10090.ENSMUSP00000123525,10090.ENSMUSP00000134402	Myo6,Ptprf,Cobl,Abi2,Ntng1,Ablim1,Ank3,Dst,Mapt,Camk2b,Epb4.1l3,Abi1,Ablim2,Nrxn1
GO Process	GO:0010470	Regulation of gastrulation	4	42	1.49	0.002	10090.ENSMUSP00000034611,10090.ENSMUSP00000063001,10090.ENSMUSP00000102783,10090.ENSMUSP00000140019	Phldb1,Wnk1,Tenm4,Clasp1
GO Process	GO:0023052	Signaling	28	4065	0.35	0.002	10090.ENSMUSP00000036181,10090.ENSMUSP00000043765,10090.ENSMUSP00000058754,10090.ENSMUSP00000063001,10090.ENSMUSP00000063784,10090.ENSMUSP00000064706,10090.ENSMUSP00000077446,10090.ENSMUSP00000083073,10090.ENSMUSP00000086730,10090.ENSMUSP00000090089,10090.ENSMUSP00000097066,10090.ENSMUSP00000097908,10090.ENSMUSP00000097919,10090.ENSMUSP00000101638,10090.ENSMUSP00000101734,10090.ENSMUSP00000102783…	Myo6,Ank2,Abi2,Wnk1,Adcyap1r1,Cadps,Mff,Cadm1,Magi1,Ank3,Sorbs1,Nsmf,Mapt,Bai2,Lphn2,Tenm4,Mcf2l,Cdc42bpa,C2cd5,Cacna1c,Nrxn2,Abi1,Macf1,Crem,Sorbs2,Mef2c,Nrxn1,Anks1b
GO Process	GO:1903827	Regulation of cellular protein localization	10	576	0.75	0.002	10090.ENSMUSP00000071720,10090.ENSMUSP00000077446,10090.ENSMUSP00000090089,10090.ENSMUSP00000097066,10090.ENSMUSP00000097919,10090.ENSMUSP00000101595,10090.ENSMUSP00000105438,10090.ENSMUSP00000107388,10090.ENSMUSP00000121619,10090.ENSMUSP00000134402	Camk2g,Mff,Ank3,Sorbs1,Mapt,Epb4.1,Camk2b,C2cd5,Sorbs2,Nrxn1
GO Process	GO:0051050	Positive regulation of transport	13	1020	0.62	0.0022	10090.ENSMUSP00000033321,10090.ENSMUSP00000043765,10090.ENSMUSP00000063001,10090.ENSMUSP00000063784,10090.ENSMUSP00000064706,10090.ENSMUSP00000077446,10090.ENSMUSP00000079553,10090.ENSMUSP00000083073,10090.ENSMUSP00000090089,10090.ENSMUSP00000097066,10090.ENSMUSP00000107388,10090.ENSMUSP00000108413,10090.ENSMUSP00000140019	Cask,Ank2,Wnk1,Adcyap1r1,Cadps,Mff,Sgip1,Cadm1,Ank3,Sorbs1,C2cd5,Cacna1c,Clasp1
GO Process	GO:0060998	Regulation of dendritic spine development	5	94	1.24	0.0022	10090.ENSMUSP00000033321,10090.ENSMUSP00000058754,10090.ENSMUSP00000105438,10090.ENSMUSP00000108582,10090.ENSMUSP00000132547	Cask,Abi2,Camk2b,Kif1a,Mef2c
GO Process	GO:0097435	Supramolecular fiber organization	9	469	0.79	0.0024	10090.ENSMUSP00000036181,10090.ENSMUSP00000045693,10090.ENSMUSP00000058754,10090.ENSMUSP00000095392,10090.ENSMUSP00000097066,10090.ENSMUSP00000097919,10090.ENSMUSP00000118491,10090.ENSMUSP00000121619,10090.ENSMUSP00000140019	Myo6,Cobl,Abi2,Dst,Sorbs1,Mapt,Abi1,Sorbs2,Clasp1
GO Process	GO:0034613	Cellular protein localization	15	1392	0.54	0.003	10090.ENSMUSP00000033321,10090.ENSMUSP00000036181,10090.ENSMUSP00000043765,10090.ENSMUSP00000055000,10090.ENSMUSP00000070572,10090.ENSMUSP00000077446,10090.ENSMUSP00000090089,10090.ENSMUSP00000092157,10090.ENSMUSP00000107388,10090.ENSMUSP00000108300,10090.ENSMUSP00000108582,10090.ENSMUSP00000109089,10090.ENSMUSP00000117816,10090.ENSMUSP00000119600,10090.ENSMUSP00000134402	Cask,Myo6,Ank2,Adam22,Ctage5,Mff,Ank3,Sec31a,C2cd5,Epb4.1l3,Kif1a,Nrxn2,Slmap,Macf1,Nrxn1
GO Process	GO:0007154	Cell communication	28	4179	0.34	0.0031	10090.ENSMUSP00000036181,10090.ENSMUSP00000043765,10090.ENSMUSP00000058754,10090.ENSMUSP00000063001,10090.ENSMUSP00000063784,10090.ENSMUSP00000064706,10090.ENSMUSP00000077446,10090.ENSMUSP00000083073,10090.ENSMUSP00000086730,10090.ENSMUSP00000090089,10090.ENSMUSP00000097066,10090.ENSMUSP00000097908,10090.ENSMUSP00000097919,10090.ENSMUSP00000101638,10090.ENSMUSP00000101734,10090.ENSMUSP00000102783…	Myo6,Ank2,Abi2,Wnk1,Adcyap1r1,Cadps,Mff,Cadm1,Magi1,Ank3,Sorbs1,Nsmf,Mapt,Bai2,Lphn2,Tenm4,Mcf2l,Cdc42bpa,C2cd5,Cacna1c,Nrxn2,Abi1,Macf1,Crem,Sorbs2,Mef2c,Nrxn1,Anks1b
GO Process	GO:0048858	Cell projection morphogenesis	9	490	0.77	0.0032	10090.ENSMUSP00000045693,10090.ENSMUSP00000072397,10090.ENSMUSP00000078336,10090.ENSMUSP00000090089,10090.ENSMUSP00000095392,10090.ENSMUSP00000097919,10090.ENSMUSP00000105438,10090.ENSMUSP00000108300,10090.ENSMUSP00000118491	Cobl,Ntng1,Ablim1,Ank3,Dst,Mapt,Camk2b,Epb4.1l3,Abi1
GO Process	GO:0099527	Postsynapse to nucleus signaling pathway	3	15	1.81	0.0033	10090.ENSMUSP00000097908,10090.ENSMUSP00000118491,10090.ENSMUSP00000138539	Nsmf,Abi1,Anks1b
GO Process	GO:0120036	Plasma membrane bounded cell projection organization	13	1072	0.59	0.0033	10090.ENSMUSP00000036181,10090.ENSMUSP00000039368,10090.ENSMUSP00000045693,10090.ENSMUSP00000058754,10090.ENSMUSP00000072397,10090.ENSMUSP00000078336,10090.ENSMUSP00000090089,10090.ENSMUSP00000095392,10090.ENSMUSP00000097919,10090.ENSMUSP00000108300,10090.ENSMUSP00000118491,10090.ENSMUSP00000123525,10090.ENSMUSP00000134402	Myo6,Ptprf,Cobl,Abi2,Ntng1,Ablim1,Ank3,Dst,Mapt,Epb4.1l3,Abi1,Ablim2,Nrxn1
GO Process	GO:0099173	Postsynapse organization	5	106	1.18	0.0035	10090.ENSMUSP00000058754,10090.ENSMUSP00000083073,10090.ENSMUSP00000105438,10090.ENSMUSP00000109089,10090.ENSMUSP00000134402	Abi2,Cadm1,Camk2b,Nrxn2,Nrxn1
GO Process	GO:0007165	Signal transduction	26	3779	0.35	0.0043	10090.ENSMUSP00000036181,10090.ENSMUSP00000043765,10090.ENSMUSP00000058754,10090.ENSMUSP00000063001,10090.ENSMUSP00000063784,10090.ENSMUSP00000077446,10090.ENSMUSP00000086730,10090.ENSMUSP00000090089,10090.ENSMUSP00000097066,10090.ENSMUSP00000097908,10090.ENSMUSP00000097919,10090.ENSMUSP00000101638,10090.ENSMUSP00000101734,10090.ENSMUSP00000102783,10090.ENSMUSP00000106500,10090.ENSMUSP00000106746…	Myo6,Ank2,Abi2,Wnk1,Adcyap1r1,Mff,Magi1,Ank3,Sorbs1,Nsmf,Mapt,Bai2,Lphn2,Tenm4,Mcf2l,Cdc42bpa,C2cd5,Cacna1c,Nrxn2,Abi1,Macf1,Crem,Sorbs2,Mef2c,Nrxn1,Anks1b
GO Process	GO:1905477	Positive regulation of protein localization to membrane	5	112	1.16	0.0043	10090.ENSMUSP00000077446,10090.ENSMUSP00000090089,10090.ENSMUSP00000097066,10090.ENSMUSP00000107388,10090.ENSMUSP00000134402	Mff,Ank3,Sorbs1,C2cd5,Nrxn1
GO Process	GO:0061001	Regulation of dendritic spine morphogenesis	4	55	1.37	0.0046	10090.ENSMUSP00000033321,10090.ENSMUSP00000058754,10090.ENSMUSP00000105438,10090.ENSMUSP00000108582	Cask,Abi2,Camk2b,Kif1a
GO Process	GO:0006810	Transport	24	3382	0.36	0.0059	10090.ENSMUSP00000033321,10090.ENSMUSP00000036181,10090.ENSMUSP00000043765,10090.ENSMUSP00000059000,10090.ENSMUSP00000063001,10090.ENSMUSP00000064706,10090.ENSMUSP00000070572,10090.ENSMUSP00000071720,10090.ENSMUSP00000077446,10090.ENSMUSP00000079553,10090.ENSMUSP00000090089,10090.ENSMUSP00000092157,10090.ENSMUSP00000095392,10090.ENSMUSP00000097919,10090.ENSMUSP00000105438,10090.ENSMUSP00000106746…	Cask,Myo6,Ank2,Synrg,Wnk1,Cadps,Ctage5,Camk2g,Mff,Sgip1,Ank3,Sec31a,Dst,Mapt,Camk2b,Cdc42bpa,C2cd5,Cacna1c,Kif1a,Nrxn2,Fnbp1,Macf1,Nrxn1,Clasp1
GO Process	GO:0032880	Regulation of protein localization	12	978	0.6	0.0059	10090.ENSMUSP00000033321,10090.ENSMUSP00000071720,10090.ENSMUSP00000077446,10090.ENSMUSP00000083073,10090.ENSMUSP00000090089,10090.ENSMUSP00000097066,10090.ENSMUSP00000097919,10090.ENSMUSP00000101595,10090.ENSMUSP00000105438,10090.ENSMUSP00000107388,10090.ENSMUSP00000121619,10090.ENSMUSP00000134402	Cask,Camk2g,Mff,Cadm1,Ank3,Sorbs1,Mapt,Epb4.1,Camk2b,C2cd5,Sorbs2,Nrxn1
GO Process	GO:0010959	Regulation of metal ion transport	8	414	0.8	0.006	10090.ENSMUSP00000033321,10090.ENSMUSP00000043765,10090.ENSMUSP00000063001,10090.ENSMUSP00000063784,10090.ENSMUSP00000090089,10090.ENSMUSP00000101595,10090.ENSMUSP00000108413,10090.ENSMUSP00000117816	Cask,Ank2,Wnk1,Adcyap1r1,Ank3,Epb4.1,Cacna1c,Slmap
GO Process	GO:0051649	Establishment of localization in cell	15	1518	0.51	0.0068	10090.ENSMUSP00000036181,10090.ENSMUSP00000064706,10090.ENSMUSP00000070572,10090.ENSMUSP00000077446,10090.ENSMUSP00000092157,10090.ENSMUSP00000095392,10090.ENSMUSP00000097919,10090.ENSMUSP00000106746,10090.ENSMUSP00000107388,10090.ENSMUSP00000108413,10090.ENSMUSP00000108582,10090.ENSMUSP00000109089,10090.ENSMUSP00000119600,10090.ENSMUSP00000134402,10090.ENSMUSP00000140019	Myo6,Cadps,Ctage5,Mff,Sec31a,Dst,Mapt,Cdc42bpa,C2cd5,Cacna1c,Kif1a,Nrxn2,Macf1,Nrxn1,Clasp1
GO Process	GO:1901888	Regulation of cell junction assembly	6	210	0.97	0.007	10090.ENSMUSP00000101638,10090.ENSMUSP00000101734,10090.ENSMUSP00000119600,10090.ENSMUSP00000132547,10090.ENSMUSP00000134402,10090.ENSMUSP00000140019	Bai2,Lphn2,Macf1,Mef2c,Nrxn1,Clasp1
GO Process	GO:0051094	Positive regulation of developmental process	15	1533	0.5	0.0075	10090.ENSMUSP00000033321,10090.ENSMUSP00000034611,10090.ENSMUSP00000039368,10090.ENSMUSP00000045693,10090.ENSMUSP00000077446,10090.ENSMUSP00000079553,10090.ENSMUSP00000097908,10090.ENSMUSP00000097919,10090.ENSMUSP00000101638,10090.ENSMUSP00000101734,10090.ENSMUSP00000102783,10090.ENSMUSP00000105438,10090.ENSMUSP00000132547,10090.ENSMUSP00000134402,10090.ENSMUSP00000140019	Cask,Phldb1,Ptprf,Cobl,Mff,Sgip1,Nsmf,Mapt,Bai2,Lphn2,Tenm4,Camk2b,Mef2c,Nrxn1,Clasp1
GO Process	GO:0034762	Regulation of transmembrane transport	9	568	0.71	0.0085	10090.ENSMUSP00000043765,10090.ENSMUSP00000063001,10090.ENSMUSP00000090089,10090.ENSMUSP00000097066,10090.ENSMUSP00000107388,10090.ENSMUSP00000108413,10090.ENSMUSP00000117816,10090.ENSMUSP00000132547,10090.ENSMUSP00000134402	Ank2,Wnk1,Ank3,Sorbs1,C2cd5,Cacna1c,Slmap,Mef2c,Nrxn1
GO Process	GO:0048667	Cell morphogenesis involved in neuron differentiation	8	440	0.77	0.0086	10090.ENSMUSP00000045693,10090.ENSMUSP00000072397,10090.ENSMUSP00000078336,10090.ENSMUSP00000090089,10090.ENSMUSP00000095392,10090.ENSMUSP00000097919,10090.ENSMUSP00000118491,10090.ENSMUSP00000132547	Cobl,Ntng1,Ablim1,Ank3,Dst,Mapt,Abi1,Mef2c
GO Process	GO:0050896	Response to stimulus	37	6908	0.24	0.0086	10090.ENSMUSP00000035085,10090.ENSMUSP00000036181,10090.ENSMUSP00000038216,10090.ENSMUSP00000039368,10090.ENSMUSP00000043765,10090.ENSMUSP00000058754,10090.ENSMUSP00000063001,10090.ENSMUSP00000063784,10090.ENSMUSP00000068974,10090.ENSMUSP00000071720,10090.ENSMUSP00000077446,10090.ENSMUSP00000078336,10090.ENSMUSP00000079553,10090.ENSMUSP00000083073,10090.ENSMUSP00000086730,10090.ENSMUSP00000090089…	Arpp21,Myo6,Emsy,Ptprf,Ank2,Abi2,Wnk1,Adcyap1r1,Ncor1,Camk2g,Mff,Ablim1,Sgip1,Cadm1,Magi1,Ank3,Sec31a,Dst,Sorbs1,Nsmf,Mapt,Bai2,Lphn2,Tenm4,Camk2b,Mcf2l,Cdc42bpa,C2cd5,Cacna1c,Nrxn2,Abi1,Macf1,Crem,Sorbs2,Mef2c,Nrxn1,Anks1b
GO Process	GO:1903829	Positive regulation of cellular protein localization	7	322	0.85	0.0086	10090.ENSMUSP00000077446,10090.ENSMUSP00000090089,10090.ENSMUSP00000097066,10090.ENSMUSP00000097919,10090.ENSMUSP00000101595,10090.ENSMUSP00000107388,10090.ENSMUSP00000134402	Mff,Ank3,Sorbs1,Mapt,Epb4.1,C2cd5,Nrxn1
GO Process	GO:0000904	Cell morphogenesis involved in differentiation	9	575	0.71	0.009	10090.ENSMUSP00000045693,10090.ENSMUSP00000058754,10090.ENSMUSP00000072397,10090.ENSMUSP00000078336,10090.ENSMUSP00000090089,10090.ENSMUSP00000095392,10090.ENSMUSP00000097919,10090.ENSMUSP00000118491,10090.ENSMUSP00000132547	Cobl,Abi2,Ntng1,Ablim1,Ank3,Dst,Mapt,Abi1,Mef2c
GO Process	GO:0043269	Regulation of ion transport	10	722	0.65	0.0093	10090.ENSMUSP00000033321,10090.ENSMUSP00000043765,10090.ENSMUSP00000063001,10090.ENSMUSP00000063784,10090.ENSMUSP00000090089,10090.ENSMUSP00000101595,10090.ENSMUSP00000108413,10090.ENSMUSP00000117816,10090.ENSMUSP00000132547,10090.ENSMUSP00000134402	Cask,Ank2,Wnk1,Adcyap1r1,Ank3,Epb4.1,Cacna1c,Slmap,Mef2c,Nrxn1
GO Process	GO:1904375	Regulation of protein localization to cell periphery	5	141	1.06	0.0105	10090.ENSMUSP00000071720,10090.ENSMUSP00000097066,10090.ENSMUSP00000101595,10090.ENSMUSP00000105438,10090.ENSMUSP00000134402	Camk2g,Sorbs1,Epb4.1,Camk2b,Nrxn1
GO Process	GO:0097116	Gephyrin clustering involved in postsynaptic density assembly	2	3	2.33	0.0111	10090.ENSMUSP00000109089,10090.ENSMUSP00000134402	Nrxn2,Nrxn1
GO Process	GO:0097106	Postsynaptic density organization	3	26	1.57	0.0113	10090.ENSMUSP00000083073,10090.ENSMUSP00000109089,10090.ENSMUSP00000134402	Cadm1,Nrxn2,Nrxn1
GO Process	GO:0010769	Regulation of cell morphogenesis involved in differentiation	7	343	0.82	0.0116	10090.ENSMUSP00000033321,10090.ENSMUSP00000039368,10090.ENSMUSP00000058754,10090.ENSMUSP00000097908,10090.ENSMUSP00000097919,10090.ENSMUSP00000105438,10090.ENSMUSP00000108582	Cask,Ptprf,Abi2,Nsmf,Mapt,Camk2b,Kif1a
GO Process	GO:0044057	Regulation of system process	9	602	0.69	0.0118	10090.ENSMUSP00000043765,10090.ENSMUSP00000049625,10090.ENSMUSP00000063001,10090.ENSMUSP00000071720,10090.ENSMUSP00000101595,10090.ENSMUSP00000102783,10090.ENSMUSP00000108413,10090.ENSMUSP00000132547,10090.ENSMUSP00000134402	Ank2,Gtf2i,Wnk1,Camk2g,Epb4.1,Tenm4,Cacna1c,Mef2c,Nrxn1
GO Process	GO:0034764	Positive regulation of transmembrane transport	6	238	0.91	0.0119	10090.ENSMUSP00000043765,10090.ENSMUSP00000063001,10090.ENSMUSP00000090089,10090.ENSMUSP00000097066,10090.ENSMUSP00000107388,10090.ENSMUSP00000108413	Ank2,Wnk1,Ank3,Sorbs1,C2cd5,Cacna1c
GO Process	GO:0035418	Protein localization to synapse	4	75	1.24	0.0119	10090.ENSMUSP00000055000,10090.ENSMUSP00000109089,10090.ENSMUSP00000134402,10090.ENSMUSP00000138539	Adam22,Nrxn2,Nrxn1,Anks1b
GO Process	GO:0061024	Membrane organization	9	603	0.68	0.0119	10090.ENSMUSP00000043765,10090.ENSMUSP00000066181,10090.ENSMUSP00000079553,10090.ENSMUSP00000090089,10090.ENSMUSP00000092157,10090.ENSMUSP00000107388,10090.ENSMUSP00000108300,10090.ENSMUSP00000109089,10090.ENSMUSP00000134402	Ank2,Immt,Sgip1,Ank3,Sec31a,C2cd5,Epb4.1l3,Nrxn2,Nrxn1
GO Process	GO:1904062	Regulation of cation transmembrane transport	7	349	0.81	0.0124	10090.ENSMUSP00000043765,10090.ENSMUSP00000063001,10090.ENSMUSP00000090089,10090.ENSMUSP00000108413,10090.ENSMUSP00000117816,10090.ENSMUSP00000132547,10090.ENSMUSP00000134402	Ank2,Wnk1,Ank3,Cacna1c,Slmap,Mef2c,Nrxn1
GO Process	GO:0007015	Actin filament organization	6	243	0.9	0.0129	10090.ENSMUSP00000036181,10090.ENSMUSP00000045693,10090.ENSMUSP00000058754,10090.ENSMUSP00000097066,10090.ENSMUSP00000118491,10090.ENSMUSP00000121619	Myo6,Cobl,Abi2,Sorbs1,Abi1,Sorbs2
GO Process	GO:0099537	Trans-synaptic signaling	7	352	0.81	0.0129	10090.ENSMUSP00000036181,10090.ENSMUSP00000064706,10090.ENSMUSP00000083073,10090.ENSMUSP00000108413,10090.ENSMUSP00000109089,10090.ENSMUSP00000132547,10090.ENSMUSP00000134402	Myo6,Cadps,Cadm1,Cacna1c,Nrxn2,Mef2c,Nrxn1
GO Process	GO:0048812	Neuron projection morphogenesis	8	479	0.73	0.0131	10090.ENSMUSP00000045693,10090.ENSMUSP00000072397,10090.ENSMUSP00000078336,10090.ENSMUSP00000090089,10090.ENSMUSP00000095392,10090.ENSMUSP00000097919,10090.ENSMUSP00000108300,10090.ENSMUSP00000118491	Cobl,Ntng1,Ablim1,Ank3,Dst,Mapt,Epb4.1l3,Abi1
GO Process	GO:0097118	Neuroligin clustering involved in postsynaptic membrane assembly	2	4	2.21	0.0148	10090.ENSMUSP00000109089,10090.ENSMUSP00000134402	Nrxn2,Nrxn1
GO Process	GO:0045184	Establishment of protein localization	13	1288	0.51	0.0152	10090.ENSMUSP00000036181,10090.ENSMUSP00000043765,10090.ENSMUSP00000059000,10090.ENSMUSP00000064706,10090.ENSMUSP00000070572,10090.ENSMUSP00000077446,10090.ENSMUSP00000090089,10090.ENSMUSP00000092157,10090.ENSMUSP00000107388,10090.ENSMUSP00000108413,10090.ENSMUSP00000108582,10090.ENSMUSP00000119600,10090.ENSMUSP00000134402	Myo6,Ank2,Synrg,Cadps,Ctage5,Mff,Ank3,Sec31a,C2cd5,Cacna1c,Kif1a,Macf1,Nrxn1
GO Process	GO:0032412	Regulation of ion transmembrane transporter activity	6	254	0.88	0.0155	10090.ENSMUSP00000043765,10090.ENSMUSP00000063001,10090.ENSMUSP00000090089,10090.ENSMUSP00000117816,10090.ENSMUSP00000132547,10090.ENSMUSP00000134402	Ank2,Wnk1,Ank3,Slmap,Mef2c,Nrxn1
GO Process	GO:0001505	Regulation of neurotransmitter levels	6	255	0.88	0.0157	10090.ENSMUSP00000033321,10090.ENSMUSP00000036181,10090.ENSMUSP00000064706,10090.ENSMUSP00000109089,10090.ENSMUSP00000132547,10090.ENSMUSP00000134402	Cask,Myo6,Cadps,Nrxn2,Mef2c,Nrxn1
GO Process	GO:0010038	Response to metal ion	7	374	0.78	0.0173	10090.ENSMUSP00000063001,10090.ENSMUSP00000090089,10090.ENSMUSP00000092157,10090.ENSMUSP00000097919,10090.ENSMUSP00000105438,10090.ENSMUSP00000132547,10090.ENSMUSP00000134402	Wnk1,Ank3,Sec31a,Mapt,Camk2b,Mef2c,Nrxn1
GO Process	GO:0090314	Positive regulation of protein targeting to membrane	3	33	1.47	0.0187	10090.ENSMUSP00000077446,10090.ENSMUSP00000090089,10090.ENSMUSP00000107388	Mff,Ank3,C2cd5
GO Process	GO:1900825	Regulation of membrane depolarization during cardiac muscle cell action potential	2	5	2.11	0.0195	10090.ENSMUSP00000090089,10090.ENSMUSP00000117816	Ank3,Slmap
GO Process	GO:1904261	Positive regulation of basement membrane assembly involved in embryonic body morphogenesis	2	5	2.11	0.0195	10090.ENSMUSP00000034611,10090.ENSMUSP00000140019	Phldb1,Clasp1
GO Process	GO:2001257	Regulation of cation channel activity	5	169	0.98	0.0195	10090.ENSMUSP00000043765,10090.ENSMUSP00000090089,10090.ENSMUSP00000117816,10090.ENSMUSP00000132547,10090.ENSMUSP00000134402	Ank2,Ank3,Slmap,Mef2c,Nrxn1
GO Process	GO:0050804	Modulation of chemical synaptic transmission	8	521	0.7	0.0207	10090.ENSMUSP00000033321,10090.ENSMUSP00000036181,10090.ENSMUSP00000072397,10090.ENSMUSP00000097908,10090.ENSMUSP00000097919,10090.ENSMUSP00000105438,10090.ENSMUSP00000132547,10090.ENSMUSP00000134402	Cask,Myo6,Ntng1,Nsmf,Mapt,Camk2b,Mef2c,Nrxn1
GO Process	GO:0071709	Membrane assembly	3	35	1.44	0.0208	10090.ENSMUSP00000090089,10090.ENSMUSP00000109089,10090.ENSMUSP00000134402	Ank3,Nrxn2,Nrxn1
GO Process	GO:0007009	Plasma membrane organization	4	93	1.14	0.0213	10090.ENSMUSP00000043765,10090.ENSMUSP00000079553,10090.ENSMUSP00000090089,10090.ENSMUSP00000108300	Ank2,Sgip1,Ank3,Epb4.1l3
GO Process	GO:0030534	Adult behavior	5	174	0.97	0.0213	10090.ENSMUSP00000055000,10090.ENSMUSP00000097919,10090.ENSMUSP00000108413,10090.ENSMUSP00000109089,10090.ENSMUSP00000134402	Adam22,Mapt,Cacna1c,Nrxn2,Nrxn1
GO Process	GO:0007610	Behavior	9	680	0.63	0.0232	10090.ENSMUSP00000036181,10090.ENSMUSP00000055000,10090.ENSMUSP00000058754,10090.ENSMUSP00000068974,10090.ENSMUSP00000097919,10090.ENSMUSP00000108413,10090.ENSMUSP00000109089,10090.ENSMUSP00000132547,10090.ENSMUSP00000134402	Myo6,Adam22,Abi2,Ncor1,Mapt,Cacna1c,Nrxn2,Mef2c,Nrxn1
GO Process	GO:0097119	Postsynaptic density protein 95 clustering	2	6	2.03	0.0237	10090.ENSMUSP00000109089,10090.ENSMUSP00000134402	Nrxn2,Nrxn1
GO Process	GO:0044089	Positive regulation of cellular component biogenesis	8	543	0.68	0.0253	10090.ENSMUSP00000034611,10090.ENSMUSP00000045693,10090.ENSMUSP00000058754,10090.ENSMUSP00000097919,10090.ENSMUSP00000101638,10090.ENSMUSP00000101734,10090.ENSMUSP00000134402,10090.ENSMUSP00000140019	Phldb1,Cobl,Abi2,Mapt,Bai2,Lphn2,Nrxn1,Clasp1
GO Process	GO:0015031	Protein transport	12	1204	0.51	0.027	10090.ENSMUSP00000036181,10090.ENSMUSP00000043765,10090.ENSMUSP00000059000,10090.ENSMUSP00000064706,10090.ENSMUSP00000070572,10090.ENSMUSP00000077446,10090.ENSMUSP00000090089,10090.ENSMUSP00000092157,10090.ENSMUSP00000107388,10090.ENSMUSP00000108413,10090.ENSMUSP00000108582,10090.ENSMUSP00000119600	Myo6,Ank2,Synrg,Cadps,Ctage5,Mff,Ank3,Sec31a,C2cd5,Cacna1c,Kif1a,Macf1
GO Process	GO:0016049	Cell growth	4	103	1.1	0.029	10090.ENSMUSP00000045693,10090.ENSMUSP00000083073,10090.ENSMUSP00000097919,10090.ENSMUSP00000121619	Cobl,Cadm1,Mapt,Sorbs2
GO Process	GO:0040019	Positive regulation of embryonic development	3	41	1.38	0.029	10090.ENSMUSP00000034611,10090.ENSMUSP00000102783,10090.ENSMUSP00000140019	Phldb1,Tenm4,Clasp1
GO Process	GO:0042297	Vocal learning	2	7	1.97	0.029	10090.ENSMUSP00000109089,10090.ENSMUSP00000134402	Nrxn2,Nrxn1
GO Process	GO:0097021	Lymphocyte migration into lymphoid organs	2	7	1.97	0.029	10090.ENSMUSP00000063001,10090.ENSMUSP00000083073	Wnk1,Cadm1
GO Process	GO:0098742	Cell-cell adhesion via plasma-membrane adhesion molecules	5	189	0.93	0.029	10090.ENSMUSP00000039368,10090.ENSMUSP00000072397,10090.ENSMUSP00000083073,10090.ENSMUSP00000102783,10090.ENSMUSP00000134402	Ptprf,Ntng1,Cadm1,Tenm4,Nrxn1
GO Process	GO:0007611	Learning or memory	6	304	0.81	0.0319	10090.ENSMUSP00000058754,10090.ENSMUSP00000097919,10090.ENSMUSP00000108413,10090.ENSMUSP00000109089,10090.ENSMUSP00000132547,10090.ENSMUSP00000134402	Abi2,Mapt,Cacna1c,Nrxn2,Mef2c,Nrxn1
GO Process	GO:1900006	Positive regulation of dendrite development	4	107	1.08	0.0319	10090.ENSMUSP00000033321,10090.ENSMUSP00000039368,10090.ENSMUSP00000045693,10090.ENSMUSP00000105438	Cask,Ptprf,Cobl,Camk2b
GO Process	GO:0031032	Actomyosin structure organization	4	108	1.08	0.0327	10090.ENSMUSP00000097066,10090.ENSMUSP00000101595,10090.ENSMUSP00000106746,10090.ENSMUSP00000108300	Sorbs1,Epb4.1,Cdc42bpa,Epb4.1l3
GO Process	GO:1904393	Regulation of skeletal muscle acetylcholine-gated channel clustering	2	8	1.91	0.0339	10090.ENSMUSP00000097066,10090.ENSMUSP00000121619	Sorbs1,Sorbs2
GO Process	GO:0050769	Positive regulation of neurogenesis	8	579	0.65	0.0347	10090.ENSMUSP00000033321,10090.ENSMUSP00000039368,10090.ENSMUSP00000045693,10090.ENSMUSP00000097908,10090.ENSMUSP00000097919,10090.ENSMUSP00000102783,10090.ENSMUSP00000105438,10090.ENSMUSP00000132547	Cask,Ptprf,Cobl,Nsmf,Mapt,Tenm4,Camk2b,Mef2c
GO Process	GO:0042391	Regulation of membrane potential	7	440	0.71	0.0355	10090.ENSMUSP00000043765,10090.ENSMUSP00000090089,10090.ENSMUSP00000097919,10090.ENSMUSP00000108413,10090.ENSMUSP00000117816,10090.ENSMUSP00000132547,10090.ENSMUSP00000134402	Ank2,Ank3,Mapt,Cacna1c,Slmap,Mef2c,Nrxn1
GO Process	GO:0051716	Cellular response to stimulus	30	5497	0.25	0.0357	10090.ENSMUSP00000035085,10090.ENSMUSP00000036181,10090.ENSMUSP00000038216,10090.ENSMUSP00000039368,10090.ENSMUSP00000043765,10090.ENSMUSP00000058754,10090.ENSMUSP00000063001,10090.ENSMUSP00000063784,10090.ENSMUSP00000068974,10090.ENSMUSP00000077446,10090.ENSMUSP00000086730,10090.ENSMUSP00000090089,10090.ENSMUSP00000097066,10090.ENSMUSP00000097908,10090.ENSMUSP00000097919,10090.ENSMUSP00000101638…	Arpp21,Myo6,Emsy,Ptprf,Ank2,Abi2,Wnk1,Adcyap1r1,Ncor1,Mff,Magi1,Ank3,Sorbs1,Nsmf,Mapt,Bai2,Lphn2,Tenm4,Mcf2l,Cdc42bpa,C2cd5,Cacna1c,Nrxn2,Abi1,Macf1,Crem,Sorbs2,Mef2c,Nrxn1,Anks1b
GO Process	GO:0007155	Cell adhesion	9	744	0.59	0.0379	10090.ENSMUSP00000039368,10090.ENSMUSP00000072397,10090.ENSMUSP00000083073,10090.ENSMUSP00000095392,10090.ENSMUSP00000097066,10090.ENSMUSP00000099894,10090.ENSMUSP00000102783,10090.ENSMUSP00000109089,10090.ENSMUSP00000134402	Ptprf,Ntng1,Cadm1,Dst,Sorbs1,Mpdz,Tenm4,Nrxn2,Nrxn1
GO Process	GO:0042552	Myelination	4	114	1.06	0.0379	10090.ENSMUSP00000055000,10090.ENSMUSP00000099894,10090.ENSMUSP00000102783,10090.ENSMUSP00000108300	Adam22,Mpdz,Tenm4,Epb4.1l3
GO Process	GO:1903076	Regulation of protein localization to plasma membrane	4	114	1.06	0.0379	10090.ENSMUSP00000071720,10090.ENSMUSP00000097066,10090.ENSMUSP00000105438,10090.ENSMUSP00000134402	Camk2g,Sorbs1,Camk2b,Nrxn1
GO Process	GO:0097581	Lamellipodium organization	3	47	1.32	0.0382	10090.ENSMUSP00000078336,10090.ENSMUSP00000118491,10090.ENSMUSP00000123525	Ablim1,Abi1,Ablim2
GO Process	GO:0045595	Regulation of cell differentiation	15	1868	0.42	0.0383	10090.ENSMUSP00000033321,10090.ENSMUSP00000034611,10090.ENSMUSP00000039368,10090.ENSMUSP00000045693,10090.ENSMUSP00000058754,10090.ENSMUSP00000071720,10090.ENSMUSP00000072397,10090.ENSMUSP00000097908,10090.ENSMUSP00000097919,10090.ENSMUSP00000102783,10090.ENSMUSP00000105438,10090.ENSMUSP00000108582,10090.ENSMUSP00000119600,10090.ENSMUSP00000132547,10090.ENSMUSP00000140019	Cask,Phldb1,Ptprf,Cobl,Abi2,Camk2g,Ntng1,Nsmf,Mapt,Tenm4,Camk2b,Kif1a,Macf1,Mef2c,Clasp1
GO Process	GO:0060627	Regulation of vesicle-mediated transport	8	600	0.64	0.0402	10090.ENSMUSP00000033321,10090.ENSMUSP00000036181,10090.ENSMUSP00000064706,10090.ENSMUSP00000077446,10090.ENSMUSP00000079553,10090.ENSMUSP00000107388,10090.ENSMUSP00000134402,10090.ENSMUSP00000140019	Cask,Myo6,Cadps,Mff,Sgip1,C2cd5,Nrxn1,Clasp1
GO Process	GO:0007157	Heterophilic cell-cell adhesion via plasma membrane cell adhesion molecules	3	49	1.3	0.0409	10090.ENSMUSP00000083073,10090.ENSMUSP00000102783,10090.ENSMUSP00000134402	Cadm1,Tenm4,Nrxn1
GO Process	GO:0043270	Positive regulation of ion transport	6	329	0.77	0.0423	10090.ENSMUSP00000033321,10090.ENSMUSP00000043765,10090.ENSMUSP00000063001,10090.ENSMUSP00000063784,10090.ENSMUSP00000090089,10090.ENSMUSP00000108413	Cask,Ank2,Wnk1,Adcyap1r1,Ank3,Cacna1c
GO Process	GO:0051145	Smooth muscle cell differentiation	3	50	1.29	0.0427	10090.ENSMUSP00000025862,10090.ENSMUSP00000107727,10090.ENSMUSP00000132547	Smarca2,Pbrm1,Mef2c
GO Process	GO:0097120	Receptor localization to synapse	3	50	1.29	0.0427	10090.ENSMUSP00000055000,10090.ENSMUSP00000134402,10090.ENSMUSP00000138539	Adam22,Nrxn1,Anks1b
GO Process	GO:0051240	Positive regulation of multicellular organismal process	15	1902	0.41	0.0433	10090.ENSMUSP00000033321,10090.ENSMUSP00000034611,10090.ENSMUSP00000039368,10090.ENSMUSP00000045693,10090.ENSMUSP00000079553,10090.ENSMUSP00000083073,10090.ENSMUSP00000097908,10090.ENSMUSP00000097919,10090.ENSMUSP00000101638,10090.ENSMUSP00000101734,10090.ENSMUSP00000102783,10090.ENSMUSP00000105438,10090.ENSMUSP00000132547,10090.ENSMUSP00000134402,10090.ENSMUSP00000140019	Cask,Phldb1,Ptprf,Cobl,Sgip1,Cadm1,Nsmf,Mapt,Bai2,Lphn2,Tenm4,Camk2b,Mef2c,Nrxn1,Clasp1
GO Process	GO:0010881	Regulation of cardiac muscle contraction by regulation of the release of sequestered calcium ion	2	10	1.81	0.0434	10090.ENSMUSP00000043765,10090.ENSMUSP00000108413	Ank2,Cacna1c
GO Process	GO:0051963	Regulation of synapse assembly	4	122	1.03	0.0434	10090.ENSMUSP00000101638,10090.ENSMUSP00000101734,10090.ENSMUSP00000132547,10090.ENSMUSP00000134402	Bai2,Lphn2,Mef2c,Nrxn1
GO Process	GO:0090129	Positive regulation of synapse maturation	2	10	1.81	0.0434	10090.ENSMUSP00000105438,10090.ENSMUSP00000134402	Camk2b,Nrxn1
GO Process	GO:2000649	Regulation of sodium ion transmembrane transporter activity	3	51	1.28	0.0434	10090.ENSMUSP00000063001,10090.ENSMUSP00000090089,10090.ENSMUSP00000117816	Wnk1,Ank3,Slmap
GO Process	GO:0007268	Chemical synaptic transmission	6	335	0.76	0.0439	10090.ENSMUSP00000036181,10090.ENSMUSP00000064706,10090.ENSMUSP00000108413,10090.ENSMUSP00000109089,10090.ENSMUSP00000132547,10090.ENSMUSP00000134402	Myo6,Cadps,Cacna1c,Nrxn2,Mef2c,Nrxn1
GO Process	GO:0048167	Regulation of synaptic plasticity	5	221	0.87	0.0454	10090.ENSMUSP00000036181,10090.ENSMUSP00000097908,10090.ENSMUSP00000097919,10090.ENSMUSP00000105438,10090.ENSMUSP00000132547	Myo6,Nsmf,Mapt,Camk2b,Mef2c
GO Process	GO:2001222	Regulation of neuron migration	3	53	1.26	0.0468	10090.ENSMUSP00000072397,10090.ENSMUSP00000097908,10090.ENSMUSP00000105438	Ntng1,Nsmf,Camk2b
GO Process	GO:0086014	Atrial cardiac muscle cell action potential	2	11	1.77	0.048	10090.ENSMUSP00000043765,10090.ENSMUSP00000108413	Ank2,Cacna1c
GO Process	GO:0099612	Protein localization to axon	2	11	1.77	0.048	10090.ENSMUSP00000090089,10090.ENSMUSP00000108300	Ank3,Epb4.1l3
GO Function	GO:0005515	Protein binding	50	6764	0.38	1.6e-09	10090.ENSMUSP00000025862,10090.ENSMUSP00000033321,10090.ENSMUSP00000035085,10090.ENSMUSP00000036181,10090.ENSMUSP00000038216,10090.ENSMUSP00000039368,10090.ENSMUSP00000043765,10090.ENSMUSP00000045693,10090.ENSMUSP00000049625,10090.ENSMUSP00000058754,10090.ENSMUSP00000063001,10090.ENSMUSP00000063784,10090.ENSMUSP00000064706,10090.ENSMUSP00000068974,10090.ENSMUSP00000071720,10090.ENSMUSP00000072397…	Smarca2,Cask,Arpp21,Myo6,Emsy,Ptprf,Ank2,Cobl,Gtf2i,Abi2,Wnk1,Adcyap1r1,Cadps,Ncor1,Camk2g,Ntng1,Mff,Ablim1,Sgip1,Cadm1,Kif21a,Magi1,Ank3,Sec31a,Dst,Sorbs1,Nsmf,Mapt,Mpdz,Epb4.1,Lphn2,Tenm4,Camk2b,Mcf2l,Cdc42bpa,Epb4.1l3,Cacna1c,Kif1a,Nrxn2,Fnbp1,Mtmr1,Abi1,Macf1,Sorbs2,Ablim2,Mef2c,Nrxn1,Anks1b,Clasp1,Ktn1
GO Function	GO:0008092	Cytoskeletal protein binding	17	947	0.76	5.74e-06	10090.ENSMUSP00000036181,10090.ENSMUSP00000045693,10090.ENSMUSP00000078336,10090.ENSMUSP00000079553,10090.ENSMUSP00000085985,10090.ENSMUSP00000086730,10090.ENSMUSP00000090089,10090.ENSMUSP00000095392,10090.ENSMUSP00000097919,10090.ENSMUSP00000101595,10090.ENSMUSP00000108300,10090.ENSMUSP00000108413,10090.ENSMUSP00000108582,10090.ENSMUSP00000119600,10090.ENSMUSP00000123525,10090.ENSMUSP00000140019…	Myo6,Cobl,Ablim1,Sgip1,Kif21a,Magi1,Ank3,Dst,Mapt,Epb4.1,Epb4.1l3,Cacna1c,Kif1a,Macf1,Ablim2,Clasp1,Ktn1
GO Function	GO:0005488	Binding	56	11199	0.21	7.02e-05	10090.ENSMUSP00000025862,10090.ENSMUSP00000032088,10090.ENSMUSP00000033321,10090.ENSMUSP00000035085,10090.ENSMUSP00000036181,10090.ENSMUSP00000038216,10090.ENSMUSP00000039368,10090.ENSMUSP00000043765,10090.ENSMUSP00000045693,10090.ENSMUSP00000049625,10090.ENSMUSP00000058754,10090.ENSMUSP00000063001,10090.ENSMUSP00000063784,10090.ENSMUSP00000064706,10090.ENSMUSP00000068974,10090.ENSMUSP00000071720…	Smarca2,Zfml,Cask,Arpp21,Myo6,Emsy,Ptprf,Ank2,Cobl,Gtf2i,Abi2,Wnk1,Adcyap1r1,Cadps,Ncor1,Camk2g,Ntng1,Mff,Ablim1,Sgip1,Cadm1,Kif21a,Magi1,Ank3,Sec31a,Dst,Sorbs1,Nsmf,Mapt,Mpdz,Epb4.1,Lphn2,Tenm4,Camk2b,Ppip5k1,Mcf2l,Cdc42bpa,C2cd5,Pbrm1,Epb4.1l3,Cacna1c,Kif1a,Nrxn2,Fnbp1,Mtmr1,Abi1,Macf1,Crem,Sorbs2,Ablim2,R3hdm2,Mef2c,Nrxn1,Anks1b,Clasp1,Ktn1
GO Function	GO:0005516	Calmodulin binding	7	191	1.07	0.002	10090.ENSMUSP00000033321,10090.ENSMUSP00000035085,10090.ENSMUSP00000036181,10090.ENSMUSP00000071720,10090.ENSMUSP00000101595,10090.ENSMUSP00000105438,10090.ENSMUSP00000108413	Cask,Arpp21,Myo6,Camk2g,Epb4.1,Camk2b,Cacna1c
GO Function	GO:0008017	Microtubule binding	7	247	0.96	0.0084	10090.ENSMUSP00000079553,10090.ENSMUSP00000085985,10090.ENSMUSP00000095392,10090.ENSMUSP00000097919,10090.ENSMUSP00000108582,10090.ENSMUSP00000119600,10090.ENSMUSP00000140019	Sgip1,Kif21a,Dst,Mapt,Kif1a,Macf1,Clasp1
GO Function	GO:0019904	Protein domain specific binding	11	778	0.66	0.0128	10090.ENSMUSP00000033321,10090.ENSMUSP00000058754,10090.ENSMUSP00000068974,10090.ENSMUSP00000079553,10090.ENSMUSP00000083073,10090.ENSMUSP00000097919,10090.ENSMUSP00000101734,10090.ENSMUSP00000108413,10090.ENSMUSP00000118491,10090.ENSMUSP00000121619,10090.ENSMUSP00000132547	Cask,Abi2,Ncor1,Sgip1,Cadm1,Mapt,Lphn2,Cacna1c,Abi1,Sorbs2,Mef2c
GO Function	GO:0050839	Cell adhesion molecule binding	7	272	0.92	0.0128	10090.ENSMUSP00000039368,10090.ENSMUSP00000072397,10090.ENSMUSP00000083073,10090.ENSMUSP00000090089,10090.ENSMUSP00000102783,10090.ENSMUSP00000109089,10090.ENSMUSP00000134402	Ptprf,Ntng1,Cadm1,Ank3,Tenm4,Nrxn2,Nrxn1
GO Function	GO:0003779	Actin binding	8	418	0.79	0.0193	10090.ENSMUSP00000036181,10090.ENSMUSP00000045693,10090.ENSMUSP00000078336,10090.ENSMUSP00000095392,10090.ENSMUSP00000101595,10090.ENSMUSP00000108300,10090.ENSMUSP00000119600,10090.ENSMUSP00000123525	Myo6,Cobl,Ablim1,Dst,Epb4.1,Epb4.1l3,Macf1,Ablim2
GO Function	GO:0005198	Structural molecule activity	8	483	0.73	0.0417	10090.ENSMUSP00000088456,10090.ENSMUSP00000090089,10090.ENSMUSP00000092157,10090.ENSMUSP00000095392,10090.ENSMUSP00000101595,10090.ENSMUSP00000105438,10090.ENSMUSP00000108300,10090.ENSMUSP00000119600	Dap3,Ank3,Sec31a,Dst,Epb4.1,Camk2b,Epb4.1l3,Macf1
GO Function	GO:0097109	Neuroligin family protein binding	2	4	2.21	0.0417	10090.ENSMUSP00000109089,10090.ENSMUSP00000134402	Nrxn2,Nrxn1
GO Component	GO:0045202	Synapse	33	1492	0.86	1.48e-17	10090.ENSMUSP00000033321,10090.ENSMUSP00000036181,10090.ENSMUSP00000039368,10090.ENSMUSP00000043765,10090.ENSMUSP00000055000,10090.ENSMUSP00000058754,10090.ENSMUSP00000064706,10090.ENSMUSP00000071720,10090.ENSMUSP00000072397,10090.ENSMUSP00000077446,10090.ENSMUSP00000078336,10090.ENSMUSP00000079553,10090.ENSMUSP00000083073,10090.ENSMUSP00000090089,10090.ENSMUSP00000095392,10090.ENSMUSP00000097066…	Cask,Myo6,Ptprf,Ank2,Adam22,Abi2,Cadps,Camk2g,Ntng1,Mff,Ablim1,Sgip1,Cadm1,Ank3,Dst,Sorbs1,Nsmf,Mapt,Mpdz,Epb4.1,Lphn2,Camk2b,Ppfibp1,Epb4.1l3,Cacna1c,Kif1a,Nrxn2,Abi1,Macf1,Sorbs2,Mef2c,Nrxn1,Anks1b
GO Component	GO:0030054	Cell junction	36	2050	0.76	9.62e-17	10090.ENSMUSP00000033321,10090.ENSMUSP00000036181,10090.ENSMUSP00000039368,10090.ENSMUSP00000043765,10090.ENSMUSP00000055000,10090.ENSMUSP00000058754,10090.ENSMUSP00000063784,10090.ENSMUSP00000064706,10090.ENSMUSP00000071720,10090.ENSMUSP00000072397,10090.ENSMUSP00000077446,10090.ENSMUSP00000078336,10090.ENSMUSP00000079553,10090.ENSMUSP00000083073,10090.ENSMUSP00000086730,10090.ENSMUSP00000090089…	Cask,Myo6,Ptprf,Ank2,Adam22,Abi2,Adcyap1r1,Cadps,Camk2g,Ntng1,Mff,Ablim1,Sgip1,Cadm1,Magi1,Ank3,Dst,Sorbs1,Nsmf,Mapt,Mpdz,Epb4.1,Lphn2,Camk2b,Cdc42bpa,Ppfibp1,Epb4.1l3,Cacna1c,Kif1a,Nrxn2,Abi1,Macf1,Sorbs2,Mef2c,Nrxn1,Anks1b
GO Component	GO:0098794	Postsynapse	25	761	1.03	1.42e-16	10090.ENSMUSP00000033321,10090.ENSMUSP00000036181,10090.ENSMUSP00000039368,10090.ENSMUSP00000043765,10090.ENSMUSP00000055000,10090.ENSMUSP00000058754,10090.ENSMUSP00000071720,10090.ENSMUSP00000078336,10090.ENSMUSP00000083073,10090.ENSMUSP00000090089,10090.ENSMUSP00000095392,10090.ENSMUSP00000097908,10090.ENSMUSP00000097919,10090.ENSMUSP00000099894,10090.ENSMUSP00000101595,10090.ENSMUSP00000101734…	Cask,Myo6,Ptprf,Ank2,Adam22,Abi2,Camk2g,Ablim1,Cadm1,Ank3,Dst,Nsmf,Mapt,Mpdz,Epb4.1,Lphn2,Camk2b,Epb4.1l3,Cacna1c,Kif1a,Abi1,Macf1,Sorbs2,Mef2c,Anks1b
GO Component	GO:0014069	Postsynaptic density	20	414	1.19	6.8e-16	10090.ENSMUSP00000033321,10090.ENSMUSP00000036181,10090.ENSMUSP00000039368,10090.ENSMUSP00000043765,10090.ENSMUSP00000055000,10090.ENSMUSP00000071720,10090.ENSMUSP00000078336,10090.ENSMUSP00000083073,10090.ENSMUSP00000095392,10090.ENSMUSP00000097908,10090.ENSMUSP00000097919,10090.ENSMUSP00000099894,10090.ENSMUSP00000101595,10090.ENSMUSP00000105438,10090.ENSMUSP00000108300,10090.ENSMUSP00000108413…	Cask,Myo6,Ptprf,Ank2,Adam22,Camk2g,Ablim1,Cadm1,Dst,Nsmf,Mapt,Mpdz,Epb4.1,Camk2b,Epb4.1l3,Cacna1c,Abi1,Macf1,Sorbs2,Anks1b
GO Component	GO:0042995	Cell projection	33	2472	0.64	5.31e-12	10090.ENSMUSP00000033321,10090.ENSMUSP00000036181,10090.ENSMUSP00000039368,10090.ENSMUSP00000045693,10090.ENSMUSP00000045913,10090.ENSMUSP00000049625,10090.ENSMUSP00000055000,10090.ENSMUSP00000058754,10090.ENSMUSP00000063784,10090.ENSMUSP00000071720,10090.ENSMUSP00000078336,10090.ENSMUSP00000083073,10090.ENSMUSP00000085985,10090.ENSMUSP00000086730,10090.ENSMUSP00000090089,10090.ENSMUSP00000095392…	Cask,Myo6,Ptprf,Cobl,Iqce,Gtf2i,Adam22,Abi2,Adcyap1r1,Camk2g,Ablim1,Cadm1,Kif21a,Magi1,Ank3,Dst,Nsmf,Mapt,Mpdz,Lphn2,Tenm4,Camk2b,Mcf2l,Cdc42bpa,C2cd5,Epb4.1l3,Cacna1c,Kif1a,Abi1,Macf1,Sorbs2,Nrxn1,Anks1b
GO Component	GO:0120025	Plasma membrane bounded cell projection	31	2387	0.62	9.28e-11	10090.ENSMUSP00000033321,10090.ENSMUSP00000036181,10090.ENSMUSP00000039368,10090.ENSMUSP00000045693,10090.ENSMUSP00000045913,10090.ENSMUSP00000055000,10090.ENSMUSP00000058754,10090.ENSMUSP00000063784,10090.ENSMUSP00000071720,10090.ENSMUSP00000078336,10090.ENSMUSP00000083073,10090.ENSMUSP00000085985,10090.ENSMUSP00000090089,10090.ENSMUSP00000095392,10090.ENSMUSP00000097908,10090.ENSMUSP00000097919…	Cask,Myo6,Ptprf,Cobl,Iqce,Adam22,Abi2,Adcyap1r1,Camk2g,Ablim1,Cadm1,Kif21a,Ank3,Dst,Nsmf,Mapt,Mpdz,Lphn2,Tenm4,Camk2b,Mcf2l,Cdc42bpa,C2cd5,Epb4.1l3,Cacna1c,Kif1a,Abi1,Macf1,Sorbs2,Nrxn1,Anks1b
GO Component	GO:0005856	Cytoskeleton	28	2060	0.64	6.09e-10	10090.ENSMUSP00000025862,10090.ENSMUSP00000036181,10090.ENSMUSP00000043765,10090.ENSMUSP00000045693,10090.ENSMUSP00000058754,10090.ENSMUSP00000068974,10090.ENSMUSP00000078336,10090.ENSMUSP00000079553,10090.ENSMUSP00000085985,10090.ENSMUSP00000090089,10090.ENSMUSP00000095392,10090.ENSMUSP00000097066,10090.ENSMUSP00000097908,10090.ENSMUSP00000097919,10090.ENSMUSP00000101595,10090.ENSMUSP00000101638…	Smarca2,Myo6,Ank2,Cobl,Abi2,Ncor1,Ablim1,Sgip1,Kif21a,Ank3,Dst,Sorbs1,Nsmf,Mapt,Epb4.1,Bai2,Camk2b,Cdc42bpa,C2cd5,Epb4.1l3,Kif1a,Fnbp1,Slmap,Abi1,Macf1,Sorbs2,Ablim2,Clasp1
GO Component	GO:0043005	Neuron projection	25	1583	0.71	6.09e-10	10090.ENSMUSP00000033321,10090.ENSMUSP00000036181,10090.ENSMUSP00000039368,10090.ENSMUSP00000045693,10090.ENSMUSP00000055000,10090.ENSMUSP00000058754,10090.ENSMUSP00000063784,10090.ENSMUSP00000071720,10090.ENSMUSP00000083073,10090.ENSMUSP00000085985,10090.ENSMUSP00000090089,10090.ENSMUSP00000095392,10090.ENSMUSP00000097908,10090.ENSMUSP00000097919,10090.ENSMUSP00000099894,10090.ENSMUSP00000101734…	Cask,Myo6,Ptprf,Cobl,Adam22,Abi2,Adcyap1r1,Camk2g,Cadm1,Kif21a,Ank3,Dst,Nsmf,Mapt,Mpdz,Lphn2,Tenm4,Camk2b,Epb4.1l3,Cacna1c,Kif1a,Abi1,Sorbs2,Nrxn1,Anks1b
GO Component	GO:0098590	Plasma membrane region	22	1310	0.74	4.71e-09	10090.ENSMUSP00000033321,10090.ENSMUSP00000036181,10090.ENSMUSP00000039368,10090.ENSMUSP00000043765,10090.ENSMUSP00000045913,10090.ENSMUSP00000055000,10090.ENSMUSP00000063784,10090.ENSMUSP00000072397,10090.ENSMUSP00000079553,10090.ENSMUSP00000083073,10090.ENSMUSP00000090089,10090.ENSMUSP00000097919,10090.ENSMUSP00000099894,10090.ENSMUSP00000101595,10090.ENSMUSP00000101734,10090.ENSMUSP00000107388…	Cask,Myo6,Ptprf,Ank2,Iqce,Adam22,Adcyap1r1,Ntng1,Sgip1,Cadm1,Ank3,Mapt,Mpdz,Epb4.1,Lphn2,C2cd5,Cacna1c,Nrxn2,Fnbp1,Macf1,Sorbs2,Nrxn1
GO Component	GO:0071944	Cell periphery	39	4668	0.43	1.24e-08	10090.ENSMUSP00000033321,10090.ENSMUSP00000034611,10090.ENSMUSP00000036181,10090.ENSMUSP00000039368,10090.ENSMUSP00000043765,10090.ENSMUSP00000045693,10090.ENSMUSP00000045913,10090.ENSMUSP00000055000,10090.ENSMUSP00000063784,10090.ENSMUSP00000072397,10090.ENSMUSP00000079553,10090.ENSMUSP00000083073,10090.ENSMUSP00000085985,10090.ENSMUSP00000086730,10090.ENSMUSP00000090089,10090.ENSMUSP00000095392…	Cask,Phldb1,Myo6,Ptprf,Ank2,Cobl,Iqce,Adam22,Adcyap1r1,Ntng1,Sgip1,Cadm1,Kif21a,Magi1,Ank3,Dst,Sorbs1,Nsmf,Mapt,Mpdz,Epb4.1,Bai2,Lphn2,Tenm4,Ppip5k1,Mcf2l,C2cd5,Epb4.1l3,Cacna1c,Nrxn2,Fnbp1,Mtmr1,Slmap,Abi1,Macf1,Sorbs2,Nrxn1,Anks1b,Clasp1
GO Component	GO:0043228	Non-membrane-bounded organelle	36	4054	0.46	2.07e-08	10090.ENSMUSP00000025862,10090.ENSMUSP00000033321,10090.ENSMUSP00000036181,10090.ENSMUSP00000043765,10090.ENSMUSP00000045693,10090.ENSMUSP00000058754,10090.ENSMUSP00000068974,10090.ENSMUSP00000078336,10090.ENSMUSP00000079553,10090.ENSMUSP00000085985,10090.ENSMUSP00000086730,10090.ENSMUSP00000088456,10090.ENSMUSP00000090089,10090.ENSMUSP00000095392,10090.ENSMUSP00000097066,10090.ENSMUSP00000097908…	Smarca2,Cask,Myo6,Ank2,Cobl,Abi2,Ncor1,Ablim1,Sgip1,Kif21a,Magi1,Dap3,Ank3,Dst,Sorbs1,Nsmf,Mapt,Epb4.1,Bai2,Camk2b,Cdc42bpa,C2cd5,Pbrm1,Epb4.1l3,Cacna1c,Kif1a,Fnbp1,Slmap,Abi1,Macf1,Sorbs2,Ablim2,Mef2c,Nrxn1,Anks1b,Clasp1
GO Component	GO:0043232	Intracellular non-membrane-bounded organelle	35	4035	0.45	8.27e-08	10090.ENSMUSP00000025862,10090.ENSMUSP00000033321,10090.ENSMUSP00000036181,10090.ENSMUSP00000043765,10090.ENSMUSP00000045693,10090.ENSMUSP00000058754,10090.ENSMUSP00000068974,10090.ENSMUSP00000078336,10090.ENSMUSP00000079553,10090.ENSMUSP00000085985,10090.ENSMUSP00000086730,10090.ENSMUSP00000088456,10090.ENSMUSP00000090089,10090.ENSMUSP00000095392,10090.ENSMUSP00000097066,10090.ENSMUSP00000097908…	Smarca2,Cask,Myo6,Ank2,Cobl,Abi2,Ncor1,Ablim1,Sgip1,Kif21a,Magi1,Dap3,Ank3,Dst,Sorbs1,Nsmf,Mapt,Epb4.1,Bai2,Camk2b,Cdc42bpa,C2cd5,Pbrm1,Epb4.1l3,Cacna1c,Kif1a,Fnbp1,Slmap,Abi1,Macf1,Sorbs2,Ablim2,Mef2c,Nrxn1,Clasp1
GO Component	GO:0005886	Plasma membrane	37	4531	0.42	9.5e-08	10090.ENSMUSP00000033321,10090.ENSMUSP00000036181,10090.ENSMUSP00000039368,10090.ENSMUSP00000043765,10090.ENSMUSP00000045693,10090.ENSMUSP00000045913,10090.ENSMUSP00000055000,10090.ENSMUSP00000063784,10090.ENSMUSP00000072397,10090.ENSMUSP00000079553,10090.ENSMUSP00000083073,10090.ENSMUSP00000085985,10090.ENSMUSP00000086730,10090.ENSMUSP00000090089,10090.ENSMUSP00000095392,10090.ENSMUSP00000097066…	Cask,Myo6,Ptprf,Ank2,Cobl,Iqce,Adam22,Adcyap1r1,Ntng1,Sgip1,Cadm1,Kif21a,Magi1,Ank3,Dst,Sorbs1,Nsmf,Mapt,Mpdz,Epb4.1,Bai2,Lphn2,Tenm4,Ppip5k1,Mcf2l,C2cd5,Epb4.1l3,Cacna1c,Nrxn2,Fnbp1,Mtmr1,Slmap,Abi1,Macf1,Sorbs2,Nrxn1,Anks1b
GO Component	GO:0016020	Membrane	48	7623	0.31	1.65e-07	10090.ENSMUSP00000033321,10090.ENSMUSP00000036181,10090.ENSMUSP00000039368,10090.ENSMUSP00000043765,10090.ENSMUSP00000045693,10090.ENSMUSP00000045913,10090.ENSMUSP00000055000,10090.ENSMUSP00000059000,10090.ENSMUSP00000063001,10090.ENSMUSP00000063784,10090.ENSMUSP00000064706,10090.ENSMUSP00000066181,10090.ENSMUSP00000070572,10090.ENSMUSP00000071720,10090.ENSMUSP00000072397,10090.ENSMUSP00000077446…	Cask,Myo6,Ptprf,Ank2,Cobl,Iqce,Adam22,Synrg,Wnk1,Adcyap1r1,Cadps,Immt,Ctage5,Camk2g,Ntng1,Mff,Sgip1,Cadm1,Kif21a,Magi1,Ank3,Sec31a,Dst,Sorbs1,Nsmf,Mapt,Mpdz,Epb4.1,Bai2,Lphn2,Tenm4,Camk2b,Ppip5k1,Mcf2l,C2cd5,Epb4.1l3,Cacna1c,Kif1a,Nrxn2,Fnbp1,Mtmr1,Slmap,Abi1,Macf1,Sorbs2,Nrxn1,Anks1b,Ktn1
GO Component	GO:0036477	Somatodendritic compartment	18	1080	0.73	3.31e-07	10090.ENSMUSP00000033321,10090.ENSMUSP00000036181,10090.ENSMUSP00000039368,10090.ENSMUSP00000045693,10090.ENSMUSP00000049625,10090.ENSMUSP00000058754,10090.ENSMUSP00000083073,10090.ENSMUSP00000085985,10090.ENSMUSP00000090089,10090.ENSMUSP00000097908,10090.ENSMUSP00000097919,10090.ENSMUSP00000099894,10090.ENSMUSP00000105438,10090.ENSMUSP00000108413,10090.ENSMUSP00000108582,10090.ENSMUSP00000121619…	Cask,Myo6,Ptprf,Cobl,Gtf2i,Abi2,Cadm1,Kif21a,Ank3,Nsmf,Mapt,Mpdz,Camk2b,Cacna1c,Kif1a,Sorbs2,Nrxn1,Anks1b
GO Component	GO:0005622	Intracellular	61	12596	0.2	4.17e-07	10090.ENSMUSP00000025862,10090.ENSMUSP00000032088,10090.ENSMUSP00000033321,10090.ENSMUSP00000034611,10090.ENSMUSP00000035085,10090.ENSMUSP00000036181,10090.ENSMUSP00000038216,10090.ENSMUSP00000039368,10090.ENSMUSP00000043765,10090.ENSMUSP00000045693,10090.ENSMUSP00000045913,10090.ENSMUSP00000049625,10090.ENSMUSP00000058754,10090.ENSMUSP00000059000,10090.ENSMUSP00000063001,10090.ENSMUSP00000063784…	Smarca2,Zfml,Cask,Phldb1,Arpp21,Myo6,Emsy,Ptprf,Ank2,Cobl,Iqce,Gtf2i,Abi2,Synrg,Wnk1,Adcyap1r1,Cadps,Immt,Ncor1,Ctage5,Camk2g,Mff,Ablim1,Sgip1,Cadm1,Kif21a,Magi1,Dap3,Ank3,Sec31a,Dst,Sorbs1,Nsmf,Mapt,Mpdz,Epb4.1,Bai2,Tenm4,Camk2b,Ppip5k1,Mcf2l,Cdc42bpa,C2cd5,Pbrm1,Epb4.1l3,Cacna1c,Kif1a,Fnbp1,Mtmr1,Slmap,Abi1,Macf1,Crem,Sorbs2,Ablim2,R3hdm2,Mef2c,Nrxn1,Anks1b,Clasp1,Ktn1
GO Component	GO:0098978	Glutamatergic synapse	13	501	0.92	4.17e-07	10090.ENSMUSP00000036181,10090.ENSMUSP00000055000,10090.ENSMUSP00000058754,10090.ENSMUSP00000064706,10090.ENSMUSP00000072397,10090.ENSMUSP00000083073,10090.ENSMUSP00000097908,10090.ENSMUSP00000101734,10090.ENSMUSP00000105438,10090.ENSMUSP00000108413,10090.ENSMUSP00000118491,10090.ENSMUSP00000134402,10090.ENSMUSP00000138539	Myo6,Adam22,Abi2,Cadps,Ntng1,Cadm1,Nsmf,Lphn2,Camk2b,Cacna1c,Abi1,Nrxn1,Anks1b
GO Component	GO:0005737	Cytoplasm	55	10283	0.24	5.71e-07	10090.ENSMUSP00000033321,10090.ENSMUSP00000034611,10090.ENSMUSP00000035085,10090.ENSMUSP00000036181,10090.ENSMUSP00000039368,10090.ENSMUSP00000043765,10090.ENSMUSP00000045693,10090.ENSMUSP00000045913,10090.ENSMUSP00000049625,10090.ENSMUSP00000058754,10090.ENSMUSP00000059000,10090.ENSMUSP00000063001,10090.ENSMUSP00000063784,10090.ENSMUSP00000064706,10090.ENSMUSP00000066181,10090.ENSMUSP00000068974…	Cask,Phldb1,Arpp21,Myo6,Ptprf,Ank2,Cobl,Iqce,Gtf2i,Abi2,Synrg,Wnk1,Adcyap1r1,Cadps,Immt,Ncor1,Ctage5,Camk2g,Mff,Ablim1,Sgip1,Cadm1,Kif21a,Magi1,Dap3,Ank3,Sec31a,Dst,Sorbs1,Nsmf,Mapt,Mpdz,Epb4.1,Tenm4,Camk2b,Ppip5k1,Mcf2l,Cdc42bpa,C2cd5,Epb4.1l3,Cacna1c,Kif1a,Fnbp1,Mtmr1,Slmap,Abi1,Macf1,Crem,Sorbs2,Ablim2,Mef2c,Nrxn1,Anks1b,Clasp1,Ktn1
GO Component	GO:0110165	Cellular anatomical entity	66	15632	0.14	2.3e-06	10090.ENSMUSP00000025862,10090.ENSMUSP00000032088,10090.ENSMUSP00000033321,10090.ENSMUSP00000034611,10090.ENSMUSP00000035085,10090.ENSMUSP00000036181,10090.ENSMUSP00000038216,10090.ENSMUSP00000039368,10090.ENSMUSP00000043765,10090.ENSMUSP00000045693,10090.ENSMUSP00000045913,10090.ENSMUSP00000049625,10090.ENSMUSP00000055000,10090.ENSMUSP00000058754,10090.ENSMUSP00000059000,10090.ENSMUSP00000063001…	Smarca2,Zfml,Cask,Phldb1,Arpp21,Myo6,Emsy,Ptprf,Ank2,Cobl,Iqce,Gtf2i,Adam22,Abi2,Synrg,Wnk1,Adcyap1r1,Cadps,Immt,Ncor1,Ctage5,Camk2g,Ntng1,Mff,Ablim1,Sgip1,Cadm1,Kif21a,Magi1,Dap3,Ank3,Sec31a,Dst,Sorbs1,Nsmf,Mapt,Mpdz,Epb4.1,Bai2,Lphn2,Tenm4,Camk2b,Ppip5k1,Mcf2l,Cdc42bpa,Ppfibp1,C2cd5,Pbrm1,Epb4.1l3,Cacna1c,Kif1a,Nrxn2,Fnbp1,Mtmr1,Slmap,Abi1,Macf1,Crem,Sorbs2,Ablim2,R3hdm2,Mef2c,Nrxn1,Anks1b,Clas…
GO Component	GO:0005911	Cell-cell junction	12	489	0.9	2.72e-06	10090.ENSMUSP00000033321,10090.ENSMUSP00000043765,10090.ENSMUSP00000058754,10090.ENSMUSP00000063784,10090.ENSMUSP00000083073,10090.ENSMUSP00000086730,10090.ENSMUSP00000090089,10090.ENSMUSP00000095392,10090.ENSMUSP00000097066,10090.ENSMUSP00000099894,10090.ENSMUSP00000106746,10090.ENSMUSP00000108300	Cask,Ank2,Abi2,Adcyap1r1,Cadm1,Magi1,Ank3,Dst,Sorbs1,Mpdz,Cdc42bpa,Epb4.1l3
GO Component	GO:0070161	Anchoring junction	13	626	0.83	4.46e-06	10090.ENSMUSP00000033321,10090.ENSMUSP00000043765,10090.ENSMUSP00000058754,10090.ENSMUSP00000063784,10090.ENSMUSP00000083073,10090.ENSMUSP00000086730,10090.ENSMUSP00000090089,10090.ENSMUSP00000095392,10090.ENSMUSP00000097066,10090.ENSMUSP00000099894,10090.ENSMUSP00000106746,10090.ENSMUSP00000108300,10090.ENSMUSP00000121619	Cask,Ank2,Abi2,Adcyap1r1,Cadm1,Magi1,Ank3,Dst,Sorbs1,Mpdz,Cdc42bpa,Epb4.1l3,Sorbs2
GO Component	GO:0030425	Dendrite	14	753	0.78	4.76e-06	10090.ENSMUSP00000033321,10090.ENSMUSP00000045693,10090.ENSMUSP00000058754,10090.ENSMUSP00000083073,10090.ENSMUSP00000085985,10090.ENSMUSP00000090089,10090.ENSMUSP00000097908,10090.ENSMUSP00000097919,10090.ENSMUSP00000099894,10090.ENSMUSP00000105438,10090.ENSMUSP00000108413,10090.ENSMUSP00000108582,10090.ENSMUSP00000121619,10090.ENSMUSP00000138539	Cask,Cobl,Abi2,Cadm1,Kif21a,Ank3,Nsmf,Mapt,Mpdz,Camk2b,Cacna1c,Kif1a,Sorbs2,Anks1b
GO Component	GO:0098793	Presynapse	13	636	0.82	4.76e-06	10090.ENSMUSP00000033321,10090.ENSMUSP00000036181,10090.ENSMUSP00000064706,10090.ENSMUSP00000072397,10090.ENSMUSP00000077446,10090.ENSMUSP00000079553,10090.ENSMUSP00000083073,10090.ENSMUSP00000107250,10090.ENSMUSP00000108413,10090.ENSMUSP00000108582,10090.ENSMUSP00000109089,10090.ENSMUSP00000134402,10090.ENSMUSP00000138539	Cask,Myo6,Cadps,Ntng1,Mff,Sgip1,Cadm1,Ppfibp1,Cacna1c,Kif1a,Nrxn2,Nrxn1,Anks1b
GO Component	GO:0031252	Cell leading edge	11	438	0.91	7.01e-06	10090.ENSMUSP00000036181,10090.ENSMUSP00000045693,10090.ENSMUSP00000058754,10090.ENSMUSP00000078336,10090.ENSMUSP00000097919,10090.ENSMUSP00000106500,10090.ENSMUSP00000106746,10090.ENSMUSP00000107388,10090.ENSMUSP00000118491,10090.ENSMUSP00000119600,10090.ENSMUSP00000121619	Myo6,Cobl,Abi2,Ablim1,Mapt,Mcf2l,Cdc42bpa,C2cd5,Abi1,Macf1,Sorbs2
GO Component	GO:0043229	Intracellular organelle	55	11084	0.21	1.05e-05	10090.ENSMUSP00000025862,10090.ENSMUSP00000032088,10090.ENSMUSP00000033321,10090.ENSMUSP00000036181,10090.ENSMUSP00000038216,10090.ENSMUSP00000039368,10090.ENSMUSP00000043765,10090.ENSMUSP00000045693,10090.ENSMUSP00000045913,10090.ENSMUSP00000049625,10090.ENSMUSP00000058754,10090.ENSMUSP00000059000,10090.ENSMUSP00000063784,10090.ENSMUSP00000064706,10090.ENSMUSP00000066181,10090.ENSMUSP00000068974…	Smarca2,Zfml,Cask,Myo6,Emsy,Ptprf,Ank2,Cobl,Iqce,Gtf2i,Abi2,Synrg,Adcyap1r1,Cadps,Immt,Ncor1,Ctage5,Camk2g,Mff,Ablim1,Sgip1,Cadm1,Kif21a,Magi1,Dap3,Ank3,Sec31a,Dst,Sorbs1,Nsmf,Mapt,Mpdz,Epb4.1,Bai2,Tenm4,Camk2b,Cdc42bpa,C2cd5,Pbrm1,Epb4.1l3,Cacna1c,Kif1a,Fnbp1,Slmap,Abi1,Macf1,Crem,Sorbs2,Ablim2,R3hdm2,Mef2c,Nrxn1,Anks1b,Clasp1,Ktn1
GO Component	GO:0097060	Synaptic membrane	11	464	0.89	1.15e-05	10090.ENSMUSP00000033321,10090.ENSMUSP00000039368,10090.ENSMUSP00000043765,10090.ENSMUSP00000055000,10090.ENSMUSP00000072397,10090.ENSMUSP00000083073,10090.ENSMUSP00000090089,10090.ENSMUSP00000101734,10090.ENSMUSP00000108413,10090.ENSMUSP00000109089,10090.ENSMUSP00000134402	Cask,Ptprf,Ank2,Adam22,Ntng1,Cadm1,Ank3,Lphn2,Cacna1c,Nrxn2,Nrxn1
GO Component	GO:0043226	Organelle	56	11550	0.2	1.37e-05	10090.ENSMUSP00000025862,10090.ENSMUSP00000032088,10090.ENSMUSP00000033321,10090.ENSMUSP00000036181,10090.ENSMUSP00000038216,10090.ENSMUSP00000039368,10090.ENSMUSP00000043765,10090.ENSMUSP00000045693,10090.ENSMUSP00000045913,10090.ENSMUSP00000049625,10090.ENSMUSP00000055000,10090.ENSMUSP00000058754,10090.ENSMUSP00000059000,10090.ENSMUSP00000063784,10090.ENSMUSP00000064706,10090.ENSMUSP00000066181…	Smarca2,Zfml,Cask,Myo6,Emsy,Ptprf,Ank2,Cobl,Iqce,Gtf2i,Adam22,Abi2,Synrg,Adcyap1r1,Cadps,Immt,Ncor1,Ctage5,Camk2g,Mff,Ablim1,Sgip1,Cadm1,Kif21a,Magi1,Dap3,Ank3,Sec31a,Dst,Sorbs1,Nsmf,Mapt,Mpdz,Epb4.1,Bai2,Tenm4,Camk2b,Cdc42bpa,C2cd5,Pbrm1,Epb4.1l3,Cacna1c,Kif1a,Fnbp1,Slmap,Abi1,Macf1,Crem,Sorbs2,Ablim2,R3hdm2,Mef2c,Nrxn1,Anks1b,Clasp1,Ktn1
GO Component	GO:0099512	Supramolecular fiber	14	861	0.72	1.85e-05	10090.ENSMUSP00000036181,10090.ENSMUSP00000043765,10090.ENSMUSP00000085985,10090.ENSMUSP00000090089,10090.ENSMUSP00000095392,10090.ENSMUSP00000097919,10090.ENSMUSP00000108413,10090.ENSMUSP00000108582,10090.ENSMUSP00000117816,10090.ENSMUSP00000119600,10090.ENSMUSP00000121619,10090.ENSMUSP00000123525,10090.ENSMUSP00000132547,10090.ENSMUSP00000140019	Myo6,Ank2,Kif21a,Ank3,Dst,Mapt,Cacna1c,Kif1a,Slmap,Macf1,Sorbs2,Ablim2,Mef2c,Clasp1
GO Component	GO:0030016	Myofibril	8	227	1.06	3.07e-05	10090.ENSMUSP00000043765,10090.ENSMUSP00000090089,10090.ENSMUSP00000095392,10090.ENSMUSP00000108413,10090.ENSMUSP00000117816,10090.ENSMUSP00000121619,10090.ENSMUSP00000123525,10090.ENSMUSP00000132547	Ank2,Ank3,Dst,Cacna1c,Slmap,Sorbs2,Ablim2,Mef2c
GO Component	GO:0005938	Cell cortex	9	322	0.96	3.71e-05	10090.ENSMUSP00000034611,10090.ENSMUSP00000045693,10090.ENSMUSP00000095392,10090.ENSMUSP00000097908,10090.ENSMUSP00000101595,10090.ENSMUSP00000107388,10090.ENSMUSP00000109190,10090.ENSMUSP00000119600,10090.ENSMUSP00000140019	Phldb1,Cobl,Dst,Nsmf,Epb4.1,C2cd5,Fnbp1,Macf1,Clasp1
GO Component	GO:0030424	Axon	13	791	0.73	3.98e-05	10090.ENSMUSP00000036181,10090.ENSMUSP00000039368,10090.ENSMUSP00000045693,10090.ENSMUSP00000055000,10090.ENSMUSP00000083073,10090.ENSMUSP00000085985,10090.ENSMUSP00000090089,10090.ENSMUSP00000095392,10090.ENSMUSP00000097919,10090.ENSMUSP00000108300,10090.ENSMUSP00000108582,10090.ENSMUSP00000118491,10090.ENSMUSP00000134402	Myo6,Ptprf,Cobl,Adam22,Cadm1,Kif21a,Ank3,Dst,Mapt,Epb4.1l3,Kif1a,Abi1,Nrxn1
GO Component	GO:0015629	Actin cytoskeleton	10	458	0.85	7.08e-05	10090.ENSMUSP00000036181,10090.ENSMUSP00000045693,10090.ENSMUSP00000058754,10090.ENSMUSP00000078336,10090.ENSMUSP00000095392,10090.ENSMUSP00000097066,10090.ENSMUSP00000101595,10090.ENSMUSP00000106746,10090.ENSMUSP00000119600,10090.ENSMUSP00000123525	Myo6,Cobl,Abi2,Ablim1,Dst,Sorbs1,Epb4.1,Cdc42bpa,Macf1,Ablim2
GO Component	GO:0098685	Schaffer collateral - CA1 synapse	6	113	1.24	7.75e-05	10090.ENSMUSP00000033321,10090.ENSMUSP00000036181,10090.ENSMUSP00000072397,10090.ENSMUSP00000083073,10090.ENSMUSP00000134402,10090.ENSMUSP00000138539	Cask,Myo6,Ntng1,Cadm1,Nrxn1,Anks1b
GO Component	GO:0099080	Supramolecular complex	15	1160	0.62	9.15e-05	10090.ENSMUSP00000036181,10090.ENSMUSP00000043765,10090.ENSMUSP00000085985,10090.ENSMUSP00000090089,10090.ENSMUSP00000095392,10090.ENSMUSP00000097919,10090.ENSMUSP00000107727,10090.ENSMUSP00000108413,10090.ENSMUSP00000108582,10090.ENSMUSP00000117816,10090.ENSMUSP00000119600,10090.ENSMUSP00000121619,10090.ENSMUSP00000123525,10090.ENSMUSP00000132547,10090.ENSMUSP00000140019	Myo6,Ank2,Kif21a,Ank3,Dst,Mapt,Pbrm1,Cacna1c,Kif1a,Slmap,Macf1,Sorbs2,Ablim2,Mef2c,Clasp1
GO Component	GO:0043025	Neuronal cell body	12	743	0.72	0.00012	10090.ENSMUSP00000033321,10090.ENSMUSP00000036181,10090.ENSMUSP00000039368,10090.ENSMUSP00000045693,10090.ENSMUSP00000049625,10090.ENSMUSP00000097908,10090.ENSMUSP00000097919,10090.ENSMUSP00000105438,10090.ENSMUSP00000108413,10090.ENSMUSP00000108582,10090.ENSMUSP00000121619,10090.ENSMUSP00000134402	Cask,Myo6,Ptprf,Cobl,Gtf2i,Nsmf,Mapt,Camk2b,Cacna1c,Kif1a,Sorbs2,Nrxn1
GO Component	GO:0030017	Sarcomere	7	207	1.04	0.00017	10090.ENSMUSP00000043765,10090.ENSMUSP00000090089,10090.ENSMUSP00000095392,10090.ENSMUSP00000108413,10090.ENSMUSP00000117816,10090.ENSMUSP00000121619,10090.ENSMUSP00000132547	Ank2,Ank3,Dst,Cacna1c,Slmap,Sorbs2,Mef2c
GO Component	GO:0030018	Z disc	6	134	1.16	0.00018	10090.ENSMUSP00000043765,10090.ENSMUSP00000090089,10090.ENSMUSP00000095392,10090.ENSMUSP00000108413,10090.ENSMUSP00000117816,10090.ENSMUSP00000121619	Ank2,Ank3,Dst,Cacna1c,Slmap,Sorbs2
GO Component	GO:0099240	Intrinsic component of synaptic membrane	7	242	0.97	0.00042	10090.ENSMUSP00000039368,10090.ENSMUSP00000055000,10090.ENSMUSP00000072397,10090.ENSMUSP00000083073,10090.ENSMUSP00000101734,10090.ENSMUSP00000108413,10090.ENSMUSP00000134402	Ptprf,Adam22,Ntng1,Cadm1,Lphn2,Cacna1c,Nrxn1
GO Component	GO:0030027	Lamellipodium	6	202	0.98	0.0016	10090.ENSMUSP00000058754,10090.ENSMUSP00000078336,10090.ENSMUSP00000106500,10090.ENSMUSP00000106746,10090.ENSMUSP00000118491,10090.ENSMUSP00000121619	Abi2,Ablim1,Mcf2l,Cdc42bpa,Abi1,Sorbs2
GO Component	GO:0042734	Presynaptic membrane	6	207	0.97	0.0017	10090.ENSMUSP00000033321,10090.ENSMUSP00000072397,10090.ENSMUSP00000083073,10090.ENSMUSP00000108413,10090.ENSMUSP00000109089,10090.ENSMUSP00000134402	Cask,Ntng1,Cadm1,Cacna1c,Nrxn2,Nrxn1
GO Component	GO:0015630	Microtubule cytoskeleton	13	1190	0.55	0.0023	10090.ENSMUSP00000068974,10090.ENSMUSP00000085985,10090.ENSMUSP00000095392,10090.ENSMUSP00000097066,10090.ENSMUSP00000097919,10090.ENSMUSP00000101595,10090.ENSMUSP00000101638,10090.ENSMUSP00000105438,10090.ENSMUSP00000107388,10090.ENSMUSP00000108582,10090.ENSMUSP00000117816,10090.ENSMUSP00000119600,10090.ENSMUSP00000140019	Ncor1,Kif21a,Dst,Sorbs1,Mapt,Epb4.1,Bai2,Camk2b,C2cd5,Kif1a,Slmap,Macf1,Clasp1
GO Component	GO:0045211	Postsynaptic membrane	7	322	0.85	0.0023	10090.ENSMUSP00000039368,10090.ENSMUSP00000043765,10090.ENSMUSP00000055000,10090.ENSMUSP00000083073,10090.ENSMUSP00000090089,10090.ENSMUSP00000101734,10090.ENSMUSP00000108413	Ptprf,Ank2,Adam22,Cadm1,Ank3,Lphn2,Cacna1c
GO Component	GO:0099699	Integral component of synaptic membrane	6	224	0.94	0.0025	10090.ENSMUSP00000039368,10090.ENSMUSP00000055000,10090.ENSMUSP00000083073,10090.ENSMUSP00000101734,10090.ENSMUSP00000108413,10090.ENSMUSP00000134402	Ptprf,Adam22,Cadm1,Lphn2,Cacna1c,Nrxn1
GO Component	GO:0098674	Extrinsic component of neuronal dense core vesicle membrane	2	3	2.33	0.003	10090.ENSMUSP00000064706,10090.ENSMUSP00000108582	Cadps,Kif1a
GO Component	GO:0031982	Vesicle	17	2007	0.44	0.0031	10090.ENSMUSP00000033321,10090.ENSMUSP00000036181,10090.ENSMUSP00000039368,10090.ENSMUSP00000043765,10090.ENSMUSP00000059000,10090.ENSMUSP00000063784,10090.ENSMUSP00000064706,10090.ENSMUSP00000077446,10090.ENSMUSP00000079553,10090.ENSMUSP00000083073,10090.ENSMUSP00000092157,10090.ENSMUSP00000095392,10090.ENSMUSP00000099894,10090.ENSMUSP00000107388,10090.ENSMUSP00000108582,10090.ENSMUSP00000109190…	Cask,Myo6,Ptprf,Ank2,Synrg,Adcyap1r1,Cadps,Mff,Sgip1,Cadm1,Sec31a,Dst,Mpdz,C2cd5,Kif1a,Fnbp1,Nrxn1
GO Component	GO:0042641	Actomyosin	4	81	1.2	0.0042	10090.ENSMUSP00000078336,10090.ENSMUSP00000095392,10090.ENSMUSP00000097066,10090.ENSMUSP00000106746	Ablim1,Dst,Sorbs1,Cdc42bpa
GO Component	GO:0044304	Main axon	4	81	1.2	0.0042	10090.ENSMUSP00000083073,10090.ENSMUSP00000090089,10090.ENSMUSP00000097919,10090.ENSMUSP00000108300	Cadm1,Ank3,Mapt,Epb4.1l3
GO Component	GO:0016528	Sarcoplasm	4	82	1.2	0.0043	10090.ENSMUSP00000071720,10090.ENSMUSP00000090089,10090.ENSMUSP00000105438,10090.ENSMUSP00000132547	Camk2g,Ank3,Camk2b,Mef2c
GO Component	GO:0031410	Cytoplasmic vesicle	16	1872	0.44	0.0044	10090.ENSMUSP00000036181,10090.ENSMUSP00000039368,10090.ENSMUSP00000043765,10090.ENSMUSP00000059000,10090.ENSMUSP00000063784,10090.ENSMUSP00000064706,10090.ENSMUSP00000077446,10090.ENSMUSP00000079553,10090.ENSMUSP00000083073,10090.ENSMUSP00000092157,10090.ENSMUSP00000095392,10090.ENSMUSP00000099894,10090.ENSMUSP00000107388,10090.ENSMUSP00000108582,10090.ENSMUSP00000109190,10090.ENSMUSP00000134402	Myo6,Ptprf,Ank2,Synrg,Adcyap1r1,Cadps,Mff,Sgip1,Cadm1,Sec31a,Dst,Mpdz,C2cd5,Kif1a,Fnbp1,Nrxn1
GO Component	GO:0042383	Sarcolemma	5	161	1	0.0045	10090.ENSMUSP00000043765,10090.ENSMUSP00000090089,10090.ENSMUSP00000095392,10090.ENSMUSP00000108413,10090.ENSMUSP00000117816	Ank2,Ank3,Dst,Cacna1c,Slmap
GO Component	GO:0099055	Integral component of postsynaptic membrane	5	166	0.99	0.0051	10090.ENSMUSP00000039368,10090.ENSMUSP00000055000,10090.ENSMUSP00000083073,10090.ENSMUSP00000101734,10090.ENSMUSP00000108413	Ptprf,Adam22,Cadm1,Lphn2,Cacna1c
GO Component	GO:0005954	Calcium- and calmodulin-dependent protein kinase complex	2	5	2.11	0.0053	10090.ENSMUSP00000071720,10090.ENSMUSP00000105438	Camk2g,Camk2b
GO Component	GO:0099568	Cytoplasmic region	6	270	0.86	0.0055	10090.ENSMUSP00000034611,10090.ENSMUSP00000095392,10090.ENSMUSP00000097919,10090.ENSMUSP00000101595,10090.ENSMUSP00000108582,10090.ENSMUSP00000140019	Phldb1,Dst,Mapt,Epb4.1,Kif1a,Clasp1
GO Component	GO:0045180	Basal cortex	2	7	1.97	0.0085	10090.ENSMUSP00000034611,10090.ENSMUSP00000140019	Phldb1,Clasp1
GO Component	GO:0030863	Cortical cytoskeleton	4	104	1.1	0.0087	10090.ENSMUSP00000045693,10090.ENSMUSP00000097908,10090.ENSMUSP00000101595,10090.ENSMUSP00000140019	Cobl,Nsmf,Epb4.1,Clasp1
GO Component	GO:0044295	Axonal growth cone	3	42	1.36	0.009	10090.ENSMUSP00000045693,10090.ENSMUSP00000097919,10090.ENSMUSP00000134402	Cobl,Mapt,Nrxn1
GO Component	GO:0031672	A band	3	43	1.35	0.0094	10090.ENSMUSP00000043765,10090.ENSMUSP00000095392,10090.ENSMUSP00000117816	Ank2,Dst,Slmap
GO Component	GO:0030120	Vesicle coat	3	50	1.29	0.0141	10090.ENSMUSP00000059000,10090.ENSMUSP00000079553,10090.ENSMUSP00000092157	Synrg,Sgip1,Sec31a
GO Component	GO:0031209	SCAR complex	2	10	1.81	0.0144	10090.ENSMUSP00000058754,10090.ENSMUSP00000118491	Abi2,Abi1
GO Component	GO:0030426	Growth cone	5	224	0.86	0.0162	10090.ENSMUSP00000039368,10090.ENSMUSP00000045693,10090.ENSMUSP00000097919,10090.ENSMUSP00000118491,10090.ENSMUSP00000134402	Ptprf,Cobl,Mapt,Abi1,Nrxn1
GO Component	GO:0099738	Cell cortex region	3	54	1.26	0.0165	10090.ENSMUSP00000034611,10090.ENSMUSP00000101595,10090.ENSMUSP00000140019	Phldb1,Epb4.1,Clasp1
GO Component	GO:0098889	Intrinsic component of presynaptic membrane	4	129	1	0.0171	10090.ENSMUSP00000072397,10090.ENSMUSP00000083073,10090.ENSMUSP00000108413,10090.ENSMUSP00000134402	Ntng1,Cadm1,Cacna1c,Nrxn1
GO Component	GO:0031253	Cell projection membrane	6	354	0.74	0.0184	10090.ENSMUSP00000033321,10090.ENSMUSP00000036181,10090.ENSMUSP00000045913,10090.ENSMUSP00000097919,10090.ENSMUSP00000107388,10090.ENSMUSP00000119600	Cask,Myo6,Iqce,Mapt,C2cd5,Macf1
GO Component	GO:0034399	Nuclear periphery	4	133	0.99	0.0184	10090.ENSMUSP00000033321,10090.ENSMUSP00000097066,10090.ENSMUSP00000097908,10090.ENSMUSP00000097919	Cask,Sorbs1,Nsmf,Mapt
GO Component	GO:0012505	Endomembrane system	23	3859	0.29	0.0189	10090.ENSMUSP00000036181,10090.ENSMUSP00000039368,10090.ENSMUSP00000043765,10090.ENSMUSP00000059000,10090.ENSMUSP00000063784,10090.ENSMUSP00000064706,10090.ENSMUSP00000070572,10090.ENSMUSP00000071720,10090.ENSMUSP00000077446,10090.ENSMUSP00000079553,10090.ENSMUSP00000083073,10090.ENSMUSP00000090089,10090.ENSMUSP00000092157,10090.ENSMUSP00000095392,10090.ENSMUSP00000097908,10090.ENSMUSP00000105438…	Myo6,Ptprf,Ank2,Synrg,Adcyap1r1,Cadps,Ctage5,Camk2g,Mff,Sgip1,Cadm1,Ank3,Sec31a,Dst,Nsmf,Camk2b,Mcf2l,Kif1a,Fnbp1,Macf1,Nrxn1,Clasp1,Ktn1
GO Component	GO:0014704	Intercalated disc	3	58	1.22	0.0189	10090.ENSMUSP00000043765,10090.ENSMUSP00000090089,10090.ENSMUSP00000095392	Ank2,Ank3,Dst
GO Component	GO:0032991	Protein-containing complex	27	4895	0.25	0.0189	10090.ENSMUSP00000025862,10090.ENSMUSP00000033321,10090.ENSMUSP00000036181,10090.ENSMUSP00000045913,10090.ENSMUSP00000058754,10090.ENSMUSP00000059000,10090.ENSMUSP00000063784,10090.ENSMUSP00000066181,10090.ENSMUSP00000068974,10090.ENSMUSP00000071720,10090.ENSMUSP00000077446,10090.ENSMUSP00000079553,10090.ENSMUSP00000085985,10090.ENSMUSP00000088456,10090.ENSMUSP00000092157,10090.ENSMUSP00000097066…	Smarca2,Cask,Myo6,Iqce,Abi2,Synrg,Adcyap1r1,Immt,Ncor1,Camk2g,Mff,Sgip1,Kif21a,Dap3,Sec31a,Sorbs1,Mapt,Epb4.1,Camk2b,Pbrm1,Cacna1c,Kif1a,Nrxn2,Abi1,Crem,Mef2c,Nrxn1
GO Component	GO:0098871	Postsynaptic actin cytoskeleton	2	13	1.7	0.0197	10090.ENSMUSP00000036181,10090.ENSMUSP00000058754	Myo6,Abi2
GO Component	GO:0012506	Vesicle membrane	7	507	0.65	0.0205	10090.ENSMUSP00000036181,10090.ENSMUSP00000059000,10090.ENSMUSP00000064706,10090.ENSMUSP00000079553,10090.ENSMUSP00000092157,10090.ENSMUSP00000107388,10090.ENSMUSP00000108582	Myo6,Synrg,Cadps,Sgip1,Sec31a,C2cd5,Kif1a
GO Component	GO:0033270	Paranode region of axon	2	15	1.64	0.0248	10090.ENSMUSP00000090089,10090.ENSMUSP00000108300	Ank3,Epb4.1l3
GO Component	GO:0030315	T-tubule	3	67	1.16	0.0262	10090.ENSMUSP00000043765,10090.ENSMUSP00000090089,10090.ENSMUSP00000108413	Ank2,Ank3,Cacna1c
GO Component	GO:0005905	Clathrin-coated pit	3	68	1.16	0.027	10090.ENSMUSP00000036181,10090.ENSMUSP00000079553,10090.ENSMUSP00000109190	Myo6,Sgip1,Fnbp1
GO Component	GO:0005874	Microtubule	6	397	0.69	0.0286	10090.ENSMUSP00000085985,10090.ENSMUSP00000095392,10090.ENSMUSP00000097919,10090.ENSMUSP00000108582,10090.ENSMUSP00000119600,10090.ENSMUSP00000140019	Kif21a,Dst,Mapt,Kif1a,Macf1,Clasp1
GO Component	GO:0016529	Sarcoplasmic reticulum	3	70	1.14	0.0286	10090.ENSMUSP00000071720,10090.ENSMUSP00000090089,10090.ENSMUSP00000105438	Camk2g,Ank3,Camk2b
GO Component	GO:0031226	Intrinsic component of plasma membrane	11	1249	0.46	0.0286	10090.ENSMUSP00000039368,10090.ENSMUSP00000043765,10090.ENSMUSP00000055000,10090.ENSMUSP00000072397,10090.ENSMUSP00000083073,10090.ENSMUSP00000097066,10090.ENSMUSP00000101638,10090.ENSMUSP00000101734,10090.ENSMUSP00000102783,10090.ENSMUSP00000108413,10090.ENSMUSP00000134402	Ptprf,Ank2,Adam22,Ntng1,Cadm1,Sorbs1,Bai2,Lphn2,Tenm4,Cacna1c,Nrxn1
GO Component	GO:0001725	Stress fiber	3	72	1.13	0.0295	10090.ENSMUSP00000078336,10090.ENSMUSP00000095392,10090.ENSMUSP00000097066	Ablim1,Dst,Sorbs1
GO Component	GO:0009898	Cytoplasmic side of plasma membrane	4	163	0.9	0.0316	10090.ENSMUSP00000095392,10090.ENSMUSP00000097919,10090.ENSMUSP00000101595,10090.ENSMUSP00000106500	Dst,Mapt,Epb4.1,Mcf2l
GO Component	GO:0032433	Filopodium tip	2	20	1.51	0.0369	10090.ENSMUSP00000058754,10090.ENSMUSP00000118491	Abi2,Abi1
GO Component	GO:0045178	Basal part of cell	3	79	1.09	0.0369	10090.ENSMUSP00000034611,10090.ENSMUSP00000090089,10090.ENSMUSP00000140019	Phldb1,Ank3,Clasp1
GO Component	GO:0043227	Membrane-bounded organelle	44	10370	0.14	0.0436	10090.ENSMUSP00000025862,10090.ENSMUSP00000032088,10090.ENSMUSP00000033321,10090.ENSMUSP00000036181,10090.ENSMUSP00000038216,10090.ENSMUSP00000039368,10090.ENSMUSP00000043765,10090.ENSMUSP00000045913,10090.ENSMUSP00000049625,10090.ENSMUSP00000059000,10090.ENSMUSP00000063784,10090.ENSMUSP00000064706,10090.ENSMUSP00000066181,10090.ENSMUSP00000068974,10090.ENSMUSP00000070572,10090.ENSMUSP00000071720…	Smarca2,Zfml,Cask,Myo6,Emsy,Ptprf,Ank2,Iqce,Gtf2i,Synrg,Adcyap1r1,Cadps,Immt,Ncor1,Ctage5,Camk2g,Mff,Sgip1,Cadm1,Magi1,Dap3,Ank3,Sec31a,Dst,Sorbs1,Nsmf,Mapt,Mpdz,Epb4.1,Tenm4,Camk2b,C2cd5,Pbrm1,Kif1a,Fnbp1,Abi1,Macf1,Crem,R3hdm2,Mef2c,Nrxn1,Anks1b,Clasp1,Ktn1
GO Component	GO:0001726	Ruffle	4	183	0.85	0.0448	10090.ENSMUSP00000036181,10090.ENSMUSP00000045693,10090.ENSMUSP00000107388,10090.ENSMUSP00000119600	Myo6,Cobl,C2cd5,Macf1
GO Component	GO:0031256	Leading edge membrane	4	183	0.85	0.0448	10090.ENSMUSP00000036181,10090.ENSMUSP00000097919,10090.ENSMUSP00000107388,10090.ENSMUSP00000119600	Myo6,Mapt,C2cd5,Macf1
GO Component	GO:0031430	M band	2	24	1.43	0.0474	10090.ENSMUSP00000043765,10090.ENSMUSP00000117816	Ank2,Slmap
GO Component	GO:0032587	Ruffle membrane	3	91	1.03	0.0488	10090.ENSMUSP00000036181,10090.ENSMUSP00000107388,10090.ENSMUSP00000119600	Myo6,C2cd5,Macf1
GO Component	GO:0070971	Endoplasmic reticulum exit site	2	25	1.41	0.0488	10090.ENSMUSP00000070572,10090.ENSMUSP00000092157	Ctage5,Sec31a
GO Component	GO:0005887	Integral component of plasma membrane	10	1174	0.44	0.0496	10090.ENSMUSP00000039368,10090.ENSMUSP00000043765,10090.ENSMUSP00000055000,10090.ENSMUSP00000083073,10090.ENSMUSP00000097066,10090.ENSMUSP00000101638,10090.ENSMUSP00000101734,10090.ENSMUSP00000102783,10090.ENSMUSP00000108413,10090.ENSMUSP00000134402	Ptprf,Ank2,Adam22,Cadm1,Sorbs1,Bai2,Lphn2,Tenm4,Cacna1c,Nrxn1
STRING clusters	CL:18323	Mixed, incl. neurotransmitter receptor complex, and synapse organization	11	191	1.27	1.33e-07	10090.ENSMUSP00000035085,10090.ENSMUSP00000036181,10090.ENSMUSP00000043765,10090.ENSMUSP00000055000,10090.ENSMUSP00000072397,10090.ENSMUSP00000090089,10090.ENSMUSP00000097919,10090.ENSMUSP00000099894,10090.ENSMUSP00000109089,10090.ENSMUSP00000134402,10090.ENSMUSP00000138539	Arpp21,Myo6,Ank2,Adam22,Ntng1,Ank3,Mapt,Mpdz,Nrxn2,Nrxn1,Anks1b
STRING clusters	CL:18324	Mixed, incl. neurotransmitter receptor complex, and protein-protein interactions at synapses	10	175	1.27	6.11e-07	10090.ENSMUSP00000036181,10090.ENSMUSP00000043765,10090.ENSMUSP00000055000,10090.ENSMUSP00000072397,10090.ENSMUSP00000090089,10090.ENSMUSP00000097919,10090.ENSMUSP00000099894,10090.ENSMUSP00000109089,10090.ENSMUSP00000134402,10090.ENSMUSP00000138539	Myo6,Ank2,Adam22,Ntng1,Ank3,Mapt,Mpdz,Nrxn2,Nrxn1,Anks1b
STRING clusters	CL:18326	Mixed, incl. neurotransmitter receptor complex, and neurexins and neuroligins	9	131	1.35	7.33e-07	10090.ENSMUSP00000036181,10090.ENSMUSP00000043765,10090.ENSMUSP00000055000,10090.ENSMUSP00000072397,10090.ENSMUSP00000090089,10090.ENSMUSP00000099894,10090.ENSMUSP00000109089,10090.ENSMUSP00000134402,10090.ENSMUSP00000138539	Myo6,Ank2,Adam22,Ntng1,Ank3,Mpdz,Nrxn2,Nrxn1,Anks1b
STRING clusters	CL:18328	Neurotransmitter receptor complex, and neurexins and neuroligins	6	92	1.33	0.00055	10090.ENSMUSP00000036181,10090.ENSMUSP00000072397,10090.ENSMUSP00000099894,10090.ENSMUSP00000109089,10090.ENSMUSP00000134402,10090.ENSMUSP00000138539	Myo6,Ntng1,Mpdz,Nrxn2,Nrxn1,Anks1b
STRING clusters	CL:18413	Neurexins and neuroligins, and glutamate-gated calcium ion channel activity	4	29	1.65	0.0025	10090.ENSMUSP00000099894,10090.ENSMUSP00000109089,10090.ENSMUSP00000134402,10090.ENSMUSP00000138539	Mpdz,Nrxn2,Nrxn1,Anks1b
STRING clusters	CL:18330	Neurotransmitter receptor complex, and neurexins and neuroligins	5	75	1.33	0.0033	10090.ENSMUSP00000036181,10090.ENSMUSP00000099894,10090.ENSMUSP00000109089,10090.ENSMUSP00000134402,10090.ENSMUSP00000138539	Myo6,Mpdz,Nrxn2,Nrxn1,Anks1b
STRING clusters	CL:10948	Mixed, incl. eb1, c-terminal, and negative regulation of wound healing, spreading of epidermal cells	3	15	1.81	0.0107	10090.ENSMUSP00000085985,10090.ENSMUSP00000119600,10090.ENSMUSP00000140019	Kif21a,Macf1,Clasp1
STRING clusters	CL:18517	Neuronal ion channel clustering, and interaction between l1 and ankyrins	3	18	1.73	0.0157	10090.ENSMUSP00000043765,10090.ENSMUSP00000055000,10090.ENSMUSP00000090089	Ank2,Adam22,Ank3
STRING clusters	CL:10840	Mixed, incl. kinesins, and gamma-tubulin complex	4	69	1.27	0.0307	10090.ENSMUSP00000085985,10090.ENSMUSP00000108582,10090.ENSMUSP00000119600,10090.ENSMUSP00000140019	Kif21a,Kif1a,Macf1,Clasp1
KEGG	mmu04514	Cell adhesion molecules	5	155	1.02	0.0446	10090.ENSMUSP00000039368,10090.ENSMUSP00000072397,10090.ENSMUSP00000083073,10090.ENSMUSP00000109089,10090.ENSMUSP00000134402	Ptprf,Ntng1,Cadm1,Nrxn2,Nrxn1
KEGG	mmu04713	Circadian entrainment	4	93	1.14	0.0446	10090.ENSMUSP00000063784,10090.ENSMUSP00000071720,10090.ENSMUSP00000105438,10090.ENSMUSP00000108413	Adcyap1r1,Camk2g,Camk2b,Cacna1c
KEGG	mmu04911	Insulin secretion	4	81	1.2	0.0446	10090.ENSMUSP00000063784,10090.ENSMUSP00000071720,10090.ENSMUSP00000105438,10090.ENSMUSP00000108413	Adcyap1r1,Camk2g,Camk2b,Cacna1c
Reactome	MMU-6794362	Protein-protein interactions at synapses	6	65	1.48	0.00013	10090.ENSMUSP00000033321,10090.ENSMUSP00000039368,10090.ENSMUSP00000101595,10090.ENSMUSP00000107250,10090.ENSMUSP00000108300,10090.ENSMUSP00000109089	Cask,Ptprf,Epb4.1,Ppfibp1,Epb4.1l3,Nrxn2
Reactome	MMU-112316	Neuronal System	9	336	0.94	0.00088	10090.ENSMUSP00000033321,10090.ENSMUSP00000036181,10090.ENSMUSP00000039368,10090.ENSMUSP00000071720,10090.ENSMUSP00000101595,10090.ENSMUSP00000105438,10090.ENSMUSP00000107250,10090.ENSMUSP00000108300,10090.ENSMUSP00000109089	Cask,Myo6,Ptprf,Camk2g,Epb4.1,Camk2b,Ppfibp1,Epb4.1l3,Nrxn2
Reactome	MMU-6794361	Neurexins and neuroligins	4	31	1.62	0.0022	10090.ENSMUSP00000033321,10090.ENSMUSP00000101595,10090.ENSMUSP00000108300,10090.ENSMUSP00000109089	Cask,Epb4.1,Epb4.1l3,Nrxn2
WikiPathways	WP1983	Splicing factor NOVA regulated synaptic proteins	8	41	1.8	4.22e-10	10090.ENSMUSP00000033321,10090.ENSMUSP00000071720,10090.ENSMUSP00000072397,10090.ENSMUSP00000083073,10090.ENSMUSP00000090089,10090.ENSMUSP00000101595,10090.ENSMUSP00000108300,10090.ENSMUSP00000140019	Cask,Camk2g,Ntng1,Cadm1,Ank3,Epb4.1,Epb4.1l3,Clasp1
Monarch MPO	MP:0003631	Nervous system phenotype	34	3681	0.48	1.85e-06	10090.ENSMUSP00000033321,10090.ENSMUSP00000035085,10090.ENSMUSP00000036181,10090.ENSMUSP00000039368,10090.ENSMUSP00000043765,10090.ENSMUSP00000049625,10090.ENSMUSP00000055000,10090.ENSMUSP00000058754,10090.ENSMUSP00000063001,10090.ENSMUSP00000063784,10090.ENSMUSP00000064706,10090.ENSMUSP00000068974,10090.ENSMUSP00000072397,10090.ENSMUSP00000079553,10090.ENSMUSP00000083073,10090.ENSMUSP00000085985…	Cask,Arpp21,Myo6,Ptprf,Ank2,Gtf2i,Adam22,Abi2,Wnk1,Adcyap1r1,Cadps,Ncor1,Ntng1,Sgip1,Cadm1,Kif21a,Ank3,Dst,Nsmf,Mapt,Bai2,Tenm4,Camk2b,Epb4.1l3,Cacna1c,Kif1a,Nrxn2,Abi1,Macf1,Crem,Sorbs2,Mef2c,Nrxn1,Anks1b
Monarch MPO	MP:0004924	Abnormal behavior	37	4315	0.44	1.85e-06	10090.ENSMUSP00000033321,10090.ENSMUSP00000034611,10090.ENSMUSP00000036181,10090.ENSMUSP00000039368,10090.ENSMUSP00000043765,10090.ENSMUSP00000045913,10090.ENSMUSP00000049625,10090.ENSMUSP00000055000,10090.ENSMUSP00000058754,10090.ENSMUSP00000063784,10090.ENSMUSP00000068974,10090.ENSMUSP00000078336,10090.ENSMUSP00000079553,10090.ENSMUSP00000083073,10090.ENSMUSP00000090089,10090.ENSMUSP00000092157…	Cask,Phldb1,Myo6,Ptprf,Ank2,Iqce,Gtf2i,Adam22,Abi2,Adcyap1r1,Ncor1,Ablim1,Sgip1,Cadm1,Ank3,Sec31a,Dst,Nsmf,Mapt,Mpdz,Epb4.1,Bai2,Lphn2,Tenm4,Camk2b,C2cd5,Pbrm1,Epb4.1l3,Cacna1c,Kif1a,Nrxn2,Fnbp1,Crem,Sorbs2,Ablim2,Nrxn1,Anks1b
Monarch MPO	MP:0002066	Abnormal motor capabilities/coordination/movement	29	3010	0.49	1.1e-05	10090.ENSMUSP00000033321,10090.ENSMUSP00000034611,10090.ENSMUSP00000036181,10090.ENSMUSP00000039368,10090.ENSMUSP00000043765,10090.ENSMUSP00000045913,10090.ENSMUSP00000049625,10090.ENSMUSP00000058754,10090.ENSMUSP00000083073,10090.ENSMUSP00000090089,10090.ENSMUSP00000092157,10090.ENSMUSP00000095392,10090.ENSMUSP00000097919,10090.ENSMUSP00000099894,10090.ENSMUSP00000101638,10090.ENSMUSP00000101734…	Cask,Phldb1,Myo6,Ptprf,Ank2,Iqce,Gtf2i,Abi2,Cadm1,Ank3,Sec31a,Dst,Mapt,Mpdz,Bai2,Lphn2,Tenm4,Camk2b,C2cd5,Pbrm1,Epb4.1l3,Cacna1c,Kif1a,Nrxn2,Crem,Sorbs2,Ablim2,Nrxn1,Anks1b
Monarch MPO	MP:0003633	Abnormal nervous system physiology	23	1928	0.59	1.37e-05	10090.ENSMUSP00000033321,10090.ENSMUSP00000035085,10090.ENSMUSP00000036181,10090.ENSMUSP00000039368,10090.ENSMUSP00000055000,10090.ENSMUSP00000063784,10090.ENSMUSP00000064706,10090.ENSMUSP00000079553,10090.ENSMUSP00000085985,10090.ENSMUSP00000090089,10090.ENSMUSP00000095392,10090.ENSMUSP00000097908,10090.ENSMUSP00000097919,10090.ENSMUSP00000102783,10090.ENSMUSP00000105438,10090.ENSMUSP00000108300…	Cask,Arpp21,Myo6,Ptprf,Adam22,Adcyap1r1,Cadps,Sgip1,Kif21a,Ank3,Dst,Nsmf,Mapt,Tenm4,Camk2b,Epb4.1l3,Cacna1c,Kif1a,Nrxn2,Crem,Sorbs2,Nrxn1,Anks1b
Monarch MPO	MP:0001468	Abnormal temporal memory	9	247	1.07	0.00013	10090.ENSMUSP00000058754,10090.ENSMUSP00000063784,10090.ENSMUSP00000068974,10090.ENSMUSP00000097908,10090.ENSMUSP00000097919,10090.ENSMUSP00000105438,10090.ENSMUSP00000108413,10090.ENSMUSP00000121233,10090.ENSMUSP00000121619	Abi2,Adcyap1r1,Ncor1,Nsmf,Mapt,Camk2b,Cacna1c,Crem,Sorbs2
Monarch MPO	MP:0003491	Abnormal voluntary movement	19	1616	0.58	0.00036	10090.ENSMUSP00000034611,10090.ENSMUSP00000036181,10090.ENSMUSP00000043765,10090.ENSMUSP00000045913,10090.ENSMUSP00000049625,10090.ENSMUSP00000058754,10090.ENSMUSP00000090089,10090.ENSMUSP00000095392,10090.ENSMUSP00000101638,10090.ENSMUSP00000101734,10090.ENSMUSP00000102783,10090.ENSMUSP00000105438,10090.ENSMUSP00000107388,10090.ENSMUSP00000108300,10090.ENSMUSP00000108413,10090.ENSMUSP00000108582…	Phldb1,Myo6,Ank2,Iqce,Gtf2i,Abi2,Ank3,Dst,Bai2,Lphn2,Tenm4,Camk2b,C2cd5,Epb4.1l3,Cacna1c,Kif1a,Nrxn2,Crem,Ablim2
Monarch MPO	MP:0002572	Abnormal emotion/affect behavior	17	1305	0.63	0.00038	10090.ENSMUSP00000036181,10090.ENSMUSP00000039368,10090.ENSMUSP00000049625,10090.ENSMUSP00000058754,10090.ENSMUSP00000063784,10090.ENSMUSP00000068974,10090.ENSMUSP00000079553,10090.ENSMUSP00000095392,10090.ENSMUSP00000097919,10090.ENSMUSP00000101638,10090.ENSMUSP00000102783,10090.ENSMUSP00000105438,10090.ENSMUSP00000108413,10090.ENSMUSP00000109089,10090.ENSMUSP00000109190,10090.ENSMUSP00000121233…	Myo6,Ptprf,Gtf2i,Abi2,Adcyap1r1,Ncor1,Sgip1,Dst,Mapt,Bai2,Tenm4,Camk2b,Cacna1c,Nrxn2,Fnbp1,Crem,Sorbs2
Monarch MPO	MP:0001469	Abnormal contextual conditioning behavior	8	217	1.08	0.00043	10090.ENSMUSP00000058754,10090.ENSMUSP00000063784,10090.ENSMUSP00000097908,10090.ENSMUSP00000097919,10090.ENSMUSP00000105438,10090.ENSMUSP00000108413,10090.ENSMUSP00000121233,10090.ENSMUSP00000121619	Abi2,Adcyap1r1,Nsmf,Mapt,Camk2b,Cacna1c,Crem,Sorbs2
Monarch MPO	MP:0001392	Abnormal locomotor behavior	18	1532	0.58	0.00057	10090.ENSMUSP00000034611,10090.ENSMUSP00000036181,10090.ENSMUSP00000043765,10090.ENSMUSP00000045913,10090.ENSMUSP00000049625,10090.ENSMUSP00000058754,10090.ENSMUSP00000090089,10090.ENSMUSP00000095392,10090.ENSMUSP00000101638,10090.ENSMUSP00000101734,10090.ENSMUSP00000105438,10090.ENSMUSP00000107388,10090.ENSMUSP00000108300,10090.ENSMUSP00000108413,10090.ENSMUSP00000108582,10090.ENSMUSP00000109089…	Phldb1,Myo6,Ank2,Iqce,Gtf2i,Abi2,Ank3,Dst,Bai2,Lphn2,Camk2b,C2cd5,Epb4.1l3,Cacna1c,Kif1a,Nrxn2,Crem,Ablim2
Monarch MPO	MP:0001362	Abnormal anxiety-related response	12	657	0.77	0.00065	10090.ENSMUSP00000036181,10090.ENSMUSP00000049625,10090.ENSMUSP00000058754,10090.ENSMUSP00000063784,10090.ENSMUSP00000079553,10090.ENSMUSP00000097919,10090.ENSMUSP00000102783,10090.ENSMUSP00000105438,10090.ENSMUSP00000108413,10090.ENSMUSP00000109089,10090.ENSMUSP00000109190,10090.ENSMUSP00000121233	Myo6,Gtf2i,Abi2,Adcyap1r1,Sgip1,Mapt,Tenm4,Camk2b,Cacna1c,Nrxn2,Fnbp1,Crem
Monarch MPO	MP:0002078	Abnormal glucose homeostasis	17	1391	0.6	0.00065	10090.ENSMUSP00000036181,10090.ENSMUSP00000043765,10090.ENSMUSP00000045913,10090.ENSMUSP00000068974,10090.ENSMUSP00000078336,10090.ENSMUSP00000085985,10090.ENSMUSP00000092157,10090.ENSMUSP00000097066,10090.ENSMUSP00000099894,10090.ENSMUSP00000102783,10090.ENSMUSP00000105438,10090.ENSMUSP00000107388,10090.ENSMUSP00000108413,10090.ENSMUSP00000109089,10090.ENSMUSP00000110248,10090.ENSMUSP00000121619…	Myo6,Ank2,Iqce,Ncor1,Ablim1,Kif21a,Sec31a,Sorbs1,Mpdz,Tenm4,Camk2b,C2cd5,Cacna1c,Nrxn2,Mtmr1,Sorbs2,Nrxn1
Monarch MPO	MP:0000188	Abnormal circulating glucose level	14	1011	0.65	0.0015	10090.ENSMUSP00000036181,10090.ENSMUSP00000043765,10090.ENSMUSP00000045913,10090.ENSMUSP00000078336,10090.ENSMUSP00000085985,10090.ENSMUSP00000092157,10090.ENSMUSP00000099894,10090.ENSMUSP00000102783,10090.ENSMUSP00000107388,10090.ENSMUSP00000108413,10090.ENSMUSP00000109089,10090.ENSMUSP00000110248,10090.ENSMUSP00000121619,10090.ENSMUSP00000134402	Myo6,Ank2,Iqce,Ablim1,Kif21a,Sec31a,Mpdz,Tenm4,C2cd5,Cacna1c,Nrxn2,Mtmr1,Sorbs2,Nrxn1
Monarch MPO	MP:0005404	Abnormal axon morphology	7	214	1.03	0.0032	10090.ENSMUSP00000043765,10090.ENSMUSP00000064706,10090.ENSMUSP00000085985,10090.ENSMUSP00000090089,10090.ENSMUSP00000095392,10090.ENSMUSP00000097919,10090.ENSMUSP00000108300	Ank2,Cadps,Kif21a,Ank3,Dst,Mapt,Epb4.1l3
Monarch MPO	MP:0010770	Preweaning lethality	31	4663	0.33	0.0033	10090.ENSMUSP00000033321,10090.ENSMUSP00000043765,10090.ENSMUSP00000049625,10090.ENSMUSP00000055000,10090.ENSMUSP00000059000,10090.ENSMUSP00000063001,10090.ENSMUSP00000063784,10090.ENSMUSP00000064706,10090.ENSMUSP00000068974,10090.ENSMUSP00000070572,10090.ENSMUSP00000085985,10090.ENSMUSP00000088456,10090.ENSMUSP00000090089,10090.ENSMUSP00000092157,10090.ENSMUSP00000095392,10090.ENSMUSP00000101595…	Cask,Ank2,Gtf2i,Adam22,Synrg,Wnk1,Adcyap1r1,Cadps,Ncor1,Ctage5,Kif21a,Dap3,Ank3,Sec31a,Dst,Epb4.1,Lphn2,Bptf,Tenm4,Camk2b,Pbrm1,Cacna1c,Kif1a,Nrxn2,Slmap,Abi1,Macf1,Sorbs2,Mef2c,Anks1b,Clasp1
Monarch MPO	MP:0001458	Abnormal object recognition memory	5	86	1.28	0.0043	10090.ENSMUSP00000068974,10090.ENSMUSP00000097908,10090.ENSMUSP00000097919,10090.ENSMUSP00000105438,10090.ENSMUSP00000121619	Ncor1,Nsmf,Mapt,Camk2b,Sorbs2
Monarch MPO	MP:0003632	Abnormal nervous system morphology	22	2637	0.43	0.0043	10090.ENSMUSP00000036181,10090.ENSMUSP00000039368,10090.ENSMUSP00000043765,10090.ENSMUSP00000049625,10090.ENSMUSP00000055000,10090.ENSMUSP00000058754,10090.ENSMUSP00000063001,10090.ENSMUSP00000064706,10090.ENSMUSP00000068974,10090.ENSMUSP00000083073,10090.ENSMUSP00000085985,10090.ENSMUSP00000090089,10090.ENSMUSP00000095392,10090.ENSMUSP00000097908,10090.ENSMUSP00000097919,10090.ENSMUSP00000102783…	Myo6,Ptprf,Ank2,Gtf2i,Adam22,Abi2,Wnk1,Cadps,Ncor1,Cadm1,Kif21a,Ank3,Dst,Nsmf,Mapt,Tenm4,Epb4.1l3,Cacna1c,Kif1a,Abi1,Macf1,Sorbs2
Monarch MPO	MP:0010768	Mortality/aging	34	5549	0.3	0.0044	10090.ENSMUSP00000033321,10090.ENSMUSP00000043765,10090.ENSMUSP00000049625,10090.ENSMUSP00000055000,10090.ENSMUSP00000059000,10090.ENSMUSP00000063001,10090.ENSMUSP00000063784,10090.ENSMUSP00000064706,10090.ENSMUSP00000068974,10090.ENSMUSP00000070572,10090.ENSMUSP00000071720,10090.ENSMUSP00000077446,10090.ENSMUSP00000085985,10090.ENSMUSP00000088456,10090.ENSMUSP00000090089,10090.ENSMUSP00000092157…	Cask,Ank2,Gtf2i,Adam22,Synrg,Wnk1,Adcyap1r1,Cadps,Ncor1,Ctage5,Camk2g,Mff,Kif21a,Dap3,Ank3,Sec31a,Dst,Epb4.1,Lphn2,Bptf,Tenm4,Camk2b,Pbrm1,Epb4.1l3,Cacna1c,Kif1a,Nrxn2,Slmap,Abi1,Macf1,Sorbs2,Mef2c,Anks1b,Clasp1
Monarch MPO	MP:0031392	Hypoactivity	12	846	0.66	0.0046	10090.ENSMUSP00000034611,10090.ENSMUSP00000049625,10090.ENSMUSP00000058754,10090.ENSMUSP00000090089,10090.ENSMUSP00000095392,10090.ENSMUSP00000101734,10090.ENSMUSP00000105438,10090.ENSMUSP00000107388,10090.ENSMUSP00000108413,10090.ENSMUSP00000108582,10090.ENSMUSP00000109089,10090.ENSMUSP00000121233	Phldb1,Gtf2i,Abi2,Ank3,Dst,Lphn2,Camk2b,C2cd5,Cacna1c,Kif1a,Nrxn2,Crem
Monarch MPO	MP:0003635	Abnormal synaptic transmission	13	1012	0.62	0.0051	10090.ENSMUSP00000033321,10090.ENSMUSP00000035085,10090.ENSMUSP00000063784,10090.ENSMUSP00000064706,10090.ENSMUSP00000079553,10090.ENSMUSP00000097908,10090.ENSMUSP00000097919,10090.ENSMUSP00000105438,10090.ENSMUSP00000108413,10090.ENSMUSP00000109089,10090.ENSMUSP00000121619,10090.ENSMUSP00000134402,10090.ENSMUSP00000138539	Cask,Arpp21,Adcyap1r1,Cadps,Sgip1,Nsmf,Mapt,Camk2b,Cacna1c,Nrxn2,Sorbs2,Nrxn1,Anks1b
Monarch MPO	MP:0008415	Abnormal neurite morphology	9	457	0.81	0.0051	10090.ENSMUSP00000043765,10090.ENSMUSP00000064706,10090.ENSMUSP00000085985,10090.ENSMUSP00000090089,10090.ENSMUSP00000095392,10090.ENSMUSP00000097908,10090.ENSMUSP00000097919,10090.ENSMUSP00000108300,10090.ENSMUSP00000121619	Ank2,Cadps,Kif21a,Ank3,Dst,Nsmf,Mapt,Epb4.1l3,Sorbs2
Monarch MPO	MP:0004262	Abnormal physical strength	12	884	0.64	0.0059	10090.ENSMUSP00000034611,10090.ENSMUSP00000036181,10090.ENSMUSP00000092157,10090.ENSMUSP00000095392,10090.ENSMUSP00000097919,10090.ENSMUSP00000099894,10090.ENSMUSP00000102783,10090.ENSMUSP00000105438,10090.ENSMUSP00000107727,10090.ENSMUSP00000123525,10090.ENSMUSP00000134402,10090.ENSMUSP00000138539	Phldb1,Myo6,Sec31a,Dst,Mapt,Mpdz,Tenm4,Camk2b,Pbrm1,Ablim2,Nrxn1,Anks1b
Monarch MPO	MP:0010769	Abnormal survival	32	5150	0.3	0.0059	10090.ENSMUSP00000033321,10090.ENSMUSP00000043765,10090.ENSMUSP00000049625,10090.ENSMUSP00000055000,10090.ENSMUSP00000059000,10090.ENSMUSP00000063001,10090.ENSMUSP00000063784,10090.ENSMUSP00000064706,10090.ENSMUSP00000068974,10090.ENSMUSP00000070572,10090.ENSMUSP00000085985,10090.ENSMUSP00000088456,10090.ENSMUSP00000090089,10090.ENSMUSP00000092157,10090.ENSMUSP00000095392,10090.ENSMUSP00000101595…	Cask,Ank2,Gtf2i,Adam22,Synrg,Wnk1,Adcyap1r1,Cadps,Ncor1,Ctage5,Kif21a,Dap3,Ank3,Sec31a,Dst,Epb4.1,Lphn2,Bptf,Tenm4,Camk2b,Pbrm1,Epb4.1l3,Cacna1c,Kif1a,Nrxn2,Slmap,Abi1,Macf1,Sorbs2,Mef2c,Anks1b,Clasp1
Monarch MPO	MP:0001515	Abnormal grip strength	11	798	0.65	0.0111	10090.ENSMUSP00000034611,10090.ENSMUSP00000036181,10090.ENSMUSP00000092157,10090.ENSMUSP00000097919,10090.ENSMUSP00000099894,10090.ENSMUSP00000102783,10090.ENSMUSP00000105438,10090.ENSMUSP00000107727,10090.ENSMUSP00000123525,10090.ENSMUSP00000134402,10090.ENSMUSP00000138539	Phldb1,Myo6,Sec31a,Mapt,Mpdz,Tenm4,Camk2b,Pbrm1,Ablim2,Nrxn1,Anks1b
Monarch MPO	MP:0001364	Decreased anxiety-related response	7	290	0.89	0.0113	10090.ENSMUSP00000036181,10090.ENSMUSP00000063784,10090.ENSMUSP00000097919,10090.ENSMUSP00000102783,10090.ENSMUSP00000105438,10090.ENSMUSP00000109190,10090.ENSMUSP00000121233	Myo6,Adcyap1r1,Mapt,Tenm4,Camk2b,Fnbp1,Crem
Monarch MPO	MP:0005560	Decreased circulating glucose level	10	665	0.69	0.0115	10090.ENSMUSP00000036181,10090.ENSMUSP00000045913,10090.ENSMUSP00000078336,10090.ENSMUSP00000085985,10090.ENSMUSP00000092157,10090.ENSMUSP00000099894,10090.ENSMUSP00000102783,10090.ENSMUSP00000110248,10090.ENSMUSP00000121619,10090.ENSMUSP00000134402	Myo6,Iqce,Ablim1,Kif21a,Sec31a,Mpdz,Tenm4,Mtmr1,Sorbs2,Nrxn1
Monarch MPO	MP:0009939	Abnormal hippocampus neuron morphology	5	125	1.11	0.0145	10090.ENSMUSP00000058754,10090.ENSMUSP00000064706,10090.ENSMUSP00000090089,10090.ENSMUSP00000097919,10090.ENSMUSP00000119600	Abi2,Cadps,Ank3,Mapt,Macf1
Monarch MPO	MP:0010832	Lethality during fetal growth through weaning	18	2110	0.44	0.015	10090.ENSMUSP00000033321,10090.ENSMUSP00000043765,10090.ENSMUSP00000055000,10090.ENSMUSP00000063784,10090.ENSMUSP00000064706,10090.ENSMUSP00000068974,10090.ENSMUSP00000085985,10090.ENSMUSP00000090089,10090.ENSMUSP00000095392,10090.ENSMUSP00000101734,10090.ENSMUSP00000107727,10090.ENSMUSP00000108413,10090.ENSMUSP00000108582,10090.ENSMUSP00000109089,10090.ENSMUSP00000119600,10090.ENSMUSP00000121619…	Cask,Ank2,Adam22,Adcyap1r1,Cadps,Ncor1,Kif21a,Ank3,Dst,Lphn2,Pbrm1,Cacna1c,Kif1a,Nrxn2,Macf1,Sorbs2,Mef2c,Anks1b
Monarch MPO	MP:0009940	Abnormal hippocampus pyramidal cell morphology	4	67	1.29	0.0184	10090.ENSMUSP00000058754,10090.ENSMUSP00000064706,10090.ENSMUSP00000097919,10090.ENSMUSP00000119600	Abi2,Cadps,Mapt,Macf1
Monarch MPO	MP:0001525	Impaired balance	5	137	1.07	0.0201	10090.ENSMUSP00000036181,10090.ENSMUSP00000043765,10090.ENSMUSP00000095392,10090.ENSMUSP00000105438,10090.ENSMUSP00000108582	Myo6,Ank2,Dst,Camk2b,Kif1a
Monarch MPO	MP:0005406	Abnormal heart size	10	732	0.65	0.0217	10090.ENSMUSP00000036181,10090.ENSMUSP00000063001,10090.ENSMUSP00000068974,10090.ENSMUSP00000099894,10090.ENSMUSP00000102783,10090.ENSMUSP00000107727,10090.ENSMUSP00000108413,10090.ENSMUSP00000121619,10090.ENSMUSP00000132547,10090.ENSMUSP00000140019	Myo6,Wnk1,Ncor1,Mpdz,Tenm4,Pbrm1,Cacna1c,Sorbs2,Mef2c,Clasp1
Monarch MPO	MP:0002063	Abnormal learning/memory/conditioning	12	1061	0.56	0.0233	10090.ENSMUSP00000039368,10090.ENSMUSP00000049625,10090.ENSMUSP00000058754,10090.ENSMUSP00000063784,10090.ENSMUSP00000068974,10090.ENSMUSP00000097908,10090.ENSMUSP00000097919,10090.ENSMUSP00000105438,10090.ENSMUSP00000108413,10090.ENSMUSP00000121233,10090.ENSMUSP00000121619,10090.ENSMUSP00000134402	Ptprf,Gtf2i,Abi2,Adcyap1r1,Ncor1,Nsmf,Mapt,Camk2b,Cacna1c,Crem,Sorbs2,Nrxn1
Monarch MPO	MP:0001402	Decreased locomotor activity	10	745	0.64	0.0236	10090.ENSMUSP00000034611,10090.ENSMUSP00000058754,10090.ENSMUSP00000090089,10090.ENSMUSP00000095392,10090.ENSMUSP00000101734,10090.ENSMUSP00000105438,10090.ENSMUSP00000108413,10090.ENSMUSP00000108582,10090.ENSMUSP00000109089,10090.ENSMUSP00000121233	Phldb1,Abi2,Ank3,Dst,Lphn2,Camk2b,Cacna1c,Kif1a,Nrxn2,Crem
Monarch MPO	MP:0002206	Abnormal cns synaptic transmission	11	924	0.59	0.0279	10090.ENSMUSP00000063784,10090.ENSMUSP00000064706,10090.ENSMUSP00000079553,10090.ENSMUSP00000097908,10090.ENSMUSP00000097919,10090.ENSMUSP00000105438,10090.ENSMUSP00000108413,10090.ENSMUSP00000109089,10090.ENSMUSP00000121619,10090.ENSMUSP00000134402,10090.ENSMUSP00000138539	Adcyap1r1,Cadps,Sgip1,Nsmf,Mapt,Camk2b,Cacna1c,Nrxn2,Sorbs2,Nrxn1,Anks1b
Monarch MPO	MP:0002089	Abnormal postnatal growth/weight/body size	19	2493	0.39	0.0318	10090.ENSMUSP00000033321,10090.ENSMUSP00000034611,10090.ENSMUSP00000036181,10090.ENSMUSP00000043765,10090.ENSMUSP00000049625,10090.ENSMUSP00000055000,10090.ENSMUSP00000068974,10090.ENSMUSP00000070572,10090.ENSMUSP00000078336,10090.ENSMUSP00000083073,10090.ENSMUSP00000088456,10090.ENSMUSP00000095392,10090.ENSMUSP00000099894,10090.ENSMUSP00000102374,10090.ENSMUSP00000102783,10090.ENSMUSP00000105438…	Cask,Phldb1,Myo6,Ank2,Gtf2i,Adam22,Ncor1,Ctage5,Ablim1,Cadm1,Dap3,Dst,Mpdz,Bptf,Tenm4,Camk2b,C2cd5,Kif1a,Nrxn1
Monarch MPO	MP:0005378	Growth/size/body region phenotype	28	4670	0.29	0.034	10090.ENSMUSP00000033321,10090.ENSMUSP00000034611,10090.ENSMUSP00000036181,10090.ENSMUSP00000043765,10090.ENSMUSP00000049625,10090.ENSMUSP00000055000,10090.ENSMUSP00000059000,10090.ENSMUSP00000063001,10090.ENSMUSP00000068974,10090.ENSMUSP00000070572,10090.ENSMUSP00000078336,10090.ENSMUSP00000083073,10090.ENSMUSP00000085985,10090.ENSMUSP00000088456,10090.ENSMUSP00000095392,10090.ENSMUSP00000099894…	Cask,Phldb1,Myo6,Ank2,Gtf2i,Adam22,Synrg,Wnk1,Ncor1,Ctage5,Ablim1,Cadm1,Kif21a,Dap3,Dst,Mpdz,Bptf,Tenm4,Camk2b,C2cd5,Cacna1c,Kif1a,Slmap,Abi1,Sorbs2,Mef2c,Nrxn1,Clasp1
Monarch MPO	MP:0010735	Abnormal paranodal axoglial junction morphology	2	5	2.11	0.0399	10090.ENSMUSP00000090089,10090.ENSMUSP00000108300	Ank3,Epb4.1l3
Monarch MPO	MP:0002882	Abnormal neuron morphology	14	1522	0.47	0.0407	10090.ENSMUSP00000036181,10090.ENSMUSP00000039368,10090.ENSMUSP00000043765,10090.ENSMUSP00000058754,10090.ENSMUSP00000064706,10090.ENSMUSP00000085985,10090.ENSMUSP00000090089,10090.ENSMUSP00000095392,10090.ENSMUSP00000097908,10090.ENSMUSP00000097919,10090.ENSMUSP00000108300,10090.ENSMUSP00000108582,10090.ENSMUSP00000119600,10090.ENSMUSP00000121619	Myo6,Ptprf,Ank2,Abi2,Cadps,Kif21a,Ank3,Dst,Nsmf,Mapt,Epb4.1l3,Kif1a,Macf1,Sorbs2
Monarch MPO	MP:0001363	Increased anxiety-related response	7	389	0.77	0.0414	10090.ENSMUSP00000049625,10090.ENSMUSP00000058754,10090.ENSMUSP00000079553,10090.ENSMUSP00000097919,10090.ENSMUSP00000108413,10090.ENSMUSP00000109089,10090.ENSMUSP00000121233	Gtf2i,Abi2,Sgip1,Mapt,Cacna1c,Nrxn2,Crem
Monarch MPO	MP:0014134	Abnormal embryo morphology	15	1724	0.45	0.0414	10090.ENSMUSP00000049625,10090.ENSMUSP00000059000,10090.ENSMUSP00000063001,10090.ENSMUSP00000068974,10090.ENSMUSP00000085985,10090.ENSMUSP00000088456,10090.ENSMUSP00000095392,10090.ENSMUSP00000102374,10090.ENSMUSP00000102783,10090.ENSMUSP00000107727,10090.ENSMUSP00000108413,10090.ENSMUSP00000117816,10090.ENSMUSP00000118491,10090.ENSMUSP00000119600,10090.ENSMUSP00000132547	Gtf2i,Synrg,Wnk1,Ncor1,Kif21a,Dap3,Dst,Bptf,Tenm4,Pbrm1,Cacna1c,Slmap,Abi1,Macf1,Mef2c
Monarch MPO	MP:0013277	Abnormal fasting circulating glucose level	7	395	0.76	0.0437	10090.ENSMUSP00000085985,10090.ENSMUSP00000092157,10090.ENSMUSP00000099894,10090.ENSMUSP00000102783,10090.ENSMUSP00000107388,10090.ENSMUSP00000109089,10090.ENSMUSP00000134402	Kif21a,Sec31a,Mpdz,Tenm4,C2cd5,Nrxn2,Nrxn1
TISSUES	BTO:0000142	Brain	49	2671	0.77	1.44e-26	10090.ENSMUSP00000025862,10090.ENSMUSP00000033321,10090.ENSMUSP00000034611,10090.ENSMUSP00000035085,10090.ENSMUSP00000036181,10090.ENSMUSP00000039368,10090.ENSMUSP00000043765,10090.ENSMUSP00000045693,10090.ENSMUSP00000049625,10090.ENSMUSP00000055000,10090.ENSMUSP00000058754,10090.ENSMUSP00000063784,10090.ENSMUSP00000064706,10090.ENSMUSP00000066181,10090.ENSMUSP00000068974,10090.ENSMUSP00000071720…	Smarca2,Cask,Phldb1,Arpp21,Myo6,Ptprf,Ank2,Cobl,Gtf2i,Adam22,Abi2,Adcyap1r1,Cadps,Immt,Ncor1,Camk2g,Ntng1,Ablim1,Sgip1,Cadm1,Kif21a,Dap3,Ank3,Sec31a,Dst,Sorbs1,Nsmf,Mapt,Mpdz,Epb4.1,Bai2,Lphn2,Tenm4,Camk2b,Ppip5k1,Mcf2l,Epb4.1l3,Cacna1c,Kif1a,Nrxn2,Fnbp1,Abi1,Macf1,Sorbs2,Ablim2,Mef2c,Nrxn1,Anks1b,Clasp1
TISSUES	BTO:0000000	Tissues, cell types and enzyme sources	60	9281	0.32	1.76e-12	10090.ENSMUSP00000025862,10090.ENSMUSP00000032088,10090.ENSMUSP00000033321,10090.ENSMUSP00000034611,10090.ENSMUSP00000035085,10090.ENSMUSP00000036181,10090.ENSMUSP00000038216,10090.ENSMUSP00000039368,10090.ENSMUSP00000043765,10090.ENSMUSP00000045693,10090.ENSMUSP00000045913,10090.ENSMUSP00000049625,10090.ENSMUSP00000055000,10090.ENSMUSP00000058754,10090.ENSMUSP00000063001,10090.ENSMUSP00000063784…	Smarca2,Zfml,Cask,Phldb1,Arpp21,Myo6,Emsy,Ptprf,Ank2,Cobl,Iqce,Gtf2i,Adam22,Abi2,Wnk1,Adcyap1r1,Cadps,Immt,Ncor1,Ctage5,Camk2g,Ntng1,Mff,Ablim1,Sgip1,Cadm1,Plekha5,Kif21a,Dap3,Ank3,Sec31a,Dst,Sorbs1,Nsmf,Mapt,Mpdz,Epb4.1,Bai2,Lphn2,Tenm4,Camk2b,Ppip5k1,Mcf2l,Ppfibp1,C2cd5,Pbrm1,Epb4.1l3,Cacna1c,Kif1a,Nrxn2,Fnbp1,Abi1,Macf1,Crem,Sorbs2,Ablim2,Mef2c,Nrxn1,Anks1b,Clasp1
TISSUES	BTO:0001489	Whole body	59	9158	0.32	6.75e-12	10090.ENSMUSP00000025862,10090.ENSMUSP00000032088,10090.ENSMUSP00000033321,10090.ENSMUSP00000034611,10090.ENSMUSP00000035085,10090.ENSMUSP00000036181,10090.ENSMUSP00000038216,10090.ENSMUSP00000039368,10090.ENSMUSP00000043765,10090.ENSMUSP00000045693,10090.ENSMUSP00000049625,10090.ENSMUSP00000055000,10090.ENSMUSP00000058754,10090.ENSMUSP00000063001,10090.ENSMUSP00000063784,10090.ENSMUSP00000064706…	Smarca2,Zfml,Cask,Phldb1,Arpp21,Myo6,Emsy,Ptprf,Ank2,Cobl,Gtf2i,Adam22,Abi2,Wnk1,Adcyap1r1,Cadps,Immt,Ncor1,Ctage5,Camk2g,Ntng1,Mff,Ablim1,Sgip1,Cadm1,Plekha5,Kif21a,Dap3,Ank3,Sec31a,Dst,Sorbs1,Nsmf,Mapt,Mpdz,Epb4.1,Bai2,Lphn2,Tenm4,Camk2b,Ppip5k1,Mcf2l,Ppfibp1,C2cd5,Pbrm1,Epb4.1l3,Cacna1c,Kif1a,Nrxn2,Fnbp1,Abi1,Macf1,Crem,Sorbs2,Ablim2,Mef2c,Nrxn1,Anks1b,Clasp1
TISSUES	BTO:0000233	Cerebral cortex	11	483	0.87	0.0001	10090.ENSMUSP00000035085,10090.ENSMUSP00000071720,10090.ENSMUSP00000079553,10090.ENSMUSP00000088456,10090.ENSMUSP00000097066,10090.ENSMUSP00000097919,10090.ENSMUSP00000105438,10090.ENSMUSP00000108300,10090.ENSMUSP00000119600,10090.ENSMUSP00000121619,10090.ENSMUSP00000138539	Arpp21,Camk2g,Sgip1,Dap3,Sorbs1,Mapt,Camk2b,Epb4.1l3,Macf1,Sorbs2,Anks1b
TISSUES	BTO:0000284	Organism form	20	1948	0.52	0.00028	10090.ENSMUSP00000025862,10090.ENSMUSP00000045913,10090.ENSMUSP00000049625,10090.ENSMUSP00000068974,10090.ENSMUSP00000070572,10090.ENSMUSP00000078336,10090.ENSMUSP00000083073,10090.ENSMUSP00000084904,10090.ENSMUSP00000088456,10090.ENSMUSP00000092157,10090.ENSMUSP00000097919,10090.ENSMUSP00000099894,10090.ENSMUSP00000101734,10090.ENSMUSP00000107250,10090.ENSMUSP00000107727,10090.ENSMUSP00000108300…	Smarca2,Iqce,Gtf2i,Ncor1,Ctage5,Ablim1,Cadm1,Plekha5,Dap3,Sec31a,Mapt,Mpdz,Lphn2,Ppfibp1,Pbrm1,Epb4.1l3,Fnbp1,Abi1,Macf1,Clasp1
TISSUES	BTO:0000379	Embryo	17	1528	0.56	0.00064	10090.ENSMUSP00000025862,10090.ENSMUSP00000049625,10090.ENSMUSP00000068974,10090.ENSMUSP00000070572,10090.ENSMUSP00000083073,10090.ENSMUSP00000088456,10090.ENSMUSP00000092157,10090.ENSMUSP00000097919,10090.ENSMUSP00000099894,10090.ENSMUSP00000101734,10090.ENSMUSP00000107250,10090.ENSMUSP00000107727,10090.ENSMUSP00000108300,10090.ENSMUSP00000109190,10090.ENSMUSP00000118491,10090.ENSMUSP00000119600…	Smarca2,Gtf2i,Ncor1,Ctage5,Cadm1,Dap3,Sec31a,Mapt,Mpdz,Lphn2,Ppfibp1,Pbrm1,Epb4.1l3,Fnbp1,Abi1,Macf1,Clasp1
TISSUES	BTO:0000174	Embryonic structure	18	1823	0.51	0.0015	10090.ENSMUSP00000025862,10090.ENSMUSP00000049625,10090.ENSMUSP00000068974,10090.ENSMUSP00000070572,10090.ENSMUSP00000078336,10090.ENSMUSP00000083073,10090.ENSMUSP00000088456,10090.ENSMUSP00000092157,10090.ENSMUSP00000097919,10090.ENSMUSP00000099894,10090.ENSMUSP00000101734,10090.ENSMUSP00000107250,10090.ENSMUSP00000107727,10090.ENSMUSP00000108300,10090.ENSMUSP00000109190,10090.ENSMUSP00000118491…	Smarca2,Gtf2i,Ncor1,Ctage5,Ablim1,Cadm1,Dap3,Sec31a,Mapt,Mpdz,Lphn2,Ppfibp1,Pbrm1,Epb4.1l3,Fnbp1,Abi1,Macf1,Clasp1
TISSUES	BTO:0000421	Connective tissue	18	1868	0.49	0.0019	10090.ENSMUSP00000025862,10090.ENSMUSP00000033321,10090.ENSMUSP00000049625,10090.ENSMUSP00000063784,10090.ENSMUSP00000068974,10090.ENSMUSP00000092157,10090.ENSMUSP00000101595,10090.ENSMUSP00000101734,10090.ENSMUSP00000102783,10090.ENSMUSP00000106256,10090.ENSMUSP00000106500,10090.ENSMUSP00000107250,10090.ENSMUSP00000107727,10090.ENSMUSP00000108300,10090.ENSMUSP00000109190,10090.ENSMUSP00000118491…	Smarca2,Cask,Gtf2i,Adcyap1r1,Ncor1,Sec31a,Epb4.1,Lphn2,Tenm4,Ppip5k1,Mcf2l,Ppfibp1,Pbrm1,Epb4.1l3,Fnbp1,Abi1,Crem,Mef2c
TISSUES	BTO:0000484	Frontal lobe	5	104	1.19	0.0037	10090.ENSMUSP00000035085,10090.ENSMUSP00000079553,10090.ENSMUSP00000088456,10090.ENSMUSP00000097919,10090.ENSMUSP00000138539	Arpp21,Sgip1,Dap3,Mapt,Anks1b
TISSUES	BTO:0000522	Gland	31	5187	0.29	0.009	10090.ENSMUSP00000025862,10090.ENSMUSP00000033321,10090.ENSMUSP00000035085,10090.ENSMUSP00000038216,10090.ENSMUSP00000039368,10090.ENSMUSP00000049625,10090.ENSMUSP00000058754,10090.ENSMUSP00000063001,10090.ENSMUSP00000068974,10090.ENSMUSP00000070572,10090.ENSMUSP00000071720,10090.ENSMUSP00000077446,10090.ENSMUSP00000078336,10090.ENSMUSP00000083073,10090.ENSMUSP00000084904,10090.ENSMUSP00000088456…	Smarca2,Cask,Arpp21,Emsy,Ptprf,Gtf2i,Abi2,Wnk1,Ncor1,Ctage5,Camk2g,Mff,Ablim1,Cadm1,Plekha5,Dap3,Ank3,Sec31a,Dst,Sorbs1,Mapt,Mpdz,Epb4.1,Lphn2,Pbrm1,Epb4.1l3,Fnbp1,Macf1,Crem,Sorbs2,Mef2c
TISSUES	BTO:0000961	Olfactory bulb	4	75	1.24	0.0157	10090.ENSMUSP00000035085,10090.ENSMUSP00000079553,10090.ENSMUSP00000088456,10090.ENSMUSP00000138539	Arpp21,Sgip1,Dap3,Anks1b
COMPARTMENTS	GOCC:0045202	Synapse	29	1032	0.96	1.91e-17	10090.ENSMUSP00000033321,10090.ENSMUSP00000036181,10090.ENSMUSP00000039368,10090.ENSMUSP00000043765,10090.ENSMUSP00000055000,10090.ENSMUSP00000058754,10090.ENSMUSP00000064706,10090.ENSMUSP00000071720,10090.ENSMUSP00000072397,10090.ENSMUSP00000077446,10090.ENSMUSP00000078336,10090.ENSMUSP00000083073,10090.ENSMUSP00000090089,10090.ENSMUSP00000095392,10090.ENSMUSP00000097066,10090.ENSMUSP00000097908…	Cask,Myo6,Ptprf,Ank2,Adam22,Abi2,Cadps,Camk2g,Ntng1,Mff,Ablim1,Cadm1,Ank3,Dst,Sorbs1,Nsmf,Mapt,Epb4.1,Lphn2,Camk2b,Epb4.1l3,Cacna1c,Kif1a,Nrxn2,Abi1,Macf1,Sorbs2,Nrxn1,Anks1b
COMPARTMENTS	GOCC:0030054	Cell junction	32	1453	0.85	5.45e-17	10090.ENSMUSP00000033321,10090.ENSMUSP00000036181,10090.ENSMUSP00000039368,10090.ENSMUSP00000043765,10090.ENSMUSP00000055000,10090.ENSMUSP00000058754,10090.ENSMUSP00000063784,10090.ENSMUSP00000064706,10090.ENSMUSP00000071720,10090.ENSMUSP00000072397,10090.ENSMUSP00000077446,10090.ENSMUSP00000078336,10090.ENSMUSP00000083073,10090.ENSMUSP00000086730,10090.ENSMUSP00000090089,10090.ENSMUSP00000095392…	Cask,Myo6,Ptprf,Ank2,Adam22,Abi2,Adcyap1r1,Cadps,Camk2g,Ntng1,Mff,Ablim1,Cadm1,Magi1,Ank3,Dst,Sorbs1,Nsmf,Mapt,Mpdz,Epb4.1,Lphn2,Camk2b,Epb4.1l3,Cacna1c,Kif1a,Nrxn2,Abi1,Macf1,Sorbs2,Nrxn1,Anks1b
COMPARTMENTS	GOCC:0032279	Asymmetric synapse	18	297	1.29	1.73e-15	10090.ENSMUSP00000033321,10090.ENSMUSP00000036181,10090.ENSMUSP00000039368,10090.ENSMUSP00000043765,10090.ENSMUSP00000055000,10090.ENSMUSP00000071720,10090.ENSMUSP00000078336,10090.ENSMUSP00000083073,10090.ENSMUSP00000095392,10090.ENSMUSP00000097919,10090.ENSMUSP00000101595,10090.ENSMUSP00000105438,10090.ENSMUSP00000108300,10090.ENSMUSP00000108413,10090.ENSMUSP00000118491,10090.ENSMUSP00000119600…	Cask,Myo6,Ptprf,Ank2,Adam22,Camk2g,Ablim1,Cadm1,Dst,Mapt,Epb4.1,Camk2b,Epb4.1l3,Cacna1c,Abi1,Macf1,Sorbs2,Anks1b
COMPARTMENTS	GOCC:0098794	Postsynapse	21	563	1.08	1.29e-14	10090.ENSMUSP00000033321,10090.ENSMUSP00000036181,10090.ENSMUSP00000039368,10090.ENSMUSP00000043765,10090.ENSMUSP00000055000,10090.ENSMUSP00000058754,10090.ENSMUSP00000071720,10090.ENSMUSP00000078336,10090.ENSMUSP00000083073,10090.ENSMUSP00000095392,10090.ENSMUSP00000097908,10090.ENSMUSP00000097919,10090.ENSMUSP00000101595,10090.ENSMUSP00000101734,10090.ENSMUSP00000105438,10090.ENSMUSP00000108300…	Cask,Myo6,Ptprf,Ank2,Adam22,Abi2,Camk2g,Ablim1,Cadm1,Dst,Nsmf,Mapt,Epb4.1,Lphn2,Camk2b,Epb4.1l3,Cacna1c,Kif1a,Abi1,Macf1,Anks1b
COMPARTMENTS	GOCC:0014069	Postsynaptic density	17	288	1.28	1.3e-14	10090.ENSMUSP00000033321,10090.ENSMUSP00000036181,10090.ENSMUSP00000039368,10090.ENSMUSP00000043765,10090.ENSMUSP00000055000,10090.ENSMUSP00000071720,10090.ENSMUSP00000078336,10090.ENSMUSP00000083073,10090.ENSMUSP00000095392,10090.ENSMUSP00000097919,10090.ENSMUSP00000101595,10090.ENSMUSP00000105438,10090.ENSMUSP00000108300,10090.ENSMUSP00000108413,10090.ENSMUSP00000118491,10090.ENSMUSP00000119600…	Cask,Myo6,Ptprf,Ank2,Adam22,Camk2g,Ablim1,Cadm1,Dst,Mapt,Epb4.1,Camk2b,Epb4.1l3,Cacna1c,Abi1,Macf1,Anks1b
COMPARTMENTS	GOCC:0120025	Plasma membrane bounded cell projection	26	1774	0.68	1.62e-09	10090.ENSMUSP00000033321,10090.ENSMUSP00000036181,10090.ENSMUSP00000039368,10090.ENSMUSP00000045693,10090.ENSMUSP00000045913,10090.ENSMUSP00000049625,10090.ENSMUSP00000055000,10090.ENSMUSP00000058754,10090.ENSMUSP00000078336,10090.ENSMUSP00000083073,10090.ENSMUSP00000090089,10090.ENSMUSP00000095392,10090.ENSMUSP00000097908,10090.ENSMUSP00000097919,10090.ENSMUSP00000102783,10090.ENSMUSP00000105438…	Cask,Myo6,Ptprf,Cobl,Iqce,Gtf2i,Adam22,Abi2,Ablim1,Cadm1,Ank3,Dst,Nsmf,Mapt,Tenm4,Camk2b,Mcf2l,Cdc42bpa,C2cd5,Epb4.1l3,Cacna1c,Kif1a,Abi1,Macf1,Nrxn1,Anks1b
COMPARTMENTS	GOCC:0043226	Organelle	53	8565	0.3	1.34e-08	10090.ENSMUSP00000025862,10090.ENSMUSP00000032088,10090.ENSMUSP00000033321,10090.ENSMUSP00000036181,10090.ENSMUSP00000038216,10090.ENSMUSP00000039368,10090.ENSMUSP00000043765,10090.ENSMUSP00000045693,10090.ENSMUSP00000045913,10090.ENSMUSP00000049625,10090.ENSMUSP00000055000,10090.ENSMUSP00000058754,10090.ENSMUSP00000059000,10090.ENSMUSP00000063784,10090.ENSMUSP00000064706,10090.ENSMUSP00000066181…	Smarca2,Zfml,Cask,Myo6,Emsy,Ptprf,Ank2,Cobl,Iqce,Gtf2i,Adam22,Abi2,Synrg,Adcyap1r1,Cadps,Immt,Ncor1,Ctage5,Camk2g,Mff,Ablim1,Sgip1,Cadm1,Kif21a,Magi1,Dap3,Ank3,Sec31a,Dst,Sorbs1,Nsmf,Mapt,Mpdz,Epb4.1,Bptf,Tenm4,Camk2b,Cdc42bpa,C2cd5,Pbrm1,Epb4.1l3,Cacna1c,Kif1a,Slmap,Abi1,Macf1,Crem,Sorbs2,Ablim2,Mef2c,Anks1b,Clasp1,Ktn1
COMPARTMENTS	GOCC:0110165	Cellular anatomical entity	62	12108	0.22	1.57e-08	10090.ENSMUSP00000025862,10090.ENSMUSP00000032088,10090.ENSMUSP00000033321,10090.ENSMUSP00000034611,10090.ENSMUSP00000036181,10090.ENSMUSP00000038216,10090.ENSMUSP00000039368,10090.ENSMUSP00000043765,10090.ENSMUSP00000045693,10090.ENSMUSP00000045913,10090.ENSMUSP00000049625,10090.ENSMUSP00000055000,10090.ENSMUSP00000058754,10090.ENSMUSP00000059000,10090.ENSMUSP00000063001,10090.ENSMUSP00000063784…	Smarca2,Zfml,Cask,Phldb1,Myo6,Emsy,Ptprf,Ank2,Cobl,Iqce,Gtf2i,Adam22,Abi2,Synrg,Wnk1,Adcyap1r1,Cadps,Immt,Ncor1,Ctage5,Camk2g,Ntng1,Mff,Ablim1,Sgip1,Cadm1,Kif21a,Magi1,Dap3,Ank3,Sec31a,Dst,Sorbs1,Nsmf,Mapt,Mpdz,Epb4.1,Bai2,Lphn2,Bptf,Tenm4,Camk2b,Mcf2l,Cdc42bpa,C2cd5,Pbrm1,Epb4.1l3,Cacna1c,Kif1a,Nrxn2,Mtmr1,Slmap,Abi1,Macf1,Crem,Sorbs2,Ablim2,Mef2c,Nrxn1,Anks1b,Clasp1,Ktn1
COMPARTMENTS	GOCC:0098590	Plasma membrane region	19	1006	0.79	2.67e-08	10090.ENSMUSP00000033321,10090.ENSMUSP00000036181,10090.ENSMUSP00000039368,10090.ENSMUSP00000045913,10090.ENSMUSP00000055000,10090.ENSMUSP00000063784,10090.ENSMUSP00000072397,10090.ENSMUSP00000079553,10090.ENSMUSP00000083073,10090.ENSMUSP00000090089,10090.ENSMUSP00000097919,10090.ENSMUSP00000099894,10090.ENSMUSP00000101595,10090.ENSMUSP00000101734,10090.ENSMUSP00000107388,10090.ENSMUSP00000108413…	Cask,Myo6,Ptprf,Iqce,Adam22,Adcyap1r1,Ntng1,Sgip1,Cadm1,Ank3,Mapt,Mpdz,Epb4.1,Lphn2,C2cd5,Cacna1c,Nrxn2,Macf1,Nrxn1
COMPARTMENTS	GOCC:0005622	Intracellular	56	9943	0.26	4.99e-08	10090.ENSMUSP00000025862,10090.ENSMUSP00000032088,10090.ENSMUSP00000033321,10090.ENSMUSP00000034611,10090.ENSMUSP00000035085,10090.ENSMUSP00000036181,10090.ENSMUSP00000038216,10090.ENSMUSP00000043765,10090.ENSMUSP00000045693,10090.ENSMUSP00000045913,10090.ENSMUSP00000049625,10090.ENSMUSP00000058754,10090.ENSMUSP00000059000,10090.ENSMUSP00000063001,10090.ENSMUSP00000063784,10090.ENSMUSP00000064706…	Smarca2,Zfml,Cask,Phldb1,Arpp21,Myo6,Emsy,Ank2,Cobl,Iqce,Gtf2i,Abi2,Synrg,Wnk1,Adcyap1r1,Cadps,Immt,Ncor1,Ctage5,Camk2g,Mff,Ablim1,Sgip1,Cadm1,Kif21a,Magi1,Dap3,Ank3,Sec31a,Dst,Sorbs1,Nsmf,Mapt,Mpdz,Epb4.1,Bptf,Tenm4,Camk2b,Ppip5k1,Mcf2l,Cdc42bpa,C2cd5,Pbrm1,Cacna1c,Kif1a,Fnbp1,Mtmr1,Slmap,Abi1,Macf1,Crem,Ablim2,Mef2c,Anks1b,Clasp1,Ktn1
COMPARTMENTS	GOCC:0043005	Neuron projection	19	1054	0.77	4.99e-08	10090.ENSMUSP00000033321,10090.ENSMUSP00000036181,10090.ENSMUSP00000039368,10090.ENSMUSP00000045693,10090.ENSMUSP00000049625,10090.ENSMUSP00000055000,10090.ENSMUSP00000058754,10090.ENSMUSP00000083073,10090.ENSMUSP00000090089,10090.ENSMUSP00000095392,10090.ENSMUSP00000097908,10090.ENSMUSP00000097919,10090.ENSMUSP00000102783,10090.ENSMUSP00000105438,10090.ENSMUSP00000108300,10090.ENSMUSP00000108413…	Cask,Myo6,Ptprf,Cobl,Gtf2i,Adam22,Abi2,Cadm1,Ank3,Dst,Nsmf,Mapt,Tenm4,Camk2b,Epb4.1l3,Cacna1c,Kif1a,Nrxn1,Anks1b
COMPARTMENTS	GOCC:0071944	Cell periphery	31	3158	0.5	9.62e-08	10090.ENSMUSP00000033321,10090.ENSMUSP00000034611,10090.ENSMUSP00000036181,10090.ENSMUSP00000039368,10090.ENSMUSP00000043765,10090.ENSMUSP00000045693,10090.ENSMUSP00000045913,10090.ENSMUSP00000055000,10090.ENSMUSP00000063784,10090.ENSMUSP00000072397,10090.ENSMUSP00000079553,10090.ENSMUSP00000083073,10090.ENSMUSP00000090089,10090.ENSMUSP00000095392,10090.ENSMUSP00000097066,10090.ENSMUSP00000097908…	Cask,Phldb1,Myo6,Ptprf,Ank2,Cobl,Iqce,Adam22,Adcyap1r1,Ntng1,Sgip1,Cadm1,Ank3,Dst,Sorbs1,Nsmf,Mapt,Mpdz,Epb4.1,Bai2,Lphn2,Tenm4,Mcf2l,C2cd5,Cacna1c,Nrxn2,Mtmr1,Macf1,Sorbs2,Nrxn1,Clasp1
COMPARTMENTS	GOCC:0005856	Cytoskeleton	21	1397	0.69	1.05e-07	10090.ENSMUSP00000025862,10090.ENSMUSP00000036181,10090.ENSMUSP00000045693,10090.ENSMUSP00000058754,10090.ENSMUSP00000068974,10090.ENSMUSP00000078336,10090.ENSMUSP00000085985,10090.ENSMUSP00000090089,10090.ENSMUSP00000095392,10090.ENSMUSP00000097066,10090.ENSMUSP00000097908,10090.ENSMUSP00000097919,10090.ENSMUSP00000101595,10090.ENSMUSP00000105438,10090.ENSMUSP00000106746,10090.ENSMUSP00000107388…	Smarca2,Myo6,Cobl,Abi2,Ncor1,Ablim1,Kif21a,Ank3,Dst,Sorbs1,Nsmf,Mapt,Epb4.1,Camk2b,Cdc42bpa,C2cd5,Kif1a,Slmap,Macf1,Ablim2,Clasp1
COMPARTMENTS	GOCC:0005737	Cytoplasm	43	6579	0.33	1.73e-06	10090.ENSMUSP00000033321,10090.ENSMUSP00000034611,10090.ENSMUSP00000036181,10090.ENSMUSP00000043765,10090.ENSMUSP00000045693,10090.ENSMUSP00000049625,10090.ENSMUSP00000058754,10090.ENSMUSP00000059000,10090.ENSMUSP00000063001,10090.ENSMUSP00000063784,10090.ENSMUSP00000064706,10090.ENSMUSP00000066181,10090.ENSMUSP00000068974,10090.ENSMUSP00000070572,10090.ENSMUSP00000071720,10090.ENSMUSP00000077446…	Cask,Phldb1,Myo6,Ank2,Cobl,Gtf2i,Abi2,Synrg,Wnk1,Adcyap1r1,Cadps,Immt,Ncor1,Ctage5,Camk2g,Mff,Sgip1,Cadm1,Kif21a,Magi1,Dap3,Sec31a,Dst,Sorbs1,Nsmf,Mapt,Mpdz,Epb4.1,Tenm4,Camk2b,C2cd5,Cacna1c,Kif1a,Mtmr1,Slmap,Abi1,Macf1,Crem,Ablim2,Mef2c,Anks1b,Clasp1,Ktn1
COMPARTMENTS	GOCC:0016020	Membrane	36	4741	0.39	1.73e-06	10090.ENSMUSP00000033321,10090.ENSMUSP00000036181,10090.ENSMUSP00000039368,10090.ENSMUSP00000043765,10090.ENSMUSP00000045913,10090.ENSMUSP00000055000,10090.ENSMUSP00000059000,10090.ENSMUSP00000063784,10090.ENSMUSP00000064706,10090.ENSMUSP00000066181,10090.ENSMUSP00000071720,10090.ENSMUSP00000072397,10090.ENSMUSP00000077446,10090.ENSMUSP00000079553,10090.ENSMUSP00000083073,10090.ENSMUSP00000086730…	Cask,Myo6,Ptprf,Ank2,Iqce,Adam22,Synrg,Adcyap1r1,Cadps,Immt,Camk2g,Ntng1,Mff,Sgip1,Cadm1,Magi1,Ank3,Sec31a,Dst,Sorbs1,Mapt,Mpdz,Epb4.1,Bai2,Lphn2,Tenm4,Mcf2l,C2cd5,Cacna1c,Kif1a,Nrxn2,Mtmr1,Slmap,Macf1,Sorbs2,Nrxn1
COMPARTMENTS	GOCC:0043228	Non-membrane-bounded organelle	28	2982	0.48	2.18e-06	10090.ENSMUSP00000025862,10090.ENSMUSP00000036181,10090.ENSMUSP00000043765,10090.ENSMUSP00000045693,10090.ENSMUSP00000058754,10090.ENSMUSP00000068974,10090.ENSMUSP00000078336,10090.ENSMUSP00000085985,10090.ENSMUSP00000088456,10090.ENSMUSP00000090089,10090.ENSMUSP00000095392,10090.ENSMUSP00000097066,10090.ENSMUSP00000097908,10090.ENSMUSP00000097919,10090.ENSMUSP00000101595,10090.ENSMUSP00000102374…	Smarca2,Myo6,Ank2,Cobl,Abi2,Ncor1,Ablim1,Kif21a,Dap3,Ank3,Dst,Sorbs1,Nsmf,Mapt,Epb4.1,Bptf,Camk2b,Cdc42bpa,C2cd5,Pbrm1,Cacna1c,Kif1a,Slmap,Macf1,Ablim2,Mef2c,Anks1b,Clasp1
COMPARTMENTS	GOCC:0036477	Somatodendritic compartment	14	711	0.81	3.78e-06	10090.ENSMUSP00000033321,10090.ENSMUSP00000036181,10090.ENSMUSP00000039368,10090.ENSMUSP00000045693,10090.ENSMUSP00000049625,10090.ENSMUSP00000058754,10090.ENSMUSP00000083073,10090.ENSMUSP00000097908,10090.ENSMUSP00000097919,10090.ENSMUSP00000105438,10090.ENSMUSP00000108413,10090.ENSMUSP00000108582,10090.ENSMUSP00000134402,10090.ENSMUSP00000138539	Cask,Myo6,Ptprf,Cobl,Gtf2i,Abi2,Cadm1,Nsmf,Mapt,Camk2b,Cacna1c,Kif1a,Nrxn1,Anks1b
COMPARTMENTS	GOCC:0043229	Intracellular organelle	47	8073	0.28	5.83e-06	10090.ENSMUSP00000025862,10090.ENSMUSP00000032088,10090.ENSMUSP00000033321,10090.ENSMUSP00000036181,10090.ENSMUSP00000038216,10090.ENSMUSP00000043765,10090.ENSMUSP00000045693,10090.ENSMUSP00000049625,10090.ENSMUSP00000058754,10090.ENSMUSP00000059000,10090.ENSMUSP00000063784,10090.ENSMUSP00000064706,10090.ENSMUSP00000066181,10090.ENSMUSP00000068974,10090.ENSMUSP00000070572,10090.ENSMUSP00000071720…	Smarca2,Zfml,Cask,Myo6,Emsy,Ank2,Cobl,Gtf2i,Abi2,Synrg,Adcyap1r1,Cadps,Immt,Ncor1,Ctage5,Camk2g,Mff,Ablim1,Sgip1,Cadm1,Kif21a,Magi1,Dap3,Ank3,Sec31a,Dst,Sorbs1,Nsmf,Mapt,Mpdz,Epb4.1,Bptf,Tenm4,Camk2b,Cdc42bpa,C2cd5,Pbrm1,Cacna1c,Kif1a,Slmap,Macf1,Crem,Ablim2,Mef2c,Anks1b,Clasp1,Ktn1
COMPARTMENTS	GOCC:0043232	Intracellular non-membrane-bounded organelle	27	2950	0.47	6.62e-06	10090.ENSMUSP00000025862,10090.ENSMUSP00000036181,10090.ENSMUSP00000043765,10090.ENSMUSP00000045693,10090.ENSMUSP00000058754,10090.ENSMUSP00000068974,10090.ENSMUSP00000078336,10090.ENSMUSP00000085985,10090.ENSMUSP00000088456,10090.ENSMUSP00000090089,10090.ENSMUSP00000095392,10090.ENSMUSP00000097066,10090.ENSMUSP00000097908,10090.ENSMUSP00000097919,10090.ENSMUSP00000101595,10090.ENSMUSP00000102374…	Smarca2,Myo6,Ank2,Cobl,Abi2,Ncor1,Ablim1,Kif21a,Dap3,Ank3,Dst,Sorbs1,Nsmf,Mapt,Epb4.1,Bptf,Camk2b,Cdc42bpa,C2cd5,Pbrm1,Cacna1c,Kif1a,Slmap,Macf1,Ablim2,Mef2c,Clasp1
COMPARTMENTS	GOCC:0005886	Plasma membrane	27	2965	0.47	7.04e-06	10090.ENSMUSP00000033321,10090.ENSMUSP00000036181,10090.ENSMUSP00000039368,10090.ENSMUSP00000043765,10090.ENSMUSP00000045913,10090.ENSMUSP00000055000,10090.ENSMUSP00000063784,10090.ENSMUSP00000072397,10090.ENSMUSP00000079553,10090.ENSMUSP00000083073,10090.ENSMUSP00000090089,10090.ENSMUSP00000095392,10090.ENSMUSP00000097066,10090.ENSMUSP00000097919,10090.ENSMUSP00000099894,10090.ENSMUSP00000101595…	Cask,Myo6,Ptprf,Ank2,Iqce,Adam22,Adcyap1r1,Ntng1,Sgip1,Cadm1,Ank3,Dst,Sorbs1,Mapt,Mpdz,Epb4.1,Bai2,Lphn2,Tenm4,Mcf2l,C2cd5,Cacna1c,Nrxn2,Mtmr1,Macf1,Sorbs2,Nrxn1
COMPARTMENTS	GOCC:0031252	Cell leading edge	10	338	0.98	9.55e-06	10090.ENSMUSP00000036181,10090.ENSMUSP00000045693,10090.ENSMUSP00000058754,10090.ENSMUSP00000078336,10090.ENSMUSP00000097919,10090.ENSMUSP00000106500,10090.ENSMUSP00000106746,10090.ENSMUSP00000107388,10090.ENSMUSP00000118491,10090.ENSMUSP00000119600	Myo6,Cobl,Abi2,Ablim1,Mapt,Mcf2l,Cdc42bpa,C2cd5,Abi1,Macf1
COMPARTMENTS	GOCC:0015629	Actin cytoskeleton	10	351	0.97	1.29e-05	10090.ENSMUSP00000036181,10090.ENSMUSP00000045693,10090.ENSMUSP00000058754,10090.ENSMUSP00000078336,10090.ENSMUSP00000095392,10090.ENSMUSP00000097066,10090.ENSMUSP00000101595,10090.ENSMUSP00000106746,10090.ENSMUSP00000119600,10090.ENSMUSP00000123525	Myo6,Cobl,Abi2,Ablim1,Dst,Sorbs1,Epb4.1,Cdc42bpa,Macf1,Ablim2
COMPARTMENTS	GOCC:0098793	Presynapse	11	487	0.86	2.71e-05	10090.ENSMUSP00000033321,10090.ENSMUSP00000036181,10090.ENSMUSP00000064706,10090.ENSMUSP00000072397,10090.ENSMUSP00000077446,10090.ENSMUSP00000083073,10090.ENSMUSP00000108413,10090.ENSMUSP00000108582,10090.ENSMUSP00000109089,10090.ENSMUSP00000134402,10090.ENSMUSP00000138539	Cask,Myo6,Cadps,Ntng1,Mff,Cadm1,Cacna1c,Kif1a,Nrxn2,Nrxn1,Anks1b
COMPARTMENTS	GOCC:0030425	Dendrite	11	495	0.86	3.06e-05	10090.ENSMUSP00000033321,10090.ENSMUSP00000045693,10090.ENSMUSP00000049625,10090.ENSMUSP00000058754,10090.ENSMUSP00000083073,10090.ENSMUSP00000097908,10090.ENSMUSP00000097919,10090.ENSMUSP00000105438,10090.ENSMUSP00000108413,10090.ENSMUSP00000108582,10090.ENSMUSP00000138539	Cask,Cobl,Gtf2i,Abi2,Cadm1,Nsmf,Mapt,Camk2b,Cacna1c,Kif1a,Anks1b
COMPARTMENTS	GOCC:0005911	Cell-cell junction	10	410	0.9	4.46e-05	10090.ENSMUSP00000033321,10090.ENSMUSP00000043765,10090.ENSMUSP00000058754,10090.ENSMUSP00000063784,10090.ENSMUSP00000083073,10090.ENSMUSP00000086730,10090.ENSMUSP00000090089,10090.ENSMUSP00000095392,10090.ENSMUSP00000097066,10090.ENSMUSP00000099894	Cask,Ank2,Abi2,Adcyap1r1,Cadm1,Magi1,Ank3,Dst,Sorbs1,Mpdz
COMPARTMENTS	GOCC:0030424	Axon	11	554	0.81	8.13e-05	10090.ENSMUSP00000036181,10090.ENSMUSP00000039368,10090.ENSMUSP00000045693,10090.ENSMUSP00000055000,10090.ENSMUSP00000083073,10090.ENSMUSP00000090089,10090.ENSMUSP00000095392,10090.ENSMUSP00000097919,10090.ENSMUSP00000108300,10090.ENSMUSP00000108582,10090.ENSMUSP00000134402	Myo6,Ptprf,Cobl,Adam22,Cadm1,Ank3,Dst,Mapt,Epb4.1l3,Kif1a,Nrxn1
COMPARTMENTS	GOCC:0099512	Supramolecular fiber	11	564	0.8	9.33e-05	10090.ENSMUSP00000036181,10090.ENSMUSP00000043765,10090.ENSMUSP00000095392,10090.ENSMUSP00000097919,10090.ENSMUSP00000108413,10090.ENSMUSP00000108582,10090.ENSMUSP00000117816,10090.ENSMUSP00000119600,10090.ENSMUSP00000123525,10090.ENSMUSP00000132547,10090.ENSMUSP00000140019	Myo6,Ank2,Dst,Mapt,Cacna1c,Kif1a,Slmap,Macf1,Ablim2,Mef2c,Clasp1
COMPARTMENTS	GOCC:0097060	Synaptic membrane	9	372	0.89	0.00016	10090.ENSMUSP00000033321,10090.ENSMUSP00000039368,10090.ENSMUSP00000055000,10090.ENSMUSP00000072397,10090.ENSMUSP00000083073,10090.ENSMUSP00000101734,10090.ENSMUSP00000108413,10090.ENSMUSP00000109089,10090.ENSMUSP00000134402	Cask,Ptprf,Adam22,Ntng1,Cadm1,Lphn2,Cacna1c,Nrxn2,Nrxn1
COMPARTMENTS	GOCC:0043025	Neuronal cell body	9	377	0.89	0.00017	10090.ENSMUSP00000036181,10090.ENSMUSP00000039368,10090.ENSMUSP00000049625,10090.ENSMUSP00000097908,10090.ENSMUSP00000097919,10090.ENSMUSP00000105438,10090.ENSMUSP00000108413,10090.ENSMUSP00000108582,10090.ENSMUSP00000134402	Myo6,Ptprf,Gtf2i,Nsmf,Mapt,Camk2b,Cacna1c,Kif1a,Nrxn1
COMPARTMENTS	GOCC:0098685	Schaffer collateral - CA1 synapse	5	82	1.3	0.00043	10090.ENSMUSP00000033321,10090.ENSMUSP00000072397,10090.ENSMUSP00000083073,10090.ENSMUSP00000134402,10090.ENSMUSP00000138539	Cask,Ntng1,Cadm1,Nrxn1,Anks1b
COMPARTMENTS	GOCC:0099080	Supramolecular complex	12	831	0.67	0.00051	10090.ENSMUSP00000036181,10090.ENSMUSP00000043765,10090.ENSMUSP00000095392,10090.ENSMUSP00000097919,10090.ENSMUSP00000107727,10090.ENSMUSP00000108413,10090.ENSMUSP00000108582,10090.ENSMUSP00000117816,10090.ENSMUSP00000119600,10090.ENSMUSP00000123525,10090.ENSMUSP00000132547,10090.ENSMUSP00000140019	Myo6,Ank2,Dst,Mapt,Pbrm1,Cacna1c,Kif1a,Slmap,Macf1,Ablim2,Mef2c,Clasp1
COMPARTMENTS	GOCC:0099240	Intrinsic component of synaptic membrane	7	232	0.99	0.00051	10090.ENSMUSP00000039368,10090.ENSMUSP00000055000,10090.ENSMUSP00000072397,10090.ENSMUSP00000083073,10090.ENSMUSP00000101734,10090.ENSMUSP00000108413,10090.ENSMUSP00000134402	Ptprf,Adam22,Ntng1,Cadm1,Lphn2,Cacna1c,Nrxn1
COMPARTMENTS	GOCC:0005938	Cell cortex	7	245	0.97	0.00067	10090.ENSMUSP00000034611,10090.ENSMUSP00000045693,10090.ENSMUSP00000095392,10090.ENSMUSP00000097908,10090.ENSMUSP00000101595,10090.ENSMUSP00000119600,10090.ENSMUSP00000140019	Phldb1,Cobl,Dst,Nsmf,Epb4.1,Macf1,Clasp1
COMPARTMENTS	GOCC:0098978	Glutamatergic synapse	7	244	0.97	0.00067	10090.ENSMUSP00000055000,10090.ENSMUSP00000072397,10090.ENSMUSP00000083073,10090.ENSMUSP00000101734,10090.ENSMUSP00000105438,10090.ENSMUSP00000108413,10090.ENSMUSP00000134402	Adam22,Ntng1,Cadm1,Lphn2,Camk2b,Cacna1c,Nrxn1
COMPARTMENTS	GOCC:0042734	Presynaptic membrane	6	179	1.04	0.0012	10090.ENSMUSP00000033321,10090.ENSMUSP00000072397,10090.ENSMUSP00000083073,10090.ENSMUSP00000108413,10090.ENSMUSP00000109089,10090.ENSMUSP00000134402	Cask,Ntng1,Cadm1,Cacna1c,Nrxn2,Nrxn1
COMPARTMENTS	GOCC:0030016	Myofibril	6	200	0.99	0.0021	10090.ENSMUSP00000043765,10090.ENSMUSP00000095392,10090.ENSMUSP00000108413,10090.ENSMUSP00000117816,10090.ENSMUSP00000123525,10090.ENSMUSP00000132547	Ank2,Dst,Cacna1c,Slmap,Ablim2,Mef2c
COMPARTMENTS	GOCC:0099699	Integral component of synaptic membrane	6	213	0.96	0.0028	10090.ENSMUSP00000039368,10090.ENSMUSP00000055000,10090.ENSMUSP00000083073,10090.ENSMUSP00000101734,10090.ENSMUSP00000108413,10090.ENSMUSP00000134402	Ptprf,Adam22,Cadm1,Lphn2,Cacna1c,Nrxn1
COMPARTMENTS	GOCC:0015630	Microtubule cytoskeleton	11	855	0.62	0.0029	10090.ENSMUSP00000068974,10090.ENSMUSP00000085985,10090.ENSMUSP00000095392,10090.ENSMUSP00000097919,10090.ENSMUSP00000101595,10090.ENSMUSP00000105438,10090.ENSMUSP00000107388,10090.ENSMUSP00000108582,10090.ENSMUSP00000117816,10090.ENSMUSP00000119600,10090.ENSMUSP00000140019	Ncor1,Kif21a,Dst,Mapt,Epb4.1,Camk2b,C2cd5,Kif1a,Slmap,Macf1,Clasp1
COMPARTMENTS	GOCC:0042641	Actomyosin	4	70	1.27	0.0037	10090.ENSMUSP00000078336,10090.ENSMUSP00000095392,10090.ENSMUSP00000097066,10090.ENSMUSP00000106746	Ablim1,Dst,Sorbs1,Cdc42bpa
COMPARTMENTS	GOCC:0098674	Extrinsic component of neuronal dense core vesicle membrane	2	3	2.33	0.0042	10090.ENSMUSP00000064706,10090.ENSMUSP00000108582	Cadps,Kif1a
COMPARTMENTS	GOCC:0097440	Apical dendrite	3	28	1.54	0.0051	10090.ENSMUSP00000033321,10090.ENSMUSP00000049625,10090.ENSMUSP00000097908	Cask,Gtf2i,Nsmf
COMPARTMENTS	GOCC:0044304	Main axon	4	81	1.2	0.0058	10090.ENSMUSP00000083073,10090.ENSMUSP00000090089,10090.ENSMUSP00000097919,10090.ENSMUSP00000108300	Cadm1,Ank3,Mapt,Epb4.1l3
COMPARTMENTS	GOCC:0030027	Lamellipodium	5	160	1.01	0.0065	10090.ENSMUSP00000058754,10090.ENSMUSP00000078336,10090.ENSMUSP00000106500,10090.ENSMUSP00000106746,10090.ENSMUSP00000118491	Abi2,Ablim1,Mcf2l,Cdc42bpa,Abi1
COMPARTMENTS	GOCC:0099055	Integral component of postsynaptic membrane	5	165	0.99	0.0073	10090.ENSMUSP00000039368,10090.ENSMUSP00000055000,10090.ENSMUSP00000083073,10090.ENSMUSP00000101734,10090.ENSMUSP00000108413	Ptprf,Adam22,Cadm1,Lphn2,Cacna1c
COMPARTMENTS	GOCC:0005954	Calcium- and calmodulin-dependent protein kinase complex	2	5	2.11	0.0076	10090.ENSMUSP00000071720,10090.ENSMUSP00000105438	Camk2g,Camk2b
COMPARTMENTS	GOCC:0031226	Intrinsic component of plasma membrane	10	808	0.6	0.0076	10090.ENSMUSP00000039368,10090.ENSMUSP00000043765,10090.ENSMUSP00000055000,10090.ENSMUSP00000072397,10090.ENSMUSP00000083073,10090.ENSMUSP00000097066,10090.ENSMUSP00000101734,10090.ENSMUSP00000102783,10090.ENSMUSP00000108413,10090.ENSMUSP00000134402	Ptprf,Ank2,Adam22,Ntng1,Cadm1,Sorbs1,Lphn2,Tenm4,Cacna1c,Nrxn1
COMPARTMENTS	GOCC:0030017	Sarcomere	5	176	0.96	0.0091	10090.ENSMUSP00000043765,10090.ENSMUSP00000095392,10090.ENSMUSP00000108413,10090.ENSMUSP00000117816,10090.ENSMUSP00000132547	Ank2,Dst,Cacna1c,Slmap,Mef2c
COMPARTMENTS	GOCC:0030863	Cortical cytoskeleton	4	96	1.13	0.0094	10090.ENSMUSP00000045693,10090.ENSMUSP00000097908,10090.ENSMUSP00000101595,10090.ENSMUSP00000140019	Cobl,Nsmf,Epb4.1,Clasp1
COMPARTMENTS	GOCC:0031253	Cell projection membrane	6	281	0.84	0.0094	10090.ENSMUSP00000033321,10090.ENSMUSP00000036181,10090.ENSMUSP00000045913,10090.ENSMUSP00000097919,10090.ENSMUSP00000107388,10090.ENSMUSP00000119600	Cask,Myo6,Iqce,Mapt,C2cd5,Macf1
COMPARTMENTS	GOCC:0098805	Whole membrane	11	1027	0.54	0.0108	10090.ENSMUSP00000033321,10090.ENSMUSP00000059000,10090.ENSMUSP00000063784,10090.ENSMUSP00000064706,10090.ENSMUSP00000077446,10090.ENSMUSP00000079553,10090.ENSMUSP00000092157,10090.ENSMUSP00000097066,10090.ENSMUSP00000097919,10090.ENSMUSP00000108413,10090.ENSMUSP00000108582	Cask,Synrg,Adcyap1r1,Cadps,Mff,Sgip1,Sec31a,Sorbs1,Mapt,Cacna1c,Kif1a
COMPARTMENTS	GOCC:0045180	Basal cortex	2	7	1.97	0.0115	10090.ENSMUSP00000034611,10090.ENSMUSP00000140019	Phldb1,Clasp1
COMPARTMENTS	GOCC:0044295	Axonal growth cone	3	42	1.36	0.0124	10090.ENSMUSP00000045693,10090.ENSMUSP00000097919,10090.ENSMUSP00000134402	Cobl,Mapt,Nrxn1
COMPARTMENTS	GOCC:0032991	Protein-containing complex	27	4654	0.27	0.0131	10090.ENSMUSP00000025862,10090.ENSMUSP00000036181,10090.ENSMUSP00000045913,10090.ENSMUSP00000058754,10090.ENSMUSP00000059000,10090.ENSMUSP00000063784,10090.ENSMUSP00000066181,10090.ENSMUSP00000068974,10090.ENSMUSP00000071720,10090.ENSMUSP00000072397,10090.ENSMUSP00000079553,10090.ENSMUSP00000085985,10090.ENSMUSP00000088456,10090.ENSMUSP00000092157,10090.ENSMUSP00000095392,10090.ENSMUSP00000097066…	Smarca2,Myo6,Iqce,Abi2,Synrg,Adcyap1r1,Immt,Ncor1,Camk2g,Ntng1,Sgip1,Kif21a,Dap3,Sec31a,Dst,Sorbs1,Mapt,Mpdz,Epb4.1,Bptf,Camk2b,Pbrm1,Cacna1c,Kif1a,Abi1,Crem,Mef2c
COMPARTMENTS	GOCC:0030018	Z disc	4	108	1.08	0.0132	10090.ENSMUSP00000043765,10090.ENSMUSP00000095392,10090.ENSMUSP00000108413,10090.ENSMUSP00000117816	Ank2,Dst,Cacna1c,Slmap
COMPARTMENTS	GOCC:0031672	A band	3	44	1.34	0.0134	10090.ENSMUSP00000043765,10090.ENSMUSP00000095392,10090.ENSMUSP00000117816	Ank2,Dst,Slmap
COMPARTMENTS	GOCC:0005887	Integral component of plasma membrane	9	734	0.6	0.0141	10090.ENSMUSP00000039368,10090.ENSMUSP00000043765,10090.ENSMUSP00000055000,10090.ENSMUSP00000083073,10090.ENSMUSP00000097066,10090.ENSMUSP00000101734,10090.ENSMUSP00000102783,10090.ENSMUSP00000108413,10090.ENSMUSP00000134402	Ptprf,Ank2,Adam22,Cadm1,Sorbs1,Lphn2,Tenm4,Cacna1c,Nrxn1
COMPARTMENTS	GOCC:0030120	Vesicle coat	3	45	1.33	0.0141	10090.ENSMUSP00000059000,10090.ENSMUSP00000079553,10090.ENSMUSP00000092157	Synrg,Sgip1,Sec31a
COMPARTMENTS	GOCC:0034399	Nuclear periphery	4	112	1.06	0.0142	10090.ENSMUSP00000033321,10090.ENSMUSP00000097066,10090.ENSMUSP00000097908,10090.ENSMUSP00000097919	Cask,Sorbs1,Nsmf,Mapt
COMPARTMENTS	GOCC:0005874	Microtubule	5	204	0.9	0.0143	10090.ENSMUSP00000095392,10090.ENSMUSP00000097919,10090.ENSMUSP00000108582,10090.ENSMUSP00000119600,10090.ENSMUSP00000140019	Dst,Mapt,Kif1a,Macf1,Clasp1
COMPARTMENTS	GOCC:0000790	Nuclear chromatin	4	125	1.02	0.02	10090.ENSMUSP00000025862,10090.ENSMUSP00000068974,10090.ENSMUSP00000102374,10090.ENSMUSP00000107727	Smarca2,Ncor1,Bptf,Pbrm1
COMPARTMENTS	GOCC:0098889	Intrinsic component of presynaptic membrane	4	126	1.01	0.0201	10090.ENSMUSP00000072397,10090.ENSMUSP00000083073,10090.ENSMUSP00000108413,10090.ENSMUSP00000134402	Ntng1,Cadm1,Cacna1c,Nrxn1
COMPARTMENTS	GOCC:0099738	Cell cortex region	3	53	1.26	0.0201	10090.ENSMUSP00000034611,10090.ENSMUSP00000101595,10090.ENSMUSP00000140019	Phldb1,Epb4.1,Clasp1
COMPARTMENTS	GOCC:0031256	Leading edge membrane	4	128	1.01	0.0209	10090.ENSMUSP00000036181,10090.ENSMUSP00000097919,10090.ENSMUSP00000107388,10090.ENSMUSP00000119600	Myo6,Mapt,C2cd5,Macf1
COMPARTMENTS	GOCC:0099513	Polymeric cytoskeletal fiber	6	346	0.75	0.0209	10090.ENSMUSP00000036181,10090.ENSMUSP00000095392,10090.ENSMUSP00000097919,10090.ENSMUSP00000108582,10090.ENSMUSP00000119600,10090.ENSMUSP00000140019	Myo6,Dst,Mapt,Kif1a,Macf1,Clasp1
COMPARTMENTS	GOCC:0031224	Intrinsic component of membrane	12	1338	0.46	0.0213	10090.ENSMUSP00000039368,10090.ENSMUSP00000043765,10090.ENSMUSP00000055000,10090.ENSMUSP00000066181,10090.ENSMUSP00000072397,10090.ENSMUSP00000083073,10090.ENSMUSP00000097066,10090.ENSMUSP00000101734,10090.ENSMUSP00000102783,10090.ENSMUSP00000108413,10090.ENSMUSP00000117816,10090.ENSMUSP00000134402	Ptprf,Ank2,Adam22,Immt,Ntng1,Cadm1,Sorbs1,Lphn2,Tenm4,Cacna1c,Slmap,Nrxn1
COMPARTMENTS	GOCC:0014704	Intercalated disc	3	56	1.24	0.0219	10090.ENSMUSP00000043765,10090.ENSMUSP00000090089,10090.ENSMUSP00000095392	Ank2,Ank3,Dst
COMPARTMENTS	GOCC:0001726	Ruffle	4	132	0.99	0.0222	10090.ENSMUSP00000036181,10090.ENSMUSP00000045693,10090.ENSMUSP00000107388,10090.ENSMUSP00000119600	Myo6,Cobl,C2cd5,Macf1
COMPARTMENTS	GOCC:0031209	SCAR complex	2	12	1.73	0.0222	10090.ENSMUSP00000058754,10090.ENSMUSP00000118491	Abi2,Abi1
COMPARTMENTS	GOCC:0032587	Ruffle membrane	3	59	1.22	0.0244	10090.ENSMUSP00000036181,10090.ENSMUSP00000107388,10090.ENSMUSP00000119600	Myo6,C2cd5,Macf1
COMPARTMENTS	GOCC:0098871	Postsynaptic actin cytoskeleton	2	13	1.7	0.0249	10090.ENSMUSP00000036181,10090.ENSMUSP00000058754	Myo6,Abi2
COMPARTMENTS	GOCC:0042383	Sarcolemma	4	139	0.97	0.0255	10090.ENSMUSP00000043765,10090.ENSMUSP00000090089,10090.ENSMUSP00000095392,10090.ENSMUSP00000108413	Ank2,Ank3,Dst,Cacna1c
COMPARTMENTS	GOCC:0001725	Stress fiber	3	61	1.2	0.0258	10090.ENSMUSP00000078336,10090.ENSMUSP00000095392,10090.ENSMUSP00000097066	Ablim1,Dst,Sorbs1
COMPARTMENTS	GOCC:0009898	Cytoplasmic side of plasma membrane	4	142	0.96	0.0266	10090.ENSMUSP00000095392,10090.ENSMUSP00000097919,10090.ENSMUSP00000101595,10090.ENSMUSP00000106500	Dst,Mapt,Epb4.1,Mcf2l
COMPARTMENTS	GOCC:0016021	Integral component of membrane	11	1212	0.47	0.0292	10090.ENSMUSP00000039368,10090.ENSMUSP00000043765,10090.ENSMUSP00000055000,10090.ENSMUSP00000066181,10090.ENSMUSP00000083073,10090.ENSMUSP00000097066,10090.ENSMUSP00000101734,10090.ENSMUSP00000102783,10090.ENSMUSP00000108413,10090.ENSMUSP00000117816,10090.ENSMUSP00000134402	Ptprf,Ank2,Adam22,Immt,Cadm1,Sorbs1,Lphn2,Tenm4,Cacna1c,Slmap,Nrxn1
COMPARTMENTS	GOCC:0033270	Paranode region of axon	2	15	1.64	0.0299	10090.ENSMUSP00000090089,10090.ENSMUSP00000108300	Ank3,Epb4.1l3
COMPARTMENTS	GOCC:0030315	T-tubule	3	67	1.16	0.0312	10090.ENSMUSP00000043765,10090.ENSMUSP00000090089,10090.ENSMUSP00000108413	Ank2,Ank3,Cacna1c
COMPARTMENTS	GOCC:0030133	Transport vesicle	5	260	0.79	0.0315	10090.ENSMUSP00000059000,10090.ENSMUSP00000077446,10090.ENSMUSP00000083073,10090.ENSMUSP00000092157,10090.ENSMUSP00000108582	Synrg,Mff,Cadm1,Sec31a,Kif1a
COMPARTMENTS	GOCC:0032433	Filopodium tip	2	18	1.56	0.0381	10090.ENSMUSP00000058754,10090.ENSMUSP00000118491	Abi2,Abi1
COMPARTMENTS	GOCC:0070603	SWI/SNF superfamily-type complex	3	77	1.1	0.0418	10090.ENSMUSP00000025862,10090.ENSMUSP00000102374,10090.ENSMUSP00000107727	Smarca2,Bptf,Pbrm1
COMPARTMENTS	GOCC:0045121	Membrane raft	5	285	0.75	0.0427	10090.ENSMUSP00000033321,10090.ENSMUSP00000063784,10090.ENSMUSP00000097066,10090.ENSMUSP00000097919,10090.ENSMUSP00000108413	Cask,Adcyap1r1,Sorbs1,Mapt,Cacna1c
COMPARTMENTS	GOCC:0043256	Laminin complex	2	20	1.51	0.0435	10090.ENSMUSP00000072397,10090.ENSMUSP00000095392	Ntng1,Dst
COMPARTMENTS	GOCC:0045178	Basal part of cell	3	79	1.09	0.0435	10090.ENSMUSP00000034611,10090.ENSMUSP00000090089,10090.ENSMUSP00000140019	Phldb1,Ank3,Clasp1
COMPARTMENTS	GOCC:0030125	Clathrin vesicle coat	2	21	1.49	0.0457	10090.ENSMUSP00000059000,10090.ENSMUSP00000079553	Synrg,Sgip1
COMPARTMENTS	GOCC:0030426	Growth cone	4	176	0.87	0.0462	10090.ENSMUSP00000039368,10090.ENSMUSP00000045693,10090.ENSMUSP00000097919,10090.ENSMUSP00000134402	Ptprf,Cobl,Mapt,Nrxn1
UniProt Keywords	KW-0025	Alternative splicing	52	4714	0.55	3.26e-19	10090.ENSMUSP00000032088,10090.ENSMUSP00000033321,10090.ENSMUSP00000034611,10090.ENSMUSP00000038216,10090.ENSMUSP00000043765,10090.ENSMUSP00000045693,10090.ENSMUSP00000045913,10090.ENSMUSP00000049625,10090.ENSMUSP00000055000,10090.ENSMUSP00000059000,10090.ENSMUSP00000063001,10090.ENSMUSP00000064706,10090.ENSMUSP00000066181,10090.ENSMUSP00000068974,10090.ENSMUSP00000070572,10090.ENSMUSP00000071720…	Zfml,Cask,Phldb1,Emsy,Ank2,Cobl,Iqce,Gtf2i,Adam22,Synrg,Wnk1,Cadps,Immt,Ncor1,Ctage5,Camk2g,Ntng1,Mff,Ablim1,Sgip1,Cadm1,Kif21a,Magi1,Dap3,Ank3,Sec31a,Dst,Nsmf,Mpdz,Epb4.1,Bai2,Lphn2,Tenm4,Ppip5k1,Cdc42bpa,Ppfibp1,C2cd5,Pbrm1,Epb4.1l3,Cacna1c,Fnbp1,Slmap,Abi1,Macf1,Crem,Ablim2,R3hdm2,Mef2c,Nrxn1,Anks1b,Clasp1,Ktn1
UniProt Keywords	KW-0597	Phosphoprotein	57	7551	0.39	1.54e-14	10090.ENSMUSP00000025862,10090.ENSMUSP00000032088,10090.ENSMUSP00000033321,10090.ENSMUSP00000034611,10090.ENSMUSP00000036181,10090.ENSMUSP00000038216,10090.ENSMUSP00000039368,10090.ENSMUSP00000043765,10090.ENSMUSP00000045693,10090.ENSMUSP00000045913,10090.ENSMUSP00000049625,10090.ENSMUSP00000055000,10090.ENSMUSP00000058754,10090.ENSMUSP00000059000,10090.ENSMUSP00000063001,10090.ENSMUSP00000063784…	Smarca2,Zfml,Cask,Phldb1,Myo6,Emsy,Ptprf,Ank2,Cobl,Iqce,Gtf2i,Adam22,Abi2,Synrg,Wnk1,Adcyap1r1,Cadps,Immt,Ncor1,Camk2g,Mff,Ablim1,Sgip1,Cadm1,Kif21a,Magi1,Ank3,Sec31a,Dst,Nsmf,Mpdz,Epb4.1,Bai2,Lphn2,Tenm4,Camk2b,Ppip5k1,Mcf2l,Cdc42bpa,Ppfibp1,C2cd5,Pbrm1,Epb4.1l3,Cacna1c,Kif1a,Fnbp1,Mtmr1,Slmap,Abi1,Macf1,Crem,Ablim2,R3hdm2,Mef2c,Anks1b,Clasp1,Ktn1
UniProt Keywords	KW-0966	Cell projection	19	982	0.8	1.8e-08	10090.ENSMUSP00000036181,10090.ENSMUSP00000045693,10090.ENSMUSP00000045913,10090.ENSMUSP00000055000,10090.ENSMUSP00000058754,10090.ENSMUSP00000085985,10090.ENSMUSP00000090089,10090.ENSMUSP00000095392,10090.ENSMUSP00000097908,10090.ENSMUSP00000099894,10090.ENSMUSP00000102783,10090.ENSMUSP00000106746,10090.ENSMUSP00000107388,10090.ENSMUSP00000108413,10090.ENSMUSP00000108582,10090.ENSMUSP00000118491…	Myo6,Cobl,Iqce,Adam22,Abi2,Kif21a,Ank3,Dst,Nsmf,Mpdz,Tenm4,Cdc42bpa,C2cd5,Cacna1c,Kif1a,Abi1,Macf1,Nrxn1,Anks1b
UniProt Keywords	KW-0728	SH3 domain	10	218	1.17	2.14e-07	10090.ENSMUSP00000033321,10090.ENSMUSP00000058754,10090.ENSMUSP00000070572,10090.ENSMUSP00000095392,10090.ENSMUSP00000097066,10090.ENSMUSP00000106500,10090.ENSMUSP00000109190,10090.ENSMUSP00000118491,10090.ENSMUSP00000119600,10090.ENSMUSP00000121619	Cask,Abi2,Ctage5,Dst,Sorbs1,Mcf2l,Fnbp1,Abi1,Macf1,Sorbs2
UniProt Keywords	KW-0770	Synapse	13	455	0.97	2.14e-07	10090.ENSMUSP00000043765,10090.ENSMUSP00000058754,10090.ENSMUSP00000064706,10090.ENSMUSP00000077446,10090.ENSMUSP00000083073,10090.ENSMUSP00000090089,10090.ENSMUSP00000097908,10090.ENSMUSP00000099894,10090.ENSMUSP00000105438,10090.ENSMUSP00000108413,10090.ENSMUSP00000118491,10090.ENSMUSP00000134402,10090.ENSMUSP00000138539	Ank2,Abi2,Cadps,Mff,Cadm1,Ank3,Nsmf,Mpdz,Camk2b,Cacna1c,Abi1,Nrxn1,Anks1b
UniProt Keywords	KW-0965	Cell junction	16	785	0.82	2.14e-07	10090.ENSMUSP00000043765,10090.ENSMUSP00000058754,10090.ENSMUSP00000064706,10090.ENSMUSP00000077446,10090.ENSMUSP00000083073,10090.ENSMUSP00000086730,10090.ENSMUSP00000090089,10090.ENSMUSP00000095392,10090.ENSMUSP00000097908,10090.ENSMUSP00000099894,10090.ENSMUSP00000105438,10090.ENSMUSP00000108300,10090.ENSMUSP00000108413,10090.ENSMUSP00000118491,10090.ENSMUSP00000134402,10090.ENSMUSP00000138539	Ank2,Abi2,Cadps,Mff,Cadm1,Magi1,Ank3,Dst,Nsmf,Mpdz,Camk2b,Epb4.1l3,Cacna1c,Abi1,Nrxn1,Anks1b
UniProt Keywords	KW-0206	Cytoskeleton	17	1180	0.67	6.64e-06	10090.ENSMUSP00000043765,10090.ENSMUSP00000045693,10090.ENSMUSP00000058754,10090.ENSMUSP00000078336,10090.ENSMUSP00000085985,10090.ENSMUSP00000090089,10090.ENSMUSP00000095392,10090.ENSMUSP00000097908,10090.ENSMUSP00000101595,10090.ENSMUSP00000105438,10090.ENSMUSP00000108300,10090.ENSMUSP00000108582,10090.ENSMUSP00000109190,10090.ENSMUSP00000117816,10090.ENSMUSP00000118491,10090.ENSMUSP00000119600…	Ank2,Cobl,Abi2,Ablim1,Kif21a,Ank3,Dst,Nsmf,Epb4.1,Camk2b,Epb4.1l3,Kif1a,Fnbp1,Slmap,Abi1,Macf1,Clasp1
UniProt Keywords	KW-0963	Cytoplasm	34	4763	0.36	1.66e-05	10090.ENSMUSP00000033321,10090.ENSMUSP00000036181,10090.ENSMUSP00000043765,10090.ENSMUSP00000045693,10090.ENSMUSP00000049625,10090.ENSMUSP00000058754,10090.ENSMUSP00000059000,10090.ENSMUSP00000063001,10090.ENSMUSP00000078336,10090.ENSMUSP00000085985,10090.ENSMUSP00000086730,10090.ENSMUSP00000090089,10090.ENSMUSP00000092157,10090.ENSMUSP00000095392,10090.ENSMUSP00000097908,10090.ENSMUSP00000101595…	Cask,Myo6,Ank2,Cobl,Gtf2i,Abi2,Synrg,Wnk1,Ablim1,Kif21a,Magi1,Ank3,Sec31a,Dst,Nsmf,Epb4.1,Tenm4,Camk2b,Ppip5k1,Mcf2l,Cdc42bpa,C2cd5,Epb4.1l3,Kif1a,Fnbp1,Mtmr1,Slmap,Abi1,Macf1,Crem,Ablim2,Mef2c,Anks1b,Clasp1
UniProt Keywords	KW-0175	Coiled coil	22	2321	0.49	6.19e-05	10090.ENSMUSP00000034611,10090.ENSMUSP00000045913,10090.ENSMUSP00000058754,10090.ENSMUSP00000059000,10090.ENSMUSP00000066181,10090.ENSMUSP00000068974,10090.ENSMUSP00000070572,10090.ENSMUSP00000077446,10090.ENSMUSP00000078336,10090.ENSMUSP00000084904,10090.ENSMUSP00000085985,10090.ENSMUSP00000095392,10090.ENSMUSP00000102374,10090.ENSMUSP00000106500,10090.ENSMUSP00000106746,10090.ENSMUSP00000107250…	Phldb1,Iqce,Abi2,Synrg,Immt,Ncor1,Ctage5,Mff,Ablim1,Plekha5,Kif21a,Dst,Bptf,Mcf2l,Cdc42bpa,Ppfibp1,Kif1a,Fnbp1,Slmap,Abi1,Clasp1,Ktn1
UniProt Keywords	KW-0112	Calmodulin-binding	6	142	1.14	0.00034	10090.ENSMUSP00000033321,10090.ENSMUSP00000036181,10090.ENSMUSP00000071720,10090.ENSMUSP00000101595,10090.ENSMUSP00000105438,10090.ENSMUSP00000108413	Cask,Myo6,Camk2g,Epb4.1,Camk2b,Cacna1c
UniProt Keywords	KW-0009	Actin-binding	7	261	0.94	0.00091	10090.ENSMUSP00000036181,10090.ENSMUSP00000045693,10090.ENSMUSP00000078336,10090.ENSMUSP00000095392,10090.ENSMUSP00000101595,10090.ENSMUSP00000108300,10090.ENSMUSP00000119600	Myo6,Cobl,Ablim1,Dst,Epb4.1,Epb4.1l3,Macf1
UniProt Keywords	KW-0677	Repeat	28	4163	0.34	0.00091	10090.ENSMUSP00000032088,10090.ENSMUSP00000033321,10090.ENSMUSP00000039368,10090.ENSMUSP00000043765,10090.ENSMUSP00000045693,10090.ENSMUSP00000045913,10090.ENSMUSP00000049625,10090.ENSMUSP00000059000,10090.ENSMUSP00000068974,10090.ENSMUSP00000072397,10090.ENSMUSP00000078336,10090.ENSMUSP00000083073,10090.ENSMUSP00000085985,10090.ENSMUSP00000086730,10090.ENSMUSP00000090089,10090.ENSMUSP00000092157…	Zfml,Cask,Ptprf,Ank2,Cobl,Iqce,Gtf2i,Synrg,Ncor1,Ntng1,Ablim1,Cadm1,Kif21a,Magi1,Ank3,Sec31a,Dst,Mpdz,Bai2,Tenm4,Ppfibp1,Pbrm1,Cacna1c,Nrxn2,Macf1,Ablim2,Anks1b,Clasp1
UniProt Keywords	KW-0254	Endocytosis	5	123	1.12	0.002	10090.ENSMUSP00000036181,10090.ENSMUSP00000043765,10090.ENSMUSP00000059000,10090.ENSMUSP00000079553,10090.ENSMUSP00000109190	Myo6,Ank2,Synrg,Sgip1,Fnbp1
UniProt Keywords	KW-1003	Cell membrane	26	4060	0.32	0.004	10090.ENSMUSP00000033321,10090.ENSMUSP00000036181,10090.ENSMUSP00000043765,10090.ENSMUSP00000045693,10090.ENSMUSP00000045913,10090.ENSMUSP00000055000,10090.ENSMUSP00000063784,10090.ENSMUSP00000072397,10090.ENSMUSP00000083073,10090.ENSMUSP00000086730,10090.ENSMUSP00000090089,10090.ENSMUSP00000095392,10090.ENSMUSP00000097908,10090.ENSMUSP00000099894,10090.ENSMUSP00000101638,10090.ENSMUSP00000102783…	Cask,Myo6,Ank2,Cobl,Iqce,Adam22,Adcyap1r1,Ntng1,Cadm1,Magi1,Ank3,Dst,Nsmf,Mpdz,Bai2,Tenm4,Ppip5k1,Mcf2l,C2cd5,Epb4.1l3,Cacna1c,Fnbp1,Mtmr1,Slmap,Macf1,Nrxn1
UniProt Keywords	KW-0472	Membrane	40	8018	0.21	0.0051	10090.ENSMUSP00000033321,10090.ENSMUSP00000036181,10090.ENSMUSP00000039368,10090.ENSMUSP00000043765,10090.ENSMUSP00000045693,10090.ENSMUSP00000045913,10090.ENSMUSP00000055000,10090.ENSMUSP00000059000,10090.ENSMUSP00000063784,10090.ENSMUSP00000064706,10090.ENSMUSP00000066181,10090.ENSMUSP00000070572,10090.ENSMUSP00000071720,10090.ENSMUSP00000072397,10090.ENSMUSP00000077446,10090.ENSMUSP00000079553…	Cask,Myo6,Ptprf,Ank2,Cobl,Iqce,Adam22,Synrg,Adcyap1r1,Cadps,Immt,Ctage5,Camk2g,Ntng1,Mff,Sgip1,Cadm1,Magi1,Ank3,Sec31a,Dst,Nsmf,Mpdz,Bai2,Lphn2,Tenm4,Camk2b,Ppip5k1,Mcf2l,C2cd5,Epb4.1l3,Cacna1c,Kif1a,Nrxn2,Fnbp1,Mtmr1,Slmap,Macf1,Nrxn1,Ktn1
UniProt Keywords	KW-0524	Neurogenesis	6	269	0.86	0.0068	10090.ENSMUSP00000025862,10090.ENSMUSP00000058754,10090.ENSMUSP00000071720,10090.ENSMUSP00000072397,10090.ENSMUSP00000105438,10090.ENSMUSP00000132547	Smarca2,Abi2,Camk2g,Ntng1,Camk2b,Mef2c
UniProt Keywords	KW-0103	Bromodomain	3	38	1.41	0.0087	10090.ENSMUSP00000025862,10090.ENSMUSP00000102374,10090.ENSMUSP00000107727	Smarca2,Bptf,Pbrm1
UniProt Keywords	KW-0168	Coated pit	3	47	1.32	0.0148	10090.ENSMUSP00000036181,10090.ENSMUSP00000079553,10090.ENSMUSP00000109190	Myo6,Sgip1,Fnbp1
UniProt Keywords	KW-0877	Alternative promoter usage	3	61	1.2	0.029	10090.ENSMUSP00000095392,10090.ENSMUSP00000121233,10090.ENSMUSP00000134402	Dst,Crem,Nrxn1
UniProt Keywords	KW-0493	Microtubule	5	259	0.8	0.0359	10090.ENSMUSP00000085985,10090.ENSMUSP00000095392,10090.ENSMUSP00000108582,10090.ENSMUSP00000119600,10090.ENSMUSP00000140019	Kif21a,Dst,Kif1a,Macf1,Clasp1
Pfam	PF00018	SH3 domain	6	162	1.08	0.0447	10090.ENSMUSP00000033321,10090.ENSMUSP00000058754,10090.ENSMUSP00000097066,10090.ENSMUSP00000109190,10090.ENSMUSP00000118491,10090.ENSMUSP00000121619	Cask,Abi2,Sorbs1,Fnbp1,Abi1,Sorbs2
Pfam	PF07653	Variant SH3 domain	6	170	1.06	0.0447	10090.ENSMUSP00000033321,10090.ENSMUSP00000058754,10090.ENSMUSP00000097066,10090.ENSMUSP00000109190,10090.ENSMUSP00000118491,10090.ENSMUSP00000121619	Cask,Abi2,Sorbs1,Fnbp1,Abi1,Sorbs2
InterPro	IPR001452	SH3 domain	10	218	1.17	1.28e-05	10090.ENSMUSP00000033321,10090.ENSMUSP00000058754,10090.ENSMUSP00000070572,10090.ENSMUSP00000095392,10090.ENSMUSP00000097066,10090.ENSMUSP00000106500,10090.ENSMUSP00000109190,10090.ENSMUSP00000118491,10090.ENSMUSP00000119600,10090.ENSMUSP00000121619	Cask,Abi2,Ctage5,Dst,Sorbs1,Mcf2l,Fnbp1,Abi1,Macf1,Sorbs2
InterPro	IPR036028	SH3-like domain superfamily	8	210	1.09	0.0012	10090.ENSMUSP00000033321,10090.ENSMUSP00000058754,10090.ENSMUSP00000070572,10090.ENSMUSP00000097066,10090.ENSMUSP00000106500,10090.ENSMUSP00000109190,10090.ENSMUSP00000118491,10090.ENSMUSP00000121619	Cask,Abi2,Ctage5,Sorbs1,Mcf2l,Fnbp1,Abi1,Sorbs2
InterPro	IPR011993	PH-like domain superfamily	10	411	0.9	0.0014	10090.ENSMUSP00000034611,10090.ENSMUSP00000064706,10090.ENSMUSP00000084904,10090.ENSMUSP00000101595,10090.ENSMUSP00000106500,10090.ENSMUSP00000106746,10090.ENSMUSP00000108300,10090.ENSMUSP00000108582,10090.ENSMUSP00000110248,10090.ENSMUSP00000138539	Phldb1,Cadps,Plekha5,Epb4.1,Mcf2l,Cdc42bpa,Epb4.1l3,Kif1a,Mtmr1,Anks1b
InterPro	IPR003585	Neurexin/syndecan/glycophorin C	3	13	1.87	0.0251	10090.ENSMUSP00000083073,10090.ENSMUSP00000109089,10090.ENSMUSP00000134402	Cadm1,Nrxn2,Nrxn1
SMART	SM00326	Src homology 3 domains	7	209	1.04	0.0035	10090.ENSMUSP00000033321,10090.ENSMUSP00000058754,10090.ENSMUSP00000097066,10090.ENSMUSP00000106500,10090.ENSMUSP00000109190,10090.ENSMUSP00000118491,10090.ENSMUSP00000121619	Cask,Abi2,Sorbs1,Mcf2l,Fnbp1,Abi1,Sorbs2
SMART	SM00294	Putative band 4.1 homologues binding motif	3	14	1.84	0.0071	10090.ENSMUSP00000083073,10090.ENSMUSP00000109089,10090.ENSMUSP00000134402	Cadm1,Nrxn2,Nrxn1
SMART	SM00008	Domain present in hormone receptors	3	22	1.65	0.0158	10090.ENSMUSP00000063784,10090.ENSMUSP00000101638,10090.ENSMUSP00000101734	Adcyap1r1,Bai2,Lphn2
SMART	SM00459	Sorbin homologous domain	2	3	2.33	0.0181	10090.ENSMUSP00000097066,10090.ENSMUSP00000121619	Sorbs1,Sorbs2
SMART	SM00243	Growth-Arrest-Specific Protein 2 Domain	2	4	2.21	0.0216	10090.ENSMUSP00000095392,10090.ENSMUSP00000119600	Dst,Macf1
SMART	SM00233	Pleckstrin homology domain.	6	262	0.87	0.0227	10090.ENSMUSP00000034611,10090.ENSMUSP00000064706,10090.ENSMUSP00000084904,10090.ENSMUSP00000106500,10090.ENSMUSP00000106746,10090.ENSMUSP00000108582	Phldb1,Cadps,Plekha5,Mcf2l,Cdc42bpa,Kif1a
SMART	SM00153	Villin headpiece domain	2	8	1.91	0.035	10090.ENSMUSP00000078336,10090.ENSMUSP00000123525	Ablim1,Ablim2
SMART	SM00218	Domain present in ZO-1 and Unc5-like netrin receptors	2	7	1.97	0.035	10090.ENSMUSP00000043765,10090.ENSMUSP00000090089	Ank2,Ank3
SMART	SM00297	Bromo domain	3	40	1.39	0.035	10090.ENSMUSP00000025862,10090.ENSMUSP00000102374,10090.ENSMUSP00000107727	Smarca2,Bptf,Pbrm1
SMART	SM00393	Putative single-stranded nucleic acids-binding domain	2	7	1.97	0.035	10090.ENSMUSP00000035085,10090.ENSMUSP00000128659	Arpp21,R3hdm2

## Sheet: Table 6d. GO_AD_A20
Supplementary Table S6d. GO annotation of AD_A20 comparison
#category	term ID	term description	observed gene count	background gene count	strength	false discovery rate	matching proteins in your network (IDs)	matching proteins in your network (labels)
GO Process	GO:0034330	Cell junction organization	16	481	1.02	3.48e-08	10090.ENSMUSP00000036181,10090.ENSMUSP00000039368,10090.ENSMUSP00000058754,10090.ENSMUSP00000072397,10090.ENSMUSP00000083073,10090.ENSMUSP00000090089,10090.ENSMUSP00000095392,10090.ENSMUSP00000097066,10090.ENSMUSP00000097919,10090.ENSMUSP00000099898,10090.ENSMUSP00000101734,10090.ENSMUSP00000105438,10090.ENSMUSP00000107250,10090.ENSMUSP00000108300,10090.ENSMUSP00000109089,10090.ENSMUSP00000134402	Myo6,Ptprf,Abi2,Ntng1,Cadm1,Ank3,Dst,Sorbs1,Mapt,Ptprd,Lphn2,Camk2b,Ppfibp1,Epb4.1l3,Nrxn2,Nrxn1
GO Process	GO:0050808	Synapse organization	13	303	1.13	1.19e-07	10090.ENSMUSP00000036181,10090.ENSMUSP00000039368,10090.ENSMUSP00000058754,10090.ENSMUSP00000072397,10090.ENSMUSP00000083073,10090.ENSMUSP00000090089,10090.ENSMUSP00000097919,10090.ENSMUSP00000099898,10090.ENSMUSP00000101734,10090.ENSMUSP00000105438,10090.ENSMUSP00000107250,10090.ENSMUSP00000109089,10090.ENSMUSP00000134402	Myo6,Ptprf,Abi2,Ntng1,Cadm1,Ank3,Mapt,Ptprd,Lphn2,Camk2b,Ppfibp1,Nrxn2,Nrxn1
GO Process	GO:0050807	Regulation of synapse organization	12	275	1.14	4.24e-07	10090.ENSMUSP00000033321,10090.ENSMUSP00000039368,10090.ENSMUSP00000058754,10090.ENSMUSP00000097066,10090.ENSMUSP00000099898,10090.ENSMUSP00000101638,10090.ENSMUSP00000101734,10090.ENSMUSP00000105438,10090.ENSMUSP00000108582,10090.ENSMUSP00000121619,10090.ENSMUSP00000132547,10090.ENSMUSP00000134402	Cask,Ptprf,Abi2,Sorbs1,Ptprd,Bai2,Lphn2,Camk2b,Kif1a,Sorbs2,Mef2c,Nrxn1
GO Process	GO:0007399	Nervous system development	28	2358	0.57	5.48e-07	10090.ENSMUSP00000033321,10090.ENSMUSP00000036181,10090.ENSMUSP00000039368,10090.ENSMUSP00000055000,10090.ENSMUSP00000058754,10090.ENSMUSP00000068974,10090.ENSMUSP00000071720,10090.ENSMUSP00000072397,10090.ENSMUSP00000078336,10090.ENSMUSP00000083073,10090.ENSMUSP00000090089,10090.ENSMUSP00000095392,10090.ENSMUSP00000097908,10090.ENSMUSP00000097919,10090.ENSMUSP00000099894,10090.ENSMUSP00000099898…	Cask,Myo6,Ptprf,Adam22,Abi2,Ncor1,Camk2g,Ntng1,Ablim1,Cadm1,Ank3,Dst,Nsmf,Mapt,Mpdz,Ptprd,Bai2,Lphn2,Tenm4,Camk2b,Epb4.1l3,Kif1a,Nrxn2,Fnbp1,Abi1,Macf1,Mef2c,Nrxn1
GO Process	GO:0007010	Cytoskeleton organization	19	1064	0.75	1.19e-06	10090.ENSMUSP00000036181,10090.ENSMUSP00000058754,10090.ENSMUSP00000068974,10090.ENSMUSP00000078336,10090.ENSMUSP00000090089,10090.ENSMUSP00000095392,10090.ENSMUSP00000097066,10090.ENSMUSP00000097919,10090.ENSMUSP00000101595,10090.ENSMUSP00000105438,10090.ENSMUSP00000106746,10090.ENSMUSP00000107192,10090.ENSMUSP00000108300,10090.ENSMUSP00000118491,10090.ENSMUSP00000119600,10090.ENSMUSP00000121619…	Myo6,Abi2,Ncor1,Ablim1,Ank3,Dst,Sorbs1,Mapt,Epb4.1,Camk2b,Cdc42bpa,Clip1,Epb4.1l3,Abi1,Macf1,Sorbs2,Ablim2,Clasp1,Agfg1
GO Process	GO:0099175	Regulation of postsynapse organization	9	130	1.34	1.19e-06	10090.ENSMUSP00000033321,10090.ENSMUSP00000039368,10090.ENSMUSP00000058754,10090.ENSMUSP00000097066,10090.ENSMUSP00000099898,10090.ENSMUSP00000105438,10090.ENSMUSP00000108582,10090.ENSMUSP00000121619,10090.ENSMUSP00000134402	Cask,Ptprf,Abi2,Sorbs1,Ptprd,Camk2b,Kif1a,Sorbs2,Nrxn1
GO Process	GO:0009987	Cellular process	65	13330	0.19	1.39e-06	10090.ENSMUSP00000032088,10090.ENSMUSP00000033321,10090.ENSMUSP00000035085,10090.ENSMUSP00000036181,10090.ENSMUSP00000038216,10090.ENSMUSP00000039368,10090.ENSMUSP00000043765,10090.ENSMUSP00000049625,10090.ENSMUSP00000055000,10090.ENSMUSP00000058754,10090.ENSMUSP00000059000,10090.ENSMUSP00000063001,10090.ENSMUSP00000063784,10090.ENSMUSP00000064706,10090.ENSMUSP00000066181,10090.ENSMUSP00000068974…	Zfml,Cask,Arpp21,Myo6,Emsy,Ptprf,Ank2,Gtf2i,Adam22,Abi2,Synrg,Wnk1,Adcyap1r1,Cadps,Immt,Ncor1,Ctage5,Camk2g,Ntng1,Madd,Asph,Mff,Ablim1,Sgip1,Cadm1,Kif21a,Dap3,Ank3,Sec31a,Dst,Sorbs1,Nsmf,Mapt,Mpdz,Ptprd,Epb4.1,Bai2,Lphn2,Tenm4,Camk2b,Ppip5k1,Mcf2l,Cdc42bpa,Clip1,Ppfibp1,C2cd5,Pbrm1,Epb4.1l3,Cacna1c,Kif1a,Nrxn2,Fnbp1,Erg,Mtmr1,Slmap,Abi1,Macf1,Sorbs2,Ablim2,Mef2c,Nrxn1,Anks1b,Clasp1,Ktn1,Agfg1
GO Process	GO:0022603	Regulation of anatomical structure morphogenesis	19	1090	0.74	1.39e-06	10090.ENSMUSP00000033321,10090.ENSMUSP00000039368,10090.ENSMUSP00000049625,10090.ENSMUSP00000058754,10090.ENSMUSP00000063001,10090.ENSMUSP00000072397,10090.ENSMUSP00000077446,10090.ENSMUSP00000097908,10090.ENSMUSP00000097919,10090.ENSMUSP00000099898,10090.ENSMUSP00000101595,10090.ENSMUSP00000101638,10090.ENSMUSP00000102783,10090.ENSMUSP00000105438,10090.ENSMUSP00000108300,10090.ENSMUSP00000108582…	Cask,Ptprf,Gtf2i,Abi2,Wnk1,Ntng1,Mff,Nsmf,Mapt,Ptprd,Epb4.1,Bai2,Tenm4,Camk2b,Epb4.1l3,Kif1a,Macf1,Mef2c,Clasp1
GO Process	GO:0016043	Cellular component organization	38	4769	0.4	3.44e-06	10090.ENSMUSP00000036181,10090.ENSMUSP00000038216,10090.ENSMUSP00000039368,10090.ENSMUSP00000043765,10090.ENSMUSP00000058754,10090.ENSMUSP00000064706,10090.ENSMUSP00000066181,10090.ENSMUSP00000068974,10090.ENSMUSP00000072397,10090.ENSMUSP00000077446,10090.ENSMUSP00000078336,10090.ENSMUSP00000079553,10090.ENSMUSP00000083073,10090.ENSMUSP00000088456,10090.ENSMUSP00000090089,10090.ENSMUSP00000092157…	Myo6,Emsy,Ptprf,Ank2,Abi2,Cadps,Immt,Ncor1,Ntng1,Mff,Ablim1,Sgip1,Cadm1,Dap3,Ank3,Sec31a,Dst,Sorbs1,Mapt,Ptprd,Epb4.1,Lphn2,Tenm4,Camk2b,Cdc42bpa,Clip1,Ppfibp1,C2cd5,Pbrm1,Epb4.1l3,Nrxn2,Abi1,Macf1,Sorbs2,Ablim2,Nrxn1,Clasp1,Agfg1
GO Process	GO:0006996	Organelle organization	30	3066	0.49	4.39e-06	10090.ENSMUSP00000036181,10090.ENSMUSP00000038216,10090.ENSMUSP00000058754,10090.ENSMUSP00000064706,10090.ENSMUSP00000066181,10090.ENSMUSP00000068974,10090.ENSMUSP00000077446,10090.ENSMUSP00000078336,10090.ENSMUSP00000083073,10090.ENSMUSP00000088456,10090.ENSMUSP00000090089,10090.ENSMUSP00000092157,10090.ENSMUSP00000095392,10090.ENSMUSP00000097066,10090.ENSMUSP00000097919,10090.ENSMUSP00000101595…	Myo6,Emsy,Abi2,Cadps,Immt,Ncor1,Mff,Ablim1,Cadm1,Dap3,Ank3,Sec31a,Dst,Sorbs1,Mapt,Epb4.1,Camk2b,Cdc42bpa,Clip1,C2cd5,Pbrm1,Epb4.1l3,Nrxn2,Abi1,Macf1,Sorbs2,Ablim2,Nrxn1,Clasp1,Agfg1
GO Process	GO:0034329	Cell junction assembly	10	228	1.14	4.39e-06	10090.ENSMUSP00000036181,10090.ENSMUSP00000058754,10090.ENSMUSP00000083073,10090.ENSMUSP00000095392,10090.ENSMUSP00000097066,10090.ENSMUSP00000097919,10090.ENSMUSP00000099898,10090.ENSMUSP00000108300,10090.ENSMUSP00000109089,10090.ENSMUSP00000134402	Myo6,Abi2,Cadm1,Dst,Sorbs1,Mapt,Ptprd,Epb4.1l3,Nrxn2,Nrxn1
GO Process	GO:0099536	Synaptic signaling	12	390	0.99	4.5e-06	10090.ENSMUSP00000036181,10090.ENSMUSP00000064706,10090.ENSMUSP00000083073,10090.ENSMUSP00000097066,10090.ENSMUSP00000097908,10090.ENSMUSP00000108413,10090.ENSMUSP00000109089,10090.ENSMUSP00000118491,10090.ENSMUSP00000121619,10090.ENSMUSP00000132547,10090.ENSMUSP00000134402,10090.ENSMUSP00000138539	Myo6,Cadps,Cadm1,Sorbs1,Nsmf,Cacna1c,Nrxn2,Abi1,Sorbs2,Mef2c,Nrxn1,Anks1b
GO Process	GO:0065008	Regulation of biological quality	33	3822	0.43	7.99e-06	10090.ENSMUSP00000033321,10090.ENSMUSP00000036181,10090.ENSMUSP00000039368,10090.ENSMUSP00000043765,10090.ENSMUSP00000049625,10090.ENSMUSP00000055000,10090.ENSMUSP00000058754,10090.ENSMUSP00000063001,10090.ENSMUSP00000063784,10090.ENSMUSP00000064706,10090.ENSMUSP00000066181,10090.ENSMUSP00000068974,10090.ENSMUSP00000070572,10090.ENSMUSP00000077094,10090.ENSMUSP00000077273,10090.ENSMUSP00000079553…	Cask,Myo6,Ptprf,Ank2,Gtf2i,Adam22,Abi2,Wnk1,Adcyap1r1,Cadps,Immt,Ncor1,Ctage5,Madd,Asph,Sgip1,Ank3,Sorbs1,Nsmf,Mapt,Ptprd,Epb4.1,Bai2,Lphn2,Camk2b,Epb4.1l3,Cacna1c,Kif1a,Nrxn2,Slmap,Sorbs2,Mef2c,Nrxn1
GO Process	GO:0051128	Regulation of cellular component organization	26	2438	0.53	9.61e-06	10090.ENSMUSP00000033321,10090.ENSMUSP00000039368,10090.ENSMUSP00000058754,10090.ENSMUSP00000068974,10090.ENSMUSP00000071720,10090.ENSMUSP00000072397,10090.ENSMUSP00000077273,10090.ENSMUSP00000077446,10090.ENSMUSP00000079553,10090.ENSMUSP00000095392,10090.ENSMUSP00000097066,10090.ENSMUSP00000097908,10090.ENSMUSP00000097919,10090.ENSMUSP00000099898,10090.ENSMUSP00000101638,10090.ENSMUSP00000101734…	Cask,Ptprf,Abi2,Ncor1,Camk2g,Ntng1,Asph,Mff,Sgip1,Dst,Sorbs1,Nsmf,Mapt,Ptprd,Bai2,Lphn2,Camk2b,Clip1,C2cd5,Epb4.1l3,Kif1a,Macf1,Sorbs2,Mef2c,Nrxn1,Clasp1
GO Process	GO:0032879	Regulation of localization	27	2806	0.48	3.03e-05	10090.ENSMUSP00000033321,10090.ENSMUSP00000036181,10090.ENSMUSP00000043765,10090.ENSMUSP00000063001,10090.ENSMUSP00000063784,10090.ENSMUSP00000064706,10090.ENSMUSP00000071720,10090.ENSMUSP00000072397,10090.ENSMUSP00000077094,10090.ENSMUSP00000077273,10090.ENSMUSP00000077446,10090.ENSMUSP00000079553,10090.ENSMUSP00000083073,10090.ENSMUSP00000090089,10090.ENSMUSP00000097066,10090.ENSMUSP00000097908…	Cask,Myo6,Ank2,Wnk1,Adcyap1r1,Cadps,Camk2g,Ntng1,Madd,Asph,Mff,Sgip1,Cadm1,Ank3,Sorbs1,Nsmf,Mapt,Epb4.1,Camk2b,C2cd5,Cacna1c,Slmap,Macf1,Sorbs2,Mef2c,Nrxn1,Clasp1
GO Process	GO:0048856	Anatomical structure development	38	5258	0.36	3.03e-05	10090.ENSMUSP00000033321,10090.ENSMUSP00000036181,10090.ENSMUSP00000039368,10090.ENSMUSP00000043765,10090.ENSMUSP00000045913,10090.ENSMUSP00000055000,10090.ENSMUSP00000058754,10090.ENSMUSP00000063784,10090.ENSMUSP00000066181,10090.ENSMUSP00000068974,10090.ENSMUSP00000071720,10090.ENSMUSP00000072397,10090.ENSMUSP00000077273,10090.ENSMUSP00000077446,10090.ENSMUSP00000078336,10090.ENSMUSP00000083073…	Cask,Myo6,Ptprf,Ank2,Iqce,Adam22,Abi2,Adcyap1r1,Immt,Ncor1,Camk2g,Ntng1,Asph,Mff,Ablim1,Cadm1,Ank3,Dst,Nsmf,Mapt,Mpdz,Ptprd,Bai2,Lphn2,Tenm4,Camk2b,Pbrm1,Epb4.1l3,Cacna1c,Kif1a,Nrxn2,Fnbp1,Abi1,Macf1,Sorbs2,Mef2c,Nrxn1,Agfg1
GO Process	GO:0060341	Regulation of cellular localization	17	1083	0.69	3.03e-05	10090.ENSMUSP00000033321,10090.ENSMUSP00000036181,10090.ENSMUSP00000043765,10090.ENSMUSP00000063784,10090.ENSMUSP00000071720,10090.ENSMUSP00000077273,10090.ENSMUSP00000077446,10090.ENSMUSP00000090089,10090.ENSMUSP00000097066,10090.ENSMUSP00000097919,10090.ENSMUSP00000101595,10090.ENSMUSP00000105438,10090.ENSMUSP00000107388,10090.ENSMUSP00000108413,10090.ENSMUSP00000121619,10090.ENSMUSP00000132547…	Cask,Myo6,Ank2,Adcyap1r1,Camk2g,Asph,Mff,Ank3,Sorbs1,Mapt,Epb4.1,Camk2b,C2cd5,Cacna1c,Sorbs2,Mef2c,Nrxn1
GO Process	GO:0065007	Biological regulation	56	10591	0.22	3.03e-05	10090.ENSMUSP00000033321,10090.ENSMUSP00000034910,10090.ENSMUSP00000036181,10090.ENSMUSP00000038216,10090.ENSMUSP00000039368,10090.ENSMUSP00000043765,10090.ENSMUSP00000045913,10090.ENSMUSP00000049625,10090.ENSMUSP00000055000,10090.ENSMUSP00000058754,10090.ENSMUSP00000063001,10090.ENSMUSP00000063784,10090.ENSMUSP00000064706,10090.ENSMUSP00000066181,10090.ENSMUSP00000068974,10090.ENSMUSP00000070572…	Cask,Mlip,Myo6,Emsy,Ptprf,Ank2,Iqce,Gtf2i,Adam22,Abi2,Wnk1,Adcyap1r1,Cadps,Immt,Ncor1,Ctage5,Camk2g,Ntng1,Madd,Asph,Mff,Ablim1,Sgip1,Cadm1,Ank3,Dst,Sorbs1,Nsmf,Mapt,Ptprd,Epb4.1,Bai2,Lphn2,Tenm4,Camk2b,Mcf2l,Cdc42bpa,Clip1,C2cd5,Pbrm1,Epb4.1l3,Cacna1c,Kif1a,Nrxn2,Erg,Mtmr1,Slmap,Abi1,Macf1,Sorbs2,Ablim2,Mef2c,Nrxn1,Anks1b,Clasp1,Agfg1
GO Process	GO:0099560	Synaptic membrane adhesion	5	26	1.78	3.03e-05	10090.ENSMUSP00000039368,10090.ENSMUSP00000072397,10090.ENSMUSP00000083073,10090.ENSMUSP00000099898,10090.ENSMUSP00000134402	Ptprf,Ntng1,Cadm1,Ptprd,Nrxn1
GO Process	GO:0032502	Developmental process	39	5629	0.34	4.77e-05	10090.ENSMUSP00000033321,10090.ENSMUSP00000036181,10090.ENSMUSP00000039368,10090.ENSMUSP00000043765,10090.ENSMUSP00000045913,10090.ENSMUSP00000055000,10090.ENSMUSP00000058754,10090.ENSMUSP00000063784,10090.ENSMUSP00000066181,10090.ENSMUSP00000068974,10090.ENSMUSP00000071720,10090.ENSMUSP00000072397,10090.ENSMUSP00000077273,10090.ENSMUSP00000077446,10090.ENSMUSP00000078336,10090.ENSMUSP00000083073…	Cask,Myo6,Ptprf,Ank2,Iqce,Adam22,Abi2,Adcyap1r1,Immt,Ncor1,Camk2g,Ntng1,Asph,Mff,Ablim1,Cadm1,Ank3,Dst,Nsmf,Mapt,Mpdz,Ptprd,Bai2,Lphn2,Tenm4,Camk2b,Pbrm1,Epb4.1l3,Cacna1c,Kif1a,Nrxn2,Fnbp1,Erg,Abi1,Macf1,Sorbs2,Mef2c,Nrxn1,Agfg1
GO Process	GO:0048869	Cellular developmental process	31	3731	0.42	4.77e-05	10090.ENSMUSP00000033321,10090.ENSMUSP00000036181,10090.ENSMUSP00000039368,10090.ENSMUSP00000043765,10090.ENSMUSP00000055000,10090.ENSMUSP00000058754,10090.ENSMUSP00000063784,10090.ENSMUSP00000066181,10090.ENSMUSP00000068974,10090.ENSMUSP00000071720,10090.ENSMUSP00000072397,10090.ENSMUSP00000077446,10090.ENSMUSP00000078336,10090.ENSMUSP00000083073,10090.ENSMUSP00000090089,10090.ENSMUSP00000095392…	Cask,Myo6,Ptprf,Ank2,Adam22,Abi2,Adcyap1r1,Immt,Ncor1,Camk2g,Ntng1,Mff,Ablim1,Cadm1,Ank3,Dst,Nsmf,Mapt,Ptprd,Tenm4,Camk2b,Pbrm1,Epb4.1l3,Kif1a,Erg,Abi1,Macf1,Sorbs2,Mef2c,Nrxn1,Agfg1
GO Process	GO:0051179	Localization	35	4646	0.38	4.77e-05	10090.ENSMUSP00000033321,10090.ENSMUSP00000036181,10090.ENSMUSP00000039368,10090.ENSMUSP00000043765,10090.ENSMUSP00000055000,10090.ENSMUSP00000058754,10090.ENSMUSP00000059000,10090.ENSMUSP00000063001,10090.ENSMUSP00000064706,10090.ENSMUSP00000070572,10090.ENSMUSP00000071720,10090.ENSMUSP00000077094,10090.ENSMUSP00000077273,10090.ENSMUSP00000077446,10090.ENSMUSP00000079553,10090.ENSMUSP00000083073…	Cask,Myo6,Ptprf,Ank2,Adam22,Abi2,Synrg,Wnk1,Cadps,Ctage5,Camk2g,Madd,Asph,Mff,Sgip1,Cadm1,Ank3,Sec31a,Dst,Mapt,Camk2b,Cdc42bpa,Clip1,C2cd5,Epb4.1l3,Cacna1c,Kif1a,Nrxn2,Fnbp1,Slmap,Macf1,Mef2c,Nrxn1,Anks1b,Clasp1
GO Process	GO:0051641	Cellular localization	23	2115	0.53	4.77e-05	10090.ENSMUSP00000033321,10090.ENSMUSP00000036181,10090.ENSMUSP00000043765,10090.ENSMUSP00000055000,10090.ENSMUSP00000064706,10090.ENSMUSP00000070572,10090.ENSMUSP00000077094,10090.ENSMUSP00000077446,10090.ENSMUSP00000090089,10090.ENSMUSP00000092157,10090.ENSMUSP00000095392,10090.ENSMUSP00000097919,10090.ENSMUSP00000106746,10090.ENSMUSP00000107192,10090.ENSMUSP00000107388,10090.ENSMUSP00000108300…	Cask,Myo6,Ank2,Adam22,Cadps,Ctage5,Madd,Mff,Ank3,Sec31a,Dst,Mapt,Cdc42bpa,Clip1,C2cd5,Epb4.1l3,Cacna1c,Kif1a,Nrxn2,Slmap,Macf1,Nrxn1,Clasp1
GO Process	GO:0022008	Neurogenesis	21	1784	0.57	4.8e-05	10090.ENSMUSP00000033321,10090.ENSMUSP00000036181,10090.ENSMUSP00000039368,10090.ENSMUSP00000055000,10090.ENSMUSP00000058754,10090.ENSMUSP00000071720,10090.ENSMUSP00000072397,10090.ENSMUSP00000078336,10090.ENSMUSP00000090089,10090.ENSMUSP00000095392,10090.ENSMUSP00000097908,10090.ENSMUSP00000097919,10090.ENSMUSP00000099898,10090.ENSMUSP00000102783,10090.ENSMUSP00000105438,10090.ENSMUSP00000108300…	Cask,Myo6,Ptprf,Adam22,Abi2,Camk2g,Ntng1,Ablim1,Ank3,Dst,Nsmf,Mapt,Ptprd,Tenm4,Camk2b,Epb4.1l3,Kif1a,Abi1,Macf1,Mef2c,Nrxn1
GO Process	GO:0048522	Positive regulation of cellular process	38	5407	0.35	4.8e-05	10090.ENSMUSP00000033321,10090.ENSMUSP00000036181,10090.ENSMUSP00000039368,10090.ENSMUSP00000043765,10090.ENSMUSP00000045913,10090.ENSMUSP00000058754,10090.ENSMUSP00000063001,10090.ENSMUSP00000063784,10090.ENSMUSP00000064706,10090.ENSMUSP00000068974,10090.ENSMUSP00000077094,10090.ENSMUSP00000077273,10090.ENSMUSP00000077446,10090.ENSMUSP00000078336,10090.ENSMUSP00000079553,10090.ENSMUSP00000083073…	Cask,Myo6,Ptprf,Ank2,Iqce,Abi2,Wnk1,Adcyap1r1,Cadps,Ncor1,Madd,Asph,Mff,Ablim1,Sgip1,Cadm1,Ank3,Sorbs1,Nsmf,Mapt,Ptprd,Epb4.1,Bai2,Lphn2,Tenm4,Camk2b,Mcf2l,Clip1,C2cd5,Pbrm1,Cacna1c,Erg,Abi1,Macf1,Ablim2,Mef2c,Nrxn1,Clasp1
GO Process	GO:0022604	Regulation of cell morphogenesis	12	528	0.85	5.24e-05	10090.ENSMUSP00000033321,10090.ENSMUSP00000039368,10090.ENSMUSP00000058754,10090.ENSMUSP00000072397,10090.ENSMUSP00000097908,10090.ENSMUSP00000097919,10090.ENSMUSP00000099898,10090.ENSMUSP00000101595,10090.ENSMUSP00000105438,10090.ENSMUSP00000108300,10090.ENSMUSP00000108582,10090.ENSMUSP00000119600	Cask,Ptprf,Abi2,Ntng1,Nsmf,Mapt,Ptprd,Epb4.1,Camk2b,Epb4.1l3,Kif1a,Macf1
GO Process	GO:1990778	Protein localization to cell periphery	9	247	1.06	5.24e-05	10090.ENSMUSP00000033321,10090.ENSMUSP00000043765,10090.ENSMUSP00000055000,10090.ENSMUSP00000090089,10090.ENSMUSP00000107192,10090.ENSMUSP00000107388,10090.ENSMUSP00000108300,10090.ENSMUSP00000117816,10090.ENSMUSP00000119600	Cask,Ank2,Adam22,Ank3,Clip1,C2cd5,Epb4.1l3,Slmap,Macf1
GO Process	GO:0072657	Protein localization to membrane	11	427	0.91	5.27e-05	10090.ENSMUSP00000033321,10090.ENSMUSP00000043765,10090.ENSMUSP00000055000,10090.ENSMUSP00000090089,10090.ENSMUSP00000107192,10090.ENSMUSP00000107388,10090.ENSMUSP00000108300,10090.ENSMUSP00000109089,10090.ENSMUSP00000117816,10090.ENSMUSP00000119600,10090.ENSMUSP00000134402	Cask,Ank2,Adam22,Ank3,Clip1,C2cd5,Epb4.1l3,Nrxn2,Slmap,Macf1,Nrxn1
GO Process	GO:0048814	Regulation of dendrite morphogenesis	7	117	1.28	5.46e-05	10090.ENSMUSP00000033321,10090.ENSMUSP00000039368,10090.ENSMUSP00000058754,10090.ENSMUSP00000097908,10090.ENSMUSP00000099898,10090.ENSMUSP00000105438,10090.ENSMUSP00000108582	Cask,Ptprf,Abi2,Nsmf,Ptprd,Camk2b,Kif1a
GO Process	GO:0048699	Generation of neurons	20	1660	0.58	5.95e-05	10090.ENSMUSP00000033321,10090.ENSMUSP00000036181,10090.ENSMUSP00000039368,10090.ENSMUSP00000058754,10090.ENSMUSP00000071720,10090.ENSMUSP00000072397,10090.ENSMUSP00000078336,10090.ENSMUSP00000090089,10090.ENSMUSP00000095392,10090.ENSMUSP00000097908,10090.ENSMUSP00000097919,10090.ENSMUSP00000099898,10090.ENSMUSP00000102783,10090.ENSMUSP00000105438,10090.ENSMUSP00000108300,10090.ENSMUSP00000108582…	Cask,Myo6,Ptprf,Abi2,Camk2g,Ntng1,Ablim1,Ank3,Dst,Nsmf,Mapt,Ptprd,Tenm4,Camk2b,Epb4.1l3,Kif1a,Abi1,Macf1,Mef2c,Nrxn1
GO Process	GO:0030029	Actin filament-based process	12	551	0.84	7.13e-05	10090.ENSMUSP00000036181,10090.ENSMUSP00000043765,10090.ENSMUSP00000058754,10090.ENSMUSP00000097066,10090.ENSMUSP00000101595,10090.ENSMUSP00000105438,10090.ENSMUSP00000106746,10090.ENSMUSP00000108300,10090.ENSMUSP00000108413,10090.ENSMUSP00000118491,10090.ENSMUSP00000121619,10090.ENSMUSP00000123525	Myo6,Ank2,Abi2,Sorbs1,Epb4.1,Camk2b,Cdc42bpa,Epb4.1l3,Cacna1c,Abi1,Sorbs2,Ablim2
GO Process	GO:0051049	Regulation of transport	21	1862	0.55	7.5e-05	10090.ENSMUSP00000033321,10090.ENSMUSP00000036181,10090.ENSMUSP00000043765,10090.ENSMUSP00000063001,10090.ENSMUSP00000063784,10090.ENSMUSP00000064706,10090.ENSMUSP00000077094,10090.ENSMUSP00000077273,10090.ENSMUSP00000077446,10090.ENSMUSP00000079553,10090.ENSMUSP00000083073,10090.ENSMUSP00000090089,10090.ENSMUSP00000097066,10090.ENSMUSP00000097919,10090.ENSMUSP00000101595,10090.ENSMUSP00000107388…	Cask,Myo6,Ank2,Wnk1,Adcyap1r1,Cadps,Madd,Asph,Mff,Sgip1,Cadm1,Ank3,Sorbs1,Mapt,Epb4.1,C2cd5,Cacna1c,Slmap,Mef2c,Nrxn1,Clasp1
GO Process	GO:0051960	Regulation of nervous system development	16	1071	0.67	7.73e-05	10090.ENSMUSP00000033321,10090.ENSMUSP00000039368,10090.ENSMUSP00000058754,10090.ENSMUSP00000071720,10090.ENSMUSP00000072397,10090.ENSMUSP00000097908,10090.ENSMUSP00000097919,10090.ENSMUSP00000099898,10090.ENSMUSP00000101638,10090.ENSMUSP00000101734,10090.ENSMUSP00000102783,10090.ENSMUSP00000105438,10090.ENSMUSP00000108582,10090.ENSMUSP00000119600,10090.ENSMUSP00000132547,10090.ENSMUSP00000134402	Cask,Ptprf,Abi2,Camk2g,Ntng1,Nsmf,Mapt,Ptprd,Bai2,Lphn2,Tenm4,Camk2b,Kif1a,Macf1,Mef2c,Nrxn1
GO Process	GO:0050773	Regulation of dendrite development	8	193	1.12	8.44e-05	10090.ENSMUSP00000033321,10090.ENSMUSP00000039368,10090.ENSMUSP00000058754,10090.ENSMUSP00000097908,10090.ENSMUSP00000099898,10090.ENSMUSP00000105438,10090.ENSMUSP00000108582,10090.ENSMUSP00000132547	Cask,Ptprf,Abi2,Nsmf,Ptprd,Camk2b,Kif1a,Mef2c
GO Process	GO:1905475	Regulation of protein localization to membrane	8	199	1.1	0.0001	10090.ENSMUSP00000071720,10090.ENSMUSP00000077446,10090.ENSMUSP00000090089,10090.ENSMUSP00000097066,10090.ENSMUSP00000105438,10090.ENSMUSP00000107388,10090.ENSMUSP00000121619,10090.ENSMUSP00000134402	Camk2g,Mff,Ank3,Sorbs1,Camk2b,C2cd5,Sorbs2,Nrxn1
GO Process	GO:0007267	Cell-cell signaling	14	827	0.73	0.00011	10090.ENSMUSP00000036181,10090.ENSMUSP00000043765,10090.ENSMUSP00000064706,10090.ENSMUSP00000083073,10090.ENSMUSP00000097066,10090.ENSMUSP00000097908,10090.ENSMUSP00000108413,10090.ENSMUSP00000109089,10090.ENSMUSP00000118491,10090.ENSMUSP00000119600,10090.ENSMUSP00000121619,10090.ENSMUSP00000132547,10090.ENSMUSP00000134402,10090.ENSMUSP00000138539	Myo6,Ank2,Cadps,Cadm1,Sorbs1,Nsmf,Cacna1c,Nrxn2,Abi1,Macf1,Sorbs2,Mef2c,Nrxn1,Anks1b
GO Process	GO:0007416	Synapse assembly	6	81	1.37	0.00011	10090.ENSMUSP00000036181,10090.ENSMUSP00000083073,10090.ENSMUSP00000097919,10090.ENSMUSP00000099898,10090.ENSMUSP00000109089,10090.ENSMUSP00000134402	Myo6,Cadm1,Mapt,Ptprd,Nrxn2,Nrxn1
GO Process	GO:0050793	Regulation of developmental process	25	2669	0.47	0.00011	10090.ENSMUSP00000033321,10090.ENSMUSP00000039368,10090.ENSMUSP00000049625,10090.ENSMUSP00000058754,10090.ENSMUSP00000063001,10090.ENSMUSP00000068974,10090.ENSMUSP00000071720,10090.ENSMUSP00000072397,10090.ENSMUSP00000077446,10090.ENSMUSP00000079553,10090.ENSMUSP00000097908,10090.ENSMUSP00000097919,10090.ENSMUSP00000099898,10090.ENSMUSP00000101595,10090.ENSMUSP00000101638,10090.ENSMUSP00000101734…	Cask,Ptprf,Gtf2i,Abi2,Wnk1,Ncor1,Camk2g,Ntng1,Mff,Sgip1,Nsmf,Mapt,Ptprd,Epb4.1,Bai2,Lphn2,Tenm4,Camk2b,Epb4.1l3,Cacna1c,Kif1a,Macf1,Mef2c,Nrxn1,Clasp1
GO Process	GO:0007275	Multicellular organism development	35	4921	0.35	0.00012	10090.ENSMUSP00000033321,10090.ENSMUSP00000036181,10090.ENSMUSP00000039368,10090.ENSMUSP00000045913,10090.ENSMUSP00000055000,10090.ENSMUSP00000058754,10090.ENSMUSP00000063784,10090.ENSMUSP00000068974,10090.ENSMUSP00000071720,10090.ENSMUSP00000072397,10090.ENSMUSP00000077273,10090.ENSMUSP00000078336,10090.ENSMUSP00000083073,10090.ENSMUSP00000090089,10090.ENSMUSP00000095392,10090.ENSMUSP00000097908…	Cask,Myo6,Ptprf,Iqce,Adam22,Abi2,Adcyap1r1,Ncor1,Camk2g,Ntng1,Asph,Ablim1,Cadm1,Ank3,Dst,Nsmf,Mapt,Mpdz,Ptprd,Bai2,Lphn2,Tenm4,Camk2b,Pbrm1,Epb4.1l3,Cacna1c,Kif1a,Nrxn2,Fnbp1,Abi1,Macf1,Sorbs2,Mef2c,Nrxn1,Agfg1
GO Process	GO:0010975	Regulation of neuron projection development	12	607	0.79	0.00015	10090.ENSMUSP00000033321,10090.ENSMUSP00000039368,10090.ENSMUSP00000058754,10090.ENSMUSP00000071720,10090.ENSMUSP00000072397,10090.ENSMUSP00000097908,10090.ENSMUSP00000097919,10090.ENSMUSP00000099898,10090.ENSMUSP00000105438,10090.ENSMUSP00000108582,10090.ENSMUSP00000119600,10090.ENSMUSP00000132547	Cask,Ptprf,Abi2,Camk2g,Ntng1,Nsmf,Mapt,Ptprd,Camk2b,Kif1a,Macf1,Mef2c
GO Process	GO:0032989	Cellular component morphogenesis	12	611	0.79	0.00016	10090.ENSMUSP00000066181,10090.ENSMUSP00000072397,10090.ENSMUSP00000077446,10090.ENSMUSP00000078336,10090.ENSMUSP00000090089,10090.ENSMUSP00000095392,10090.ENSMUSP00000097919,10090.ENSMUSP00000102783,10090.ENSMUSP00000105438,10090.ENSMUSP00000108300,10090.ENSMUSP00000118491,10090.ENSMUSP00000140785	Immt,Ntng1,Mff,Ablim1,Ank3,Dst,Mapt,Tenm4,Camk2b,Epb4.1l3,Abi1,Agfg1
GO Process	GO:0050794	Regulation of cellular process	51	9541	0.23	0.00016	10090.ENSMUSP00000033321,10090.ENSMUSP00000034910,10090.ENSMUSP00000036181,10090.ENSMUSP00000038216,10090.ENSMUSP00000039368,10090.ENSMUSP00000043765,10090.ENSMUSP00000045913,10090.ENSMUSP00000058754,10090.ENSMUSP00000063001,10090.ENSMUSP00000063784,10090.ENSMUSP00000064706,10090.ENSMUSP00000068974,10090.ENSMUSP00000071720,10090.ENSMUSP00000072397,10090.ENSMUSP00000077094,10090.ENSMUSP00000077273…	Cask,Mlip,Myo6,Emsy,Ptprf,Ank2,Iqce,Abi2,Wnk1,Adcyap1r1,Cadps,Ncor1,Camk2g,Ntng1,Madd,Asph,Mff,Ablim1,Sgip1,Cadm1,Ank3,Dst,Sorbs1,Nsmf,Mapt,Ptprd,Epb4.1,Bai2,Lphn2,Tenm4,Camk2b,Mcf2l,Cdc42bpa,Clip1,C2cd5,Pbrm1,Epb4.1l3,Cacna1c,Kif1a,Nrxn2,Erg,Mtmr1,Slmap,Abi1,Macf1,Sorbs2,Ablim2,Mef2c,Nrxn1,Anks1b,Clasp1
GO Process	GO:0098926	Postsynaptic signal transduction	5	47	1.53	0.00018	10090.ENSMUSP00000097066,10090.ENSMUSP00000097908,10090.ENSMUSP00000118491,10090.ENSMUSP00000121619,10090.ENSMUSP00000138539	Sorbs1,Nsmf,Abi1,Sorbs2,Anks1b
GO Process	GO:0051239	Regulation of multicellular organismal process	27	3205	0.42	0.00021	10090.ENSMUSP00000033321,10090.ENSMUSP00000034910,10090.ENSMUSP00000039368,10090.ENSMUSP00000043765,10090.ENSMUSP00000049625,10090.ENSMUSP00000058754,10090.ENSMUSP00000063001,10090.ENSMUSP00000068974,10090.ENSMUSP00000071720,10090.ENSMUSP00000072397,10090.ENSMUSP00000077094,10090.ENSMUSP00000079553,10090.ENSMUSP00000083073,10090.ENSMUSP00000097908,10090.ENSMUSP00000097919,10090.ENSMUSP00000099898…	Cask,Mlip,Ptprf,Ank2,Gtf2i,Abi2,Wnk1,Ncor1,Camk2g,Ntng1,Madd,Sgip1,Cadm1,Nsmf,Mapt,Ptprd,Epb4.1,Bai2,Lphn2,Tenm4,Camk2b,Cacna1c,Kif1a,Macf1,Mef2c,Nrxn1,Clasp1
GO Process	GO:0050789	Regulation of biological process	52	9973	0.22	0.00022	10090.ENSMUSP00000033321,10090.ENSMUSP00000034910,10090.ENSMUSP00000036181,10090.ENSMUSP00000038216,10090.ENSMUSP00000039368,10090.ENSMUSP00000043765,10090.ENSMUSP00000045913,10090.ENSMUSP00000049625,10090.ENSMUSP00000058754,10090.ENSMUSP00000063001,10090.ENSMUSP00000063784,10090.ENSMUSP00000064706,10090.ENSMUSP00000068974,10090.ENSMUSP00000071720,10090.ENSMUSP00000072397,10090.ENSMUSP00000077094…	Cask,Mlip,Myo6,Emsy,Ptprf,Ank2,Iqce,Gtf2i,Abi2,Wnk1,Adcyap1r1,Cadps,Ncor1,Camk2g,Ntng1,Madd,Asph,Mff,Ablim1,Sgip1,Cadm1,Ank3,Dst,Sorbs1,Nsmf,Mapt,Ptprd,Epb4.1,Bai2,Lphn2,Tenm4,Camk2b,Mcf2l,Cdc42bpa,Clip1,C2cd5,Pbrm1,Epb4.1l3,Cacna1c,Kif1a,Nrxn2,Erg,Mtmr1,Slmap,Abi1,Macf1,Sorbs2,Ablim2,Mef2c,Nrxn1,Anks1b,Clasp1
GO Process	GO:0030154	Cell differentiation	29	3674	0.4	0.00024	10090.ENSMUSP00000033321,10090.ENSMUSP00000036181,10090.ENSMUSP00000039368,10090.ENSMUSP00000043765,10090.ENSMUSP00000055000,10090.ENSMUSP00000058754,10090.ENSMUSP00000063784,10090.ENSMUSP00000068974,10090.ENSMUSP00000071720,10090.ENSMUSP00000072397,10090.ENSMUSP00000078336,10090.ENSMUSP00000083073,10090.ENSMUSP00000090089,10090.ENSMUSP00000095392,10090.ENSMUSP00000097908,10090.ENSMUSP00000097919…	Cask,Myo6,Ptprf,Ank2,Adam22,Abi2,Adcyap1r1,Ncor1,Camk2g,Ntng1,Ablim1,Cadm1,Ank3,Dst,Nsmf,Mapt,Ptprd,Tenm4,Camk2b,Pbrm1,Epb4.1l3,Kif1a,Erg,Abi1,Macf1,Sorbs2,Mef2c,Nrxn1,Agfg1
GO Process	GO:0009653	Anatomical structure morphogenesis	22	2244	0.49	0.00026	10090.ENSMUSP00000036181,10090.ENSMUSP00000045913,10090.ENSMUSP00000058754,10090.ENSMUSP00000066181,10090.ENSMUSP00000072397,10090.ENSMUSP00000077273,10090.ENSMUSP00000077446,10090.ENSMUSP00000078336,10090.ENSMUSP00000083073,10090.ENSMUSP00000090089,10090.ENSMUSP00000095392,10090.ENSMUSP00000097919,10090.ENSMUSP00000102783,10090.ENSMUSP00000105438,10090.ENSMUSP00000107727,10090.ENSMUSP00000108300…	Myo6,Iqce,Abi2,Immt,Ntng1,Asph,Mff,Ablim1,Cadm1,Ank3,Dst,Mapt,Tenm4,Camk2b,Pbrm1,Epb4.1l3,Cacna1c,Abi1,Macf1,Mef2c,Nrxn1,Agfg1
GO Process	GO:0006928	Movement of cell or subcellular component	17	1382	0.59	0.00029	10090.ENSMUSP00000036181,10090.ENSMUSP00000039368,10090.ENSMUSP00000043765,10090.ENSMUSP00000058754,10090.ENSMUSP00000063001,10090.ENSMUSP00000077094,10090.ENSMUSP00000078336,10090.ENSMUSP00000083073,10090.ENSMUSP00000085985,10090.ENSMUSP00000090089,10090.ENSMUSP00000095392,10090.ENSMUSP00000097919,10090.ENSMUSP00000106746,10090.ENSMUSP00000108413,10090.ENSMUSP00000108582,10090.ENSMUSP00000132547…	Myo6,Ptprf,Ank2,Abi2,Wnk1,Madd,Ablim1,Cadm1,Kif21a,Ank3,Dst,Mapt,Cdc42bpa,Cacna1c,Kif1a,Mef2c,Ktn1
GO Process	GO:0008104	Protein localization	20	1890	0.52	0.00029	10090.ENSMUSP00000033321,10090.ENSMUSP00000036181,10090.ENSMUSP00000043765,10090.ENSMUSP00000055000,10090.ENSMUSP00000059000,10090.ENSMUSP00000064706,10090.ENSMUSP00000070572,10090.ENSMUSP00000077446,10090.ENSMUSP00000090089,10090.ENSMUSP00000092157,10090.ENSMUSP00000107192,10090.ENSMUSP00000107388,10090.ENSMUSP00000108300,10090.ENSMUSP00000108413,10090.ENSMUSP00000108582,10090.ENSMUSP00000109089…	Cask,Myo6,Ank2,Adam22,Synrg,Cadps,Ctage5,Mff,Ank3,Sec31a,Clip1,C2cd5,Epb4.1l3,Cacna1c,Kif1a,Nrxn2,Slmap,Macf1,Nrxn1,Anks1b
GO Process	GO:0120035	Regulation of plasma membrane bounded cell projection organization	13	788	0.72	0.00029	10090.ENSMUSP00000033321,10090.ENSMUSP00000039368,10090.ENSMUSP00000058754,10090.ENSMUSP00000071720,10090.ENSMUSP00000072397,10090.ENSMUSP00000097908,10090.ENSMUSP00000097919,10090.ENSMUSP00000099898,10090.ENSMUSP00000105438,10090.ENSMUSP00000108582,10090.ENSMUSP00000119600,10090.ENSMUSP00000132547,10090.ENSMUSP00000134402	Cask,Ptprf,Abi2,Camk2g,Ntng1,Nsmf,Mapt,Ptprd,Camk2b,Kif1a,Macf1,Mef2c,Nrxn1
GO Process	GO:0032501	Multicellular organismal process	39	6272	0.29	0.0004	10090.ENSMUSP00000033321,10090.ENSMUSP00000036181,10090.ENSMUSP00000039368,10090.ENSMUSP00000043765,10090.ENSMUSP00000045913,10090.ENSMUSP00000055000,10090.ENSMUSP00000058754,10090.ENSMUSP00000063001,10090.ENSMUSP00000063784,10090.ENSMUSP00000068974,10090.ENSMUSP00000071720,10090.ENSMUSP00000072397,10090.ENSMUSP00000077273,10090.ENSMUSP00000078336,10090.ENSMUSP00000079553,10090.ENSMUSP00000083073…	Cask,Myo6,Ptprf,Ank2,Iqce,Adam22,Abi2,Wnk1,Adcyap1r1,Ncor1,Camk2g,Ntng1,Asph,Ablim1,Sgip1,Cadm1,Ank3,Dst,Nsmf,Mapt,Mpdz,Ptprd,Bai2,Lphn2,Tenm4,Camk2b,Pbrm1,Epb4.1l3,Cacna1c,Kif1a,Nrxn2,Fnbp1,Slmap,Abi1,Macf1,Sorbs2,Mef2c,Nrxn1,Agfg1
GO Process	GO:0098901	Regulation of cardiac muscle cell action potential	4	25	1.7	0.00047	10090.ENSMUSP00000043765,10090.ENSMUSP00000090089,10090.ENSMUSP00000108413,10090.ENSMUSP00000117816	Ank2,Ank3,Cacna1c,Slmap
GO Process	GO:0006810	Transport	27	3382	0.4	0.00048	10090.ENSMUSP00000033321,10090.ENSMUSP00000036181,10090.ENSMUSP00000043765,10090.ENSMUSP00000059000,10090.ENSMUSP00000063001,10090.ENSMUSP00000064706,10090.ENSMUSP00000070572,10090.ENSMUSP00000071720,10090.ENSMUSP00000077094,10090.ENSMUSP00000077273,10090.ENSMUSP00000077446,10090.ENSMUSP00000079553,10090.ENSMUSP00000090089,10090.ENSMUSP00000092157,10090.ENSMUSP00000095392,10090.ENSMUSP00000097919…	Cask,Myo6,Ank2,Synrg,Wnk1,Cadps,Ctage5,Camk2g,Madd,Asph,Mff,Sgip1,Ank3,Sec31a,Dst,Mapt,Camk2b,Cdc42bpa,Clip1,C2cd5,Cacna1c,Kif1a,Nrxn2,Fnbp1,Macf1,Nrxn1,Clasp1
GO Process	GO:0032880	Regulation of protein localization	14	978	0.65	0.00049	10090.ENSMUSP00000033321,10090.ENSMUSP00000071720,10090.ENSMUSP00000077094,10090.ENSMUSP00000077273,10090.ENSMUSP00000077446,10090.ENSMUSP00000083073,10090.ENSMUSP00000090089,10090.ENSMUSP00000097066,10090.ENSMUSP00000097919,10090.ENSMUSP00000101595,10090.ENSMUSP00000105438,10090.ENSMUSP00000107388,10090.ENSMUSP00000121619,10090.ENSMUSP00000134402	Cask,Camk2g,Madd,Asph,Mff,Cadm1,Ank3,Sorbs1,Mapt,Epb4.1,Camk2b,C2cd5,Sorbs2,Nrxn1
GO Process	GO:1903827	Regulation of cellular protein localization	11	576	0.78	0.00049	10090.ENSMUSP00000071720,10090.ENSMUSP00000077273,10090.ENSMUSP00000077446,10090.ENSMUSP00000090089,10090.ENSMUSP00000097066,10090.ENSMUSP00000097919,10090.ENSMUSP00000101595,10090.ENSMUSP00000105438,10090.ENSMUSP00000107388,10090.ENSMUSP00000121619,10090.ENSMUSP00000134402	Camk2g,Asph,Mff,Ank3,Sorbs1,Mapt,Epb4.1,Camk2b,C2cd5,Sorbs2,Nrxn1
GO Process	GO:0016192	Vesicle-mediated transport	15	1130	0.62	0.0005	10090.ENSMUSP00000036181,10090.ENSMUSP00000043765,10090.ENSMUSP00000059000,10090.ENSMUSP00000064706,10090.ENSMUSP00000070572,10090.ENSMUSP00000079553,10090.ENSMUSP00000090089,10090.ENSMUSP00000092157,10090.ENSMUSP00000107388,10090.ENSMUSP00000108413,10090.ENSMUSP00000108582,10090.ENSMUSP00000109190,10090.ENSMUSP00000119600,10090.ENSMUSP00000134402,10090.ENSMUSP00000140019	Myo6,Ank2,Synrg,Cadps,Ctage5,Sgip1,Ank3,Sec31a,C2cd5,Cacna1c,Kif1a,Fnbp1,Macf1,Nrxn1,Clasp1
GO Process	GO:0022607	Cellular component assembly	20	1983	0.5	0.00051	10090.ENSMUSP00000036181,10090.ENSMUSP00000058754,10090.ENSMUSP00000064706,10090.ENSMUSP00000068974,10090.ENSMUSP00000078336,10090.ENSMUSP00000079553,10090.ENSMUSP00000083073,10090.ENSMUSP00000090089,10090.ENSMUSP00000095392,10090.ENSMUSP00000097066,10090.ENSMUSP00000097919,10090.ENSMUSP00000099898,10090.ENSMUSP00000101595,10090.ENSMUSP00000102783,10090.ENSMUSP00000108300,10090.ENSMUSP00000109089…	Myo6,Abi2,Cadps,Ncor1,Ablim1,Sgip1,Cadm1,Ank3,Dst,Sorbs1,Mapt,Ptprd,Epb4.1,Tenm4,Epb4.1l3,Nrxn2,Ablim2,Nrxn1,Clasp1,Agfg1
GO Process	GO:0097435	Supramolecular fiber organization	10	469	0.83	0.00053	10090.ENSMUSP00000036181,10090.ENSMUSP00000058754,10090.ENSMUSP00000095392,10090.ENSMUSP00000097066,10090.ENSMUSP00000097919,10090.ENSMUSP00000107192,10090.ENSMUSP00000118491,10090.ENSMUSP00000121619,10090.ENSMUSP00000140019,10090.ENSMUSP00000140785	Myo6,Abi2,Dst,Sorbs1,Mapt,Clip1,Abi1,Sorbs2,Clasp1,Agfg1
GO Process	GO:0033036	Macromolecule localization	21	2198	0.48	0.00058	10090.ENSMUSP00000033321,10090.ENSMUSP00000036181,10090.ENSMUSP00000043765,10090.ENSMUSP00000055000,10090.ENSMUSP00000059000,10090.ENSMUSP00000064706,10090.ENSMUSP00000070572,10090.ENSMUSP00000077446,10090.ENSMUSP00000090089,10090.ENSMUSP00000092157,10090.ENSMUSP00000097919,10090.ENSMUSP00000107192,10090.ENSMUSP00000107388,10090.ENSMUSP00000108300,10090.ENSMUSP00000108413,10090.ENSMUSP00000108582…	Cask,Myo6,Ank2,Adam22,Synrg,Cadps,Ctage5,Mff,Ank3,Sec31a,Mapt,Clip1,C2cd5,Epb4.1l3,Cacna1c,Kif1a,Nrxn2,Slmap,Macf1,Nrxn1,Anks1b
GO Process	GO:0048666	Neuron development	13	855	0.68	0.00058	10090.ENSMUSP00000036181,10090.ENSMUSP00000039368,10090.ENSMUSP00000058754,10090.ENSMUSP00000072397,10090.ENSMUSP00000078336,10090.ENSMUSP00000090089,10090.ENSMUSP00000095392,10090.ENSMUSP00000097919,10090.ENSMUSP00000102783,10090.ENSMUSP00000108300,10090.ENSMUSP00000118491,10090.ENSMUSP00000132547,10090.ENSMUSP00000134402	Myo6,Ptprf,Abi2,Ntng1,Ablim1,Ank3,Dst,Mapt,Tenm4,Epb4.1l3,Abi1,Mef2c,Nrxn1
GO Process	GO:0048731	System development	31	4350	0.35	0.00058	10090.ENSMUSP00000033321,10090.ENSMUSP00000036181,10090.ENSMUSP00000039368,10090.ENSMUSP00000055000,10090.ENSMUSP00000058754,10090.ENSMUSP00000068974,10090.ENSMUSP00000071720,10090.ENSMUSP00000072397,10090.ENSMUSP00000078336,10090.ENSMUSP00000083073,10090.ENSMUSP00000090089,10090.ENSMUSP00000095392,10090.ENSMUSP00000097908,10090.ENSMUSP00000097919,10090.ENSMUSP00000099894,10090.ENSMUSP00000099898…	Cask,Myo6,Ptprf,Adam22,Abi2,Ncor1,Camk2g,Ntng1,Ablim1,Cadm1,Ank3,Dst,Nsmf,Mapt,Mpdz,Ptprd,Bai2,Lphn2,Tenm4,Camk2b,Pbrm1,Epb4.1l3,Cacna1c,Kif1a,Nrxn2,Fnbp1,Abi1,Macf1,Sorbs2,Mef2c,Nrxn1
GO Process	GO:0044057	Regulation of system process	11	602	0.76	0.00065	10090.ENSMUSP00000034910,10090.ENSMUSP00000043765,10090.ENSMUSP00000049625,10090.ENSMUSP00000063001,10090.ENSMUSP00000071720,10090.ENSMUSP00000077094,10090.ENSMUSP00000101595,10090.ENSMUSP00000102783,10090.ENSMUSP00000108413,10090.ENSMUSP00000132547,10090.ENSMUSP00000134402	Mlip,Ank2,Gtf2i,Wnk1,Camk2g,Madd,Epb4.1,Tenm4,Cacna1c,Mef2c,Nrxn1
GO Process	GO:0061024	Membrane organization	11	603	0.76	0.00065	10090.ENSMUSP00000043765,10090.ENSMUSP00000066181,10090.ENSMUSP00000079553,10090.ENSMUSP00000090089,10090.ENSMUSP00000092157,10090.ENSMUSP00000099898,10090.ENSMUSP00000107192,10090.ENSMUSP00000107388,10090.ENSMUSP00000108300,10090.ENSMUSP00000109089,10090.ENSMUSP00000134402	Ank2,Immt,Sgip1,Ank3,Sec31a,Ptprd,Clip1,C2cd5,Epb4.1l3,Nrxn2,Nrxn1
GO Process	GO:0072659	Protein localization to plasma membrane	7	194	1.06	0.00065	10090.ENSMUSP00000033321,10090.ENSMUSP00000043765,10090.ENSMUSP00000090089,10090.ENSMUSP00000107388,10090.ENSMUSP00000108300,10090.ENSMUSP00000117816,10090.ENSMUSP00000119600	Cask,Ank2,Ank3,C2cd5,Epb4.1l3,Slmap,Macf1
GO Process	GO:0051050	Positive regulation of transport	14	1020	0.64	0.00068	10090.ENSMUSP00000033321,10090.ENSMUSP00000043765,10090.ENSMUSP00000063001,10090.ENSMUSP00000063784,10090.ENSMUSP00000064706,10090.ENSMUSP00000077273,10090.ENSMUSP00000077446,10090.ENSMUSP00000079553,10090.ENSMUSP00000083073,10090.ENSMUSP00000090089,10090.ENSMUSP00000097066,10090.ENSMUSP00000107388,10090.ENSMUSP00000108413,10090.ENSMUSP00000140019	Cask,Ank2,Wnk1,Adcyap1r1,Cadps,Asph,Mff,Sgip1,Cadm1,Ank3,Sorbs1,C2cd5,Cacna1c,Clasp1
GO Process	GO:0030036	Actin cytoskeleton organization	10	496	0.8	0.00077	10090.ENSMUSP00000036181,10090.ENSMUSP00000058754,10090.ENSMUSP00000097066,10090.ENSMUSP00000101595,10090.ENSMUSP00000105438,10090.ENSMUSP00000106746,10090.ENSMUSP00000108300,10090.ENSMUSP00000118491,10090.ENSMUSP00000121619,10090.ENSMUSP00000123525	Myo6,Abi2,Sorbs1,Epb4.1,Camk2b,Cdc42bpa,Epb4.1l3,Abi1,Sorbs2,Ablim2
GO Process	GO:0051649	Establishment of localization in cell	17	1518	0.55	0.00077	10090.ENSMUSP00000036181,10090.ENSMUSP00000064706,10090.ENSMUSP00000070572,10090.ENSMUSP00000077094,10090.ENSMUSP00000077446,10090.ENSMUSP00000092157,10090.ENSMUSP00000095392,10090.ENSMUSP00000097919,10090.ENSMUSP00000106746,10090.ENSMUSP00000107192,10090.ENSMUSP00000107388,10090.ENSMUSP00000108413,10090.ENSMUSP00000108582,10090.ENSMUSP00000109089,10090.ENSMUSP00000119600,10090.ENSMUSP00000134402…	Myo6,Cadps,Ctage5,Madd,Mff,Sec31a,Dst,Mapt,Cdc42bpa,Clip1,C2cd5,Cacna1c,Kif1a,Nrxn2,Macf1,Nrxn1,Clasp1
GO Process	GO:0030182	Neuron differentiation	14	1056	0.62	0.00095	10090.ENSMUSP00000036181,10090.ENSMUSP00000039368,10090.ENSMUSP00000058754,10090.ENSMUSP00000072397,10090.ENSMUSP00000078336,10090.ENSMUSP00000090089,10090.ENSMUSP00000095392,10090.ENSMUSP00000097919,10090.ENSMUSP00000099898,10090.ENSMUSP00000102783,10090.ENSMUSP00000108300,10090.ENSMUSP00000118491,10090.ENSMUSP00000132547,10090.ENSMUSP00000134402	Myo6,Ptprf,Abi2,Ntng1,Ablim1,Ank3,Dst,Mapt,Ptprd,Tenm4,Epb4.1l3,Abi1,Mef2c,Nrxn1
GO Process	GO:1901888	Regulation of cell junction assembly	7	210	1.02	0.00098	10090.ENSMUSP00000099898,10090.ENSMUSP00000101638,10090.ENSMUSP00000101734,10090.ENSMUSP00000119600,10090.ENSMUSP00000132547,10090.ENSMUSP00000134402,10090.ENSMUSP00000140019	Ptprd,Bai2,Lphn2,Macf1,Mef2c,Nrxn1,Clasp1
GO Process	GO:0048468	Cell development	18	1730	0.52	0.00099	10090.ENSMUSP00000036181,10090.ENSMUSP00000039368,10090.ENSMUSP00000043765,10090.ENSMUSP00000055000,10090.ENSMUSP00000058754,10090.ENSMUSP00000072397,10090.ENSMUSP00000078336,10090.ENSMUSP00000090089,10090.ENSMUSP00000095392,10090.ENSMUSP00000097919,10090.ENSMUSP00000102783,10090.ENSMUSP00000107727,10090.ENSMUSP00000108300,10090.ENSMUSP00000118491,10090.ENSMUSP00000121619,10090.ENSMUSP00000132547…	Myo6,Ptprf,Ank2,Adam22,Abi2,Ntng1,Ablim1,Ank3,Dst,Mapt,Tenm4,Pbrm1,Epb4.1l3,Abi1,Sorbs2,Mef2c,Nrxn1,Agfg1
GO Process	GO:0034613	Cellular protein localization	16	1392	0.56	0.001	10090.ENSMUSP00000033321,10090.ENSMUSP00000036181,10090.ENSMUSP00000043765,10090.ENSMUSP00000055000,10090.ENSMUSP00000070572,10090.ENSMUSP00000077446,10090.ENSMUSP00000090089,10090.ENSMUSP00000092157,10090.ENSMUSP00000107192,10090.ENSMUSP00000107388,10090.ENSMUSP00000108300,10090.ENSMUSP00000108582,10090.ENSMUSP00000109089,10090.ENSMUSP00000117816,10090.ENSMUSP00000119600,10090.ENSMUSP00000134402	Cask,Myo6,Ank2,Adam22,Ctage5,Mff,Ank3,Sec31a,Clip1,C2cd5,Epb4.1l3,Kif1a,Nrxn2,Slmap,Macf1,Nrxn1
GO Process	GO:0010959	Regulation of metal ion transport	9	414	0.84	0.0011	10090.ENSMUSP00000033321,10090.ENSMUSP00000043765,10090.ENSMUSP00000063001,10090.ENSMUSP00000063784,10090.ENSMUSP00000077273,10090.ENSMUSP00000090089,10090.ENSMUSP00000101595,10090.ENSMUSP00000108413,10090.ENSMUSP00000117816	Cask,Ank2,Wnk1,Adcyap1r1,Asph,Ank3,Epb4.1,Cacna1c,Slmap
GO Process	GO:0032990	Cell part morphogenesis	10	522	0.78	0.0011	10090.ENSMUSP00000066181,10090.ENSMUSP00000072397,10090.ENSMUSP00000077446,10090.ENSMUSP00000078336,10090.ENSMUSP00000090089,10090.ENSMUSP00000095392,10090.ENSMUSP00000097919,10090.ENSMUSP00000105438,10090.ENSMUSP00000108300,10090.ENSMUSP00000118491	Immt,Ntng1,Mff,Ablim1,Ank3,Dst,Mapt,Camk2b,Epb4.1l3,Abi1
GO Process	GO:0051130	Positive regulation of cellular component organization	15	1236	0.58	0.0011	10090.ENSMUSP00000033321,10090.ENSMUSP00000039368,10090.ENSMUSP00000058754,10090.ENSMUSP00000068974,10090.ENSMUSP00000077446,10090.ENSMUSP00000079553,10090.ENSMUSP00000097919,10090.ENSMUSP00000099898,10090.ENSMUSP00000101638,10090.ENSMUSP00000101734,10090.ENSMUSP00000105438,10090.ENSMUSP00000107192,10090.ENSMUSP00000107388,10090.ENSMUSP00000134402,10090.ENSMUSP00000140019	Cask,Ptprf,Abi2,Ncor1,Mff,Sgip1,Mapt,Ptprd,Bai2,Lphn2,Camk2b,Clip1,C2cd5,Nrxn1,Clasp1
GO Process	GO:0051962	Positive regulation of nervous system development	11	651	0.73	0.0011	10090.ENSMUSP00000033321,10090.ENSMUSP00000039368,10090.ENSMUSP00000097908,10090.ENSMUSP00000097919,10090.ENSMUSP00000099898,10090.ENSMUSP00000101638,10090.ENSMUSP00000101734,10090.ENSMUSP00000102783,10090.ENSMUSP00000105438,10090.ENSMUSP00000132547,10090.ENSMUSP00000134402	Cask,Ptprf,Nsmf,Mapt,Ptprd,Bai2,Lphn2,Tenm4,Camk2b,Mef2c,Nrxn1
GO Process	GO:0071709	Membrane assembly	4	35	1.56	0.0011	10090.ENSMUSP00000090089,10090.ENSMUSP00000099898,10090.ENSMUSP00000109089,10090.ENSMUSP00000134402	Ank3,Ptprd,Nrxn2,Nrxn1
GO Process	GO:0050767	Regulation of neurogenesis	13	948	0.64	0.0013	10090.ENSMUSP00000033321,10090.ENSMUSP00000039368,10090.ENSMUSP00000058754,10090.ENSMUSP00000071720,10090.ENSMUSP00000072397,10090.ENSMUSP00000097908,10090.ENSMUSP00000097919,10090.ENSMUSP00000099898,10090.ENSMUSP00000102783,10090.ENSMUSP00000105438,10090.ENSMUSP00000108582,10090.ENSMUSP00000119600,10090.ENSMUSP00000132547	Cask,Ptprf,Abi2,Camk2g,Ntng1,Nsmf,Mapt,Ptprd,Tenm4,Camk2b,Kif1a,Macf1,Mef2c
GO Process	GO:1903829	Positive regulation of cellular protein localization	8	322	0.89	0.0014	10090.ENSMUSP00000077273,10090.ENSMUSP00000077446,10090.ENSMUSP00000090089,10090.ENSMUSP00000097066,10090.ENSMUSP00000097919,10090.ENSMUSP00000101595,10090.ENSMUSP00000107388,10090.ENSMUSP00000134402	Asph,Mff,Ank3,Sorbs1,Mapt,Epb4.1,C2cd5,Nrxn1
[truncated: 389 more rows]

## Sheet: Table 6e. Merged list
Supplementary Table S6e. Merged list of 75 entries of AS2 ES abundant genes (Table S6a)
genesymbol	identifier	name	description	notes
[truncated: 75 more rows]

## Sheet: Table 6f. Merged list_GO_annot
Supplementary Table S6f. GO annotation of Merged list of 75 entries of AS2 ES abundant genes (Table S6e). The figure on the right side corresponds to Figure 15 in the main text.
[truncated: 483 more rows]
