# Supplementary material for: Elucidation of the Landscape of Alternatively Spliced Genes and Features in the Dorsal Striatum of Aggressive/Aggression-Deprived Mice in the Model of Chronic Social Conflicts
Source: Genes (Basel). 2023 Feb 27;14(3):599. doi: 10.3390/genes14030599 (PMC10048575; doi:10.3390/genes14030599)
Supplement: Supplementary file 1 [file genes-14-00599-s001.zip › Table_S7.xlsx]

## Sheet: Table7a
Supplementary Table 7a. Top NMD related (either isoform coding) abundant genes/
ad_a20						c_a20					c_AD
	gene_id	#ES	min(FDR)			gene_id	#ES	min(FDR)			gene_id	#ES	min(FDR)
	A730017C20Rik	5	1			A730017C20Rik	5	1			Tars2	4	1		merged list:		235 Ad_a20 events
	Ank2	4	1			Tars2	5	1			Ptk2	4	1
	Odf2	4	1			Camk2d	4	1			Sorbs1	4	1
	Tars2	4	1			Ccnl1	4	0.384091			Tmem234	4	1
	Ube2e2	4	1			Rsrc2	4	0.596445			Eif4g3	4	0.592336
	Ptk2	4	1			Tcf12	4	1			Camk2d	4	1
	Rsrc2	4	1			Tmem234	4	1			Pank2	4	0.578056
	Zfp280d	4	1			Zfp280d	4	1			Tcf12	4	1
	Eif4g3	4	1			Eif4g3	4	0.114222			Gpatch8	4	1
	Pank2	4	1			Xpo6	4	0.522128			Slmap	4	1
	Sorbs1	4	1			Slmap	4	1			Ccnl1	4	1
	Tmem234	4	1			Gpatch8	4	1			Clptm1	3	1
	Gpatch8	4	1			Setd2	3	1			Stxbp2	3	1
	Xpo6	4	0.248517			Agrn	3	1			Trpm4	3	1
	Nprl3	3	1			Tex9	3	1			Hira	3	1
	Clk4	3	0.574799			Atp9b	3	1			Adsl	3	1
	Fam227a	3	1			Necap2	3	0.0897742			Ift46	3	1
	Lsg1	3	1			Prpf39	3	1			Tial1	3	1
	Necap2	3	1			Rbm39	3	1			Traf7	3	1
	Tcf12	3	0.736809			Tbc1d13	3	1			Tatdn1	3	1
	Prpf39	3	0.00543247			Tgfb1i1	3	1			Tgfb1i1	3	1
	Trpm4	3	1			Agtpbp1	3	1			Pan3	3	1
	Tex9	3	1			Hira	3	1			Rsrc2	3	1
	Agrn	3	1			Lsg1	3	1			Tex9	3	1
	Fam172a	3	1			Odf2	3	1			Clk4	3	1
	Fbf1	3	1			Cadps	3	1			Prpf39	3	1
	Tial1	3	1			Nrxn2	3	1			Arid4b	3	1
	Map4k4	3	1			Trpm4	3	1			Fam172a	3	1
	Tatdn1	3	1			Mllt10	3	1			Agrn	3	1
	Traf7	3	1			Stxbp2	3	1			Map4k4	3	1
	Agtpbp1	3	1			Traf7	3	1			Xpo6	3	1
	Nktr	3	1			Clptm1	3	1			Ankrd16	3	1
	Nrxn2	3	1			Fam227a	3	1			Tbc1d13	3	0.000689288
	Pan3	3	1			Nktr	3	1			Agtpbp1	3	1
	Rcor3	3	1			Retreg3	3	1			Elf2	3	1
	Cadps	3	0.0305355			Sorbs1	3	1			Mllt10	3	1
	Ccnl1	3	0.0194735			Vta1	3	1			Atp9b	3	1
	Stxbp2	3	1			Ube2e2	3	1			Necap2	2	0.580122
	Hira	3	1			Adsl	3	1			Ptgr2	2	1
	Mllt10	3	1			Ankrd16	3	0.0019351			Trmt11	2	1
	Setd2	3	1			Pank2	3	1			Zdhhc16	2	0.580122
	Cald1	3	1			Ptk2	3	1			Bclaf1	2	1
	Tnrc6a	3	0.25132			Fam172a	3	1			Cul3	2	1
	Retreg3	3	1			Pbx4	3	1			Dcun1d4	2	1
	Tbc1d13	3	0.928269			Tatdn1	3	1			Dmtf1	2	0.842775
	Elf2	3	1			Map4k4	3	0.967797			Mtf2	2	1
	Atp9b	3	1			Nprl3	3	1			Nrxn2	2	1
	Mical3	3	1			Arid4b	3	1			Papola	2	1
	Rbm39	3	1			Elf2	3	1			Rnf207	2	1
	Slmap	3	1			Tial1	3	1			Scn2a	2	1
	Ankrd16	3	0.0757878			Clk4	3	1			Zfp346	2	1
	Arid4b	3	1			Mical3	2	0.307651			Arhgef1	2	1
	Plxnb3	2	0.000113012			Mpped1	2	1			Atf2	2	1
	Ppp1r12a	2	0.508011			Mtmr14	2	1			Cald1	2	1
	Prpf38b	2	1			Nrg2	2	1			Fnbp4	2	0.0224914
	Ptgr2	2	1			Pcbp3	2	0.967797			Hps5	2	1						GO:0005634	Nucleus	119 of 6330	0.23	1.91e-08
	Rnf207	2	1			Pdlim7	2	1			Il15ra	2	1						GO:0005737	Cytoplasm	159 of 10283	0.14	2.6e-06
	Sgce	2	1			Taz	2	1			Ptprs	2	1
	Sspo	2	1			Trerf1	2	0.858876			Slc38a10	2	1
	Abhd18	2	1			Tusc3	2	1			Tusc3	2	1						KW-0539	Nucleus	89 of 4635	0.24	4.52e-06
	Ahi1	2	1			Arhgap21	2	1			Clk1	2	1						KW-0963	Cytoplasm	86 of 4763	0.21	0.00011
	Arhgef11	2	1			Atat1	2	1			Guf1	2	1
	Csnk2a2	2	1			Dhdds	2	1			Ipo9	2	1
	Gne	2	1			Eri2	2	1			Kidins220	2	1
	Herc4	2	1			Gpbp1	2	1			Mindy3	2	1
	Kidins220	2	1			Hnrnph1	2	1			Nop58	2	1
	Mettl16	2	1			Invs	2	1			Pde8a	2	1
	Mvb12a	2	1			Lmtk3	2	1			Plekha5	2	1
	Papola	2	1			Myo19	2	1			Slc25a39	2	1
	Arhgap21	2	1			Pde10a	2	1			Srsf11	2	1
	Cbarp	2	1			Phf14	2	1			Synj2	2	1
	Dnajc1	2	1			Supt5	2	1			Tmem222	2	1
	Dtnb	2	1			Trpc4ap	2	1			Ankrd10	2	1
	Kctd17	2	1			Brsk2	2	1			Brsk2	2	1
	Pbx3	2	1			Dcp1a	2	1			Dhdds	2	1
	Ppp4r4	2	1			Dlg1	2	0.214651			Egfl7	2	1
	Prss36	2	1			Gne	2	1			Eri2	2	1
	Sun1	2	1			Ldah	2	1			Fam149b	2	1
	Tia1	2	1			Ocrl	2	1			Gtf2a2	2	1
	Xrcc1	2	1			Plxnb3	2	1			Idh2	2	1
	Ankrd24	2	1			Rpain	2	0.809143			Nktr	2	1
	Cacnb1	2	1			Tk2	2	0.279912			Rbm25	2	1
	Dmtf1	2	1			Trmt11	2	1			Sgce	2	1
	Kcnma1	2	1			U2surp	2	1			Snrnp70	2	1
	Phc3	2	1			4930447C04Rik	2	1			U2surp	2	1
	Pnkp	2	1			Ankrd10	2	1			Zfp385b	2	1
	Slc18b1	2	0.0119148			Fbf1	2	1			Dlg1	2	1
	Tmem123	2	1			Fubp3	2	1			Dock7	2	1
	Wnk4	2	1			Il15ra	2	1			Erc1	2	1
	Zfp385b	2	1			Lrpprc	2	1			Foxn3	2	1
	Dis3l2	2	1			Plekha5	2	1			Hectd2	2	1
	Fktn	2	1			Slc38a10	2	1			Myo19	2	1
	Golga4	2	1			Smox	2	1			Pigq	2	1
	Gtf2a2	2	1			Srsf11	2	1			Sirt3	2	1
	Htra2	2	1			Ufd1	2	1			A730017C20Rik	2	1
	Lsm14b	2	1			Anapc5	2	1			Acox1	2	1
	Mrps10	2	1			Guf1	2	1			Carm1	2	0.732923
	Smox	2	1			Rcor3	2	1			Chd2	2	1
	Srsf11	2	1			Xaf1	2	0.692971			Clk2	2	1
	Trmu	2	1			Acox1	2	1			Eif4a2	2	1
	Wdr78	2	1			Arfip2	2	1			Epn3	2	1
	Atat1	2	1			Camk2g	2	1			Lmbr1	2	1
	Brsk2	2	1			Coq10a	2	1			Mettl16	2	1
	Camk2d	2	1			Dctn6	2	1			Npepps	2	1
	Cenpt	2	1			Dock7	2	1			Prpf38b	2	1
	Cyp4f13	2	1			Efcc1	2	1			Srsf6	2	0.210468
	Eif4a2	2	1			Fktn	2	1			Trmu	2	1
	Fubp3	2	1			Golga4	2	1			Ttll5	2	1
	Ipo9	2	1			Gtf2a2	2	1			Xaf1	2	0.236298
	Pbx4	2	0.0757878			Isy1	2	1			Ahi1	2	1
	Supt5	2	1			Kcnt2	2	1			C2cd3	2	1
	Arfip2	2	1			Mettl16	2	1			Invs	2	1
	Dcp1a	2	1			Mlh1	2	1			Mical3	2	1
	Egfl7	2	1			Mrps10	2	1			Mpped1	2	1
	Fnbp4	2	0.0590792			Mvb12a	2	1			Nsd2	2	1
	Hnrnph1	2	1			Pnkp	2	1			Odf2	2	1
	Mapkapk5	2	1			Ppp2r2d	2	0.389622			Phc3	2	1
	Mfsd4a	2	1			Prpf40a	2	1			Rbm39	2	1
	Mtf2	2	1			Slc18b1	2	1			Slc9a5	2	1
	Nudt13	2	1			Slc9a5	2	1			Angel2	2	0.703969
	Prpf40a	2	1			Whrn	2	1			Atg13	2	1
	Tusc3	2	1			4933427D14Rik	2	0.432675			Cbarp	2	1
	4930447C04Rik	2	1			Cep128	2	1			Chordc1	2	1
	Adgrb1	2	0.814513			Eif4a2	2	1			Efcc1	2	1
	Ankrd10	2	0.160986			Spata1	2	1			Isy1	2	1
	Ctage5	2	1			Srsf6	2	0.118554			Mapkapk5	2	1
	Dlg1	2	0.911529			Synj2	2	0.494074			Stard10	2	1
	Mlh1	2	1			Tnrc6a	2	1			Sumf2	2	0.351549
	Nop58	2	1			Wdr17	2	1			Wdr17	2	1
	Pck2	2	1			Angel2	2	1			Ano8	2	1
	Sirt3	2	1			Chd2	2	1			B9d1	2	0.974753
	Slc38a10	2	1			Ehmt2	2	1			Flot2	2	1
	Srsf6	2	1			Fnbp4	2	1			Lmtk3	2	1
	Anapc5	2	1			Jmjd6	2	1			Mvb12a	2	1
	Atf2	2	1			Mfsd4a	2	1			Nprl3	2	1
	Camk2g	2	1			Armc9	2	1			Pbx3	2	0.882565
	Chd2	2	1			C2cd3	2	1			Pdlim7	2	1
	Crtc2	2	1			Ccdc13	2	1			Rcor3	2	1
	Hps5	2	1			Ercc8	2	1			Srsf9	2	1
	Il15	2	1			Kctd17	2	1			Tk2	2	1
	Meis1	2	1			Lsm14b	2	1			Xpnpep3	2	1
	Pcbp3	2	1			Nop58	2	1			Zeb1	2	1
	Pde8a	2	1			Prpf4b	2	1			4930447C04Rik	2	1
	Ptprs	2	1			Slc9a8	2	1			Adgrl1	2	1
	Slc25a39	2	1			Snrnp70	2	1			Ankrd13d	2	1
	Tk2	2	0.503366			Tlk1	2	1			Fkbp1a	2	1
	Wdr17	2	1			Trmu	2	1			Larp1b	2	1
	Zeb1	2	1			Wiz	2	1			Slc9a8	2	1
	Armc9	2	1			Ankrd13d	2	1			Snrpb	2	1
	Atp8a1	2	1			Bclaf1	2	0.226316			Taz	2	1
	Coq8b	2	0.0117861			Cald1	2	1			Ube2e2	2	1
	Cul3	2	1			Htra2	2	1			Dctn6	2	1
	Dctn6	2	1			Mroh1	2	1			Ercc8	2	1
	Dhdds	2	1			Ptgr2	2	1			Herc4	2	1
	Ehmt2	2	1			Sirt3	2	1			Ino80e	2	1
	Foxn3	2	1			Srsf9	2	1			Lrpprc	2	1
	Meaf6	2	1			Arhgef1	2	1			Meaf6	2	1
	Phf14	2	1			Atg13	2	1			Nin	2	1
	Ppp2r2d	2	1			Cacna2d3	2	1			Nrg2	2	1
	Prpf4b	2	1			Clk1	2	0.973203			Pck2	2	1
	Rpain	2	1			Dnajc1	2	1			Tnrc6a	2	0.885883
	Slc9a5	2	1			Dtnb	2	1			Zfp280d	2	1
	Snrnp70	2	1			Foxn3	2	1			Arhgap21	2	1
	Usp4	2	1			Ift46	2	1			Lsg1	2	1
	Vta1	2	1			Meaf6	2	1			Mlh1	2	1
	Xaf1	2	1			Pde8a	2	1			Mrps10	2	1
	4933427D14Rik	2	0.570852			Smc6	2	1			Pbx4	2	0.0202769
	Adgrl1	2	1			Zdhhc16	2	0.0180585			Prpf40a	2	1
	Clptm1	2	1			Ano8	2	1			Setd2	2	1
	Dock7	2	1			B9d1	2	1			Smc6	2	1
	Efcc1	2	1			Dcun1d4	2	1			Usp4	2	1
	Gtf3c1	2	1			Itpr1	2	1			4933427D14Rik	2	1
	Idh2	2	1			Npepps	2	1			Atp8a1	2	1
	Ino80e	2	1			Phc3	2	1			Dnajc1	2	1
	Lmtk3	2	1			Sumf2	2	0.0155963			Gtf3c1	2	1
	Myo19	2	1			Zfp346	2	1			Jmjd6	2	1
	Pigq	2	1			Dis3l2	2	1			Ldah	2	1
	Srsf9	2	1			Herc4	2	1			Mroh1	2	1
	Synj2	2	1			Kcnma1	2	1			Phf14	2	1
	Taz	2	1			Kdm6a	2	1			Tpm1	2	1
	Trp53bp1	2	1			Larp1b	2	1			Trit1	2	1
	Ttll5	2	1			Meis1	2	1			Ank2	2	1
	Whrn	2	1			Mindy3	2	1			Coq8b	2	1
	Angel2	2	1			Nsd2	2	1			Htra2	2	1
	Arhgef1	2	1			Pigq	2	1			Itpr1	2	1
	B9d1	2	1			Ppp1r12a	2	0.0712253			Kctd17	2	1
	C2cd3	2	1			Ssbp4	2	1			Ptbp1	2	1
	Ccdc13	2	1			Tia1	2	1			Retreg3	2	1
	Clk1	2	1			Ttc3	2	1			Slc18b1	2	1
	Hectd2	2	1			Abhd18	2	1			Supt5	2	1
	Il15ra	2	1			Adgrb1	2	1			Trerf1	2	1
	Kdm6a	2	1			Ahi1	2	0.213373			Atat1	2	1
	Pdlim7	2	1			Ank2	2	1			Cadps	2	1
	Smc6	2	1			Carm1	2	0.673514			Ctage5	2	1
	Trit1	2	1			Cenpt	2	1			Dis3l2	2	1
	Ttc3	2	1			Clk2	2	1			Gria2	2	1
	Bclaf1	2	1			Crtc2	2	1			Lsm14b	2	1
	Cfap126	2	1			Deaf1	2	1			Pcbp3	2	1
	Fam149b	2	1			Ermard	2	1			Plxnb3	2	0.112146
	Mtmr14	2	1			Gria2	2	1			Ppp2r2d	2	1
	Nin	2	1			Ipo9	2	1			Prpf4b	2	1
	Pde10a	2	1			Nin	2	1			Smox	2	1
	Poc1b	2	1			Tmem123	2	1			Sspo	2	1
	Rbm25	2	1			Xrcc1	2	1			Tlk1	2	1
	Slc9a8	2	1			Coq8b	2	0.00278282			Trpc4ap	2	1
	Stard10	2	1			Dmtf1	2	1			Adgrl3	2	1
	Trerf1	2	1			Flot2	2	1			Arfip2	2	1
	Xpnpep3	2	1			Gtf3c1	2	1			Armc9	2	1
	Zdhhc16	2	0.674304			Lmbr1	2	1			Ccdc74a	2	1
	Ankrd13d	2	1			Poc1b	2	1			Crtc2	2	1
	Cacna2d3	2	1			Prss36	2	1			Cyp4f13	2	1
	Chordc1	2	1			Ptprs	2	1			Dtnb	2	1
	Ercc8	2	1			Snrpb	2	1			Ermard	2	1
	Flot2	2	1			Sun1	2	1			Fbf1	2	1
	Mettl8	2	1			Trp53bp1	2	1			Gpbp1	2	1
	Npepps	2	1			Wnk4	2	1			Hnrnph1	2	1
	Pigx	2	1			Zfp385b	2	0.193242			Kdm6a	2	1
	Ssbp4	2	1			Ankrd24	2	0.250586
	Trpc4ap	2	1			Appl2	2	1			Lrrc40	1	1
	Wiz	2	1			Cbarp	2	1			Map3k10	1	1
	Zfp346	2	1			Erc1	2	1			Mbd4	1	1
	Atg13	2	1			Fkbp1a	2	1			Metap1	1	1
	Cep128	2	1			Idh2	2	1			Miip	1	1
	Clk2	2	1			Ino80e	2	1			Mroh7	1	1
	Deaf1	2	1			Kidins220	2	1			Mtss1	1	1
	Fkbp1a	2	1			Pigx	2	1			Nadk	1	1
	Il20ra	2	1			Prpf38b	2	1			Nol4	1	1
	Ldah	2	1			Rbm25	2	1	Il15ra		Nt5c2	1	0.281528
	Mindy3	2	1			Scn2a	2	1			Orc6	1	1
	Nsd2	2	1			Trit1	2	1			Patz1	1	1
	Ocrl	2	1			Wdr78	2	1			Pde4b	1	1
	Plekha5	2	1			Adgrl1	2	1			Phf21b	1	1
	Tlk1	2	1			Arhgef11	2	1			Pld3	1	1
	Tpm1	2	1			Cacnb1	2	1			Pou6f2	1	1
	Trmt11	2	1			Hps5	2	1			Prpf18	1	1
	Ermard	2	1			Il15	2	1			Rabggtb	1	1
	Gria2	2	1								Rbsn	1	1
	Ift46	2	1			Kdm2b	1	1			Rhobtb1	1	1
	Jmjd6	2	1			Krit1	1	1			Rpe	1	1
	Nrg2	2	1			Lrp8	1	1			Samd15	1	1
	Snrpb	2	1			Magohb	1	1			Sec61a2	1	1
	Sumf2	2	1			Mark4	1	1			Sh3d19	1	1
	Appl2	2	1			Med13	1	1			Slc25a38	1	1
	Carm1	2	1			Naa16	1	1			Sltm	1	1
	Coq10a	2	1			Ncstn	1	1			Snx6	1	1
	Gpbp1	2	1			Ninl	1	1			Srrt	1	1
	Itpr1	2	1			Nup188	1	1			Strada	1	0.0412316
						P3h1	1	1			Synj1	1	1
	Kcnk2	1	1			Phtf2	1	1			Tbc1d14	1	1
	Kiz	1	1			Pld3	1	1			Thoc7	1	1
	Lpin2	1	1			Pon2	1	1			Tmem214	1	1
	Lztfl1	1	1			Prkcg	1	1			Tpmt	1	1
	Map9	1	1			Ptch1	1	1			Ttc7b	1	1
	Mdm1	1	1			Qtrt1	1	1			Ube4b	1	1
	Mff	1	1			Rasa4	1	1			Usf2	1	1
	Mob4	1	1			Relt	1	1			Vps9d1	1	1
	Msrb2	1	1			Rnf126	1	1			Wnk4	1	1
	Myo9b	1	1			Rrm2b	1	1			Zfp512b	1	1
	Ncoa1	1	1			Scamp4	1	1			Zranb2	1	1
	Nfix	1	1			Sipa1l1	1	1			2700049A03Rik	1	1
	Ntng2	1	1			Slc35b3	1	1			Abhd18	1	1
	Osbpl9	1	1			Smg6	1	1			Adap2	1	1
	Parp6	1	1			Spaca6	1	1			Ahctf1	1	1
	Pcmtd1	1	1			Srrt	1	1			Ankhd1	1	1
	Pgghg	1	1			Strada	1	0.247797			Apip	1	1
	Pik3ip1	1	1			Sympk	1	1			Arhgef25	1	1
	Rab11a	1	1			Tgds	1	1			Atp11b	1	1
	Rb1cc1	1	1			Tmem134	1	1			Brpf3	1	1
	Rev1	1	1			Tnik	1	1			Camkk2	1	1
	Rtf1	1	1			Tsc22d2	1	1			Ccdc13	1	1
	Scrib	1	1			Ubxn2a	1	1			Cd68	1	1
	Slc17a9	1	1			Usp3	1	1			Cep89	1	1
	Slc4a4	1	1			Washc3	1	1			Cinp	1	1
	Snap91	1	1			Xylb	1	1			Cntrob	1	1
	Spg7	1	1			Zdhhc20	1	1			Cox19	1	1
	Stx3	1	1			Zfp827	1	1			Dguok	1	1
	Syt14	1	1			2310035C23Rik	1	1			Dpp7	1	1
	Tbc1d14	1	1			Zufsp	1	1			Efr3b	1	1
	Tfpt	1	1			Aatk	1	1			Enox1	1	1
	Tmem110	1	1			Adam22	1	1			Ergic2	1	1
	Tmem8b	1	1			Amotl2	1	1			Fam117b	1	1
	Trappc10	1	1			Anxa4	1	1			Fancc	1	1
	Trpc7	1	1			Bak1	1	1			Fis1	1	1
	Tubgcp3	1	1			Borcs8	1	0.559782			Fus	1	1
	Ubr3	1	1			Cables2	1	1			Gm5535	1	1
	Usf2	1	1			Caprin1	1	1			Gstz1	1	1
	Vps41	1	1			Ccdc57	1	1			Hint3	1	1
	Wnk1	1	1			Cdk19	1	1			Icmt	1	0.00915924
	Zcchc7	1	1			Cfap126	1	1			Ints13	1	1
	2900011O08Rik	1	1			Ckap5	1	1			Itsn1	1	1
	Zfp384	1	1			Cog4	1	1			Kctd9	1	1
	Zmym2	1	1			Cox19	1	1			Kxd1	1	1
	Adcy1	1	1			Cyp4f13	1	1			Magi2	1	1
	Apbb1	1	1			Ddb2	1	1			Mast2	1	1
	Atg16l2	1	1			Dnah11	1	1			Med13	1	1
	Bak1	1	1			Dpp9	1	1			Mgll	1	1
	Bora	1	1			Efr3b	1	1			Mpi	1	1
	C87436	1	1			Enox1	1	1			Naa16	1	1
	Cap2	1	1			Fam117b	1	1			Ncor2	1	1
	Ccdc159	1	1			Fam98c	1	1			Nipsnap1	1	1
	Cdc14b	1	1			Fcho2	1	1			Nwd1	1	1
	Cep164	1	1			Flt3l	1	1			Pcmtd1	1	1
	Chia1	1	1			Gcfc2	1	1			Pfkfb2	1	1
	Copa	1	1			Gtpbp3	1	0.779864			Pip5k1c	1	1
	D830044I16Rik	1	1			Ifrd1	1	1			Polq	1	1
	Decr2	1	1			Jade1	1	1			Preb	1	1
	Dis3	1	1			Klf3	1	1			Ptbp2	1	0.693333
	Dnmt3a	1	1			Lyplal1	1	1			R3hdm2	1	1
	Ech1	1	1			Map7d1	1	1			Rbfox2	1	1
	Ell2	1	1			Mctp1	1	1			Rev1	1	1
	Eps8l1	1	1			Mff	1	1			Rtf1	1	1
	Exd2	1	1			Mndal	1	1			Sfxn4	1	1
	Fbxo34	1	1			Msrb2	1	1			Slc22a17	1	1
	Fkbp7	1	1			Ncapd3	1	1			Slc4a5	1	1
	Gabbr1	1	1			Nfix	1	1			Snapc4	1	0.644865
	Gstz1	1	1			Nr2c2ap	1	1			Srp19	1	1
	Hsph1	1	1			Ntng2	1	1			Stk19	1	1
	Il4ra	1	1			Orc6	1	1			Supt6	1	1
	Iqsec3	1	1			Pax6	1	1			Tfg	1	1
	Leng8	1	1			Pkd1	1	1			Tmco3	1	1
	Map3k7	1	1			Poc5	1	1			Tomm34	1	1
	Mbp	1	1			Ppp6c	1	1			Trim24	1	1
	Mknk1	1	1			Psmd11	1	1			Ttc13	1	1
	Mrpl58	1	1			Pts	1	1			U2af2	1	1
	Napb	1	1			Ralgapa1	1	1			Uqcrc1	1	1
	Nmral1	1	1			Rcn2	1	1			Vps13d	1	1
	Nsmce4a	1	1			Rin1	1	1			Wdr78	1	1
	Pced1a	1	1			Rps6ka5	1	1			Zc3h14	1	1
	Per3	1	1			Samhd1	1	0.889867			Zmym2	1	1
	Pi4kb	1	1			Sdr39u1	1	1			1110004E09Rik	1	1
	Plekha6	1	1			Sh3d19	1	1			Aasdhppt	1	1
	Pop4	1	1			Slc25a19	1	0.00223714			Adal	1	1
	Prima1	1	1			Smap1	1	1			Aftph	1	1
	Ptbp2	1	1			Snx17	1	1			Amotl2	1	1
	Pus1	1	1			Srp19	1	1			Ap3b1	1	1
	Ranbp17	1	1			Stk19	1	1			Bbof1	1	1
	Reck	1	1			Tanc2	1	1			Brd2	1	1
	Rnf115	1	1			Tm2d3	1	1			Cars2	1	1
	Rrm2b	1	1			Tmem57	1	1			Ccnl2	1	1
	Scamp4	1	1			Trank1	1	1			Cep128	1	1
	Setd5	1	1			Ttyh1	1	1			Chka	1	1
	Sirpa	1	1			Ube4b	1	1			Cops7b	1	1
	Slc35a5	1	1			Uri1	1	1			Ctc1	1	1
	Smg6	1	1			Vps41	1	1			Dcaf17	1	1
	Spaca6	1	1			Wsb1	1	1			Derl2	1	1
	Srrt	1	1			Zcchc8	1	1			Dlec1	1	1
	Strada	1	1			Zfp408	1	1			Dock3	1	1
	Syce2	1	1			1110004E09Rik	1	1			Eef1akmt2	1	1
	Tep1	1	1			Zmynd11	1	1			Ell2	1	1
	Tlk2	1	1			9930021J03Rik	1	1			Eps8l1	1	1
	Tmem260	1	1			Acer3	1	1			Exoc7	1	1
	Tpmt	1	1			Afg3l1	1	0.0718405			Fam47e	1	1
	Trmt13	1	1			Alg13	1	1			Fdft1	1	1
	Ttc7	1	1			Ankrd27	1	1			Ggt5	1	1
	Uqcc1	1	1			Araf	1	1			Gria3	1	1
	Vps13c	1	1			Arid5a	1	1			Hdgf	1	1
	Wdr47	1	1			Bin3	1	1			Irf2	1	1
	Ypel3	1	1			Cbfa2t3	1	1			Kcnma1	1	1
	1700037H04Rik	1	1			Cd68	1	1			Klhl7	1	1
	Zfp28	1	1			Cep70	1	1			Lrch2	1	1
	Aasdh	1	1			Chrd	1	1			Lta4h	1	1
	Zfp930	1	1			Cmpk1	1	1			Map7d2	1	0.824977
	Actb	1	1			Copz2	1	1			Mdm1	1	1
	Agbl2	1	1			Cttnbp2	1	1			Mettl8	1	1
	Als2cl	1	1			Dffb	1	1			Mllt6	1	1
	Antxr1	1	1			Dock3	1	1			Mrps18c	1	1
	Aste1	1	1			Eef1d	1	1			Myl6	1	1
	AW554918	1	1			Ell2	1	1			Nbr1	1	1
	Bicdl1	1	1			Ercc3	1	1			Nfix	1	1
	Brpf3	1	1			Exoc7	1	1			Nr4a3	1	1
	Camk2b	1	1			Fam3c	1	1			Nudt6	1	1
	Ccser2	1	1			Fbxw11	1	0.998396			P4htm	1	1
	Celf3	1	1			Fkbp7	1	1			Pcca	1	1
	Cfap46	1	1			Gad1	1	1			Peg3	1	1
	Ckap5	1	1			Gstz1	1	1			Pick1	1	1
	Col11a1	1	1			Hint3	1	1			Pnkp	1	1
	Crebl2	1	1			Idh3a	1	1			Ppp4r1	1	1
	Cyb5rl	1	1			Inpp5b	1	1			Prpsap1	1	1
	Ddb2	1	1			Ist1	1	1			Rapgef1	1	1
	Dhx30	1	1			Kcnt1	1	1			Relb	1	1
	Eif2s3y	1	1			Kif13b	1	1			Rnf10	1	1
	Epha5	1	1			Lrrc71	1	1			Rps6kc1	1	1
	Esco1	1	1			Map3k10	1	1			Scamp5	1	1
	Fam160a2	1	1			Mbd4	1	1			Setd5	1	1
	Faxc	1	1			Metap1d	1	1			Sirt1	1	1
	Fggy	1	1			Mkrn2	1	1			Smpd4	1	1
	Fto	1	1			Mrpl48	1	1			Spg7	1	1
	Gigyf2	1	1			Mutyh	1	1			St7	1	0.488303
	Gria3	1	1			Nalcn	1	1			Taf1b	1	1
	Hdac11	1	1			Nmral1	1	1			Tctn1	1	1
	Hpf1	1	1			Nsmf	1	1			Tlk2	1	1
	Ift80	1	1			Pard3	1	1			Tmem8b	1	1
	Ipo4	1	1			Pcmt1	1	1			Trappc10	1	1
	Josd2	1	1			Pfdn5	1	1			Uggt1	1	1
	Krit1	1	1			Pik3ip1	1	1			Usp6nl	1	1
	Lrrc28	1	1			Ppp2r1b	1	1			Wdhd1	1	1
	Manba	1	1			Ptpn21	1	1			Xylb	1	1
	Matk	1	1			Rabggtb	1	0.714311			Zfp236	1	1
	Med14	1	0.108386			Rexo5	1	1			Zfr	1	1
	Micu2	1	1			Rufy2	1	1			9930021J03Rik	1	1
	Mpped1	1	1			Scn8a	1	1			Acer3	1	1
	Mtmr7	1	1			Sft2d2	1	1			Adhfe1	1	1
	Naa35	1	1			Slc17a9	1	1			Alas1	1	1
	Ndrg4	1	1			Slc6a6	1	1			Ankrd27	1	1
	Nipsnap1	1	1			Snapc3	1	1			Arfrp1	1	1
	Nrg4	1	1			Spns1	1	1			Arpp21	1	1
	Nup214	1	1			St7	1	1			AW554918	1	1
	P4htm	1	1			Stx4a	1	1			Bnip2	1	1
	Pde4b	1	1			Sytl2	1	1			Cacna1b	1	1
	Phf7	1	1			Tbp	1	1			Carf	1	1
	Pkp4	1	1			Tmem231	1	1			Ccdc77	1	1
	Polb	1	1			Tpcn2	1	1			Cdk5rap2	1	1
	Ptpre	1	1			Ttc41	1	1			Cfap46	1	1
	Rad51d	1	1			Ulk1	1	1			Commd2	1	1
	Rbsn	1	1			Vezt	1	1			Cse1l	1	1
	Rin1	1	1			Wdr82	1	1			D130043K22Rik	1	1
	Rps6ka5	1	1			Zbtb49	1	1			Deaf1	1	1
	Sar1a	1	1			Zfp280c	1	1			Dhx37	1	1
	Sec61a2	1	1			Zkscan2	1	1			Dnajc8	1	1
	Sh3rf3	1	1			Abtb1	1	1			Dtnbp1	1	1
	Slc25a26	1	1			Adgrl2	1	1			Eif2s3y	1	1
	Sltm	1	1			Aifm3	1	1			Epha5	1	1
	Snx17	1	1			Apc	1	1			Ern1	1	1
	Srgap2	1	1			Arhgef12	1	0.563038			Fam206a	1	1
	Stim1	1	1			Atoh8	1	1			Fbxl19	1	1
	Taf1b	1	1			BC051142	1	1			Flnb	1	1
	Tmem214	1	1			Brd9	1	1			Gas2	1	1
	Tomm34	1	1			Cadm4	1	1			Gpcpd1	1	1
	Trim26	1	1			Carmil3	1	1			Hnrnpl	1	1
	Ttbk1	1	1			Cenpv	1	1			Ifrd1	1	1
	U2af1l4	1	1			Chid1	1	1			Kars	1	1
	Uggt1	1	1			Clmn	1	1			Lin7a	1	1
	Usp7	1	1			Commd8	1	1			Lrrc45	1	1
	Wdhd1	1	1			Csnk2a2	1	1			Map3k7	1	1
	Zdhhc20	1	1			Dbt	1	1			Mbp	1	1
	9330159F19Rik	1	1			Dennd1a	1	1			Metap1d	1	1
	Zfp558	1	1			Dhx9	1	1			Mrpl13	1	1
	Accs	1	1			Dnal1	1	1			Mtus1	1	1
	Znrf2	1	1			Dusp11	1	1			Nadsyn1	1	1
	Adhfe1	1	1			Eif2s3y	1	1			Nek5	1	1
	Aldh9a1	1	1			Epha5	1	1			Nt5dc1	1	1
	Araf	1	1			Esco1	1	1			Otud7a	1	1
	Arid5a	1	1			Fam193a	1	1			Pax6	1	1
	Atp6ap1	1	1			Fhod1	1	1			Phf3	1	0.0112406
	BC051142	1	1			Gigyf2	1	1			Ppfia1	1	1
	Brd8	1	1			Grk2	1	1			Prpf3	1	1
	Carmil2	1	1			Hdac11	1	1			Rad17	1	1
	Ccdc92	1	1			Hsf4	1	1			Rcbtb2	1	1
	Cdk19	1	1			Iqgap1	1	1			Rims1	1	1
	Cers4	1	1			Katna1	1	1			Rpgrip1l	1	1
	Chrd	1	1			Kdm3a	1	1			Samhd1	1	1
	Cnot10	1	0.503366			Kxd1	1	1			Sema4f	1	1
	Coq5	1	1			Malt1	1	1			Sh3d21	1	1
	Ctsh	1	1			Mast2	1	1			Smap1	1	1
	Dclre1c	1	1			Med14	1	1			Son	1	1
	Dgkq	1	1			Micu2	1	1			Stradb	1	1
	Dpp7	1	1			Mpped2	1	1			Tbc1d19	1	1
	Efr3b	1	1			Mtmr2	1	1			Tia1	1	1
	Enox1	1	1			Naa25	1	1			Tpp1	1	1
	Eri2	1	1			Ndrg4	1	1			Trmt13	1	1
	Ezh1	1	1			Nipsnap1	1	1			Ttll3	1	1
	Fam76b	1	1			Nrxn1	1	1			Ubl7	1	1
	Fchsd2	1	1			Nup214	1	1			Usp16	1	0.200071
	Fn1	1	1			P4htm	1	0.387523			Vrk3	1	1
	Gcfc2	1	1			Pcca	1	1			Wsb1	1	1
	Gpcpd1	1	1			Pdrg1	1	1			Zdhhc17	1	1
	Guf1	1	1			Pi4kb	1	1			Zfp558	1	1
	Hmgxb4	1	1			Pop4	1	1			Zufsp	1	1
	Ifi35	1	1			Prmt1	1	1			2021-09-04	1	1
	Ints13	1	1			Ptchd1	1	1			Ablim2	1	1
	Itsn1	1	1			R3hdm2	1	1			Add1	1	1
	Klf3	1	1			Rasgrp2	1	1			Ahcyl1	1	1
	Lrch2	1	1			Rere	1	1			Apmap	1	1
	Madd	1	1			Rnf149	1	0.966699			Arhgef28	1	1
	Mapkapk3	1	1			Scg3	1	1			Atp13a5	1	1
	Mdm2	1	1			Setd3	1	1			Becn1	1	0.357573
	Mfsd13a	1	1			Sirpa	1	1			Camta2	1	1
	Mok	1	1			Spag4	1	1			Ccdc159	1	1
	Mtch2	1	1			Stradb	1	1			Cdc27	1	1
	Mysm1	1	1			Synj1	1	1			Cers4	1	1
	Ncoa3	1	1			Tmem183a	1	1			Cipc	1	1
	Nfkb1	1	1			Tnrc18	1	1			Cog4	1	1
	Nr2c2ap	1	1			Trim24	1	1			Crb2	1	1
	Nucb2	1	1			Tssc1	1	1			Cul9	1	1
	Otud7a	1	1			Txndc11	1	1			Dda1	1	1
	Parp8	1	1			Usp33	1	1			Dnah2	1	1
	Pcnx	1	1			Wdr11	1	1			Dpp9	1	1
	Pikfyve	1	1			Yaf2	1	1			Entpd2	1	1
	Ppp1r9a	1	1			Zdhhc3	1	1			Fancl	1	1
	Rab12	1	1			Zfp846	1	1			Fkbp14	1	1
	Rbbp9	1	1			2410004B18Rik	1	1			Fuz	1	1
	Rev3l	1	1			Abcc5	1	1			Gne	1	1
	Rnf32	1	1			Adam9	1	1			Ints2	1	1
	Rtn4	1	1			Ap3b1	1	1			Jade1	1	1
	Sdccag8	1	1			Arhgap23	1	0.998396			Kdelc1	1	1
	Sgip1	1	1			Atf2	1	1			L1cam	1	1
	Slc4a5	1	1			Bbof1	1	1			Magohb	1	1
	Snapc3	1	1			Bphl	1	1			Matk	1	1
	Spint2	1	1			Cacfd1	1	1			Med14	1	1
	St6galnac4	1	1			Caprin2	1	1			Mical2	1	1
	Stx4a	1	1			Ccdc74a	1	1			Mpp6	1	1
	Syt16	1	1			Cdk5rap2	1	1			Mtmr14	1	1
	Tbc1d19	1	0.736809			Cfap44	1	1			Naa25	1	1
	Tgds	1	1			Clcn2	1	1			Ncstn	1	1
	Tmtc1	1	1			Cog7	1	1			Nsd1	1	1
	Trappc4	1	1			Crb2	1	1			Obsl1	1	1
	Tubgcp4	1	1			D130043K22Rik	1	1			Pard3	1	1
	Ubr5	1	1			Ddhd1	1	1			Pcsk7	1	1
	Usp16	1	0.183632			Dhodh	1	1			Pgpep1	1	1
	Vps50	1	1			Dnah2	1	1			Pkd1	1	1
	Zcchc8	1	1			Drc1	1	1			Polr3b	1	1
	2021-09-04	1	1			Egfl7	1	0.907826			Prima1	1	1
	Ablim2	1	1			Entpd2	1	1			Ptcd3	1	1
	Zmym4	1	1			Eri3	1	1			Rab11a	1	1
	Add1	1	1			Fam149b	1	1			Rev3l	1	1
	Aif1l	1	1			Fancc	1	1			Rnf32	1	1
	Ankhd1	1	1			Fchsd2	1	1			Rufy2	1	1
	Apc	1	1			Fn1	1	1			Scn8a	1	1
	Arhgef12	1	1			Gen1	1	1			Slc22a23	1	1
	Atg9a	1	1			Gpm6b	1	1			Slc6a6	1	1
	Bbof1	1	1			Hnrnpl	1	1			Srpk1	1	0.160443
	Borcs8	1	1			Ift140	1	1			Stk25	1	1
	Cables2	1	1			Ipo11	1	1			Sybu	1	1
	Capn15	1	1			Jag2	1	0.872646			Tarsl2	1	1
	Ccdc167	1	1			Klhl7	1	1			Tgds	1	1
	Cdc27	1	1			Lnpk	1	1			Tmem134	1	1
	Cep295	1	1			Lztfl1	1	1			Top2b	1	1
	Chid1	1	1			Map7d2	1	1			Trim26	1	1
	Clmn	1	1			Mdm1	1	1			Ttc3	1	1
	Cope	1	1			Mfsd13a	1	1			Urgcp	1	1
	Cspp1	1	0.050336			Mok	1	1			Vps25	1	1
	Dars2	1	1			Mtch2	1	1			Wdr82	1	1
	Dek	1	1			Myo9b	1	1			Zcchc6	1	1
	Dock10	1	1			Nckipsd	1	1			Zmym4	1	1
	Eef1akmt2	1	1			Nfkb1	1	1			1810043G02Rik	1	1
	Elovl6	1	1			Nr2f6	1	1			Aatk	1	1
	Erc1	1	1			Nucb2	1	1			Adam22	1	1
	Exoc2	1	1			Osbpl9	1	1			Aga	1	1
	Fam228b	1	1			Paxbp1	1	1			Anapc5	1	1
	Fbxw11	1	1			Pde1c	1	1			Ap3d1	1	1
	Gad1	1	1			Phf21b	1	1			Arhgef10l	1	1
	Hikeshi	1	1			Pkn1	1	1			Atg10	1	1
	Ildr2	1	1			Pola1	1	1			BC034090	1	1
	Irf2	1	1			Ppp6r3	1	1			Brd4	1	1
	Kif13b	1	1			Psmf1	1	1			Calu	1	1
	Lin54	1	1			Pttg1ip	1	1			Casp2	1	1
	Map4	1	1			Ralgps2	1	1			Ccnt1	1	1
	Mbtd1	1	1			Rin2	1	1			Cep164	1	1
	Mettl17	1	0.502575			Rps6kb1	1	1			Chn1	1	1
	Mkrn2	1	1			Sap30bp	1	1			Clstn3	1	1
	Mycbp2	1	1			Sec11a	1	1			Copz2	1	1
	Nav2	1	1			Sh3d21	1	1			Ctnnal1	1	1
	Nek5	1	1			Slc25a26	1	1			Dclk2	1	1
	Nol4	1	1			Smarca2	1	1			Dffb	1	1
	Nsmf	1	1			Snx6	1	1			Eef1d	1	1
	Ogfod2	1	1			Srpk1	1	0.307651			Emc8	1	1
	Pard3	1	1			Stk3	1	1			Exog	1	1
	Pcid2	1	1			Supt6	1	1			Fam53a	1	1
	Pex16	1	1			Tank	1	1			Fdxr	1	0.0276466
	Pick1	1	1			Tfdp1	1	1			Gigyf2	1	1
	Plekhg1	1	1			Tm6sf1	1	1			Grk2	1	1
	Pou2f1	1	1			Tmem68	1	1			Hs1bp3	1	1
	Prkcg	1	1			Trappc10	1	1			Ildr2	1	1
	Ptcd3	1	1			Trpc7	1	1			Islr2	1	1
	Pxdc1	1	1			Tube1	1	1			Kcnn1	1	1
	Rapgef1	1	1			Ubl7	1	1			Kmt2e	1	1
	Recql5	1	1			Urm1	1	1			Lrp11	1	1
	Rnf126	1	1			Vps50	1	1			Lyplal1	1	1
	Rsf1	1	1			Zcwpw2	1	1			Mapkapk3	1	1
	Scamp5	1	1			Zfp410	1	1			Mdm2	1	1
	Sf3b1	1	1			1700037H04Rik	1	1			Mff	1	1
	Sirt1	1	1			Znhit1	1	1			Mnat1	1	1
	Slc35b3	1	1			Aftph	1	1			Msantd2	1	1
	Spag4	1	1			Alg9	1	1			Ncapd3	1	1
	Stradb	1	1			Ankrd54	1	1			Nfyb	1	1
	Sycp2	1	1			Arl2bp	1	1			Nrcam	1	1
	Tarsl2	1	1			B230118H07Rik	1	1			Nup188	1	1
	Tm2d3	1	1			Birc6	1	1			Pafah2	1	1
	Tmem38a	1	1			Bub3	1	1			Pced1a	1	1
	Tpp1	1	1			Ccdc114	1	1			Per3	1	1
	Ttc7b	1	1			Cdc42bpa	1	1			Pnpo	1	1
	Ube3c	1	1			Cep85	1	1			Ppp4r3a	1	1
	Uqcrc1	1	1			Chst10	1	1			Prr14	1	1
	Vps13d	1	1			Cnbd2	1	1			Pts	1	1
	Ythdf3	1	1			Cul3	1	1			Rars	1	1
	2021-03-02	1	1			Dgkh	1	1			Relt	1	1
	Zfp280c	1	1			Dlg4	1	1			Rnf126	1	1
	Aasdhppt	1	1			Emc8	1	1			Rreb1	1	1
	Zfr	1	1			Ercc6l2	1	1			Scg3	1	1
	Adal	1	1			Exog	1	1			Sf3b1	1	1
	Anapc4	1	1			Fam47e	1	1			Slc39a13	1	1
	Ap3b1	1	1			Fbxw17	1	1			Smurf2	1	1
	Arhgap23	1	1			Gak	1	1			Spns1	1	1
	B230118H07Rik	1	1			Idh3g	1	1			St7l	1	1
	Bin3	1	1			Insc	1	1			Stxbp5	1	1
	Cbfa2t3	1	1			Kif1bp	1	1			Tamm41	1	1
	Cct3	1	1			Leng8	1	1			Tdrd7	1	1
	Cfap69	1	1			Map3k7	1	0.752			Tm2d1	1	1
	Clcn2	1	1			Mbp	1	1			Tmtc1	1	1
	Col11a2	1	1			Napb	1	1			Trappc4	1	1
	Crls1	1	1			Nek5	1	1			Trpm7	1	1
	Ddhd1	1	1			Nol4	1	1			Txndc11	1	1
	Dhx37	1	1			Nsun6	1	1			Uggt2	1	1
	Dnajc7	1	1			Parl	1	1			Usp7	1	1
	Dus2	1	1			Pcmtd1	1	1			Wdr11	1	1
	Epn3	1	1			Pgghg	1	1			Yaf2	1	1
	Esd	1	1			Pikfyve	1	1			Zfp28	1	1
	Fhod1	1	1			Ptpn9	1	1			Zfyve28	1	1
	Gls	1	1			Rad17	1	1			Alg9	1	1
	Grk2	1	1			Rbm5	1	1			Anks6	1	1
	Hdac5	1	1			Rft1	1	1			Arglu1	1	1
	Hps3	1	1			Rpap1	1	1			Asph	1	1
	Igsf9	1	1			Ryr1	1	1			B230118H07Rik	1	1
	Kars	1	1			Scrib	1	1			Borcs8	1	1
	Kdm2b	1	1			Sfxn4	1	1			Cacna2d3	1	1
	Kxd1	1	1			Snapc4	1	1			Ccdc91	1	1
	Lrrc40	1	0.528233			Spop	1	1			Cdk5rap3	1	1
	Map1a	1	1			St7l	1	1			Commd8	1	1
	Matr3	1	0.496618			Stx6	1	1			Csmd1	1	0.00190167
	Med17	1	1			Szrd1	1	0.597847			D230025D16Rik	1	1
	Miga1	1	1			Tle3	1	1			Decr2	1	1
	Mpped2	1	1			Tpp1	1	1			Dhx9	1	1
	Mtrr	1	1			Trmt13	1	1			Dnal1	1	1
	Naaa	1	1			Ttc7	1	1			Dus2	1	1
	Ndufa3	1	1			Uba2	1	1			Esco1	1	1
	Nisch	1	1			Ulk4	1	1			Fam227a	1	1
	Nrxn1	1	1			Vps13c	1	1			Fbxl2	1	1
	Nupl2	1	1			Zc3h14	1	1			Flot1	1	1
	Pafah2	1	1			Zkscan3	1	1			Gas2l1	1	1
	Pde7b	1	1			Acaa1a	1	1			Gpm6b	1	1
	Phip	1	1			Adgrl3	1	1			Gusb	1	1
	Pla2g12a	1	1			Akap1	1	1			Hnrnpll	1	1
	Polm	1	1			Ankrd11	1	1			Iqce	1	1
	Ppp6c	1	1			Apip	1	1			Kat14	1	1
	Psmc6	1	1			Arhgef15	1	1			Kif13b	1	1
	Ptprn	1	1			Atp11b	1	1			Lrrc49	1	1
	Rad52	1	1			Bcas3	1	1			Map4	1	1
	Rcn2	1	1			Brdt	1	0.0325023			Mbtd1	1	1
	Rin2	1	1			Cars	1	1			Mknk1	1	1
	Rps6kb1	1	1			Ccnl2	1	1			Mrpl48	1	1
	Sar1b	1	1			Chka	1	1			Mutyh	1	1
	Sema4f	1	1			Cln3	1	1			Nalcn	1	1
	Shcbp1l	1	1			Copa	1	1			Neto2	1	1
	Slc25a38	1	1			Cspp1	1	0.128161			Ntng2	1	1
	Smap1	1	1			Dcaf10	1	1			Oxnad1	1	1
	Snx6	1	1			Dennd1b	1	1			Pbx1	1	1
	Srpk1	1	1			Dip2a	1	1			Pde9a	1	1
	Stk19	1	1			Dnase2a	1	1			Phf7	1	1
	Tamm41	1	1			Dusp12	1	1			Plekha6	1	1
	Tcf25	1	1			Eprs	1	1			Ppm1m	1	1
	Tmem222	1	1			Esd	1	1			Ptp4a2	1	1
	Top2b	1	1			Fam206a	1	1			Rad51d	1	1
	Trim45	1	1			Fbxl19	1	1			Rcn2	1	1
	Ttc13	1	1			Fis1	1	1			Rin1	1	1
	U2af2	1	1			Fuom	1	1			Rprd1b	1	1
	Uggt2	1	1			Gls	1	1			Sap30bp	1	1
	Uvrag	1	1			Grm7	1	1			Senp1	1	1
	Wdr11	1	1			Hdac5	1	1			Shcbp1l	1	1
	Xylb	1	1			Hsph1	1	1			Slc2a1	1	1
	Zdhhc3	1	1			Il4ra	1	1			Smarca2	1	1
	9930021J03Rik	1	1			Iqsec1	1	1			Strn4	1	1
	Zfp606	1	1			Kcnc2	1	1			Syt16	1	0.00562426
	Acd	1	1			Kdm3b	1	1			Tbl2	1	1
	Zranb2	1	1			L1cam	1	1			Ubr5	1	1
	Adsl	1	1			Lrrc28	1	1			Usp3	1	1
	Alg13	1	1			Man2c1	1	1			Vta1	1	1
	Ankrd27	1	1			Matk	1	1			Zdhhc20	1	1
	Arl2bp	1	1			Med17	1	1			Zfp606	1	1
	Atp6v1c1	1	1			Miga1	1	1			4930402H24Rik	1	1
	Bcas3	1	1			Mpv17l2	1	1			Abtb1	1	0.353964
	Brd9	1	1			Mtr	1	1			Adgrb1	1	1
	Cadm4	1	1			Naa35	1	1			Ankrd11	1	1
	Cars	1	1			Ndufa3	1	1			Appl1	1	1
	Cck	1	1			Nisch	1	1			Arid3b	1	1
	Cdk5rap2	1	1			Nup85	1	1			Atp6ap1	1	1
	Cetn3	1	1			Pafah2	1	1			Bicdl1	1	1
	Chst10	1	1			Pced1a	1	1			Capn15	1	1
	Cnot9	1	1			Pear1	1	1			Ccdc167	1	1
	Coq8a	1	1			Pick1	1	1			Cdc42bpa	1	1
	Cttnbp2	1	1			Plekhg1	1	1			Cetn3	1	1
	Dguok	1	1			Pou2f1	1	1			Cit	1	1
	Dnah11	1	1			Prmt2	1	1			Cog7	1	1
	Dpp9	1	0.731424			Ptdss2	1	1			Creb1	1	1
	Entpd2	1	1			Rab11a	1	1			Cux2	1	1
	Eri3	1	1			Rb1cc1	1	1			Ddb2	1	1
	Ezh2	1	1			Resp18	1	1			Dhodh	1	1
	Fam98c	1	1			Rnf157	1	1			Dnajb13	1	1
	Fdxr	1	1			Rsrp1	1	1			Dpy19l3	1	1
	Gen1	1	1			Sclt1	1	1			Ehmt2	1	1
	Gpm6b	1	1			Setd5	1	1			Eny2	1	1
	Gusb	1	1			Sirt1	1	1			Eri3	1	1
	Ifngr1	1	1			Slc39a13	1	1			Fam151b	1	1
	Ints2	1	1			Smpd4	1	1			Farsb	1	1
	Jade1	1	1			Strn4	1	1			Fkbp15	1	1
	Kcnn1	1	1			Tbc1d19	1	1			Gabbr1	1	1
	Klhl7	1	1			Tha1	1	1			Golga4	1	0.707941
	Lrif1	1	1			Tmem191c	1	1			Gtf2ird1	1	1
	Magi1	1	0.220193			Trim26	1	1			Hmces	1	1
	Mdm4	1	1			Ttbk1	1	1			Idh3a	1	1
	Morc3	1	1			Tyk2	1	1			Jag2	1	1
	Myt1	1	1			Ufsp2	1	1			Kdm2b	1	1
	Ncoa6	1	1			Usp4	1	1			Lancl1	1	1
	Nfyb	1	1			Ybx1	1	1			Man2c1	1	1
	Nr2f6	1	1			Zeb1	1	1			Matr3	1	1
	Oxnad1	1	1			Zfp874a	1	1			Med17	1	1
	Patz1	1	1			2700049A03Rik	1	1			Mtmr2	1	1
	Pcsk7	1	1			Abcg4	1	1			Naa35	1	1
	Phf12	1	1			Adamts10	1	1			Ndrg4	1	1
	Pip4k2b	1	1			Ahctf1	1	1			Nme5	1	1
	Pnpo	1	1			Ap3d1	1	1			Parl	1	1
	Ppp2r1b	1	1			Arhgap26	1	1			Pcyox1l	1	1
	Ptp4a2	1	1			Atg10	1	1			Pkn1	1	1
	Rab40c	1	1			Bbs5	1	1			Pon2	1	1
	Rbck1	1	1			Brat1	1	1			Prkab1	1	1
	Rexo5	1	1			Cacna1b	1	1			Ptch1	1	1
	Rora	1	1			Car14	1	1			Rab12	1	1
	Ryr1	1	1			Ccdc77	1	1			Rexo5	1	1
	Sdk2	1	1			Cdk5rap3	1	1			Rora	1	1
	Sh2b1	1	1			Clint1	1	1			Ryr1	1	1
	Slc22a17	1	1			Col11a1	1	1			Scrib	1	1
	Slc6a6	1	1			Creb1	1	1			Sgip1	1	1
	Snapc4	1	0.755471			D230025D16Rik	1	1			Slc23a2	1	1
	Spns1	1	1			Ddhd2	1	1			Snrpa1	1	1
	St7	1	1			Dhrs3	1	1			Srrm2	1	1
	Stx6	1	1			Dnajb2	1	1			Stk3	1	1
	Syt7	1	1			Dtna	1	1			Syce2	1	1
	Tbc1d31	1	1			Eny2	1	1			Tmem183a	1	1
	Tgfb1i1	1	0.302725			Erich2	1	1			Tor3a	1	1
	Tmem134	1	1			Fam151b	1	1			Trim45	1	1
	Tmub2	1	1			Fancl	1	1			Ttc33	1	1
	Trappc6a	1	1			Fdxr	1	0.645147			Ubac1	1	1
	Trpm7	1	1			Gfm2	1	1			Uri1	1	1
	Ubxn11	1	1			Gpn1	1	1			Vps26a	1	1
	Usp3	1	1			Gusb	1	1			Whrn	1	1
	Vps9d1	1	1			Hnrnpll	1	1			Zcchc7	1	1
	Wsb1	1	1			Ift172	1	1			Zfp408	1	1
	Zcwpw2	1	1			Ipo13	1	1			Zmynd12	1	1
	Zfp408	1	1			Kmt2e	1	1			2021-03-02	1	1
	Abtb1	1	1			Lpcat3	1	1			Abcc5	1	1
	Zmynd11	1	1			Madd	1	1			Adam33	1	1
	Aifm3	1	1			Map9	1	1			Agfg2	1	1
	Apip	1	1			Mdm4	1	1			Ap4e1	1	1
	Arhgef15	1	1			Mpdu1	1	1			Arhgef11	1	1
	Atp11b	1	1			Mterf3	1	1			BC037034	1	1
	Bbs5	1	1			Mysm1	1	1			Brdt	1	0.102828
	Bphl	1	1			Ncoa3	1	1			Camk2b	1	1
	Cacfd1	1	1			Nfyb	1	1			Ccser2	1	1
	Caprin1	1	1			Nr4a3	1	1			Cep63	1	1
	Ccdc17	1	1			Nudt13	1	1			Cmas	1	1
	Cdc42bpa	1	1			Oxnad1	1	1			Coq5	1	1
	Cep63	1	1			Pbx1	1	1			Ctps2	1	1
	Chka	1	1			Pde4b	1	1			Dcp1a	1	1
	Cln3	1	1			Phf3	1	1			Dgkh	1	1
	Cops3	1	1			Pkp4	1	1			Dlg4	1	1
	Dbt	1	1			Polb	1	1			Dock9	1	1
	Dennd3	1	1			Preb	1	1			Eml1	1	1
	Dock3	1	1			Ptbp1	1	1			Ercc3	1	1
	Eef1d	1	1			Pus1	1	1			Ezh1	1	1
	Emc8	1	1			Ranbp17	1	1			Fam69c	1	1
	Ercc3	1	1			Rdh13	1	1			Fgfr1op2	1	1
	Exoc7	1	1			Riok1	1	1			Foxp1	1	1
	Fam3a	1	1			Rps6kb2	1	0.0011842			Gls	1	1
	Fbxw17	1	1			Sars2	1	1			Grm7	1	1
	Flnb	1	1			Sec22a	1	1			Helq	1	1
	Gak	1	1			Sh3rf3	1	1			Hsf4	1	1
	Got1	1	1			Slc25a38	1	1			Ilf3	1	1
	Gtf2ird1	1	1			Smarcad1	1	1			Kcnt1	1	1
	Hint3	1	1			Son	1	1			Kpna1	1	1
	Icmt	1	1			Srrm2	1	1			Lrp8	1	1
	Ilf3	1	0.106975			Stoml1	1	1			Lztfl1	1	1
	Islr2	1	1			Swi5	1	1			Mdm4	1	1
	Kif1bp	1	1			Tapt1	1	1			Mfsd13a	1	1
	Lin7a	1	1			Tfdp2	1	1			Mob4	1	1
	Lta4h	1	1			Tmcc1	1	1			Msrb2	1	1
	Mccc2	1	1			Tmem8b	1	1			Myo9b	1	1
	Mettl3	1	0.502575			Trappc4	1	1			Nckipsd	1	1
	Mrps18b	1	1			Tubgcp3	1	1			Nhlrc3	1	1
	Myl6	1	1			Ubr3	1	1			Nrd1	1	1
	Naxd	1	1			Urod	1	1			Nup214	1	1
	Neto2	1	1			Vrk3	1	1			Pcid2	1	1
	Nsun6	1	1			Xpnpep3	1	1			Pex16	1	1
	Ophn1	1	1			Zdhhc1	1	1			Pigx	1	1
	Parg	1	1			Zfp512b	1	1			Poc5	1	1
	Pfdn5	1	1			1810043G02Rik	1	1			Ppp4r4	1	1
	Pigl	1	1			Znrf1	1	1			Prss36	1	1
	Plekhm1	1	1			Aagab	1	1			Pttg1ip	1	1
	Pou6f2	1	1			Acsf3	1	1			Rasa4	1	1
	Prmt1	1	1			Aga	1	1			Rere	1	1
	Ptch1	1	1			Alkbh1	1	1			Rnf149	1	1
	Pxdn	1	1			Anks6	1	1			Sclt1	1	1
	Rars	1	1			Arfrp1	1	1			Sfi1	1	1
	Relt	1	1			B4galt5	1	1			Skp1a	1	1
	Rnf149	1	0.859553			Bnip1	1	1			Slc44a1	1	1
	Sclt1	1	1			Camkk2	1	1			Snap23	1	1
	Sfi1	1	1			Cdc7	1	1			Spopl	1	1
	Smpd4	1	1			Cep89	1	1			Tanc2	1	0.0413778
	Spata1	1	1			Cinp	1	1			Tm2d3	1	1
	Strn4	1	1			Cnot10	1	1			Tnrc18	1	1
	Synj1	1	1			Coq5	1	1			Trappc6a	1	1
	Tfdp1	1	1			Cul9	1	1			Trub2	1	1
	Tm6sf1	1	1			Dcun1d2	1	1			Tyk2	1	1
	Tmem39b	1	1			Dgkq	1	1			Uimc1	1	1
	Trnau1ap	1	1			Dlgap4	1	1			Vac14	1	1
	Ttll3	1	1			Dock9	1	1			Ylpm1	1	1
	Ube4b	1	1			Efemp1	1	1			Zfp280c	1	1
	Urgcp	1	1			Eml1	1	1			Zkscan2	1	1
	Vps25	1	1			Exosc8	1	1			Aagab	1	1
	Wdr82	1	1			Fam53a	1	1			Acox3	1	1
	Zbtb49	1	1			Fbxw4	1	1			Aff4	1	1
	2010111I01Rik	1	1			Flnb	1	1			Alkbh1	1	1
	Aatk	1	1			Galt	1	1			Arhgap17	1	1
	Zfyve28	1	1			Got1	1	1			Aste1	1	1
	Adam9	1	1			Gtf2ird1	1	1			Bphl	1	1
	Ap3d1	1	1			Hmces	1	1			Cacna2d4	1	1
	Arhgap26	1	1			Idua	1	1			Carmil2	1	1
	B4galt5	1	1			Ints13	1	1			Ccdc92	1	1
	Birc6	1	1			Itfg2	1	1			Celf3	1	1
	Bub3	1	1			Kif20b	1	1			Chd5	1	1
	Ccdc114	1	1			Lin54	1	1			Copa	1	1
	Cd164l2	1	1			Map4	1	1			Csnk2a2	1	1
	Cenpu	1	1			Mbtd1	1	1			D2hgdh	1	1
	Clint1	1	1			Mettl17	1	1			Dennd1a	1	1
	Col4a1	1	1			Mrps18b	1	1			Dip2a	1	1
	D130043K22Rik	1	1			Mxd1	1	1			Dnase2a	1	1
	Ddhd2	1	1			Nav2	1	1			Dusp11	1	1
	Dhx9	1	1			Neto2	1	1			Eprs	1	1
	Dnajc8	1	1			Nt5c2	1	0.376277			Esd	1	1
	Dusp11	1	1			Ogfod2	1	1			Fam228b	1	1
	Eprs	1	1			Parp6	1	1			Fbxw11	1	1
	Esrra	1	1			Pcnx	1	1			Gfm2	1	1
	Fam193a	1	1			Pgpep1	1	1			Gpn1	1	1
	Fbxl19	1	1			Pip4k2b	1	1			Hdac10	1	1
	Fis1	1	1			Pnpo	1	1			Hnrnpm	1	1
	Fuom	1	1			Ppp4r1	1	1			Ift80	1	1
	Gls2	1	1			Ptpre	1	1			Iqgap1	1	1
	Grm7	1	1			Rad50	1	1			Katna1	1	1
	Hdgf	1	1			Rbpms	1	1			Kif1bp	1	1
	Iqce	1	1			Rftn2	1	1			Lrrc71	1	1
	Kat14	1	1			Rpe	1	1			Map4k2	1	1
	Kdm3a	1	1			Safb2	1	1			Mccc2	1	1
	Lancl1	1	1			Scube2	1	1			Mettl17	1	1
	Lrrc45	1	1			Sgce	1	1			Mkrn2	1	1
	Map1s	1	1			Slc22a17	1	1			Mrpl58	1	1
	Max	1	0.439537			Spopl	1	1			Napb	1	1
	Miip	1	1			Stard10	1	1			Neurl4	1	1
	Mpv17l2	1	1			Tacc1	1	1			Nucb2	1	1
	Mtss1	1	1			Tchp	1	1			Oxsr1	1	1
	Nadk	1	0.813976			Tmem260	1	1			Phip	1	1
	Ndufaf6	1	1			Ttc7b	1	1			Plekhm1	1	1
	Nwd1	1	1			Ubac1	1	1			Ppp1r12a	1	1
	Phkb	1	1			Uqcc1	1	1			Ptpn21	1	1
	Pld3	1	1			Vps25	1	1			Rad52	1	1
	Polq	1	1			Zc3h18	1	1			Rin2	1	1
	Ppp6r3	1	1			Zfp335	1	1			Rps6ka5	1	1
	Psmd11	1	1			Zmat4	1	1			Sars2	1	1
	Raf1	1	1			5730480H06Rik	1	1			Serac1	1	1
	Riok1	1	1			Acad10	1	1			Shkbp1	1	1
	Rps6kb2	1	0.0144129			Adhfe1	1	1			Slc2a8	1	1
	Sars2	1	1			Akap11	1	1			Smarcad1	1	1
	Senp1	1	1			Apmap	1	1			Spata1	1	1
	Shkbp1	1	1			Arhgef25	1	1			Stx16	1	1
	Smarca2	1	1			Atp13a5	1	1			Syt7	1	1
	Son	1	1			Brf1	1	1			Tbp	1	1
	Srrm2	1	1			Cars2	1	1			Tmem38a	1	1
	Stk25	1	1			Ccnt1	1	1			Traip	1	1
	Supt6	1	1			Cep164	1	1			Trnau1ap	1	1
	Tanc2	1	1			Chn1	1	1			Ttyh1	1	1
	Tchp	1	1			Cope	1	1			Ubxn11	1	1
	Tmem231	1	1			Ctc1	1	1			Usp33	1	1
	Tor3a	1	1			Dcaf17	1	1			Vti1b	1	1
	Trim46	1	1			Dennd3	1	1			Zfp827	1	1
	Ttc21a	1	1			Dis3	1	1			Acaa1a	1	1
	U2surp	1	1			Dnmt3a	1	1			Aifm3	1	1
	Ugt1a7c	1	1			Dync1i2	1	0.0619028			Appl2	1	1
	Vac14	1	1			Eps15	1	1			Atp6v1c1	1	1
	Yaf2	1	1			Esrra	1	1			Bin3	1	1
	Zfp827	1	1			Fbxl2	1	1			C2cd5	1	1
	Acox1	1	1			Fkbp14	1	1			Caprin1	1	1
	Zufsp	1	1			Fus	1	1			Ccdc171	1	1
	Aff4	1	1			Gls2	1	1			Cdhr4	1	1
	Alg9	1	1			Gsap	1	1			Cfap100	1	1
	Ankrd54	1	1			Hdgf	1	1			Ckap5	1	1
	Arfrp1	1	0.244959			Ildr2	1	1			Col11a1	1	1
	Bcl2l12	1	1			Iqsec3	1	1			Crebl2	1	1
	Brdt	1	1			Kcnk2	1	1			Cyb5r1	1	1
	Cars2	1	1			Kdm5c	1	1			Ddhd1	1	1
	Cdk5rap3	1	1			Lancl1	1	1			Dhrs3	1	1
	Cfap100	1	1			Lrrc40	1	1			Dnajb2	1	1
	Cinp	1	1			Manba	1	1			Drc1	1	1
	Cntrob	1	1			Matr3	1	0.159581			Eif2a	1	0.179903
	Dnah2	1	1			Med25	1	1			Epb41l2	1	1
	Dpy19l1	1	1			Miip	1	1			Erich2	1	1
	Eny2	1	1			Mtrr	1	1			Fat1	1	1
	Erich2	1	1			Nacad	1	1			Gad1	1	1
	Fah	1	1			Ndufaf6	1	1			Gpatch2	1	1
	Fancc	1	1			Nsd1	1	1			Gtf2ird2	1	1
	Fez1	1	1			Nupl2	1	1			Hmgcl	1	1
	Gfm2	1	1			Pan3	1	1			Idh3g	1	1
	Gpn1	1	1			Pcid2	1	1			Ipo11	1	1
	Hars2	1	1			Peg3	1	1			Jarid2	1	1
	Hnrnpl	1	1			Pigl	1	1			Kdm3b	1	1
	Ift140	1	1			Plekhm1	1	1			Map1a	1	1
	Ints8	1	1			Ppfia1	1	1			Max	1	1
	Jag2	1	1			Prpf18	1	1			Med25	1	1
	Kcnt1	1	1			Rab12	1	1			Micu2	1	1
	Kmt2e	1	1			Rbck1	1	1			Mpv17l2	1	1
	Lrp11	1	1			Rnf167	1	1			Mtr	1	1
	Magi2	1	1			Rtel1	1	1			Naaa	1	1
	Mapt	1	1			Scmh1	1	1			Ndufa3	1	1
	Mga	1	1			Sf3b1	1	1			Nme6	1	1
	Mpdu1	1	1			Slc44a1	1	1			Nsmf	1	1
	Mtmr10	1	1			Smurf2	1	1			Ogfod2	1	1
	Mzf1	1	1			Speg	1	1			Parp6	1	1
	Ncoa7	1	1			Stx16	1	1			Pde10a	1	1
	Nhlrc3	1	1			Syt14	1	1			Phf12	1	1
	Nrcam	1	1			Tbc1d31	1	1			Pkp4	1	1
	Nudt3	1	1			Thap12	1	1			Pop4	1	1
	Oxsr1	1	1			Tmem209	1	1			Prkcg	1	1
	Pax6	1	1			Tollip	1	1			Ptchd1	1	1
	Pcyox1l	1	1			Trim45	1	1			Rab2b	1	1
	Pitpnb	1	1			Ttc13	1	1			Rbm5	1	1
	Poc1a	1	1			Tyrobp	1	1			Rft1	1	1
	Ptpmt1	1	1			Uggt2	1	1			Rpain	1	1
	Rabggtb	1	1			Usp7	1	1			Safb2	1	1
	Rbfox2	1	1			Wdr47	1	1			Sdr39u1	1	1
	Rft1	1	1			Ylpm1	1	0.847266			Sgsm3	1	1
	Safb2	1	1			Zfp142	1	1			Slc25a19	1	1
	Sdr39u1	1	1			Zfp930	1	1			Srrm3	1	1
	Sh3bgr	1	1			2900011O08Rik	1	1			Stoml1	1	1
	Slc22a23	1	1			Abhd16a	1	1			Sycp2	1	1
	Spop	1	1			Add1	1	1			Tha1	1	1
	St7l	1	1			Ahcyl1	1	1			Tmem191c	1	1
	Sytl2	1	1			Ank1	1	1			Tpcn2	1	1
	Tbc1d4	1	1			Ap4b1	1	1			Trim46	1	1
	Tha1	1	1			BC024139	1	1			Ttc41	1	1
	Tmem183a	1	1			Brd2	1	1			Urm1	1	1
	Tnik	1	1			Carf	1	1			Vps41	1	1
	Trdmt1	1	1			Ccdc91	1	1			Wiz	1	1
	Trub2	1	1			Ceacam1	1	1			Zcchc8	1	1
	Txndc11	1	1			Chd5	1	1			Zfp410	1	0.897625
	Ubxn2a	1	1			Col11a2	1	1			Znhit1	1	1
	Zdhhc1	1	1			Crebl2	1	1			2010111I01Rik	1	1
	Zfp410	1	1			D2hgdh	1	1			Abcg4	1	1
	Acaa1a	1	1			Ddx31	1	1			Adam9	1	1
	Zmynd12	1	1			Dhrs7	1	1			Ank1	1	1
	Akap1	1	1			Eif2a	1	0.933308			Apbb1	1	1
	Ankrd11	1	1			Epb41l2	1	0.796161			Arhgef12	1	1
	Apmap	1	1			Erlec1	1	1			Atg16l2	1	1
	Arhgef25	1	1			Fam160a2	1	1			Bcas3	1	1
	Atp11c	1	1			Farsb	1	1			Brf1	1	1
	BC024139	1	1			Fgfr1	1	1			Cbfa2t3	1	1
	Brap	1	1			Ggcx	1	1			Cct3	1	1
	Cacna1b	1	1			Gpr137	1	0.36717			Cep70	1	1
	Caprin2	1	1			Hars2	1	1			Chpt1	1	1
	Ccdc57	1	1			Hpf1	1	1			Cnbd2	1	1
	Cdc7	1	1			Ipo4	1	1			Coq8a	1	1
	Cep70	1	1			Josd2	1	1			Ctsh	1	1
	Chn1	1	1			Kpna1	1	1			Dgkq	1	1
	Cops7b	1	1			Lrch2	1	1			Dlgap4	1	1
	Ctc1	1	1			Magi1	1	0.235263			Dopey1	1	1
	Dcaf10	1	1			Mapt	1	1			Efnb2	1	1
	Depdc5	1	1			Mgll	1	1			Eml2	1	1
	Dlg4	1	1			Mpi	1	1			Ezh2	1	0.351549
	Eml1	1	1			Mtf2	1	1			Fam76b	1	1
	Ercc6l2	1	1			Myt1	1	1			Fggy	1	1
	Exog	1	1			Ncoa6	1	1			Fto	1	1
	Fam47e	1	1			Nhlrc3	1	1			Gls2	1	1
	Fbxw4	1	1			Nrcam	1	1			Gsap	1	1
	Flot1	1	1			Nudt3	1	1			Hsph1	1	1
	Galt	1	1			Oxsr1	1	1			Itfg2	1	1
	Gpatch2	1	1			Pbx3	1	0.991112			Kcnt2	1	1
	Ist1	1	1			Phip	1	1			Krba1	1	1
	Kif20b	1	1			Pla2g12a	1	1			Madd	1	1
	Ltk	1	1			Polm	1	1			Mapt	1	1
	Map7d1	1	1			Prima1	1	1			Mfsd4a	1	1
	Mcph1	1	1			Ptbp2	1	0.784315			Mok	1	0.863934
	Mettl5	1	1			Pxdc1	1	1			Mtch2	1	1
	Mrps18c	1	1			Rapgef1	1	1			Myt1	1	1
	Nbr1	1	1			Recql5	1	1			Ncoa1	1	1
	Neurl4	1	1			Ripk2	1	1			Nup85	1	1
	Noxo1	1	1			Rps6kc1	1	1			Pfas	1	1
	Nt5c2	1	1			Sat1	1	1			Pik3ip1	1	1
	Orc3	1	1			Senp1	1	1			Polb	1	1
	Parl	1	1			Shcbp1l	1	1			Ppp6r3	1	1
	Pclo	1	1			Slc2a1	1	1			Psmf1	1	1
	Pfkfb2	1	1			Srrm3	1	1			Pus1	1	1
	Pltp	1	1			Stoml2	1	1			Rasgrp2	1	1
	Ppfia1	1	1			Syce2	1	1			Resp18	1	1
	Prpf18	1	1			Tfg	1	1			Rnf157	1	1
	Ptchd1	1	1			Tmco3	1	1			Rsrp1	1	1
	Qtrt1	1	1			Tmtc1	1	1			Scmh1	1	1
	Rasa4	1	1			Trappc6a	1	1			Sfswap	1	1
	Resp18	1	1			Trpm7	1	1			Slc15a4	1	1
	Rnf157	1	1			Tubgcp4	1	1			Slc4a10	1	1
	Rsrp1	1	1			Ubr5	1	1			Snap91	1	1
	Scn1a	1	1			Usf2	1	1			Spsb3	1	1
	Sfswap	1	1			Zfp558	1	1			Stard13	1	1
	Skp1a	1	1			2021-03-02	1	1			Sun1	1	1
	Slc39a13	1	1			Znrf2	1	1			Tank	1	1
	Smurf2	1	1			Aak1	1	1			Tfdp1	1	1
	Spata6	1	1			Actb	1	1			Tm6sf1	1	1
	Stx16	1	1			Agbl2	1	1			Trdmt1	1	1
	Tfdp2	1	1			Alkbh3	1	1			Tsc22d2	1	1
	Tmcc1	1	1			Arglu1	1	1			Tyw5	1	1
	Tmem57	1	1			Asph	1	1			Ulk1	1	1
	Tram1	1	1			Bnip2	1	1			Vars2	1	1
	Ubfd1	1	1			C2cd5	1	1			Wdr45	1	1
	Urm1	1	1			Camta2	1	1			Ypel3	1	1
	Vps26a	1	1			Ccdc141	1	1			Zkscan3	1	1
	Zc3h14	1	1			Cdhr4	1	1			Aak1	1	1
	2310035C23Rik	1	1			Cers4	1	1			Acsf3	1	1
	Zfp335	1	1			Cipc	1	1			Afg1l	1	1
	Abcc5	1	1			Cnot9	1	1			Alkbh3	1	1
	Zkscan2	1	1			Coq8a	1	1			Antxr1	1	1
	Adamts10	1	1			Cyb5r1	1	1			Asxl2	1	1
	Ahctf1	1	1			Dglucy	1	1			Bak1	1	1
	Ap4b1	1	1			Dmac2	1	1			Brap	1	1
	Atg10	1	1			Dph7	1	1			Cadm4	1	1
	Bnip1	1	1			Efnb2	1	1			Carmil3	1	1
	Camkk2	1	1			Eml2	1	1			Ccnc	1	1
	Cd46	1	1			Ergic1	1	1			Cenpu	1	1
	Cenpv	1	1			Ezh2	1	1			Chd8	1	1
	Chd5	1	1			Fam69c	1	1			Clmn	1	1
	Commd2	1	1			Fbxw5	1	1			Cope	1	1
	Cse1l	1	1			Flot1	1	1			Cspp1	1	1
	D230025D16Rik	1	1			Gas2	1	1			D830044I16Rik	1	1
	Ddx31	1	1			Gpatch2	1	1			Dennd3	1	1
	Diexf	1	1			Gtf2ird2	1	1			Dis3	1	1
	Dnal1	1	1			Hmgcl	1	1			Dnpep	1	1
	Dusp12	1	1			Ifi44	1	1			Dusp12	1	1
	Eif5	1	1			Ints2	1	1			Eif5	1	1
	Eps15	1	1			Kctd9	1	1			Eps15	1	1
	Evc	1	1			Kif23	1	1			Ewsr1	1	1
	Fam193b	1	1			Lin7a	1	1			Fam3a	1	1
	Fbxl2	1	1			Lta4h	1	1			Fbxw5	1	1
	Fkbp14	1	1			Map4k2	1	1			Flt3l	1	1
	Fus	1	1			Mccc2	1	1			Ggcx	1	1
	Gm4969	1	1			Mettl3	1	1			Gpr137	1	1
	Gse1	1	1			Mllt6	1	1			Hdac11	1	1
	Hs1bp3	1	1			Mrps18c	1	1			Hpf1	1	1
	Iqgap1	1	1			Mycbp2	1	1			Ift88	1	1
	Katna1	1	1			Naxd	1	1			Iqsec1	1	1
	Larp1b	1	1			Neurl4	1	1			Kcnc2	1	1
	Lrrc49	1	1			Nt5c3b	1	1			Kiz	1	1
	Map2k4	1	1			Ophn1	1	1			Lnpk	1	1
	Mbd2	1	1			Parp8	1	1			Mcph1	1	1
	Metap1	1	1			Pcsk7	1	1			Mettl3	1	1
	Mill2	1	1			Pip5k1c	1	1			Mxd1	1	1
	Mroh7	1	1			Poc1a	1	1			Nav2	1	1
	Mtus1	1	1			Ppp4r3a	1	1			Nf2	1	1
	Nadsyn1	1	1			Prpsap1	1	1			Nr2c2ap	1	1
	Ndufs4	1	1			Ptprn	1	1			Nudt13	1	1
	Nme5	1	1			Rad52	1	1			P2rx6	1	1
	Nsd1	1	1			Rbsn	1	1			Pdrg1	1	1
	Obsl1	1	1			Rhobtb1	1	1			Phtf2	1	1
	Pcca	1	1			Rpgrip1l	1	1			Plxdc1	1	1
	Phtf2	1	1			Samd12	1	1			Ppp2r1b	1	1
	Plekha4	1	1			Sdccag8	1	1			Ptpn9	1	1
	Polr3b	1	1			Sgip1	1	1			Ralgapa1	1	1
	Pqlc3	1	1			Slc22a23	1	1			Rdh13	1	1
	Psmf1	1	1			Snrpa1	1	1			Riok1	1	1
	Pts	1	1			Spsb3	1	1			Rps6kb1	1	1
	Ralgapa1	1	1			Stard13	1	1			Sat1	1	1
	Rdh13	1	1			Taf1b	1	1			Siglech	1	1
	Ripk2	1	1			Tctn1	1	1			Slc35a5	1	1
	Rps6kc1	1	1			Tlk2	1	1			Spata6	1	1
	Sat1	1	1			Tmem38a	1	1			Ssbp4	1	1
	Siglech	1	1			Traip	1	1			Stx2	1	1
	Slc2a1	1	1			Trnau1ap	1	1			Szrd1	1	1
	Srrm3	1	1			Ttll3	1	1			Tle3	1	1
	Stoml1	1	1			Uqcrc1	1	1			Tmem57	1	1
	Swi5	1	1			Vps26a	1	1			Tram1	1	1
	Tank	1	1			Wnk1	1	1			Trp53bp1	1	1
	Tctn1	1	1			Zcchc6	1	1			Tubgcp4	1	1
	Tle3	1	1			Zmym2	1	1			Ubxn2a	1	1
	Tpcn2	1	1			6430531B16Rik	1	1			Vwa3b	1	1
	Uba2	1	1			Acad8	1	1			Zfp106	1	1
	Uimc1	1	1			Akap9	1	1			Zfp846	1	1
	Vars2	1	1			Appl1	1	1			Acad8	1	1
	Wdr41	1	1			Arid3b	1	1			Adgrl2	1	1
	Ybx1	1	1			Atp6ap1	1	1			Akap1	1	1
	Zfp106	1	1			Becn1	1	1			Araf	1	1
	Aagab	1	1			Bri3bp	1	1			Arl2bp	1	1
	Zfp846	1	1			Calu	1	1			Birc6	1	1
	Acox3	1	1			Casp2	1	1			C87436	1	1
	Afg3l1	1	1			Ccser2	1	1			Caprin2	1	1
	Alkbh1	1	1			Cep295	1	1			Ccdc57	1	1
	Anks6	1	1			Chordc1	1	0.873495			Cdk18	1	1
	Arglu1	1	1			Clstn3	1	1			Cfap126	1	1
	Arpp21	1	1			Cops3	1	1			Clcn2	1	1
	Atp8a2	1	1			Ctnnal1	1	1			Col11a2	1	1
	Brf1	1	1			Dclk2	1	1			Crls1	1	1
	Casp2	1	1			Depdc5	1	1			Cyp20a1	1	1
	Ccnl2	1	1			Dnpep	1	1			Ddhd2	1	1
	Ceacam1	1	1			Ech1	1	1			Dhrs7	1	1
	Cipc	1	1			Eif5	1	1			Dtna	1	1
	Cog4	1	1			Eps15l1	1	0.0729547			Eif2ak4	1	1
	Cox19	1	1			Evc	1	1			Epb41l3	1	1
	Cul9	1	1			Fam228b	1	1			Erlec1	1	1
	Dcun1d4	1	1			Fbxl20	1	1			Fam184a	1	1
	Dhrs3	1	1			Fkbp15	1	1			Faxc	1	1
	Dnajb13	1	1			Fuz	1	0.000499669			Fkbp7	1	1
	Dpy19l3	1	1			Gm4969	1	1			Gak	1	1
	Eif2a	1	1			Gse1	1	1			Hmgxb4	1	1
	Epb41l2	1	1			Icmt	1	0.0204013			Idua	1	1
	Erlec1	1	1			Ilf3	1	1			Ipo13	1	1
	Fancl	1	1			Irf2	1	1			Kdm5c	1	1
	Fgfr1	1	1			Lrrc45	1	0.933308			Map2k4	1	1
	Foxp1	1	1			Map1a	1	1			Mbd2	1	1
	Ggcx	1	0.974991			Max	1	1			Meis1	1	1
	Gpr137	1	0.859553			Mroh7	1	1			Miga1	1	1
	Haus2	1	1			Mtss1	1	1			Mtrr	1	1
	Hnrnpll	1	1			Nadk	1	1			Nacad	1	1
	Ift172	1	1			Ndufs4	1	1			Ndufaf6	1	1
	Invs	1	1			Nme5	1	1			Nmral1	1	1
	Jarid2	1	1			Nwd1	1	1			Nsun6	1	1
	Kcnt2	1	1			Pck2	1	1			Orc3	1	1
	Kpna1	1	1			Pex16	1	1			Parp8	1	1
	Lrp8	1	1			Pltp	1	1			Pde1c	1	1
	Magohb	1	1			Prpf3	1	1			Plcg1	1	1
	Mark2	1	1			Rab2b	1	1			Pou2f1	1	1
	Mecr	1	1			Rbfox2	1	1			Prmt2	1	1
	Mical2	1	1			Rev1	1	1			Ptdss2	1	1
	Mpi	1	1			Rnf207	1	1			Rab40c	1	1
	Naa16	1	1			Rtf1	1	1			Rbpms	1	1
	Ncor2	1	1			Scn1a	1	1			Rftn2	1	1
	Nrd1	1	1			Sfi1	1	1			Rpap1	1	1
	Nudt6	1	1			Skp1a	1	1			Samd12	1	1
	P2rx6	1	1			Slc4a10	1	1			Sec11a	1	1
	Paxbp1	1	1			Snap23	1	1			Sh3bgr	1	1
	Phf21b	1	1			Spg7	1	1			Slc25a26	1	1
	Pkd1	1	1			Stx2	1	1			Snx17	1	1
	Ppp4r1	1	1			Syt16	1	0.00838015			Srrm4	1	1
	Prpsap1	1	1			Tbc1d4	1	1			Stoml2	1	1
	Ptpn21	1	1			Tmem214	1	1			Sympk	1	1
	Rad17	1	1			Tomm34	1	1			Thap12	1	1
	Rftn2	1	1			Trim46	1	1			Tmem209	1	1
	Rpe	1	1			Tyw5	1	1			Ttc7	1	1
	Samhd1	1	1			Ugt1a7c	1	1			Ube3c	1	1
	Sec11a	1	1			Vac14	1	1			Urod	1	1
	Sh3d19	1	1			Wdr66	1	1			Vps50	1	1
	Slc23a2	1	1			Ypel3	1	0.522128			Wnk1	1	1
	Snrpa1	1	1			Zfp236	1	1			Zdhhc1	1	1
	Spopl	1	1			Zfr	1	1			Zfp426	1	1
	Stxbp5	1	1			2021-09-04	1	1			Znrf1	1	1
	Szrd1	1	0.178538			Ap4e1	1	1			2410004B18Rik	1	1
	Tbkbp1	1	1			Arhgef10l	1	1			Abhd16a	1	1
	Thap12	1	1			Atg16l2	1	1			Adamts10	1	1
	Tmem191c	1	1			BC034090	1	1			Apc	1	1
	Tsc22d2	1	1			Brd4	1	1			Arhgef15	1	1
	Tyrobp	1	1			Cacna2d4	1	1			Atg9a	1	1
	Ufd1	1	1			Ccdc92	1	1			Bcl2l12	1	1
	Usp49	1	1			Chd8	1	1			Bri3bp	1	1
	Vti1b	1	1			Col4a1	1	1			Camk2g	1	1
	5730480H06Rik	1	1			D830044I16Rik	1	1			Ccdc114	1	1
	Zfp426	1	1			Dhx30	1	1			Cd164l2	1	1
	Acad10	1	1			Dnajc7	1	1			Cep85	1	1
	Znhit1	1	1			Dtnbp1	1	1			Chrd	1	1
	Adgrl2	1	1			Eif2ak4	1	1			Cnot10	1	1
	Akap11	1	1			Epb41l3	1	1			Cttnbp2	1	1
	Appl1	1	1			Fat1	1	1			Dcun1d2	1	1
	Arhgef28	1	1			Fgfr1op2	1	1			Dglucy	1	1
	Atp13a5	1	1			Foxp1	1	1			Dmac2	1	1
	BC034090	1	1			Ggnbp1	1	1			Dph7	1	1
	Brd2	1	1			Haus2	1	1			Efr3a	1	1
	Car14	1	1			Hps3	1	1			Eno2	1	1
	Ccdc74a	1	1			Ift88	1	1			Ergic1	1	1
	Cdhr4	1	1			Kars	1	1			Fah	1	1
	Cep85	1	1			Krba1	1	1			Fam98c	1	1
	Cmpk1	1	1			Lrp11	1	1			Fhod1	1	1
	Copz2	1	1			Magi2	1	1			Fubp3	1	1
	Ctnnal1	1	1			Mark2	1	1			Gm4969	1	1
	Dcaf17	1	1			Mecr	1	1			Gse1	1	1
	Dffb	1	1			Mical2	1	1			Hikeshi	1	1
	Dlgap4	1	1			Mpp6	1	1			Inpp5b	1	1
	Dock9	1	1			Mtmr10	1	1			Krit1	1	1
	Efemp1	1	1			Mzf1	1	1			Lrrc28	1	1
	Eml2	1	1			Ncor2	1	0.0235429			Magi1	1	1
	Exosc10	1	1			Nrd1	1	1			Mark2	1	1
	Fam53a	1	1			Nudt6	1	1			Mecr	1	1
	Fbxw5	1	1			P2rx6	1	1			Mga	1	1
	Gas2	1	1			Pde9a	1	1			Mpdu1	1	1
	Gtpbp2	1	1			Phkb	1	1			Mterf3	1	1
	Hmces	1	1			Plcg1	1	1			Mzf1	1	1
	Idh3g	1	1			Polr3b	1	1			Ncoa7	1	1
	Inpp5b	1	1			Prkab1	1	1			Ninl	1	1
	Itfg2	1	1			Ptcd3	1	1			Nrxn1	1	1
	Kif23	1	1			Pxdn	1	1			Nupl2	1	1
	Lpcat3	1	1			Rars	1	1			Panx1	1	1
	Lyplal1	1	1			Relb	1	1			Pcmt1	1	1
	Map7d2	1	1			Rnf10	1	1			Pfdn5	1	1
	Mctp1	1	1			Rreb1	1	1			Pikfyve	1	1
	Mnat1	1	1			Scai	1	1			Polm	1	1
	Msantd2	1	1			Serac1	1	1			Pqlc3	1	1
	Myo5c	1	1			Siglech	1	0.966699			Pxdn	1	1
	Ncapd3	1	1			Slc2a8	1	1			Rbck1	1	1
	Nf2	1	1			Smchd1	1	1			Rnf167	1	1
	Nt5c3b	1	1			Sox17	1	1			Rtel1	1	1
	Orc5	1	1			Srrm4	1	1			Scn1a	1	1
	Parp16	1	1			Stox1	1	1			Sft2d2	1	1
	Pcmt1	1	1			Sycp2	1	1			Slc4a4	1	1
	Pfkp	1	1			Tfpt	1	1			Snapc3	1	1
	Plxdc1	1	1			Tmub2	1	1			Srgap2	1	1
	Ppm1m	1	1			Trdmt1	1	1			Stim1	1	1
	Prpf3	1	1			Trub2	1	0.0062783			Tapt1	1	1
	Ptdss2	1	1			Tubgcp5	1	1			Tfdp2	1	1
	R3hdm2	1	1			Ubxn11	1	1			Tmcc1	1	1
	Rasgrp2	1	1			Usp16	1	1			Tollip	1	0.124489
	Rnf167	1	1			Vti1b	1	1			Ttbk1	1	1
	Rtel1	1	1			Zdhhc17	1	1			U2af1l4	1	1
	Scn8a	1	1			Zfp606	1	1			Ulk4	1	1
	Sfxn4	1	1			2010111I01Rik	1	1			Vps13c	1	1
	Slc15a4	1	1			Zranb2	1	1			Wdr66	1	1
	Slc44a1	1	1			Aasdh	1	1			Zbtb49	1	1
	Snap23	1	1			Adal	1	1			Zfp335	1	1
	Speg	1	1			Agfg2	1	1			Zmat4	1	1
	Stx2	1	1			Als2cl	1	1			0610010K14Rik	1	1
	Sypl	1	1			Antxr1	1	1			Aasdh	1	1
	Tfg	1	1			Arhgap17	1	1			Actb	1	1
	Tmco3	1	1			Asxl2	1	1			Afg3l1	1	1
	Tmem68	1	1			Babam2	1	1			Als2cl	1	1
	Trank1	1	1			Bora	1	1			Anxa4	1	1
	Ttyh1	1	1			C87436	1	1			Arhgap23	1	1
	Ubl7	1	1			Capn15	1	1			Baz2b	1	1
	Urod	1	1			Ccdc167	1	1			Brat1	1	1
	Vps39	1	1			Cdk18	1	1			Cars	1	1
	Zc3h18	1	1			Cetn3	1	1			Cenpv	1	1
	2410004B18Rik	1	1			Cit	1	1			Chid1	1	1
	Abcg4	1	1			Cntrob	1	1			Cln3	1	1
	Zmat4	1	1			Cyp20a1	1	1			Cops3	1	1
	Adap2	1	1			Dda1	1	1			Dcaf10	1	1
	Ahcyl1	1	1			Dguok	1	1			Depdc5	1	1
	Ank1	1	1			Dpp7	1	1			Dock10	1	1
	Ap4e1	1	1			Efr3a	1	1			Dync1i2	1	1
	Arhgef10l	1	1			Eno2	1	1			Eps15l1	1	0.0923793
	Babam2	1	1			Ergic2	1	1			Exoc2	1	1
	Bnip2	1	1			Fah	1	1			Fam3c	1	1
	C2cd5	1	1			Fam76b	1	1			Fcho2	1	1
	Camta2	1	1			Fcho1	1	1			Fn1	1	1
	Ccdc141	1	1			Gas2l1	1	1			Ggnbp1	1	1
	Cd68	1	1			Hmgxb4	1	1			Hdac5	1	1
	Chd8	1	1			Ifngr1	1	1			Hps3	1	1
	Commd8	1	1			Ints8	1	1			Igsf9	1	1
	Csmd1	1	0.580708			Itsn1	1	1			Iqsec3	1	1
	D2hgdh	1	1			Kdelc1	1	1			Kcnk2	1	1
	Dip2a	1	1			Kiz	1	1			Klf3	1	1
	Dnase2a	1	1			Ltk	1	1			Lpcat3	1	1
	Dync1i2	1	0.650522			Mcph1	1	1			Map7d1	1	1
	Eps15l1	1	1			Mettl8	1	1			Mctp1	1	1
	Ewsr1	1	1			Mnat1	1	1			Mettl5	1	1
	Fam206a	1	1			Msantd2	1	1			Mrps18b	1	1
	Fbxl20	1	1			Myl6	1	1			Mycbp2	1	1
	Fuz	1	1			Nbr1	1	1			Naxd	1	1
	Gm5535	1	1			Nf2	1	1			Nfat5	1	1
	Gstcd	1	1			Nt5dc1	1	1			Nr2f6	1	1
	Helq	1	1			Orc3	1	1			Nudt3	1	1
	Hsf4	1	1			Patz1	1	1			P3h1	1	1
	Iqsec1	1	1			Pcyox1l	1	1			Pear1	1	1
	Kcnc2	1	1			Phf12	1	1			Pi4kb	1	1
	Khnyn	1	1			Pitpnb	1	1			Ptprn	1	1
	Lrrc71	1	1			Ppp4r4	1	1			Ralgps2	1	1
	Map3k10	1	1			Raf1	1	1			Recql5	1	1
	Mbd4	1	1			Rcbtb2	1	1			Ripk2	1	1
	Metap1d	1	1			Rims1	1	1			Rps6kb2	1	1
	Mrpl13	1	1			Rprd1b	1	1			Scamp4	1	1
	Mutyh	1	1			Samd15	1	1			Setd3	1	1
	Nalcn	1	1			Sdk2	1	1			Sipa1l1	1	1
	Nebl	1	1			Sgsm3	1	1			Slc35b3	1	1
	Nme6	1	1			Slc23a2	1	1			Speg	1	1
	Panx1	1	1			Sltm	1	1			Stx3	1	1
	Pcdh11x	1	1			Srgap2	1	1			Tacc1	1	1
	Peg3	1	1			Stim1	1	1			Tchp	1	1
	Pi4ka	1	1			Tamm41	1	1			Tmem68	1	1
	Pon2	1	1			Tdrd7	1	1			Trank1	1	1
	Preb	1	1			Tm2d1	1	1			Tubgcp5	1	1
	Ptbp1	1	1			Tmem39b	1	1			Ufd1	1	1
	Pttg1ip	1	1			Tram1	1	1			Usp49	1	1
	Ralgps2	1	1			Ttll5	1	1			Washc3	1	1
	Rdm1	1	1			Ube3c	1	1			Xrcc1	1	1
	Rnf10	1	1			Urgcp	1	1			Zfp142	1	1
	Rreb1	1	1			Vps39	1	1			Zfp930	1	1
	Scai	1	1			Zcchc7	1	1			5730480H06Rik	1	1
	Setd3	1	1			0610010K14Rik	1	1			Acd	1	1
	Sipa1l1	1	1			Zmym4	1	1			Akap9	1	1
	Slc2a8	1	1			9330159F19Rik	1	1			Ankrd24	1	1
	Smchd1	1	1			Accs	1	1			Bnip1	1	1
	Sox17	1	1			Afg1l	1	1			Cables2	1	1
	Srrm4	1	1			Alas1	1	1			Car14	1	1
	Stoml2	1	1			Atp8a2	1	1			Cdk19	1	1
	Sybu	1	1			Bicdl1	1	1			Cfap44	1	1
	Tapt1	1	1			Brpf3	1	1			Clint1	1	1
	Tdrd7	1	1			Camk2b	1	1			Col4a1	1	1
	Tmem241	1	1			Cd164l2	1	1			Ddx31	1	1
	Ttc33	1	1			Cep63	1	1			Dhx30	1	1
	Ubac1	1	1			Chpt1	1	1			Dnajc7	1	1
	Ulk4	1	1			Cmas	1	1			Eif2b1	1	1
	Vezt	1	1			Cops7b	1	1			Epb41l4b	1	1
	Wdr45	1	1			Ctsh	1	1			Fam193b	1	1
	Ylpm1	1	0.936681			Dclre1c	1	1			Fktn	1	1
	0610010K14Rik	1	1			Derl2	1	1			Galt	1	1
	Zfp236	1	1			Dlec1	1	1			Gtpbp3	1	1
	Aak1	1	1			Dock10	1	1			Ifi35	1	1
	Zfp874a	1	1			Eef1akmt2	1	1			Ipo4	1	1
	Acsf3	1	1			Ewsr1	1	1			Josd2	1	1
	Aga	1	1			Fam3a	1	1			Leng8	1	1
	Alkbh3	1	1			Fbxo34	1	1
	Ano8	1	1			Gabbr1	1	1
	Arhgap17	1	1			Gm5535	1	1
	Asph	1	1			Gstcd	1	1
	Becn1	1	1			Hikeshi	1	1
	Bri3bp	1	1			Islr2	1	1
	Calu	1	1			Kcnn1	1	1
	Casp4	1	1			Lat2	1	1
	Ccnt1	1	1			Lrrc49	1	1
	Ceacam10	1	1			Map2k4	1	1
	Cfap44	1	1			Mbd2	1	1
	Cit	1	1			Metap1	1	1
	Cog7	1	1			Mknk1	1	1
	Creb1	1	1			Mrpl13	1	1
	Cux2	1	1			Mtus1	1	1
	Dda1	1	1			Nadsyn1	1	1
	Dhrs7	1	1			Nebl	1	1
	Dnajb2	1	1			Nme6	1	1
	Drc1	1	1			Nsmce4a	1	1
	Eif2ak4	1	1			Obsl1	1	1
	Epb41l4b	1	1			Papola	1	1
	Fam151b	1	1			Pclo	1	1
	Fat1	1	1			Pfas	1	1
	Fgfr1op2	1	1			Plxdc1	1	1
	Fstl5	1	1			Ppp1r9a	1	1
	Ggnbp1	1	1			Ptp4a2	1	1
	Hdac10	1	1			Rab40c	1	1
	Hnrnpm	1	1			Rev3l	1	1
	Ipo11	1	1			Rora	1	1
	Kcp	1	1			Rtn4	1	1
	Krba1	1	1			Sfswap	1	1
	Lrpprc	1	1			Slc15a4	1	1
	Man2c1	1	1			Slc4a4	1	1
	Mark4	1	1			Snap91	1	1
	Med13	1	1			Spint2	1	1
	Mpp6	1	1			Sspo	1	1
	Mtmr2	1	1			Stx3	1	1
	Naa25	1	1			Syt7	1	1
	Ncstn	1	1			Tbkbp1	1	1
	Ninl	1	1			Tmem222	1	1
	Nup188	1	1			Top2b	1	1
	P3h1	1	1			Ttc33	1	0.419197
	Pbx1	1	1			U2af1l4	1	1
	Pde1c	1	1			Uimc1	1	1
	Phf3	1	0.0062091			Vars2	1	1
	Pkn1	1	1			Ythdf3	1	1
	Pola1	1	1			Zfp28	1	1
	Ppp4r3a	1	1			Zfyve28	1	1
	Prr14	1	1			4930402H24Rik	1	1
	Ptpn9	1	1			Ablim2	1	1
	Rad50	1	1			Aif1l	1	1
	Rims1	1	1			Ankhd1	1	1
	Rprd1b	1	1			Apbb1	1	1
	Sap30bp	1	1			Atg9a	1	1
	Sec22a	1	1			BC037034	1	1
	Sh3d21	1	1			Brd8	1	1
	Slc25a19	1	0.00632406			Carmil2	1	1
	Spsb3	1	1			Ccnc	1	1
	Stard13	1	1			Cenpu	1	1
	Tacc1	1	1			Chia1	1	1
	Tbl2	1	1			Commd2	1	1
	Thoc7	1	1			Csmd1	1	0.207733
	Tmem209	1	1			Dars2	1	1
	Tollip	1	1			Decr2	1	1
	Trim24	1	1			Dhx37	1	1
	Tssc1	1	1			Dnajc8	1	1
	Tyw5	1	1			Dus2	1	1
	Ufsp2	1	1			Eif2b1	1	1
	Usp6nl	1	1			Epb41l4b	1	1
	Vwa3b	1	1			Ern1	1	1
	Zdhhc17	1	1			Fam184a	1	1
	6430531B16Rik	1	1			Faxc	1	1
	Zfp512b	1	1			Fggy	1	1
	Acad8	1	1			Fto	1	1
	Znrf1	1	1			Ggt5	1	1
	Adgrl3	1	1			Gria3	1	1
	Alas1	1	1			Hdac10	1	1
	Atp5o	1	1			Iqce	1	1
	BC037034	1	1			Kat14	1	1
	Brd4	1	1
	Cacna2d4	1	1
	Ccdc91	1	1
	Cdk18	1	1
	Cep89	1	1
	Chpt1	1	1
	Cnbd2	1	1
	Ctps2	1	1
	Dclk2	1	1
	Dgkh	1	1
	Dmac2	1	1
	Dopey1	1	1
	Efnb2	1	1
	Eno2	1	1
	Ergic2	1	1
	Exosc8	1	1
	Fam69c	1	1
	Fcho1	1	1
	Flt3l	1	1
	Gas2l1	1	1
	Gtpbp3	1	1
	Hmgcl	1	1
	Idua	1	1
	Insc	1	1
		1721

## Sheet: Table 7b merged list
Table S7b. Description of 271 NMD ES related genes list along with diagram of connected genes. On the right side there is a connected subnetwork (no single nodes) featured in Figure 16 in the main text.
	#node	annotation
1	Abhd18	Abhydrolase domain containing 18; Protein ABHD18; RIKEN cDNA 3110057O12 gene; Belongs to the AB hydrolase superfamily
2	Acox1	Peroxisomal acyl-coenzyme A oxidase 1; Catalyzes the desaturation of acyl-CoAs to 2-trans- enoyl-CoAs. Isoform 1 shows highest activity against medium-chain fatty acyl-CoAs and activity decreases with increasing chain length. Isoform 2 is active against a much broader range of substrates and shows activity towards very long-chain acyl-CoAs (By similarity)
3	Adck4	Atypical kinase COQ8B, mitochondrial; Atypical kinase involved in the biosynthesis of coenzyme Q, also named ubiquinone, an essential lipid-soluble electron transporter for aerobic cellular respiration. Its substrate specificity is unclear: does not show any protein kinase activity. Probably acts as a small molecule kinase, possibly a lipid kinase that phosphorylates a prenyl lipid in the ubiquin…
4	Adsl	Adenylosuccinate lyase; Catalyzes two non-sequential steps in de novo AMP synthesis: converts (S)-2-(5-amino-1-(5-phospho-D- ribosyl)imidazole-4-carboxamido)succinate (SAICAR) to fumarate plus 5-amino-1-(5-phospho-D-ribosyl)imidazole-4-carboxamide, and thereby also contributes to de novo IMP synthesis, and converts succinyladenosine monophosphate (SAMP) to AMP and fumarate; Belongs to the lyase 1…
5	Agrn	Agrin; Isoform 1: heparan sulfate basal lamina glycoprotein that plays a central role in the formation and the maintenance of the neuromuscular junction (NMJ) and directs key events in postsynaptic differentiation. This neuron-specific (z+) isoform is a component of the AGRN-LRP4 receptor complex that induces the phosphorylation and activation of MUSK. The activation of MUSK in myotubes induces t…
6	Agtpbp1	Cytosolic carboxypeptidase 1; Metallocarboxypeptidase that mediates deglutamylation of target proteins. Catalyzes the deglutamylation of polyglutamate side chains generated by post-translational polyglutamylation in proteins such as tubulins. Also removes gene-encoded polyglutamates from the carboxy-terminus of target proteins such as MYLK. Acts as a long-chain deglutamylase and specifically shor…
7	Ahi1	Abelson helper integration site 1; Involved in vesicle trafficking and required for ciliogenesis, formation of primary non-motile cilium, and recruitment of RAB8A to the basal body of primary cilium . Component of the tectonic-like complex, a complex localized at the transition zone of primary cilia and acting as a barrier that prevents diffusion of transmembrane proteins between the cilia and pl…
8	Anapc5	Anaphase-promoting complex subunit 5; Component of the anaphase promoting complex/cyclosome (APC/C), a cell cycle-regulated E3 ubiquitin ligase that controls progression through mitosis and the G1 phase of the cell cycle. The APC/C complex acts by mediating ubiquitination and subsequent degradation of target proteins: it mainly mediates the formation of 'Lys-11'-linked polyubiquitin chains and, t…
9	Angel2	Protein angel homolog 2; Angel homolog 2 (Drosophila)
10	Ank2	Ankyrin 2, brain; Ankyrin-2; Attaches integral membrane proteins to cytoskeletal elements. Also binds to cytoskeletal proteins. Required for coordinate assembly of Na/Ca exchanger, Na/K ATPase and InsP3 receptor at sarcoplasmic reticulum sites in cardiomyocytes. Required for the coordinated expression of the Na/K ATPase, Na/Ca exchanger and beta-2-spectrin (SPTBN1) in the inner segment of rod pho…
11	Ankrd10	Ankyrin repeat domain-containing protein 10; Ankyrin repeat domain 10
12	Ankrd13d	Ankyrin repeat domain-containing protein 13D; Ubiquitin-binding protein that specifically recognizes and binds 'Lys-63'-linked ubiquitin. Does not bind 'Lys-48'-linked ubiquitin. Positively regulates the internalization of ligand- activated EGFR by binding to the Ub moiety of ubiquitinated EGFR at the cell membrane (By similarity)
13	Ankrd16	Ankyrin repeat domain-containing protein 16; Required to prevent the misactivation of serine (Ser) with tRNA(Ala) by promoting the hydrolysis of Ser-mischarged tRNA(Ala), thereby playing a role in translational fidelity . Binds directly to the catalytic domain of AARS/AlaRS and captures Ser that is misactivated by AARS/AlaRS, preventing the charging of Ser adenylates to tRNA(Ala) and precluding S…
14	Ankrd24	Ankyrin repeat domain-containing protein 24; Ankyrin repeat domain 24
15	Ano8	Anoctamin-8; Does not exhibit calcium-activated chloride channel (CaCC) activity
16	Appl2	Adaptor protein, phosphotyrosine interaction, ph domain and leucine zipper containing 2; DCC-interacting protein 13-beta; Required for the regulation of cell proliferation in response to extracellular signals mediated by an early endosomal compartment. Links Rab5 to nuclear signal transduction (By similarity)
17	Arfip2	Arfaptin-2; Putative target protein of ADP-ribosylation factor. Involved in membrane ruffling (By similarity)
18	Arhgap21	Rho gtpase-activating protein 21/23; Functions as a GTPase-activating protein (GAP) for RHOA and CDC42. Downstream partner of ARF1 which may control Golgi apparatus structure and function. Also required for CTNNA1 recruitment to adherens junctions (By similarity)
19	Arhgef1	Rho guanine nucleotide exchange factor 1; Seems to play a role in the regulation of RhoA GTPase by guanine nucleotide-binding alpha-12 (GNA12) and alpha-13 (GNA13) subunits. Acts as GTPase-activating protein (GAP) for GNA12 and GNA13, and as guanine nucleotide exchange factor (GEF) for RhoA GTPase. Activated G alpha 13/GNA13 stimulates the RhoGEF activity through interaction with the RGS-like dom…
20	Arhgef11	Rho guanine nucleotide exchange factor (GEF) 11
21	Arid4b	AT-rich interactive domain-containing protein 4B; Acts as a transcriptional repressor. May function in the assembly and/or enzymatic activity of the Sin3A corepressor complex or in mediating interactions between the complex and other regulatory complexes (By similarity)
22	Armc9	LisH domain-containing protein ARMC9; Armadillo repeat containing 9
23	Atat1	Alpha-tubulin N-acetyltransferase 1; Specifically acetylates 'Lys-40' in alpha-tubulin on the lumenal side of microtubules. Promotes microtubule destabilization and accelerates microtubule dynamics; this activity may be independent of acetylation activity. Acetylates alpha-tubulin with a slow enzymatic rate, due to a catalytic site that is not optimized for acetyl transfer. Enters the microtubule…
24	Atf2	Cyclic AMP-dependent transcription factor ATF-2; Transcriptional activator which regulates the transcription of various genes, including those involved in anti- apoptosis, cell growth, and DNA damage response. Dependent on its binding partner, binds to CRE (cAMP response element) consensus sequences (5'-TGACGTCA-3') or to AP-1 (activator protein 1) consensus sequences (5'-TGACTCA-3'). In the nucl…
25	Atg13	Autophagy-related protein 13; Autophagy factor required for autophagosome formation and mitophagy. Target of the TOR kinase signaling pathway that regulates autophagy through the control of the phosphorylation status of ATG13 and ULK1, and the regulation of the ATG13-ULK1- RB1CC1 complex. Through its regulation of ULK1 activity, plays a role in the regulation of the kinase activity of mTORC1 and …
26	Atp8a1	Atpase, aminophospholipid transporter (aplt), class i, type 8a, member 1; Phospholipid-transporting ATPase IA; Catalytic component of a P4-ATPase flippase complex which catalyzes the hydrolysis of ATP coupled to the transport of aminophospholipids from the outer to the inner leaflet of various membranes and ensures the maintenance of asymmetric distribution of phospholipids. Phospholipid transloc…
27	Atp9b	Probable phospholipid-transporting ATPase IIB; ATPase, class II, type 9B; Belongs to the cation transport ATPase (P-type) (TC 3.A.3) family. Type IV subfamily
28	B9d1	B9 domain-containing protein 1; Component of the tectonic-like complex, a complex localized at the transition zone of primary cilia and acting as a barrier that prevents diffusion of transmembrane proteins between the cilia and plasma membranes. Required for ciliogenesis and sonic hedgehog/SHH signaling; Belongs to the B9D family
29	Bai1	Adhesion G protein-coupled receptor B1; Phosphatidylserine receptor which enhances the engulfment of apoptotic cells. Also mediates the binding and engulfment of Gram-negative bacteria. Stimulates production of reactive oxygen species by macrophages in response to Gram- negative bacteria, resulting in enhanced microbicidal macrophage activity (By similarity). In the gastric mucosa, required for r…
30	Bclaf1	Bcl-2-associated transcription factor 1; Death-promoting transcriptional repressor. May be involved in cyclin-D1/CCND1 mRNA stability through the SNARP complex which associates with both the 3'end of the CCND1 gene and its mRNA (By similarity)
31	Brsk2	Serine/threonine-protein kinase BRSK2; Serine/threonine-protein kinase that plays a key role in polarization of neurons and axonogenesis, cell cycle progress and insulin secretion. Phosphorylates CDK16, CDC25C, MAPT/TAU, PAK1 and WEE1. Following phosphorylation and activation by STK11/LKB1, acts as a key regulator of polarization of cortical neurons, probably by mediating phosphorylation of micro…
32	C2cd3	C2 domain-containing protein 3; Component of the centrioles that acts as a positive regulator of centriole elongation. Promotes assembly of centriolar distal appendage, a structure at the distal end of the mother centriole that acts as an anchor of the cilium, and is required for recruitment of centriolar distal appendages proteins CEP83, SCLT1, CEP89, FBF1 and CEP164. Not required for centriolar…	color	GO_id		description		score	strngth	FDR
33	Cacna2d3	Calcium channel, voltage-dependent, alpha2/delta subunit 3; Voltage-dependent calcium channel subunit alpha-2/delta-3; The alpha-2/delta subunit of voltage-dependent calcium channels regulates calcium current density and activation/inactivation kinetics of the calcium channel. Acts as a regulatory subunit for P/Q-type calcium channel (CACNA1A), N-type (CACNA1B), L-type (CACNA1C OR CACNA1D) but no…	blue	GO:0043484	13	regulation of RNA splicing	4.34679	13 of 152	0.9	4.5e-05
34	Cacnb1	Voltage-dependent L-type calcium channel subunit beta-1; The beta subunit of voltage-dependent calcium channels contributes to the function of the calcium channel by increasing peak calcium current, shifting the voltage dependencies of activation and inactivation, modulating G protein inhibition and controlling the alpha-1 subunit membrane targeting	light green	GO:0050684	10	regulation of mRNA processing	2.26761	10 of 150	0.8	0.0054
35	Cadps	Calcium-dependent secretion activator 1; Calcium-binding protein involved in exocytosis of vesicles filled with neurotransmitters and neuropeptides. Probably acts upstream of fusion in the biogenesis or maintenance of mature secretory vesicles. Regulates catecholamine loading of DCVs. May specifically mediate the Ca(2+)-dependent exocytosis of large dense-core vesicles (DCVs) and other dense-core…	yellow	GO:0015630	29	microtubule cytoskeleton	2.36653	29 of 1190	0.36	0.0043
36	Cald1	Caldesmon 1	dark green	WP310	25	mRNA processing	7.31069	25 of 439	0.73	4.89e-08
37	Camk2d	Calcium/calmodulin-dependent protein kinase type II subunit delta; Calcium/calmodulin-dependent protein kinase involved in the regulation of Ca(2+) homeostatis and excitation-contraction coupling (ECC) in heart by targeting ion channels, transporters and accessory proteins involved in Ca(2+) influx into the myocyte, Ca(2+) release from the sarcoplasmic reticulum (SR), SR Ca(2+) uptake and Na(+) a…	red	KW-0156	11	Chromatin regulator	1.67778	11 of 279	0.57	0.021
38	Camk2g	Calcium/calmodulin-dependent protein kinase type II subunit gamma; Calcium/calmodulin-dependent protein kinase that functions autonomously after Ca(2+)/calmodulin-binding and autophosphorylation, and is involved in sarcoplasmic reticulum Ca(2+) transport in skeletal muscle and may function in dendritic spine and synapse formation and neuronal plasticity. In slow- twitch muscles, is involved in re…	pink	GO:1990391	4	DNA repair complex	1.30452	4 of 33	1.06	0.0496
39	Carm1	Coactivator-associated arginine methyltransferase 1; Histone-arginine methyltransferase CARM1; Methylates (mono- and asymmetric dimethylation) the guanidino nitrogens of arginyl residues in several proteins involved in DNA packaging, transcription regulation, pre-mRNA splicing, and mRNA stability. Recruited to promoters upon gene activation together with histone acetyltransferases from EP300/P300…
40	Ccdc13	Coiled-coil domain-containing protein 13; Required for primary cilia formation and promotes the localization of the ciliopathy protein BBS4 to both centriolar satellites and cilia
41	Ccdc74a	Coiled-coil domain containing 74A
42	Ccnl1	Cyclin-L1; Involved in pre-mRNA splicing. Functions in association with cyclin-dependent kinases (CDKs). May play a role in the regulation of RNA polymerase II (pol II). Inhibited by the CDK- specific inhibitor CDKN1A/p21
43	Cenpt	Centromere protein T; Component of the CENPA-NAC (nucleosome-associated) complex, a complex that plays a central role in assembly of kinetochore proteins, mitotic progression and chromosome segregation. The CENPA-NAC complex recruits the CENPA-CAD (nucleosome distal) complex and may be involved in incorporation of newly synthesized CENPA into centromeres. Part of a nucleosome- associated complex …
44	Cep128	Centrosomal protein of 128 kda; Centrosomal protein 128
45	Chd2	Chromodomain-helicase-DNA-binding protein 2; DNA-binding helicase that specifically binds to the promoter of target genes, leading to chromatin remodeling, possibly by promoting deposition of histone H3.3. Involved in myogenesis via interaction with MYOD1: binds to myogenic gene regulatory sequences and mediates incorporation of histone H3.3 prior to the onset of myogenic gene expression, promoti…
46	Chordc1	Cysteine and histidine-rich domain (chord)-containing, zinc-binding protein 1; Cysteine and histidine-rich domain-containing protein 1; Regulates centrosome duplication, probably by inhibiting the kinase activity of ROCK2. Proposed to act as co-chaperone for HSP90. May play a role in the regulation of NOD1 via a HSP90 chaperone complex. In vitro, has intrinsic chaperone activity. This function ma…
47	Clk1	Dual specificity protein kinase CLK1; Dual specificity kinase acting on both serine/threonine and tyrosine-containing substrates. Phosphorylates serine- and arginine-rich (SR) proteins of the spliceosomal complex and may be a constituent of a network of regulatory mechanisms that enable SR proteins to control RNA splicing. Phosphorylates: SRSF1, SRSF3 and PTPN1. Regulates the alternative splicing…
48	Clk2	Dual specificity protein kinase CLK2; Dual specificity kinase acting on both serine/threonine and tyrosine-containing substrates. Phosphorylates serine- and arginine-rich (SR) proteins of the spliceosomal complex. May be a constituent of a network of regulatory mechanisms that enable SR proteins to control RNA splicing and can cause redistribution of SR proteins from speckles to a diffuse nucleop…
49	Clk4	Dual specificity protein kinase CLK4; Dual specificity kinase acting on both serine/threonine and tyrosine-containing substrates. Phosphorylates serine- and arginine-rich (SR) proteins of the spliceosomal complex and may be a constituent of a network of regulatory mechanisms that enable SR proteins to control RNA splicing. Phosphorylates SRSF1 and SRSF3. Required for the regulation of alternative…
50	Clptm1	Cleft lip and palate transmembrane protein 1 homolog; May play a role in T-cell development
51	Coq10a	Coenzyme q-binding protein coq10; Coenzyme Q10 homolog A (yeast)
52	Crtc2	CREB-regulated transcription coactivator 2; Transcriptional coactivator for CREB1 which activates transcription through both consensus and variant cAMP response element (CRE) sites. Acts as a coactivator, in the SIK/TORC signaling pathway, being active when dephosphorylated and acts independently of CREB1 'Ser-133' phosphorylation. Enhances the interaction of CREB1 with TAF4. Regulates gluconeoge…
53	Csnk2a2	Casein kinase 2, alpha prime polypeptide; Casein kinase II subunit alpha; Catalytic subunit of a constitutively active serine/threonine-protein kinase complex that phosphorylates a large number of substrates containing acidic residues C-terminal to the phosphorylated serine or threonine. Regulates numerous cellular processes, such as cell cycle progression, apoptosis and transcription, as well as…
54	Ctage5	Mia sh3 domain er export factor 2; Plays a role in the transport of cargos that are too large to fit into COPII-coated vesicles and require specific mechanisms to be incorporated into membrane-bound carriers and exported from the endoplasmic reticulum. Plays a role in the secretion of lipoproteins, pre-chylomicrons and pre-VLDLs, by participating in their export from the endoplasmic reticulum (By…
55	Cul3	Cullin-3; Core component of multiple cullin-RING-based BCR (BTB- CUL3-RBX1) E3 ubiquitin-protein ligase complexes which mediate the ubiquitination and subsequent proteasomal degradation of target proteins (By similarity). BCR complexes and ARIH1 collaborate in tandem to mediate ubiquitination of target proteins (By similarity). As a scaffold protein may contribute to catalysis through positioning…
56	Cyp4f13	Phylloquinone omega-hydroxylase / docosahexaenoic acid omega-hydroxylase / leukotriene-b4 20-monooxygenase; Cytochrome P450, family 4, subfamily f, polypeptide 13
57	Dcp1a	mRNA-decapping enzyme 1A; Necessary for the degradation of mRNAs, both in normal mRNA turnover and in nonsense-mediated mRNA decay. Removes the 7- methyl guanine cap structure from mRNA molecules, yielding a 5'- phosphorylated mRNA fragment and 7m-GDP. Contributes to the transactivation of target genes after stimulation by TGFB1 (By similarity)
58	Dctn6	Dynactin 6; Belongs to the dynactin subunits 5/6 family. Dynactin subunit 6 subfamily
59	Dcun1d4	DCN1-like protein 4; DCN1, defective in cullin neddylation 1, domain containing 4 (S. cerevisiae)
60	Deaf1	Deformed epidermal autoregulatory factor 1 homolog; Transcription factor that binds to sequence with multiple copies of 5'-TTC[CG]G-3' present in its own promoter and that of the HNRPA2B1 gene. Down-regulates transcription of these genes. Binds to the retinoic acid response element (RARE) 5'- AGGGTTCACCGAAAGTTCA-3'. Activates the proenkephalin gene independently of promoter binding, probably thro…
61	Dhdds	Dehydrodolichyl diphosphate synthase complex subunit Dhdds; With DHDDS, forms the dehydrodolichyl diphosphate synthase (DDS) complex, an essential component of the dolichol monophosphate (Dol-P) biosynthetic machinery. Adds multiple copies of isopentenyl pyrophosphate (IPP) to farnesyl pyrophosphate (FPP) to produce dehydrodolichyl diphosphate (Dedol-PP), a precursor of dolichol which is utilized…
62	Dis3l2	DIS3-like exonuclease 2; 3'-5'-exoribonuclease that specifically recognizes RNAs polyuridylated at their 3' end and mediates their degradation. Component of an exosome-independent RNA degradation pathway that mediates degradation of both mRNAs and miRNAs that have been polyuridylated by a terminal uridylyltransferase, such as ZCCHC11/TUT4. Mediates degradation of cytoplasmic mRNAs that have been …
63	Dlg1	Disks large homolog 1; Essential multidomain scaffolding protein required for normal development. Recruits channels, receptors and signaling molecules to discrete plasma membrane domains in polarized cells. Regulates the excitability of cardiac myocytes by modulating the functional expression of Kv4 channels (By similarity). Functional regulator of Kv1.5 channel (By similarity). May play a role i…
64	Dmtf1	Cyclin-D-binding Myb-like transcription factor 1; Transcriptional activator which activates the CDKN2A/ARF locus in response to Ras-Raf signaling, thereby promoting p53/TP53-dependent growth arrest. May also cooperate with MYB to activate transcription of the ANPEP gene. Binds to the consensus sequence 5'-CCCG[GT]ATGT-3'
65	Dnajc1	Dnaj heat shock protein family (hsp40) member c1; DnaJ homolog subfamily C member 1; May modulate protein synthesis
66	Dock7	Dedicator of cytokinesis protein 6/7/8; Functions as a guanine nucleotide exchange factor (GEF), which activates Rac1 and Rac3 Rho small GTPases by exchanging bound GDP for free GTP. Does not have a GEF activity for CDC42. Required for STMN1 'Ser-15' phosphorylation during axon formation and consequently for neuronal polarization (By similarity). As part of the DISP complex, may regulate the asso…
67	Dos	Calcium channel, voltage-dependent, beta subunit associated regulatory protein; Voltage-dependent calcium channel beta subunit-associated regulatory protein; Negatively regulates voltage-gated calcium channels by preventing the interaction between their alpha and beta subunits. Thereby, negatively regulates calcium channels activity at the plasma membrane and indirectly inhibits calcium-regulated…
68	Dtnb	Dystrobrevin, beta; Belongs to the dystrophin family. Dystrobrevin subfamily
69	Efcc1	Ef-hand and coiled-coil domain-containing protein 1; EF hand and coiled-coil domain containing 1
70	Egfl7	Epidermal growth factor-like protein 7; Regulates vascular tubulogenesis in vivo. Inhibits platelet-derived growth factor (PDGF)-BB-induced smooth muscle cell migration and promotes endothelial cell adhesion to the extracellular matrix and angiogenesis
71	Ehmt2	[histone h3]-lysine9 n-trimethyltransferase ehmt; Histone-lysine N-methyltransferase EHMT2; Histone methyltransferase that specifically mono- and dimethylates 'Lys-9' of histone H3 (H3K9me1 and H3K9me2, respectively) in euchromatin. H3K9me represents a specific tag for epigenetic transcriptional repression by recruiting HP1 proteins to methylated histones. Also mediates monomethylation of 'Lys-56…
72	Eif4a2	Eukaryotic initiation factor 4A-II; ATP-dependent RNA helicase which is a subunit of the eIF4F complex involved in cap recognition and is required for mRNA binding to ribosome. In the current model of translation initiation, eIF4A unwinds RNA secondary structures in the 5'-UTR of mRNAs which is necessary to allow efficient binding of the small ribosomal subunit, and subsequent scanning for the in…
73	Eif4g3	Eukaryotic translation initiation factor 4 gamma 3; Probable component of the protein complex eIF4F, which is involved in the recognition of the mRNA cap, ATP-dependent unwinding of 5'-terminal secondary structure and recruitment of mRNA to the ribosome. Thought to be a functional homolog of EIF4G1 (By similarity)
74	Elf2	ETS-related transcription factor Elf-2; Probably transcriptionally activates the LYN and BLK promoters and acts synergistically with RUNX1 to transactivate the BLK promoter
75	Epn3	Epsin-3; Epsin 3; Belongs to the epsin family
76	Erc1	ELKS/Rab6-interacting/CAST family member 1; Regulatory subunit of the IKK complex. Probably recruits IkappaBalpha/NFKBIA to the complex (By similarity). May be involved in the organization of the cytomatrix at the nerve terminals active zone (CAZ) which regulates neurotransmitter release. May be involved in vesicle trafficking at the CAZ. May be involved in Rab-6 regulated endosomes to Golgi tran…
77	Ercc8	DNA excision repair protein ERCC-8; Involved in transcription-coupled nucleotide excision repair. It is required for the recruitment of XAB2, HMGN1 and TCEA1/TFIIS to a transcription-coupled repair complex which removes RNA polymerase II-blocking lesions from the transcribed strand of active genes. It is the substrate-recognition component of the CSA complex (DCX(ERCC8) complex) which promotes th…
78	Eri2	ERI1 exoribonuclease 2; Exoribonuclease 2
79	Ermard	ER membrane associated RNA degradation
80	Fam134c	Reticulophagy regulator 3; Mediates NRF1-enhanced neurite outgrowth; Belongs to the RETREG family
81	Fam149b	Protein FAM149B1; Family with sequence similarity 149, member B
82	Fam172a	Protein FAM172A; Family with sequence similarity 172, member A; Belongs to the UPF0528 family
83	Fam188a	Ubiquitin carboxyl-terminal hydrolase mindy-3/4; Ubiquitin carboxyl-terminal hydrolase MINDY-3; Hydrolase that can remove 'Lys-48'-linked conjugated ubiquitin from proteins
84	Fam227a	Family with sequence similarity 227, member A
85	Fbf1	Fas-binding factor 1; Keratin-binding protein required for epithelial cell polarization. Involved in apical junction complex (AJC) assembly via its interaction with PARD3. Required for ciliogenesis (By similarity)
86	Fkbp1a	Peptidyl-prolyl cis-trans isomerase FKBP1A; Keeps in an inactive conformation TGFBR1, the TGF-beta type I serine/threonine kinase receptor, preventing TGF-beta receptor activation in absence of ligand. Recruits SMAD7 to ACVR1B which prevents the association of SMAD2 and SMAD3 with the activin receptor complex, thereby blocking the activin signal. May modulate the RYR1 calcium channel activity. PP…
87	Fktn	Fukutin; Glycosyltransferase involved in the biosynthesis of the phosphorylated O-mannosyl trisaccharide (N-acetylgalactosamine- beta-3-N-acetylglucosamine-beta-4-(phosphate-6-)mannose), a carbohydrate structure present in alpha-dystroglycan (DAG1), which is required for binding laminin G-like domain-containing extracellular proteins with high affinity. May interact with and reinforce a large com…
88	Flot2	Flotillin-2; May act as a scaffolding protein within caveolar membranes, functionally participating in formation of caveolae or caveolae-like vesicles. May be involved in epidermal cell adhesion and epidermal structure and function; Belongs to the band 7/mec-2 family. Flotillin subfamily
89	Fltp	Protein Flattop; Acts as a regulator of cilium basal body docking and positioning in mono- and multiciliated cells. Regulates basal body docking and cilia formation in multiciliated lung cells. Regulates kinocilium positioning and stereocilia bundle morphogenesis in the inner ear; Belongs to the Flattop family
90	Fnbp4	Formin binding protein 4
91	Foxn3	Forkhead box protein N3; Acts as a transcriptional repressor. May be involved in DNA damage-inducible cell cycle arrests (checkpoints) (By similarity)
92	Fubp3	Far upstream element (FUSE) binding protein 3
93	Gne	Bifunctional UDP-N-acetylglucosamine 2-epimerase/N-acetylmannosamine kinase; Regulates and initiates biosynthesis of N- acetylneuraminic acid (NeuAc), a precursor of sialic acids. Required for normal sialylation in hematopoietic cells (By similarity). Sialylation is implicated in cell adhesion, signal transduction, tumorigenicity and metastatic behavior of malignant cells. Plays an essential role…
94	Golga4	Golgi autoantigen, golgin subfamily a, 4; Golgin subfamily A member 4; May play a role in delivery of transport vesicles containing GPI-linked proteins from the trans-Golgi network through its interaction with MACF1
95	Gpatch8	G patch domain-containing protein 8; G patch domain containing 8
96	Gpbp1	Gc-rich promoter binding protein 1; Vasculin; Functions as a GC-rich promoter-specific transactivating transcription factor
97	Gria2	Glutamate receptor, ionotropic, ampa2 (alpha 2); Receptor for glutamate that functions as ligand-gated ion channel in the central nervous system and plays an important role in excitatory synaptic transmission. L-glutamate acts as an excitatory neurotransmitter at many synapses in the central nervous system. Binding of the excitatory neurotransmitter L-glutamate induces a conformation change, lead…
98	Gtf2a2	Transcription initiation factor IIA subunit 2; TFIIA is a component of the transcription machinery of RNA polymerase II and plays an important role in transcriptional activation. TFIIA in a complex with TBP mediates transcriptional activity (By similarity)
99	Gtf3c1	General transcription factor 3C polypeptide 1; Required for RNA polymerase III-mediated transcription. Component of TFIIIC that initiates transcription complex assembly on tRNA and is required for transcription of 5S rRNA and other stable nuclear and cytoplasmic RNAs. Binds to the box B promoter element (By similarity); Belongs to the TFIIIC subunit 1 family
100	Guf1	Translation factor Guf1, mitochondrial; Promotes mitochondrial protein synthesis. May act as a fidelity factor of the translation reaction, by catalyzing a one- codon backward translocation of tRNAs on improperly translocated ribosomes. Binds to mitochondrial ribosomes in a GTP-dependent manner; Belongs to the TRAFAC class translation factor GTPase superfamily. Classic translation factor GTPase f…
101	Hectd2	Probable E3 ubiquitin-protein ligase HECTD2; Probable E3 ubiquitin-protein ligase which accepts ubiquitin from an E2 ubiquitin-conjugating enzyme in the form of a thioester and then directly transfers the ubiquitin to targeted substrates
102	Herc4	Probable E3 ubiquitin-protein ligase HERC4; Probable E3 ubiquitin-protein ligase involved in either protein trafficking or in the distribution of cellular structures. Required for spermatozoon maturation and fertility, and for the removal of the cytoplasmic droplet of the spermatozoon. E3 ubiquitin-protein ligases accept ubiquitin from an E2 ubiquitin- conjugating enzyme in the form of a thioeste…
103	Hira	Histone cell cycle regulator; Protein HIRA; Required for the periodic repression of histone gene transcription during the cell cycle (By similarity). Cooperates with ASF1A to promote replication-independent chromatin assembly. Required for the formation of senescence-associated heterochromatin foci (SAHF) and efficient senescence-associated cell cycle exit
104	Hnrnph1	Heterogeneous nuclear ribonucleoprotein f/h; Heterogeneous nuclear ribonucleoprotein H; This protein is a component of the heterogeneous nuclear ribonucleoprotein (hnRNP) complexes which provide the substrate for the processing events that pre-mRNAs undergo before becoming functional, translatable mRNAs in the cytoplasm. Mediates pre-mRNA alternative splicing regulation. Inhibits, together with C…
105	Hps5	HPS5, biogenesis of lysosomal organelles complex 2 subunit 2; Hermansky-Pudlak syndrome 5 protein homolog; May regulate the synthesis and function of lysosomes and of highly specialized organelles, such as melanosomes and platelet dense granules. Regulates intracellular vesicular trafficking in fibroblasts. May be involved in the regulation of general functions of integrins; Belongs to the HPS5 f…
106	Htra2	Serine protease HTRA2, mitochondrial; Serine protease that shows proteolytic activity against a non-specific substrate beta-casein. Promotes or induces cell death either by direct binding to and inhibition of BIRC proteins (also called inhibitor of apoptosis proteins, IAPs), leading to an increase in caspase activity, or by a BIRC inhibition-independent, caspase-independent and serine protease ac…
107	Idh2	Isocitrate dehydrogenase [NADP], mitochondrial; Plays a role in intermediary metabolism and energy production. It may tightly associate or interact with the pyruvate dehydrogenase complex; Belongs to the isocitrate and isopropylmalate dehydrogenases family
108	Ift46	Intraflagellar transport protein 46 homolog; Forms part of a complex involved in intraflagellar transport (IFT), the bi-directional movement of particles required for the assembly, maintenance and functioning of primary cilia. May play a role in chondrocyte maturation and skeletogenesis
109	Il15	Interleukin-15; Cytokine that stimulates the proliferation of T- lymphocytes. Stimulation by IL-15 requires interaction of IL-15 with components of IL-2R, including IL-2R beta and probably IL-2R gamma but not IL-2R alpha
110	Il15ra	Interleukin-15 receptor subunit alpha; High-affinity receptor for interleukin-15. Can signal both in cis and trans where IL15R from one subset of cells presents IL15 to neighboring IL2RG-expressing cells. Signal transduction involves SYK (By similarity)
111	Il20ra	Interleukin-20 receptor subunit alpha; The IL20RA/IL20RB dimer is a receptor for IL19, IL20 and IL24. The IL20RA/IL10RB dimer is a receptor for IL26 (By similarity)
112	Ino80e	Coiled-coil domain containing 95, isoform CRA_g; INO80 complex subunit E
113	Invs	Inversin; Required for normal renal development and establishment of left-right axis. Probably acts as a molecular switch between different Wnt signaling pathways. Inhibits the canonical Wnt pathway by targeting cytoplasmic disheveled (DVL1) for degradation by the ubiquitin- proteasome. This suggests that it is required in renal development to oppose the repression of terminal differentiation of …
114	Ipo9	Importin 9; Functions in nuclear protein import as nuclear transport receptor . Serves as receptor for nuclear localization signals (NLS) in cargo substrates . Is thought to mediate docking of the importin/substrate complex to the nuclear pore complex (NPC) through binding to nucleoporin and the complex is subsequently translocated through the pore by an energy requiring, Ran- dependent mechanism…
115	Isy1	Pre-mRNA-splicing factor ISY1 homolog; May play a role in pre-mRNA splicing
116	Itpr1	Inositol 1,4,5-trisphosphate receptor type 1; Intracellular channel that mediates calcium release from the endoplasmic reticulum following stimulation by inositol 1,4,5- trisphosphate. Involved in the regulation of epithelial secretion of electrolytes and fluid through the interaction with AHCYL1. Plays a role in ER stress-induced apoptosis. Cytoplasmic calcium released from the ER triggers apopt…
117	Jmjd6	Bifunctional arginine demethylase and lysyl-hydroxylase JMJD6; Dioxygenase that can both act as a histone arginine demethylase and a lysyl-hydroxylase. Acts as a lysyl-hydroxylase that catalyzes 5-hydroxylation on specific lysine residues of target proteins such as U2AF2/U2AF65 and LUC7L2. Acts as a regulator of RNA splicing by mediating 5-hydroxylation of U2AF2/U2AF65, affecting the pre-mRNA spl…
118	Kcnma1	Potassium large conductance calcium-activated channel, subfamily m, alpha member 1; Potassium channel activated by both membrane depolarization or increase in cytosolic Ca(2+) that mediates export of K(+). It is also activated by the concentration of cytosolic Mg(2+). Its activation dampens the excitatory events that elevate the cytosolic Ca(2+) concentration and/or depolarize the cell membrane. …
119	Kcnt2	Potassium channel, subfamily T, member 2
120	Kctd17	Potassium channel tetramerisation domain containing 17
121	Kdm6a	Lysine-specific demethylase 6A; Histone demethylase that specifically demethylates 'Lys- 27' of histone H3, thereby playing a central role in histone code. Demethylates trimethylated and dimethylated but not monomethylated H3 'Lys-27'. Plays a central role in regulation of posterior development, by regulating HOX gene expression. Demethylation of 'Lys-27' of histone H3 is concomitant with methyla…
122	Kidins220	Ankyrin repeat-rich membrane spanning protein; Kinase D-interacting substrate 220
123	Larp1b	La ribonucleoprotein domain family, member 1B
124	Ldah	Lipid droplet-associated hydrolase; Serine lipid hydrolase associated with lipid droplets. Highly expressed in macrophage-rich areas in atherosclerotic lesions, suggesting that it could promote cholesterol ester turnover in macrophages; Belongs to the AB hydrolase superfamily. LDAH family
125	Lmbr1	Limb region 1 protein; Putative membrane receptor
126	Lmtk3	Serine/threonine-protein kinase LMTK3; Protein kinase which phosphorylates ESR1 (in vitro) and protects it against proteasomal degradation. May also regulate ESR1 levels indirectly via a PKC-AKT-FOXO3 pathway where it decreases the activity of PKC and the phosphorylation of AKT, thereby increasing binding of transcriptional activator FOXO3 to the ESR1 promoter and increasing ESR1 transcription (B…
127	Lphn1	Adhesion G protein-coupled receptor L1; Calcium-independent receptor of high affinity for alpha- latrotoxin, an excitatory neurotoxin present in black widow spider venom which triggers massive exocytosis from neurons and neuroendocrine cells. Receptor for TENM2 that mediates heterophilic synaptic cell-cell contact and postsynaptic specialization. Receptor probably implicated in the regulation of …
128	Lphn3	Adhesion G protein-coupled receptor L3; Plays a role in cell-cell adhesion and neuron guidance via its interactions with FLRT2 and FLRT3 that are expressed at the surface of adjacent cells. Plays a role in the development of glutamatergic synapses in the cortex. Important in determining the connectivity rates between the principal neurons in the cortex
129	Lrpprc	Leucine-rich PPR motif-containing protein, mitochondrial; May play a role in RNA metabolism in both nuclei and mitochondria. In the nucleus binds to HNRPA1-associated poly(A) mRNAs and is part of nmRNP complexes at late stages of mRNA maturation which are possibly associated with nuclear mRNA export. May bind mature mRNA in the nucleus outer membrane. In mitochondria binds to poly(A) mRNA. Plays …
130	Lsg1	Large subunit GTPase 1 homolog; GTPase required for the XPO1/CRM1-mediated nuclear export of the 60S ribosomal subunit. Probably acts by mediating the release of NMD3 from the 60S ribosomal subunit after export into the cytoplasm (By similarity); Belongs to the TRAFAC class YlqF/YawG GTPase family. LSG1 subfamily
131	Lsm14b	Protein LSM14 homolog B; May play a role in control of mRNA translation
132	Map4k4	Mitogen-activated protein kinase kinase kinase kinase 4; Serine/threonine kinase that may play a role in the response to environmental stress and cytokines such as TNF-alpha. Appears to act upstream of the JUN N-terminal pathway. Phosphorylates SMAD1 on Thr-322 (By similarity)
133	Mapkapk5	MAP kinase-activated protein kinase 5; Tumor suppressor serine/threonine-protein kinase involved in mTORC1 signaling and post-transcriptional regulation. Phosphorylates FOXO3, ERK3/MAPK6, ERK4/MAPK4, HSP27/HSPB1, p53/TP53 and RHEB. Acts as a tumor suppressor by mediating Ras- induced senescence and phosphorylating p53/TP53. Involved in post- transcriptional regulation of MYC by mediating phosphor…
134	Meaf6	Chromatin modification-related protein MEAF6; Component of the NuA4 histone acetyltransferase complex which is involved in transcriptional activation of select genes principally by acetylation of nucleosomal histone H4 and H2A. This modification may both alter nucleosome - DNA interactions and promote interaction of the modified histones with other proteins which positively regulate transcription…
135	Meis1	Homeobox protein Meis1; Acts as a transcriptional regulator of PAX6. Also acts as a transcriptional activator of PF4 in complex with PBX1 or PBX2. Required for hematopoiesis, megakaryocyte lineage development and vascular patterning. May function as a cofactor for HOXA7 and HOXA9 in the induction of myeloid leukemias; Belongs to the TALE/MEIS homeobox family
136	Mettl16	U6 small nuclear RNA (adenine-(43)-N(6))-methyltransferase; RNA N6-methyltransferase that methylates adenosine residues of a subset of RNAs and plays a key role in S-adenosyl-L- methionine homeostasis by regulating expression of MAT2A transcripts. Able to N6-methylate a subset of mRNAs and U6 small nuclear RNAs (U6 snRNAs). In contrast to the METTL3-METTL14 heterodimer, only able to methylate a l…
137	Mettl8	Methyltransferase-like protein 8; Probable methyltransferase (By similarity). Isoform 5 overexpression in lung progenitor cells stimulates smooth muscle- specific gene expression and suppresses adipogenic gene expression. Isoform 4 and isoform 7 stimulate adipogenesis; Belongs to the methyltransferase superfamily. METL family
138	Mfsd4	Major facilitator superfamily domain-containing protein 4a; Major facilitator superfamily domain containing 4
139	Mical3	[F-actin]-monooxygenase MICAL3; Monooxygenase that promotes depolymerization of F-actin by mediating oxidation of specific methionine residues on actin to form methionine-sulfoxide, resulting in actin filament disassembly and preventing repolymerization. In the absence of actin, it also functions as a NADPH oxidase producing H(2)O(2). Seems to act as Rab effector protein and play a role in vesicl…
140	Minar2	Membrane integral notch2 associated receptor 2; UPF0258 protein KIAA1024-like homolog; RIKEN cDNA A730017C20 gene
141	Mlh1	DNA mismatch repair protein Mlh1; Heterodimerizes with Pms2 to form MutL alpha, a component of the post-replicative DNA mismatch repair system (MMR). DNA repair is initiated by MutS alpha (Msh2-Msh6) or MutS beta (Msh2-Msh6) binding to a dsDNA mismatch, then MutL alpha is recruited to the heteroduplex. Assembly of the MutL-MutS- heteroduplex ternary complex in presence of RFC and PCNA is sufficie…
142	Mllt10	Myeloid/lymphoid or mixed-lineage leukemia; translocated to, 10; Protein AF-10; Probably involved in transcriptional regulation. Binds to cruciform DNA (By similarity)
143	Mnr	Riken cdna 4933427d14 gene; Protein moonraker; Involved in centriole duplication. Positively regulates CEP63 centrosomal localization. Required for WDR62 centrosomal localization and promotes the centrosomal localization of CDK2
144	Mpped1	Metallophosphoesterase domain-containing protein 1; May have metallophosphoesterase activity (in vitro)
145	Mroh1	Maestro heat-like repeat family member 1
146	Mrps10	Mitochondrial ribosomal protein S10; Belongs to the universal ribosomal protein uS10 family
147	Mtf2	Metal-response element-binding transcription factor 2; Polycomb group (PcG) that specifically binds histone H3 trimethylated at 'Lys-36' (H3K36me3) and recruits the PRC2 complex. Acts by binding to H3K36me3, a mark for transcriptional activation, and recruiting the PRC2 complex, leading to enhance PRC2 H3K27me3 methylation activity. Regulates the transcriptional networks during embryonic stem cel…
148	Mtmr14	Myotubularin-related protein 14; Lipid phosphatase which efficiently dephosphorylates phosphatidylinositol 3-phosphate (PtdIns3P) and PtdIns(3,5)P2; inactive toward PtdIns4P, PtdIns(3,4)P2, PtdIns(4,5)P2 and PtdIns(3,4,5)P3
149	Mvb12a	Multivesicular body subunit 12A; Component of the ESCRT-I complex, a regulator of vesicular trafficking process. Required for the sorting of endocytic ubiquitinated cargos into multivesicular bodies. May be involved in the ligand-mediated internalization and down- regulation of EGF receptor (By similarity); Belongs to the MVB12 family
150	Myo19	Unconventional myosin-XIX; Actin-based motor molecule with ATPase activity that localizes to the mitochondrion outer membrane. Motor protein that moves towards the plus-end of actin filaments. Required for mitochondrial inheritance during mitosis (By similarity). May be involved in mitochondrial transport or positioning (By similarity)
151	Necap2	Adaptin ear-binding coat-associated protein 2; Involved in endocytosis
152	Nin	Ninein; Centrosomal protein required in the positioning and anchorage of the microtubule minus-end in epithelial cells. May also act as a centrosome maturation factor. May play a role in microtubule nucleation. Overexpression does not perturb nucleation or elongation of microtubules but suppressed release of microtubules. Required for centriole organization and microtubule anchoring at the mother…
153	Nktr	Natural killer tumor recognition sequence; NK-tumor recognition protein; Component of a putative tumor-recognition complex. Involved in the function of NK cells
154	Nop58	Nucleolar protein 58; Required for 60S ribosomal subunit biogenesis (By similarity). Core component of box C/D small nucleolar ribonucleoprotein (snoRNP) particles. Required for the biogenesis of box C/D snoRNAs such as U3, U8 and U14 snoRNAs (By similarity); Belongs to the NOP5/NOP56 family
155	Npepps	Puromycin-sensitive aminopeptidase; Aminopeptidase with broad substrate specificity for several peptides. Involved in proteolytic events essential for cell growth and viability. May act as regulator of neuropeptide activity. Plays a role in the antigen-processing pathway for MHC class I molecules. Involved in the N-terminal trimming of cytotoxic T-cell epitope precursors. Digests the poly-Q pepti…
156	Nprl3	Nitrogen permease regulator 3-like protein; GATOR complex protein NPRL3; As a component of the GATOR1 complex functions as an inhibitor of the amino acid-sensing branch of the TORC1 pathway. The GATOR1 complex strongly increases GTP hydrolysis by RRAGA and RRAGB within RRAGC-containing heterodimers, thereby deactivating RRAGs, releasing mTORC1 from lysosomal surface and inhibiting mTORC1 signalin…
157	Nrg2	Neuregulin 2; Direct ligand for ERBB3 and ERBB4 tyrosine kinase receptors. Concomitantly recruits ERBB1 and ERBB2 coreceptors, resulting in ligand-stimulated tyrosine phosphorylation and activation of the ERBB receptors. May also promote the heterodimerization with the EGF receptor
158	Nrxn2	Neurexin ii; Neuronal cell surface protein that may be involved in cell recognition and cell adhesion. May mediate intracellular signaling
159	Nudt13	Nudix (nucleoside diphosphate linked moiety X)-type motif 13
160	Ocrl	Inositol polyphosphate 5-phosphatase OCRL-1; Converts phosphatidylinositol 4,5-bisphosphate to phosphatidylinositol 4-phosphate. Also converts inositol 1,4,5- trisphosphate to inositol 1,4-bisphosphate and inositol 1,3,4,5- tetrakisphosphate to inositol 1,3,4-trisphosphate. May function in lysosomal membrane trafficking by regulating the specific pool of phosphatidylinositol 4,5-bisphosphate that…
161	Odf2	Outer dense fiber protein 2; Seems to be a major component of sperm tail outer dense fibers (ODF). ODFs are filamentous structures located on the outside of the axoneme in the midpiece and principal piece of the mammalian sperm tail and may help to maintain the passive elastic structures and elastic recoil of the sperm tail. May have a modulating influence on sperm motility. Functions as a genera…
162	Pan3	Pab-dependent poly(a)-specific ribonuclease subunit 3; PAN2-PAN3 deadenylation complex subunit Pan3; Regulatory subunit of the poly(A)-nuclease (PAN) deadenylation complex, one of two cytoplasmic mRNA deadenylases involved in general and miRNA-mediated mRNA turnover. PAN specifically shortens poly(A) tails of RNA and the activity is stimulated by poly(A)-binding protein (PABP). PAN deadenylation …
163	Pank2	Pantothenate kinase 2 (hallervorden-spatz syndrome); Pantothenate kinase 2
164	Papola	Poly(A) polymerase alpha; Polymerase that creates the 3'-poly(A) tail of mRNA's. Also required for the endoribonucleolytic cleavage reaction at some polyadenylation sites. May acquire specificity through interaction with a cleavage and polyadenylation specificity factor (CPSF) at its C-terminus
165	Pbx3	Pre-B-cell leukemia transcription factor 3; Transcriptional activator that binds the sequence 5'- ATCAATCAA-3'; Belongs to the TALE/PBX homeobox family
166	Pbx4	Pre-B-cell leukemia transcription factor 4; Pre B cell leukemia homeobox 4; Belongs to the TALE/PBX homeobox family
167	Pcbp3	Poly(rc)-binding protein 3/4; Poly(rC)-binding protein 3; Single-stranded nucleic acid binding protein that binds preferentially to oligo dC
168	Pck2	Phosphoenolpyruvate carboxykinase [GTP], mitochondrial; Catalyzes the conversion of oxaloacetate (OAA) to phosphoenolpyruvate (PEP), the rate-limiting step in the metabolic pathway that produces glucose from lactate and other precursors derived from the citric acid cycle
169	Pde10a	cAMP and cAMP-inhibited cGMP 3',5'-cyclic phosphodiesterase 10A; Plays a role in signal transduction by regulating the intracellular concentration of cyclic nucleotides. Can hydrolyze both cAMP and cGMP, but has higher affinity for cAMP and is more efficient with cAMP as substrate. May play a critical role in regulating cAMP and cGMP levels in the striatum, a region of the brain that contributes …
170	Pde8a	High affinity cAMP-specific and IBMX-insensitive 3',5'-cyclic phosphodiesterase 8A; Hydrolyzes the second messenger cAMP, which is a key regulator of many important physiological processes. May be involved in maintaining basal levels of the cyclic nucleotide and/or in the cAMP regulation of germ cell development. Binding to RAF1 reduces RAF1 'Ser-259' inhibitory-phosphorylation and stimulates RAF…
171	Pdlim7	Lim domain-binding protein 3; PDZ and LIM domain protein 7; May function as a scaffold on which the coordinated assembly of proteins can occur. May play a role as an adapter that, via its PDZ domain, localizes LIM-binding proteins to actin filaments of both skeletal muscle and nonmuscle tissues. Involved in both of the two fundamental mechanisms of bone formation, direct bone formation (e.g. embr…
172	Phc3	Polyhomeotic-like protein 3; Component of a Polycomb group (PcG) multiprotein PRC1- like complex, a complex class required to maintain the transcriptionally repressive state of many genes, including Hox genes, throughout development. PcG PRC1 complex acts via chromatin remodeling and modification of histones; it mediates monoubiquitination of histone H2A 'Lys-119', rendering chromatin heritably c…
173	Phf14	PHD finger protein 14
174	Pigq	Phosphatidylinositol N-acetylglucosaminyltransferase subunit Q; Part of the complex catalyzing the transfer of N- acetylglucosamine from UDP-N-acetylglucosamine to phosphatidylinositol, the first step of GPI biosynthesis
175	Pigx	Phosphatidylinositol glycan anchor biosynthesis, class x; Essential component of glycosylphosphatidylinositol- mannosyltransferase 1 which transfers the first of the 4 mannoses in the GPI-anchor precursors during GPI-anchor biosynthesis. Probably acts by stabilizing the mannosyltransferase PIGM (By similarity)
176	Plekha5	Pleckstrin homology domain containing, family A member 5
177	Plxnb3	Plexin-B3; Receptor for SEMA5A that plays a role in axon guidance, invasive growth and cell migration. Stimulates neurite outgrowth and mediates Ca(2+)/Mg(2+)-dependent cell aggregation. In glioma cells, SEMA5A stimulation of PLXNB3 results in the disassembly of F-actin stress fibers, disruption of focal adhesions and cellular collapse as well as inhibition of cell migration and invasion through …
178	Pnkp	Bifunctional polynucleotide phosphatase/kinase; Plays a key role in the repair of DNA damage, functioning as part of both the non-homologous end-joining (NHEJ) and base excision repair (BER) pathways. Through its two catalytic activities, PNK ensures that DNA termini are compatible with extension and ligation by either removing 3'-phosphates from, or by phosphorylating 5'-hydroxyl groups on, the …
179	Poc1b	POC1 centriolar protein homolog B; Plays an important role in centriole assembly and/or stability and ciliogenesis. Involved in early steps of centriole duplication, as well as in the later steps of centriole length control. Acts in concert with POC1A to ensure centriole integrity and proper mitotic spindle formation. Required for primary cilia formation, ciliary length and also cell proliferatio…
180	Ppp1r12a	Protein phosphatase 1 regulatory subunit 12A; Key regulator of protein phosphatase 1C (PPP1C). Mediates binding to myosin. As part of the PPP1C complex, involved in dephosphorylation of PLK1. Capable of inhibiting HIF1AN- dependent suppression of HIF1A activity (By similarity)
181	Ppp2r2d	Serine/threonine-protein phosphatase 2A 55 kDa regulatory subunit B delta isoform; B regulatory subunit of protein phosphatase 2A (PP2A) that plays a key role in cell cycle by controlling mitosis entry and exit. The activity of PP2A complexes containing PPP2R2D (PR55- delta) fluctuate during the cell cycle: the activity is high in interphase and low in mitosis. During mitosis, activity of PP2A is…
182	Ppp4r4	Serine/threonine-protein phosphatase 4 regulatory subunit 4; Putative regulatory subunit of serine/threonine-protein phosphatase 4
183	Prpf38b	PRP38 pre-mRNA processing factor 38 (yeast) domain containing B; Pre-mRNA-splicing factor 38B; May be required for pre-mRNA splicing
184	Prpf39	Pre-mrna processing factor 39; Involved in pre-mRNA splicing
185	Prpf40a	Pre-mRNA-processing factor 40 homolog A; Binds to WASL/N-WASP and suppresses its translocation from the nucleus to the cytoplasm, thereby inhibiting its cytoplasmic function. Plays a role in the regulation of cell morphology and cytoskeletal organization. Required in the control of cell shape and migration. May play a role in cytokinesis. May be involved in pre-mRNA splicing; Belongs to the PRPF4…
186	Prpf4b	Serine/threonine-protein kinase PRP4 homolog; Has a role in pre-mRNA splicing. Phosphorylates SF2/ASF
187	Prss36	Protease, serine 36; Serine protease. Hydrolyzes the peptides N-t-Boc-Gln-Ala-Arg- AMC and N-t-Boc-Gln-Gly-Arg-AMC and, to a lesser extent, N-t-Boc-Ala- Phe-Lys-AMC and N-t-Boc-Val-Leu-Lys-AMC. Has a preference for substrates with an Arg instead of a Lys residue in position P1 (By similarity)
188	Ptbp1	Plays a role in pre-mRNA splicing and in the regulation of alternative splicing events. Activates exon skipping of its own pre- mRNA during muscle cell differentiation. Binds to the polypyrimidine tract of introns. May promote RNA looping when bound to two separate polypyrimidine tracts in the same pre-mRNA. May promote the binding of U2 snRNP to pre-mRNA. Cooperates with RAVER1 to modulate switc…
189	Ptgr2	Prostaglandin reductase 2; Functions as 15-oxo-prostaglandin 13-reductase and acts on 15-keto-PGE1, 15-keto-PGE2, 15-keto-PGE1-alpha and 15-keto- PGE2-alpha with highest activity towards 15-keto-PGE2. Overexpression represses transcriptional activity of PPARG and inhibits adipocyte differentiation; Belongs to the NADP-dependent oxidoreductase L4BD family
190	Ptk2	Focal adhesion kinase 1; Non-receptor protein-tyrosine kinase that plays an essential role in regulating cell migration, adhesion, spreading, reorganization of the actin cytoskeleton, formation and disassembly of focal adhesions and cell protrusions, cell cycle progression, cell proliferation and apoptosis. Required for early embryonic development and placenta development. Required for embryonic …
191	Ptprs	Protein tyrosine phosphatase, receptor type, s; Receptor-type tyrosine-protein phosphatase S; Cell surface receptor that binds to glycosaminoglycans, including chondroitin sulfate proteoglycans and heparan sulfate proteoglycans. Binding to chondroitin sulfate and heparan sulfate proteoglycans has opposite effects on PTPRS oligomerization and regulation of neurite outgrowth. Contributes to the inh…
192	Rbm25	RNA-binding protein 25; RNA-binding protein that acts as a regulator of alternative pre-mRNA splicing. Involved in apoptotic cell death through the regulation of the apoptotic factor BCL2L1 isoform expression. Modulates the ratio of proapoptotic BCL2L1 isoform S to antiapoptotic BCL2L1 isoform L mRNA expression. When overexpressed, stimulates proapoptotic BCL2L1 isoform S 5'-splice site (5'-ss) s…
193	Rbm39	RNA-binding protein 39; Transcriptional coactivator for steroid nuclear receptors ESR1/ER-alpha and ESR2/ER-beta, and JUN/AP-1. May be involved in pre-mRNA splicing process; Belongs to the splicing factor SR family
194	Rcor3	REST corepressor 3; May act as a component of a corepressor complex that represses transcription
195	Rnf207	RING finger protein 207; Plays a role in cardiac repolarization possibly by stabilizing membrane expression of the potassium channel KCNH2/HERG, or by assisting its synthesis, folding or export from the endoplasmic reticulum, in a heat shock protein-dependent manner
196	Rpain	RPA-interacting protein; Mediates the import of RPA complex into the nucleus, possibly via some interaction with importin beta. Sumoylation mediates the localization of RPA complex into the PML body of the nucleus, thereby participating in RPA function in DNA metabolism (By similarity)
197	Rsrc2	Arginine/serine-rich coiled-coil protein 2; Arginine/serine-rich coiled-coil 2; Belongs to the RSRC2 family
198	Scn2a1	Sodium channel, voltage-gated, type ii, alpha; Sodium channel protein; Mediates the voltage-dependent sodium ion permeability of excitable membranes
199	Setd2	Histone-lysine N-methyltransferase SETD2; Histone methyltransferase that specifically trimethylates 'Lys-36' of histone H3 (H3K36me3) using dimethylated 'Lys-36' (H3K36me2) as substrate. Represents the main enzyme generating H3K36me3, a specific tag for epigenetic transcriptional activation. Plays a role in chromatin structure modulation during elongation by coordinating recruitment of the FACT c…
200	Sgce	Sarcoglycan, epsilon; Epsilon-sarcoglycan; Component of the sarcoglycan complex, a subcomplex of the dystrophin-glycoprotein complex which forms a link between the F-actin cytoskeleton and the extracellular matrix
201	Sirt3	NAD-dependent protein deacetylase sirtuin-3; NAD-dependent protein deacetylase. Activates or deactivates mitochondrial target proteins by deacetylating key lysine residues. Known targets include ACSS1, IDH, GDH, PDHA1, SOD2, LCAD, SDHA and the ATP synthase subunit ATP5O. Contributes to the regulation of the cellular energy metabolism. Important for regulating tissue-specific ATP levels; Belongs t…
202	Six6os1	Riken cdna 4930447c04 gene; Protein SIX6OS1; Meiotic protein that localizes to the central element of the synaptonemal complex and is required for chromosome synapsis during meiotic recombination. Required for the appropriate processing of intermediate recombination nodules before crossover formation
203	Slc18b1	MFS-type transporter SLC18B1; Solute carrier family 18, subfamily B, member 1; Belongs to the major facilitator superfamily
204	Slc25a39	Solute carrier family 25 member 39; Required for normal heme biosynthesis; Belongs to the mitochondrial carrier (TC 2.A.29) family
205	Slc38a10	Solute carrier family 38 (sodium-coupled neutral amino acid transporter), member 10; Putative sodium-coupled neutral amino acid transporter 10; Putative sodium-dependent amino acid/proton antiporter
206	Slc9a5	Solute carrier family 9 (sodium/hydrogen exchanger), member 5; Belongs to the monovalent cation:proton antiporter 1 (CPA1) transporter (TC 2.A.36) family
207	Slc9a8	Solute carrier family 9 (sodium/hydrogen exchanger), member 8; Sodium/hydrogen exchanger 8; Involved in pH regulation to eliminate acids generated by active metabolism or to counter adverse environmental conditions. Major proton extruding system driven by the inward sodium ion chemical gradient. Plays an important role in signal transduction (By similarity); Belongs to the monovalent cation:proto…
208	Slmap	Sarcolemmal membrane-associated protein; May play a role during myoblast fusion
209	Smc6	Structural maintenance of chromosomes protein 6; Core component of the SMC5-SMC6 complex, a complex involved in repair of DNA double-strand breaks by homologous recombination. The complex may promote sister chromatid homologous recombination by recruiting the SMC1-SMC3 cohesin complex to double-strand breaks. The complex is required for telomere maintenance via recombination and mediates sumoylat…
210	Smox	Spermine oxidase; Flavoenzyme which catalyzes the oxidation of spermine to spermidine. Can also use N(1)-acetylspermine and spermidine as substrates, with different affinity depending on the isoform (isozyme) and on the experimental conditions. Plays an important role in the regulation of polyamine intracellular concentration and has the potential to act as a determinant of cellular sensitivity t…
211	Snrnp70	U1 small nuclear ribonucleoprotein 70 kDa; Component of the spliceosomal U1 snRNP, which is essential for recognition of the pre-mRNA 5' splice-site and the subsequent assembly of the spliceosome. SNRNP70 binds to the loop I region of U1-snRNA. The truncated isoforms cannot bind U1-snRNA (By similarity)
212	Snrpb	Small nuclear ribonucleoprotein-associated protein B; Core component of the spliceosomal U1, U2, U4 and U5 small nuclear ribonucleoproteins (snRNPs), the building blocks of the spliceosome. Thereby, plays an important role in the splicing of cellular pre-mRNAs. Most spliceosomal snRNPs contain a common set of Sm proteins SNRPB, SNRPD1, SNRPD2, SNRPD3, SNRPE, SNRPF and SNRPG that assemble in a hep…
213	Sorbs1	annotation not available
214	Spata1	Spermatogenesis-associated protein 1; Spermatogenesis associated 1
215	Srsf11	Serine/arginine-rich splicing factor 11
216	Srsf6	Splicing factor, arginine/serine-rich 4/5/6; Serine/arginine-rich splicing factor 6; Plays a role in constitutive splicing and modulates the selection of alternative splice sites. Plays a role in the alternative splicing of MAPT/Tau exon 10. Binds to alternative exons of TNC pre-mRNA and promotes the expression of alternatively spliced TNC. Plays a role in wound healing and in the regulation of k…
217	Srsf9	Serine/arginine-rich splicing factor 9; Plays a role in constitutive splicing and can modulate the selection of alternative splice sites. Represses the splicing of MAPT/Tau exon 10 (By similarity); Belongs to the splicing factor SR family
218	Ssbp4	Single stranded dna binding protein 4, isoform cra_b; Single stranded DNA binding protein 4
219	Sspo	SCO-spondin; Involved in the modulation of neuronal aggregation. May be involved in developmental events during the formation of the central nervous system (By similarity); Belongs to the thrombospondin family
220	Stard10	START domain-containing protein 10; Phospholipid transfer protein that preferentially selects lipid species containing a palmitoyl or stearoyl chain on the sn-1 and an unsaturated fatty acyl chain (18:1 or 18:2) on the sn-2 position. Able to transfer phosphatidylcholine (PC) and phosphatidyetanolamline (PE) between membranes (By similarity). May play metabolic roles in sperm maturation or fertili…
221	Stxbp2	Syntaxin-binding protein 2; Involved in intracellular vesicle trafficking and vesicle fusion with membranes. Contributes to the granule exocytosis machinery through interaction with soluble N- ethylmaleimide-sensitive factor attachment protein receptor (SNARE) proteins that regulate membrane fusion. Regulates cytotoxic granule exocytosis in natural killer (NK) cells (By similarity)
222	Sumf2	Sulfatase-modifying factor 2; Lacks formyl-glycine generating activity and is unable to convert newly synthesized inactive sulfatases to their active form. Inhibits the activation of sulfatases by SUMF1 (By similarity)
223	Sun1	Sad1 and UNC84 domain containing 1; SUN domain-containing protein 1; As a component of the LINC (LInker of Nucleoskeleton and Cytoskeleton) complex involved in the connection between the nuclear lamina and the cytoskeleton. The nucleocytoplasmic interactions established by the LINC complex play an important role in the transmission of mechanical forces across the nuclear envelope and in nuclear m…
224	Supt5	Transcription elongation factor SPT5; Component of the DRB sensitivity-inducing factor complex (DSIF complex), which regulates mRNA processing and transcription elongation by RNA polymerase II. DSIF positively regulates mRNA capping by stimulating the mRNA guanylyltransferase activity of RNGTT/CAP1A. DSIF also acts cooperatively with the negative elongation factor complex (NELF complex) to enhanc…
225	Synj2	Synaptojanin-2; Inositol 5-phosphatase which may be involved in distinct membrane trafficking and signal transduction pathways. May mediate the inhibitory effect of Rac1 on endocytosis (By similarity)
226	Tars2	Threonine--tRNA ligase, mitochondrial; Catalyzes the attachment of threonine to tRNA(Thr) in a two-step reaction: threonine is first activated by ATP to form Thr-AMP and then transferred to the acceptor end of tRNA(Thr). Also edits incorrectly charged tRNA(Thr) via its editing domain; Belongs to the class-II aminoacyl-tRNA synthetase family
227	Tatdn1	Putative deoxyribonuclease TATDN1; Putative deoxyribonuclease; Belongs to the metallo-dependent hydrolases superfamily. TatD-type hydrolase family
228	Taz	Monolysocardiolipin acyltransferase; Some isoforms may be involved in cardiolipin metabolism
229	Tbc1d13	TBC1 domain family member 13; Acts as a GTPase-activating protein for RAB35. Together with RAB35 may be involved in regulation of insulin-induced glucose transporter SLC2A4/GLUT4 translocation to the plasma membrane in adipocytes
230	Tcf12	Transcription factor 4/12; Transcription factor 12; Transcriptional regulator. Involved in the initiation of neuronal differentiation. Activates transcription by binding to the E box (5'-CANNTG-3')
231	Tex9	Testis-expressed protein 9; Testis expressed gene 9
232	Tgfb1i1	Transforming growth factor beta-1-induced transcript 1 protein; Functions as a molecular adapter coordinating multiple protein-protein interactions at the focal adhesion complex and in the nucleus. Links various intracellular signaling modules to plasma membrane receptors and regulates the Wnt and TGFB signaling pathways. May also regulate SLC6A3 and SLC6A4 targeting to the plasma membrane hence …
233	Tia1	Cytotoxic granule-associated rna binding protein 1; Nucleolysin TIA-1; Involved in alternative pre-RNA splicing and regulation of mRNA translation by binding to AU-rich elements (AREs) located in mRNA 3' untranslated regions (3' UTRs). Possesses nucleolytic activity against cytotoxic lymphocyte target cells. May be involved in apoptosis (By similarity)
234	Tial1	Tia1 cytotoxic granule-associated RNA binding protein-like 1; Nucleolysin TIAR; RNA-binding protein. Possesses nucleolytic activity against cytotoxic lymphocyte target cells. May be involved in apoptosis (By similarity)
235	Tk2	Thymidine kinase 2, mitochondrial; Phosphorylates thymidine, deoxycytidine, and deoxyuridine in the mitochondrial matrix. In non-replicating cells, where cytosolic dNTP synthesis is down-regulated, mtDNA synthesis depends solely on TK2 and DGUOK. Widely used as target of antiviral and chemotherapeutic agents
236	Tlk1	Serine/threonine-protein kinase tousled-like 1; Rapidly and transiently inhibited by phosphorylation following the generation of DNA double-stranded breaks during S- phase. This is cell cycle checkpoint and ATM-pathway dependent and appears to regulate processes involved in chromatin assembly (By similarity). Isoform 3 protects the cells from the ionizing radiation by facilitating the repair of D…
237	Tmem123	Transmembrane protein 123; Porimin; Implicated in oncotic cell death, characterized by cell swelling, organelle swelling, vacuolization and increased membrane permeability
238	Tmem222	Transmembrane protein 222
239	Tmem234	Transmembrane protein 234
240	Tnrc6a	Trinucleotide repeat-containing gene 6 protein; Plays a role in RNA-mediated gene silencing by both micro- RNAs (miRNAs) and short interfering RNAs (siRNAs) . Required for miRNA-dependent repression of translation and for siRNA- dependent endonucleolytic cleavage of complementary mRNAs by argonaute family proteins . As a scaffolding protein, associates with argonaute proteins bound to partially c…
241	Tpm1	Tropomyosin alpha-1 chain; Binds to actin filaments in muscle and non-muscle cells. Plays a central role, in association with the troponin complex, in the calcium dependent regulation of vertebrate striated muscle contraction. Smooth muscle contraction is regulated by interaction with caldesmon. In non-muscle cells is implicated in stabilizing cytoskeleton actin filaments
242	Traf7	E3 ubiquitin-protein ligase TRAF7; E3 ubiquitin ligase capable of auto-ubiquitination, following phosphorylation by MAP3K3. Potentiates MEKK3-mediated activation of the NF-kappa-B, JUN/AP1 and DDIT3 transcriptional regulators. Induces apoptosis when overexpressed
243	Trit1	tRNA dimethylallyltransferase; Catalyzes the transfer of a dimethylallyl group onto the adenine at position 37 of both cytosolic and mitochondrial tRNAs, leading to the formation of N6-(dimethylallyl)adenosine (i(6)A)
244	Trmt11	Trna (guanine10-n2)-methyltransferase; Catalytic subunit of an S-adenosyl-L-methionine-dependent tRNA methyltransferase complex that mediates the methylation of the guanosine nucleotide at position 10 (m2G10) in tRNAs
245	Trmu	Trna 5-methylaminomethyl-2-thiouridylate methyltransferase; Mitochondrial tRNA-specific 2-thiouridylase 1; Catalyzes the 2-thiolation of uridine at the wobble position (U34) of mitochondrial tRNA(Lys), tRNA(Glu) and tRNA(Gln). Required for the formation of 5-taurinomethyl-2- thiouridine (tm5s2U) of mitochondrial tRNA(Lys), tRNA(Glu), and tRNA(Gln) at the wobble position. ATP is required to activa…
246	Trp53bp1	Transformation related protein 53 binding protein 1; TP53-binding protein 1; Double-strand break (DSB) repair protein involved in response to DNA damage, telomere dynamics and class-switch recombination (CSR) during antibody genesis. Plays a key role in the repair of double-strand DNA breaks (DSBs) in response to DNA damage by promoting non-homologous end joining (NHEJ)-mediated repair of DSBs an…
247	Trpc4ap	Transient receptor potential cation channel, subfamily c, member 4 associated protein; Short transient receptor potential channel 4-associated protein; Substrate-specific adapter of a DCX (DDB1-CUL4-X-box) E3 ubiquitin-protein ligase complex required for cell cycle control. The DCX(TRUSS) complex specifically mediates the polyubiquitination and subsequent degradation of MYC (By similarity). Also …
248	Trpm4	Transient receptor potential cation channel, subfamily m, member 4; Transient receptor potential cation channel subfamily M member 4; Calcium-activated non selective (CAN) cation channel that mediates membrane depolarization. While it is activated by increase in intracellular Ca(2+), it is impermeable to it. Mediates transport of monovalent cations (Na(+) > K(+) > Cs(+) > Li(+)), leading to depol…
249	Ttc3	E3 ubiquitin-protein ligase TTC3; E3 ubiquitin-protein ligase that mediates the ubiquitination and subsequent degradation of phosphorylated Akt (AKT1, AKT2 and AKT3) in the nucleus. Acts as a terminal regulator of Akt signaling after activation; its phosphorylation by Akt, which is a prerequisite for ubiquitin ligase activity, suggests the existence of a regulation mechanism required to control A…
250	Ttll5	Tubulin polyglutamylase TTLL5; Polyglutamylase which preferentially modifies alpha- tubulin. Involved in the side-chain initiation step of the polyglutamylation reaction rather than in the elongation step. Required for CCSAP localization to both spindle and cilia microtubules. Increases the effects of NCOA2 in glucocorticoid receptor-mediated repression and induction and in androgen receptor-medi…
251	Tusc3	Oligosaccharyltransferase complex subunit gamma; Tumor suppressor candidate 3; Acts as accessory component of the N-oligosaccharyl transferase (OST) complex which catalyzes the transfer of a high mannose oligosaccharide from a lipid-linked oligosaccharide donor to an asparagine residue within an Asn-X-Ser/Thr consensus motif in nascent polypeptide chains. Involved in N-glycosylation of STT3B-depe…
252	U2surp	U2 snRNP-associated SURP motif-containing protein; U2 snRNP-associated SURP domain containing
253	Ube2e2	Ubiquitin-conjugating enzyme E2 E2; Accepts ubiquitin from the E1 complex and catalyzes its covalent attachment to other proteins. In vitro catalyzes 'Lys- 11'- and 'Lys-48'-, as well as 'Lys-63'-linked polyubiquitination. Catalyzes the ISGylation of influenza A virus NS1 protein; Belongs to the ubiquitin-conjugating enzyme family
254	Ufd1l	Ubiquitin recognition factor in ER-associated degradation protein 1; Essential component of the ubiquitin-dependent proteolytic pathway which degrades ubiquitin fusion proteins. The ternary complex containing UFD1, VCP and NPLOC4 binds ubiquitinated proteins and is necessary for the export of misfolded proteins from the ER to the cytoplasm, where they are degraded by the proteasome. The NPLOC4-UF…
255	Usp4	Ubiquitin carboxyl-terminal hydrolase 4; Hydrolase that deubiquitinates target proteins such as the receptor ADORA2A, PDPK1 and TRIM21. Deubiquitination of ADORA2A increases the amount of functional receptor at the cell surface. May regulate mRNA splicing through deubiquitination of the U4 spliceosomal protein PRPF3. This may prevent its recognition by the U5 component PRPF8 thereby destabilizing…
256	Vta1	Vacuolar protein sorting-associated protein VTA1 homolog; Involved in the endosomal multivesicular bodies (MVB) pathway. MVBs contain intraluminal vesicles (ILVs) that are generated by invagination and scission from the limiting membrane of the endosome and mostly are delivered to lysosomes enabling degradation of membrane proteins, such as stimulated growth factor receptors, lysosomal enzymes an…
257	Wdr17	Wd repeat domain 17, isoform cra_d; WD repeat domain 17
258	Wdr78	Wd repeat-containing protein 78; WD repeat domain 78
259	Whrn	Whirlin; Necessary for elongation and maintenance of inner and outer hair cell stereocilia in the organ of Corti in the inner ear
260	Whsc1	[histone h3]-lysine36 n-dimethyltransferase nsd2; Histone-lysine N-methyltransferase NSD2; Histone methyltransferase with histone H3 'Lys-27' (H3K27me) methyltransferase activity
261	Wiz	Protein Wiz; May link EHMT1 and EHMT2 histone methyltransferases to the CTBP corepressor machinery. May be involved in EHMT1-EHMT2 heterodimer formation and stabilization; Belongs to the krueppel C2H2-type zinc-finger protein family
262	Wnk4	Wnk lysine deficient protein kinase 4; Serine/threonine-protein kinase WNK4; Serine/threonine kinase which plays an important role in the regulation of electrolyte homeostasis, cell signaling, survival and proliferation. Acts as an activator and inhibitor of sodium-coupled chloride cotransporters and potassium-coupled chloride cotransporters respectively. Activates SCNN1A, SCNN1B, SCNN1D, SGK1, T…
263	Xaf1	XIAP-associated factor 1; Seems to function as a negative regulator of members of the IAP (inhibitor of apoptosis protein) family. Inhibits anti- caspase activity of BIRC4. Induces cleavage and inactivation of BIRC4 independent of caspase activation. Mediates TNF-alpha- induced apoptosis and is involved in apoptosis in trophoblast cells. May inhibit BIRC4 indirectly by activating the mitochondria…
264	Xpnpep3	X-prolyl aminopeptidase 3, mitochondrial; X-prolyl aminopeptidase (aminopeptidase P) 3, putative
265	Xpo6	Exportin-6; Mediates the nuclear export of actin and profilin-actin complexes in somatic cells; Belongs to the exportin family
266	Xrcc1	X-ray repair complementing defective repair in chinese hamster cells 1; DNA repair protein XRCC1; Involved in DNA single-strand break repair by mediating the assembly of DNA break repair protein complexes (By similarity). Probably during DNA repair, negatively regulates ADP- ribose levels by modulating ADP-ribosyltransferase PARP1 activity
267	Zdhhc16	Zinc finger, dhhc domain containing 16; Palmitoyltransferase ZDHHC16; Palmitoyl acyltransferase that mediates palmitoylation of proteins such as PLN and ZDHHC6. Required during embryonic heart development and cardiac function, possibly by mediating palmitoylation of PLN, thereby affecting PLN phosphorylation and homooligomerization. Also required for eye development. Palmitoylates ZDHHC6, affecti…
268	Zeb1	Zinc finger E-box-binding homeobox 1; Acts as a transcriptional repressor. Binds to E-box sequences in the immunoglobulin heavy chain enhancer as well as in the regulatory regions of many other tissue-specific genes. Represses E-cadherin promoter and induces an epithelial- mesenchymal transition (EMT) by recruiting SMARCA4/BRG1. Represses BCL6 transcription in the presence of the corepressor CTBP…
269	Zfp280d	Zinc finger protein 280D; May function as a transcription factor
270	Zfp346	Zinc finger protein 346; Binds with low affinity to dsDNA and ssRNA, and with high affinity to dsRNA, with no detectable sequence specificity (By similarity). May bind to specific miRNA hairpins (By similarity)
271	Zfp385b	Zinc finger protein 385B; May play a role in p53/TP53-mediated apoptosis

## Sheet: Table 7c. GO annotation
Table S7b.GO annotation of 271 NMD ES abundant merged genes list
#category	term ID	term description	observed gene count	background gene count	strength	false discovery rate	matching proteins in your network (IDs)	matching proteins in your network (labels)
GO Process	GO:0009987	Cellular process	216	13330	0.12	1.65e-07	10090.ENSMUSP00000001202,10090.ENSMUSP00000001480,10090.ENSMUSP00000001825,10090.ENSMUSP00000002079,10090.ENSMUSP00000002099,10090.ENSMUSP00000003044,10090.ENSMUSP00000003527,10090.ENSMUSP00000003860,10090.ENSMUSP00000004222,10090.ENSMUSP00000009344,10090.ENSMUSP00000012262,10090.ENSMUSP00000013931,10090.ENSMUSP00000014562,10090.ENSMUSP00000017552,10090.ENSMUSP00000017946,10090.ENSMUSP00000018593…	Ocrl,Npepps,Chordc1,Plxnb3,Ift46,Pnkp,Supt5,Adck4,Hira,Xpo6,Dhdds,Ehmt2,Hps5,Cacnb1,Fam134c,Rpain,Slc25a39,Trmt11,Poc1b,Il20ra,Herc4,Appl2,Nprl3,Smc6,Agtpbp1,Nudt13,Dcp1a,Cacna2d3,Trmu,Adsl,Eif4a2,Zeb1,Zdhhc16,Sirt3,Pde8a,Pigq,Fltp,Fam188a,Scn2a1,Ccnl1,Prpf38b,Crtc2,Tars2,Invs,Gne,Dock7,Necap2,Mapkapk5,Srsf9,Pan3,Itpr1,Dctn6,Il15,Mvb12a,Carm1,Clk1,Mlh1,Nktr,Usp4,Six6os1,Tlk1,Foxn3,Ipo9,Fkbp1a,Trp…
GO Process	GO:0043170	Macromolecule metabolic process	116	5313	0.25	1.65e-07	10090.ENSMUSP00000001480,10090.ENSMUSP00000003044,10090.ENSMUSP00000003527,10090.ENSMUSP00000003860,10090.ENSMUSP00000004222,10090.ENSMUSP00000012262,10090.ENSMUSP00000013931,10090.ENSMUSP00000018593,10090.ENSMUSP00000019927,10090.ENSMUSP00000020258,10090.ENSMUSP00000020931,10090.ENSMUSP00000022040,10090.ENSMUSP00000022535,10090.ENSMUSP00000023019,10090.ENSMUSP00000023599,10090.ENSMUSP00000026154…	Npepps,Pnkp,Supt5,Adck4,Hira,Dhdds,Ehmt2,Rpain,Trmt11,Herc4,Smc6,Agtpbp1,Dcp1a,Trmu,Eif4a2,Zdhhc16,Sirt3,Pigq,Fam188a,Ccnl1,Prpf38b,Crtc2,Tars2,Invs,Mapkapk5,Srsf9,Pan3,Il15,Mvb12a,Carm1,Clk1,Mlh1,Nktr,Usp4,Six6os1,Tlk1,Fkbp1a,Trpc4ap,Xpnpep3,Ppp2r2d,Trpm4,Jmjd6,Gpbp1,Rbm25,Ttll5,Ankrd16,Meaf6,Tk2,Csnk2a2,Atat1,Gtf3c1,Whsc1,Ercc8,Kdm6a,C2cd3,Ptprs,Dlg1,Angel2,Dcun1d4,Tgfb1i1,Ppp1r12a,Xrcc1,Camk2g…
GO Process	GO:0006807	Nitrogen compound metabolic process	121	5878	0.22	8.51e-07	10090.ENSMUSP00000001480,10090.ENSMUSP00000003044,10090.ENSMUSP00000003527,10090.ENSMUSP00000003860,10090.ENSMUSP00000004222,10090.ENSMUSP00000012262,10090.ENSMUSP00000013931,10090.ENSMUSP00000018593,10090.ENSMUSP00000018821,10090.ENSMUSP00000019927,10090.ENSMUSP00000020258,10090.ENSMUSP00000020931,10090.ENSMUSP00000022040,10090.ENSMUSP00000022343,10090.ENSMUSP00000022535,10090.ENSMUSP00000023019…	Npepps,Pnkp,Supt5,Adck4,Hira,Dhdds,Ehmt2,Rpain,Slc25a39,Trmt11,Herc4,Smc6,Agtpbp1,Nudt13,Dcp1a,Trmu,Adsl,Eif4a2,Zdhhc16,Sirt3,Pde8a,Pigq,Fam188a,Ccnl1,Prpf38b,Crtc2,Tars2,Invs,Gne,Mapkapk5,Srsf9,Pan3,Il15,Carm1,Clk1,Mlh1,Nktr,Usp4,Six6os1,Tlk1,Fkbp1a,Trpc4ap,Xpnpep3,Ppp2r2d,Trpm4,Jmjd6,Gpbp1,Rbm25,Ttll5,Ankrd16,Meaf6,Tk2,Csnk2a2,Atat1,Gtf3c1,Whsc1,Ercc8,Kdm6a,C2cd3,Ptprs,Dlg1,Angel2,Dcun1d4,Tgfb1…
GO Process	GO:0044237	Cellular metabolic process	128	6445	0.21	1.34e-06	10090.ENSMUSP00000001202,10090.ENSMUSP00000001480,10090.ENSMUSP00000003044,10090.ENSMUSP00000003527,10090.ENSMUSP00000003860,10090.ENSMUSP00000004222,10090.ENSMUSP00000012262,10090.ENSMUSP00000013931,10090.ENSMUSP00000017946,10090.ENSMUSP00000018593,10090.ENSMUSP00000018821,10090.ENSMUSP00000019927,10090.ENSMUSP00000020258,10090.ENSMUSP00000020931,10090.ENSMUSP00000022040,10090.ENSMUSP00000022343…	Ocrl,Npepps,Pnkp,Supt5,Adck4,Hira,Dhdds,Ehmt2,Fam134c,Rpain,Slc25a39,Trmt11,Herc4,Smc6,Agtpbp1,Nudt13,Dcp1a,Trmu,Adsl,Eif4a2,Zdhhc16,Sirt3,Pde8a,Pigq,Fam188a,Ccnl1,Prpf38b,Crtc2,Tars2,Invs,Gne,Mapkapk5,Srsf9,Pan3,Il15,Mvb12a,Carm1,Clk1,Mlh1,Nktr,Usp4,Six6os1,Tlk1,Fkbp1a,Trpc4ap,Pck2,Ppp2r2d,Trpm4,Jmjd6,Gpbp1,Rbm25,Ttll5,Ankrd16,Meaf6,Tk2,Csnk2a2,Atat1,Gtf3c1,Whsc1,Ercc8,Kdm6a,Acox1,Ptprs,Angel2,D…
GO Process	GO:0044260	Cellular macromolecule metabolic process	94	4161	0.26	2e-06	10090.ENSMUSP00000003044,10090.ENSMUSP00000003527,10090.ENSMUSP00000003860,10090.ENSMUSP00000004222,10090.ENSMUSP00000012262,10090.ENSMUSP00000013931,10090.ENSMUSP00000018593,10090.ENSMUSP00000019927,10090.ENSMUSP00000020258,10090.ENSMUSP00000020931,10090.ENSMUSP00000022040,10090.ENSMUSP00000022535,10090.ENSMUSP00000023599,10090.ENSMUSP00000026154,10090.ENSMUSP00000026559,10090.ENSMUSP00000026823…	Pnkp,Supt5,Adck4,Hira,Dhdds,Ehmt2,Rpain,Trmt11,Herc4,Smc6,Agtpbp1,Dcp1a,Eif4a2,Zdhhc16,Sirt3,Pigq,Fam188a,Crtc2,Tars2,Invs,Mapkapk5,Pan3,Il15,Mvb12a,Carm1,Clk1,Mlh1,Nktr,Usp4,Six6os1,Tlk1,Fkbp1a,Trpc4ap,Ppp2r2d,Trpm4,Jmjd6,Gpbp1,Ttll5,Meaf6,Tk2,Csnk2a2,Atat1,Gtf3c1,Whsc1,Ercc8,Kdm6a,Ptprs,Dcun1d4,Tgfb1i1,Ppp1r12a,Xrcc1,Camk2g,Gria2,Prpf4b,Erc1,Deaf1,Eif4g3,Anapc5,Guf1,Htra2,Clk4,Pigx,Wnk4,Snrpb,C…
GO Process	GO:0044238	Primary metabolic process	125	6369	0.2	3.93e-06	10090.ENSMUSP00000001202,10090.ENSMUSP00000001480,10090.ENSMUSP00000003044,10090.ENSMUSP00000003527,10090.ENSMUSP00000003860,10090.ENSMUSP00000004222,10090.ENSMUSP00000012262,10090.ENSMUSP00000013931,10090.ENSMUSP00000018593,10090.ENSMUSP00000019927,10090.ENSMUSP00000020258,10090.ENSMUSP00000020931,10090.ENSMUSP00000022040,10090.ENSMUSP00000022343,10090.ENSMUSP00000022535,10090.ENSMUSP00000023019…	Ocrl,Npepps,Pnkp,Supt5,Adck4,Hira,Dhdds,Ehmt2,Rpain,Trmt11,Herc4,Smc6,Agtpbp1,Nudt13,Dcp1a,Trmu,Adsl,Eif4a2,Zdhhc16,Sirt3,Pde8a,Pigq,Fam188a,Ccnl1,Prpf38b,Crtc2,Tars2,Invs,Gne,Mapkapk5,Srsf9,Pan3,Dctn6,Il15,Carm1,Clk1,Mlh1,Nktr,Usp4,Six6os1,Tlk1,Fkbp1a,Trpc4ap,Xpnpep3,Pck2,Ppp2r2d,Trpm4,Jmjd6,Gpbp1,Rbm25,Ttll5,Ankrd16,Meaf6,Tk2,Csnk2a2,Atat1,Gtf3c1,Whsc1,Ercc8,Kdm6a,C2cd3,Acox1,Ptprs,Dlg1,Angel2,…
GO Process	GO:0071704	Organic substance metabolic process	130	6824	0.19	8.36e-06	10090.ENSMUSP00000001202,10090.ENSMUSP00000001480,10090.ENSMUSP00000003044,10090.ENSMUSP00000003527,10090.ENSMUSP00000003860,10090.ENSMUSP00000004222,10090.ENSMUSP00000012262,10090.ENSMUSP00000013931,10090.ENSMUSP00000018593,10090.ENSMUSP00000018821,10090.ENSMUSP00000019927,10090.ENSMUSP00000020258,10090.ENSMUSP00000020931,10090.ENSMUSP00000022040,10090.ENSMUSP00000022343,10090.ENSMUSP00000022535…	Ocrl,Npepps,Pnkp,Supt5,Adck4,Hira,Dhdds,Ehmt2,Rpain,Slc25a39,Trmt11,Herc4,Smc6,Agtpbp1,Nudt13,Dcp1a,Trmu,Adsl,Eif4a2,Zdhhc16,Sirt3,Pde8a,Pigq,Fam188a,Ccnl1,Prpf38b,Crtc2,Tars2,Invs,Gne,Mapkapk5,Srsf9,Pan3,Dctn6,Il15,Mvb12a,Carm1,Clk1,Mlh1,Nktr,Usp4,Six6os1,Tlk1,Fkbp1a,Trpc4ap,Xpnpep3,Pck2,Ppp2r2d,Trpm4,Jmjd6,Gpbp1,Rbm25,Ttll5,Ankrd16,Meaf6,Tk2,Csnk2a2,Atat1,Gtf3c1,Whsc1,Ercc8,Kdm6a,C2cd3,Acox1,Pt…
GO Process	GO:0008152	Metabolic process	135	7331	0.18	2.65e-05	10090.ENSMUSP00000001202,10090.ENSMUSP00000001480,10090.ENSMUSP00000003044,10090.ENSMUSP00000003527,10090.ENSMUSP00000003860,10090.ENSMUSP00000004222,10090.ENSMUSP00000012262,10090.ENSMUSP00000013931,10090.ENSMUSP00000017946,10090.ENSMUSP00000018593,10090.ENSMUSP00000018821,10090.ENSMUSP00000019927,10090.ENSMUSP00000020258,10090.ENSMUSP00000020500,10090.ENSMUSP00000020931,10090.ENSMUSP00000022040…	Ocrl,Npepps,Pnkp,Supt5,Adck4,Hira,Dhdds,Ehmt2,Fam134c,Rpain,Slc25a39,Trmt11,Herc4,Appl2,Smc6,Agtpbp1,Nudt13,Dcp1a,Trmu,Adsl,Eif4a2,Zdhhc16,Sirt3,Pde8a,Pigq,Fam188a,Ccnl1,Prpf38b,Crtc2,Tars2,Invs,Gne,Mapkapk5,Srsf9,Pan3,Dctn6,Il15,Mvb12a,Carm1,Clk1,Mlh1,Nktr,Usp4,Six6os1,Tlk1,Fkbp1a,Trpc4ap,Xpnpep3,Pck2,Ppp2r2d,Trpm4,Jmjd6,Gpbp1,Rbm25,Ttll5,Ankrd16,Meaf6,Tk2,Csnk2a2,Atat1,Gtf3c1,Whsc1,Ercc8,Kdm6a,…
GO Process	GO:0043484	Regulation of rna splicing	14	152	0.87	2.65e-05	10090.ENSMUSP00000031513,10090.ENSMUSP00000034868,10090.ENSMUSP00000047570,10090.ENSMUSP00000048470,10090.ENSMUSP00000074160,10090.ENSMUSP00000076989,10090.ENSMUSP00000090820,10090.ENSMUSP00000093425,10090.ENSMUSP00000105216,10090.ENSMUSP00000113390,10090.ENSMUSP00000114682,10090.ENSMUSP00000119065,10090.ENSMUSP00000126192,10090.ENSMUSP00000133140	Srsf9,Clk1,Jmjd6,Rbm25,Snrnp70,Hnrnph1,Clk4,Tia1,Rbm39,Clk2,Mettl16,Srsf6,Ptbp1,Fam172a
GO Process	GO:0043412	Macromolecule modification	66	2700	0.3	5.17e-05	10090.ENSMUSP00000003860,10090.ENSMUSP00000012262,10090.ENSMUSP00000013931,10090.ENSMUSP00000019927,10090.ENSMUSP00000020258,10090.ENSMUSP00000022040,10090.ENSMUSP00000023019,10090.ENSMUSP00000026154,10090.ENSMUSP00000026559,10090.ENSMUSP00000026823,10090.ENSMUSP00000028105,10090.ENSMUSP00000029545,10090.ENSMUSP00000030029,10090.ENSMUSP00000031410,10090.ENSMUSP00000031651,10090.ENSMUSP00000034148…	Adck4,Dhdds,Ehmt2,Trmt11,Herc4,Agtpbp1,Trmu,Zdhhc16,Sirt3,Pigq,Fam188a,Crtc2,Invs,Mapkapk5,Pan3,Il15,Carm1,Clk1,Nktr,Usp4,Tlk1,Fkbp1a,Trpc4ap,Ppp2r2d,Trpm4,Jmjd6,Ttll5,Ankrd16,Meaf6,Csnk2a2,Atat1,Whsc1,Ercc8,Kdm6a,Ptprs,Dcun1d4,Ppp1r12a,Camk2g,Prpf4b,Erc1,Anapc5,Clk4,Pigx,Wnk4,Snrpb,Trit1,Camk2d,Ptk2,Arid4b,Atf2,Mettl8,Mtmr14,Nrg2,Lmtk3,Ttc3,Clk2,Mettl16,Fktn,Ube2e2,Setd2,Tusc3,Map4k4,Hectd2,Cul3…
GO Process	GO:0016070	RNA metabolic process	39	1240	0.41	0.00013	10090.ENSMUSP00000003527,10090.ENSMUSP00000004222,10090.ENSMUSP00000019927,10090.ENSMUSP00000022535,10090.ENSMUSP00000023019,10090.ENSMUSP00000029416,10090.ENSMUSP00000029480,10090.ENSMUSP00000029752,10090.ENSMUSP00000031513,10090.ENSMUSP00000031651,10090.ENSMUSP00000035079,10090.ENSMUSP00000035237,10090.ENSMUSP00000047570,10090.ENSMUSP00000048240,10090.ENSMUSP00000048470,10090.ENSMUSP00000052056…	Supt5,Hira,Trmt11,Dcp1a,Trmu,Ccnl1,Prpf38b,Tars2,Srsf9,Pan3,Mlh1,Usp4,Jmjd6,Gpbp1,Rbm25,Ankrd16,Gtf3c1,Angel2,Snrnp70,Prpf40a,Hnrnph1,Prpf4b,U2surp,Deaf1,Isy1,Snrpb,Trit1,Rbm39,Papola,Mettl8,Prpf39,Gtf2a2,Mettl16,Setd2,Srsf6,Eri2,Ptbp1,Dis3l2,Fam172a
GO Process	GO:0090304	Nucleic acid metabolic process	49	1777	0.35	0.00013	10090.ENSMUSP00000003044,10090.ENSMUSP00000003527,10090.ENSMUSP00000004222,10090.ENSMUSP00000013931,10090.ENSMUSP00000018593,10090.ENSMUSP00000019927,10090.ENSMUSP00000020931,10090.ENSMUSP00000022535,10090.ENSMUSP00000023019,10090.ENSMUSP00000029416,10090.ENSMUSP00000029480,10090.ENSMUSP00000029752,10090.ENSMUSP00000031513,10090.ENSMUSP00000031651,10090.ENSMUSP00000035079,10090.ENSMUSP00000035237…	Pnkp,Supt5,Hira,Ehmt2,Rpain,Trmt11,Smc6,Dcp1a,Trmu,Ccnl1,Prpf38b,Tars2,Srsf9,Pan3,Mlh1,Usp4,Six6os1,Jmjd6,Gpbp1,Rbm25,Ankrd16,Tk2,Gtf3c1,Ercc8,Angel2,Xrcc1,Snrnp70,Prpf40a,Hnrnph1,Prpf4b,U2surp,Deaf1,Isy1,Snrpb,Trit1,Rbm39,Papola,Tatdn1,Trp53bp1,Mettl8,Prpf39,Gtf2a2,Mettl16,Setd2,Srsf6,Eri2,Ptbp1,Dis3l2,Fam172a
GO Process	GO:0006139	Nucleobase-containing compound metabolic process	56	2205	0.32	0.00017	10090.ENSMUSP00000003044,10090.ENSMUSP00000003527,10090.ENSMUSP00000004222,10090.ENSMUSP00000013931,10090.ENSMUSP00000018593,10090.ENSMUSP00000019927,10090.ENSMUSP00000020931,10090.ENSMUSP00000022343,10090.ENSMUSP00000022535,10090.ENSMUSP00000023019,10090.ENSMUSP00000023043,10090.ENSMUSP00000026672,10090.ENSMUSP00000029416,10090.ENSMUSP00000029480,10090.ENSMUSP00000029752,10090.ENSMUSP00000030201…	Pnkp,Supt5,Hira,Ehmt2,Rpain,Trmt11,Smc6,Nudt13,Dcp1a,Trmu,Adsl,Pde8a,Ccnl1,Prpf38b,Tars2,Gne,Srsf9,Pan3,Mlh1,Usp4,Six6os1,Jmjd6,Gpbp1,Rbm25,Ankrd16,Tk2,Gtf3c1,Ercc8,Angel2,Xrcc1,Snrnp70,Prpf40a,Hnrnph1,Prpf4b,U2surp,Deaf1,Pde10a,Isy1,Snrpb,Trit1,Idh2,Rbm39,Papola,Tatdn1,Arid4b,Trp53bp1,Mettl8,Prpf39,Gtf2a2,Mettl16,Setd2,Srsf6,Eri2,Ptbp1,Dis3l2,Fam172a
GO Process	GO:0016071	mRNA metabolic process	23	516	0.56	0.00019	10090.ENSMUSP00000022535,10090.ENSMUSP00000029480,10090.ENSMUSP00000031513,10090.ENSMUSP00000031651,10090.ENSMUSP00000035079,10090.ENSMUSP00000035237,10090.ENSMUSP00000047570,10090.ENSMUSP00000048470,10090.ENSMUSP00000074160,10090.ENSMUSP00000075655,10090.ENSMUSP00000076989,10090.ENSMUSP00000077019,10090.ENSMUSP00000086923,10090.ENSMUSP00000099488,10090.ENSMUSP00000105216,10090.ENSMUSP00000105527…	Dcp1a,Prpf38b,Srsf9,Pan3,Mlh1,Usp4,Jmjd6,Rbm25,Snrnp70,Prpf40a,Hnrnph1,Prpf4b,Isy1,Snrpb,Rbm39,Papola,Mettl8,Prpf39,Mettl16,Srsf6,Ptbp1,Dis3l2,Fam172a
GO Process	GO:0006464	Cellular protein modification process	61	2524	0.29	0.0002	10090.ENSMUSP00000003860,10090.ENSMUSP00000012262,10090.ENSMUSP00000013931,10090.ENSMUSP00000020258,10090.ENSMUSP00000022040,10090.ENSMUSP00000026154,10090.ENSMUSP00000026559,10090.ENSMUSP00000026823,10090.ENSMUSP00000028105,10090.ENSMUSP00000029545,10090.ENSMUSP00000030029,10090.ENSMUSP00000031410,10090.ENSMUSP00000031651,10090.ENSMUSP00000034148,10090.ENSMUSP00000034703,10090.ENSMUSP00000034868…	Adck4,Dhdds,Ehmt2,Herc4,Agtpbp1,Zdhhc16,Sirt3,Pigq,Fam188a,Crtc2,Invs,Mapkapk5,Pan3,Il15,Carm1,Clk1,Nktr,Usp4,Tlk1,Fkbp1a,Trpc4ap,Ppp2r2d,Trpm4,Jmjd6,Ttll5,Meaf6,Csnk2a2,Atat1,Whsc1,Ercc8,Kdm6a,Ptprs,Dcun1d4,Ppp1r12a,Camk2g,Prpf4b,Erc1,Anapc5,Clk4,Pigx,Wnk4,Snrpb,Camk2d,Ptk2,Arid4b,Atf2,Mettl8,Mtmr14,Nrg2,Lmtk3,Ttc3,Clk2,Fktn,Ube2e2,Setd2,Tusc3,Map4k4,Hectd2,Cul3,Brsk2,Traf7
GO Process	GO:0065007	Biological regulation	172	10591	0.12	0.0002	10090.ENSMUSP00000001148,10090.ENSMUSP00000001202,10090.ENSMUSP00000001825,10090.ENSMUSP00000002079,10090.ENSMUSP00000002099,10090.ENSMUSP00000003044,10090.ENSMUSP00000003527,10090.ENSMUSP00000004222,10090.ENSMUSP00000013931,10090.ENSMUSP00000014562,10090.ENSMUSP00000017552,10090.ENSMUSP00000017946,10090.ENSMUSP00000020113,10090.ENSMUSP00000020185,10090.ENSMUSP00000020258,10090.ENSMUSP00000020500…	Pcbp3,Ocrl,Chordc1,Plxnb3,Ift46,Pnkp,Supt5,Hira,Ehmt2,Hps5,Cacnb1,Fam134c,Poc1b,Il20ra,Herc4,Appl2,Nprl3,Smc6,Ppp4r4,Zfp346,Agtpbp1,Dcp1a,Cacna2d3,Eif4a2,Zeb1,Sirt3,Pde8a,Scn2a1,Ccnl1,Crtc2,Tars2,Invs,Dock7,Mapkapk5,Srsf9,Pan3,Itpr1,Stard10,Il15,Mvb12a,Carm1,Clk1,Mlh1,Usp4,Six6os1,Tlk1,Foxn3,Ipo9,Fkbp1a,Pck2,Ppp2r2d,Trpm4,Atp8a1,Ldah,Bclaf1,Ank2,Slc9a8,Pbx3,Bai1,Pdlim7,Jmjd6,Gpbp1,Tbc1d13,Rbm25,C…
GO Process	GO:0050794	Regulation of cellular process	159	9541	0.13	0.00021	10090.ENSMUSP00000001148,10090.ENSMUSP00000001202,10090.ENSMUSP00000001825,10090.ENSMUSP00000002079,10090.ENSMUSP00000002099,10090.ENSMUSP00000003044,10090.ENSMUSP00000003527,10090.ENSMUSP00000004222,10090.ENSMUSP00000013931,10090.ENSMUSP00000017552,10090.ENSMUSP00000017946,10090.ENSMUSP00000020185,10090.ENSMUSP00000020258,10090.ENSMUSP00000020500,10090.ENSMUSP00000020530,10090.ENSMUSP00000020931…	Pcbp3,Ocrl,Chordc1,Plxnb3,Ift46,Pnkp,Supt5,Hira,Ehmt2,Cacnb1,Fam134c,Il20ra,Herc4,Appl2,Nprl3,Smc6,Ppp4r4,Zfp346,Agtpbp1,Dcp1a,Cacna2d3,Eif4a2,Zeb1,Sirt3,Pde8a,Scn2a1,Ccnl1,Crtc2,Invs,Dock7,Mapkapk5,Srsf9,Pan3,Itpr1,Stard10,Il15,Mvb12a,Carm1,Clk1,Mlh1,Usp4,Six6os1,Tlk1,Foxn3,Fkbp1a,Pck2,Ppp2r2d,Trpm4,Atp8a1,Bclaf1,Ank2,Pbx3,Bai1,Pdlim7,Jmjd6,Gpbp1,Rbm25,Clptm1,Ankrd13d,Lsm14b,Csnk2a2,Atat1,Lmbr1,…
GO Process	GO:0044267	Cellular protein metabolic process	69	3073	0.26	0.0003	10090.ENSMUSP00000003860,10090.ENSMUSP00000012262,10090.ENSMUSP00000013931,10090.ENSMUSP00000020258,10090.ENSMUSP00000022040,10090.ENSMUSP00000023599,10090.ENSMUSP00000026154,10090.ENSMUSP00000026559,10090.ENSMUSP00000026823,10090.ENSMUSP00000028105,10090.ENSMUSP00000029545,10090.ENSMUSP00000029752,10090.ENSMUSP00000030029,10090.ENSMUSP00000031410,10090.ENSMUSP00000031651,10090.ENSMUSP00000034148…	Adck4,Dhdds,Ehmt2,Herc4,Agtpbp1,Eif4a2,Zdhhc16,Sirt3,Pigq,Fam188a,Crtc2,Tars2,Invs,Mapkapk5,Pan3,Il15,Carm1,Clk1,Nktr,Usp4,Tlk1,Fkbp1a,Trpc4ap,Ppp2r2d,Trpm4,Jmjd6,Ttll5,Meaf6,Csnk2a2,Atat1,Whsc1,Ercc8,Kdm6a,Ptprs,Dcun1d4,Tgfb1i1,Ppp1r12a,Camk2g,Prpf4b,Erc1,Eif4g3,Anapc5,Guf1,Htra2,Clk4,Pigx,Wnk4,Snrpb,Camk2d,Ptk2,Arid4b,Atf2,Mettl8,Mtmr14,Ufd1l,Nrg2,Lmtk3,Ttc3,Mrps10,Clk2,Fktn,Ube2e2,Setd2,Tusc3,…
GO Process	GO:0046483	Heterocycle metabolic process	57	2347	0.3	0.00034	10090.ENSMUSP00000003044,10090.ENSMUSP00000003527,10090.ENSMUSP00000004222,10090.ENSMUSP00000013931,10090.ENSMUSP00000018593,10090.ENSMUSP00000018821,10090.ENSMUSP00000019927,10090.ENSMUSP00000020931,10090.ENSMUSP00000022343,10090.ENSMUSP00000022535,10090.ENSMUSP00000023019,10090.ENSMUSP00000023043,10090.ENSMUSP00000026672,10090.ENSMUSP00000029416,10090.ENSMUSP00000029480,10090.ENSMUSP00000029752…	Pnkp,Supt5,Hira,Ehmt2,Rpain,Slc25a39,Trmt11,Smc6,Nudt13,Dcp1a,Trmu,Adsl,Pde8a,Ccnl1,Prpf38b,Tars2,Gne,Srsf9,Pan3,Mlh1,Usp4,Six6os1,Jmjd6,Gpbp1,Rbm25,Ankrd16,Tk2,Gtf3c1,Ercc8,Angel2,Xrcc1,Snrnp70,Prpf40a,Hnrnph1,Prpf4b,U2surp,Deaf1,Pde10a,Isy1,Snrpb,Trit1,Idh2,Rbm39,Papola,Tatdn1,Arid4b,Trp53bp1,Mettl8,Prpf39,Gtf2a2,Mettl16,Setd2,Srsf6,Eri2,Ptbp1,Dis3l2,Fam172a
GO Process	GO:0071840	Cellular component organization or biogenesis	97	4954	0.2	0.00034	10090.ENSMUSP00000001202,10090.ENSMUSP00000001825,10090.ENSMUSP00000002079,10090.ENSMUSP00000002099,10090.ENSMUSP00000004222,10090.ENSMUSP00000013931,10090.ENSMUSP00000014562,10090.ENSMUSP00000017552,10090.ENSMUSP00000017946,10090.ENSMUSP00000020113,10090.ENSMUSP00000020500,10090.ENSMUSP00000020931,10090.ENSMUSP00000022040,10090.ENSMUSP00000026559,10090.ENSMUSP00000027959,10090.ENSMUSP00000029545…	Ocrl,Chordc1,Plxnb3,Ift46,Hira,Ehmt2,Hps5,Cacnb1,Fam134c,Poc1b,Appl2,Smc6,Agtpbp1,Sirt3,Fltp,Crtc2,Dock7,Dctn6,Carm1,Mlh1,Usp4,Six6os1,Tlk1,Ipo9,Fkbp1a,Cenpt,Ppp2r2d,Trpm4,Atp8a1,Ank2,Bai1,Pdlim7,Jmjd6,Ttll5,Tmem123,Meaf6,Tk2,Sun1,Whsc1,Kdm6a,C2cd3,Acox1,Ptprs,Dlg1,Cadps,Ppp1r12a,Xrcc1,Flot2,Gria2,Prpf40a,Atg13,Mical3,Erc1,Synj2,Mtf2,Whrn,Golga4,Nin,Isy1,Htra2,Atp9b,Myo19,Sorbs1,Fbf1,Snrpb,B9d1,A…
GO Process	GO:0018193	Peptidyl-amino acid modification	29	823	0.46	0.00036	10090.ENSMUSP00000013931,10090.ENSMUSP00000022040,10090.ENSMUSP00000026559,10090.ENSMUSP00000029545,10090.ENSMUSP00000031410,10090.ENSMUSP00000034148,10090.ENSMUSP00000034703,10090.ENSMUSP00000034868,10090.ENSMUSP00000035112,10090.ENSMUSP00000035961,10090.ENSMUSP00000037206,10090.ENSMUSP00000040367,10090.ENSMUSP00000047570,10090.ENSMUSP00000048809,10090.ENSMUSP00000053543,10090.ENSMUSP00000055919…	Ehmt2,Agtpbp1,Sirt3,Crtc2,Mapkapk5,Il15,Carm1,Clk1,Nktr,Tlk1,Fkbp1a,Trpm4,Jmjd6,Ttll5,Meaf6,Csnk2a2,Atat1,Whsc1,Clk4,Camk2d,Ptk2,Arid4b,Atf2,Mettl8,Nrg2,Clk2,Setd2,Tusc3,Brsk2
GO Process	GO:0050684	Regulation of mrna processing	12	150	0.81	0.0004	10090.ENSMUSP00000003527,10090.ENSMUSP00000031513,10090.ENSMUSP00000047570,10090.ENSMUSP00000048470,10090.ENSMUSP00000074160,10090.ENSMUSP00000093425,10090.ENSMUSP00000105216,10090.ENSMUSP00000105527,10090.ENSMUSP00000114682,10090.ENSMUSP00000119065,10090.ENSMUSP00000126192,10090.ENSMUSP00000133140	Supt5,Srsf9,Jmjd6,Rbm25,Snrnp70,Tia1,Rbm39,Papola,Mettl16,Srsf6,Ptbp1,Fam172a
GO Process	GO:0034641	Cellular nitrogen compound metabolic process	64	2805	0.27	0.00042	10090.ENSMUSP00000001480,10090.ENSMUSP00000003044,10090.ENSMUSP00000003527,10090.ENSMUSP00000004222,10090.ENSMUSP00000013931,10090.ENSMUSP00000018593,10090.ENSMUSP00000018821,10090.ENSMUSP00000019927,10090.ENSMUSP00000020931,10090.ENSMUSP00000022343,10090.ENSMUSP00000022535,10090.ENSMUSP00000023019,10090.ENSMUSP00000023043,10090.ENSMUSP00000023599,10090.ENSMUSP00000026672,10090.ENSMUSP00000029416…	Npepps,Pnkp,Supt5,Hira,Ehmt2,Rpain,Slc25a39,Trmt11,Smc6,Nudt13,Dcp1a,Trmu,Adsl,Eif4a2,Pde8a,Ccnl1,Prpf38b,Tars2,Gne,Srsf9,Pan3,Mlh1,Usp4,Six6os1,Jmjd6,Gpbp1,Rbm25,Ankrd16,Tk2,Gtf3c1,Ercc8,Angel2,Xrcc1,Snrnp70,Prpf40a,Hnrnph1,Prpf4b,U2surp,Deaf1,Eif4g3,Guf1,Pde10a,Isy1,Htra2,Snrpb,Trit1,Idh2,Rbm39,Papola,Tatdn1,Smox,Arid4b,Trp53bp1,Mettl8,Prpf39,Mrps10,Gtf2a2,Mettl16,Setd2,Srsf6,Eri2,Ptbp1,Dis3l2,…
GO Process	GO:0006725	Cellular aromatic compound metabolic process	57	2412	0.28	0.00065	10090.ENSMUSP00000003044,10090.ENSMUSP00000003527,10090.ENSMUSP00000004222,10090.ENSMUSP00000013931,10090.ENSMUSP00000018593,10090.ENSMUSP00000018821,10090.ENSMUSP00000019927,10090.ENSMUSP00000020931,10090.ENSMUSP00000022343,10090.ENSMUSP00000022535,10090.ENSMUSP00000023019,10090.ENSMUSP00000023043,10090.ENSMUSP00000026672,10090.ENSMUSP00000029416,10090.ENSMUSP00000029480,10090.ENSMUSP00000029752…	Pnkp,Supt5,Hira,Ehmt2,Rpain,Slc25a39,Trmt11,Smc6,Nudt13,Dcp1a,Trmu,Adsl,Pde8a,Ccnl1,Prpf38b,Tars2,Gne,Srsf9,Pan3,Mlh1,Usp4,Six6os1,Jmjd6,Gpbp1,Rbm25,Ankrd16,Tk2,Gtf3c1,Ercc8,Angel2,Xrcc1,Snrnp70,Prpf40a,Hnrnph1,Prpf4b,U2surp,Deaf1,Pde10a,Isy1,Snrpb,Trit1,Idh2,Rbm39,Papola,Tatdn1,Arid4b,Trp53bp1,Mettl8,Prpf39,Gtf2a2,Mettl16,Setd2,Srsf6,Eri2,Ptbp1,Dis3l2,Fam172a
GO Process	GO:0016043	Cellular component organization	93	4769	0.2	0.00065	10090.ENSMUSP00000001202,10090.ENSMUSP00000001825,10090.ENSMUSP00000002079,10090.ENSMUSP00000002099,10090.ENSMUSP00000004222,10090.ENSMUSP00000013931,10090.ENSMUSP00000014562,10090.ENSMUSP00000017552,10090.ENSMUSP00000017946,10090.ENSMUSP00000020113,10090.ENSMUSP00000020500,10090.ENSMUSP00000020931,10090.ENSMUSP00000022040,10090.ENSMUSP00000026559,10090.ENSMUSP00000027959,10090.ENSMUSP00000029545…	Ocrl,Chordc1,Plxnb3,Ift46,Hira,Ehmt2,Hps5,Cacnb1,Fam134c,Poc1b,Appl2,Smc6,Agtpbp1,Sirt3,Fltp,Crtc2,Dock7,Dctn6,Carm1,Mlh1,Usp4,Six6os1,Tlk1,Fkbp1a,Cenpt,Ppp2r2d,Trpm4,Atp8a1,Ank2,Bai1,Pdlim7,Jmjd6,Ttll5,Tmem123,Meaf6,Tk2,Sun1,Whsc1,Kdm6a,C2cd3,Acox1,Ptprs,Dlg1,Cadps,Ppp1r12a,Xrcc1,Flot2,Gria2,Prpf40a,Atg13,Mical3,Erc1,Synj2,Mtf2,Whrn,Golga4,Nin,Isy1,Htra2,Atp9b,Myo19,Sorbs1,Fbf1,Snrpb,B9d1,Ahi1,M…
GO Process	GO:0006996	Organelle organization	67	3066	0.25	0.00083	10090.ENSMUSP00000001202,10090.ENSMUSP00000001825,10090.ENSMUSP00000002099,10090.ENSMUSP00000004222,10090.ENSMUSP00000013931,10090.ENSMUSP00000014562,10090.ENSMUSP00000017946,10090.ENSMUSP00000020113,10090.ENSMUSP00000020931,10090.ENSMUSP00000022040,10090.ENSMUSP00000026559,10090.ENSMUSP00000027959,10090.ENSMUSP00000029545,10090.ENSMUSP00000030286,10090.ENSMUSP00000033913,10090.ENSMUSP00000034703…	Ocrl,Chordc1,Ift46,Hira,Ehmt2,Hps5,Fam134c,Poc1b,Smc6,Agtpbp1,Sirt3,Fltp,Crtc2,Dock7,Dctn6,Carm1,Mlh1,Six6os1,Tlk1,Cenpt,Ppp2r2d,Bai1,Pdlim7,Jmjd6,Ttll5,Meaf6,Tk2,Sun1,Whsc1,Kdm6a,C2cd3,Acox1,Dlg1,Cadps,Ppp1r12a,Xrcc1,Prpf40a,Atg13,Mical3,Synj2,Mtf2,Nin,Htra2,Myo19,Sorbs1,Fbf1,B9d1,Ahi1,Mnr,Ptk2,Arid4b,Atf2,Mettl8,Armc9,Nrxn2,Tpm1,Odf2,Ccdc13,Setd2,Arfip2,Xaf1,Chd2,Cul3,Dis3l2,Fam172a,Arhgap21,Br…
GO Process	GO:0098901	Regulation of cardiac muscle cell action potential	6	25	1.29	0.00083	10090.ENSMUSP00000040367,10090.ENSMUSP00000043765,10090.ENSMUSP00000064280,10090.ENSMUSP00000075540,10090.ENSMUSP00000102009,10090.ENSMUSP00000117816	Trpm4,Ank2,Dlg1,Rnf207,Camk2d,Slmap
GO Process	GO:0006396	RNA processing	26	735	0.46	0.001	10090.ENSMUSP00000019927,10090.ENSMUSP00000023019,10090.ENSMUSP00000029416,10090.ENSMUSP00000029480,10090.ENSMUSP00000031513,10090.ENSMUSP00000031651,10090.ENSMUSP00000035237,10090.ENSMUSP00000047570,10090.ENSMUSP00000048470,10090.ENSMUSP00000052056,10090.ENSMUSP00000074160,10090.ENSMUSP00000075655,10090.ENSMUSP00000076989,10090.ENSMUSP00000077019,10090.ENSMUSP00000078602,10090.ENSMUSP00000086923…	Trmt11,Trmu,Ccnl1,Prpf38b,Srsf9,Pan3,Usp4,Jmjd6,Rbm25,Ankrd16,Snrnp70,Prpf40a,Hnrnph1,Prpf4b,U2surp,Isy1,Snrpb,Trit1,Rbm39,Papola,Mettl8,Prpf39,Mettl16,Srsf6,Ptbp1,Fam172a
GO Process	GO:0048024	Regulation of mrna splicing, via spliceosome	10	111	0.87	0.001	10090.ENSMUSP00000031513,10090.ENSMUSP00000047570,10090.ENSMUSP00000048470,10090.ENSMUSP00000074160,10090.ENSMUSP00000093425,10090.ENSMUSP00000105216,10090.ENSMUSP00000114682,10090.ENSMUSP00000119065,10090.ENSMUSP00000126192,10090.ENSMUSP00000133140	Srsf9,Jmjd6,Rbm25,Snrnp70,Tia1,Rbm39,Mettl16,Srsf6,Ptbp1,Fam172a
GO Process	GO:0008380	RNA splicing	16	312	0.62	0.0012	10090.ENSMUSP00000029480,10090.ENSMUSP00000031513,10090.ENSMUSP00000035237,10090.ENSMUSP00000047570,10090.ENSMUSP00000048470,10090.ENSMUSP00000074160,10090.ENSMUSP00000075655,10090.ENSMUSP00000076989,10090.ENSMUSP00000077019,10090.ENSMUSP00000086923,10090.ENSMUSP00000099488,10090.ENSMUSP00000105216,10090.ENSMUSP00000112953,10090.ENSMUSP00000119065,10090.ENSMUSP00000126192,10090.ENSMUSP00000133140	Prpf38b,Srsf9,Usp4,Jmjd6,Rbm25,Snrnp70,Prpf40a,Hnrnph1,Prpf4b,Isy1,Snrpb,Rbm39,Prpf39,Srsf6,Ptbp1,Fam172a
GO Process	GO:0006397	mRNA processing	18	399	0.56	0.0016	10090.ENSMUSP00000029480,10090.ENSMUSP00000031513,10090.ENSMUSP00000031651,10090.ENSMUSP00000035237,10090.ENSMUSP00000047570,10090.ENSMUSP00000048470,10090.ENSMUSP00000074160,10090.ENSMUSP00000075655,10090.ENSMUSP00000076989,10090.ENSMUSP00000077019,10090.ENSMUSP00000086923,10090.ENSMUSP00000099488,10090.ENSMUSP00000105216,10090.ENSMUSP00000105527,10090.ENSMUSP00000112953,10090.ENSMUSP00000119065…	Prpf38b,Srsf9,Pan3,Usp4,Jmjd6,Rbm25,Snrnp70,Prpf40a,Hnrnph1,Prpf4b,Isy1,Snrpb,Rbm39,Papola,Prpf39,Srsf6,Ptbp1,Fam172a
GO Process	GO:0050789	Regulation of biological process	160	9973	0.12	0.0016	10090.ENSMUSP00000001148,10090.ENSMUSP00000001202,10090.ENSMUSP00000001825,10090.ENSMUSP00000002079,10090.ENSMUSP00000002099,10090.ENSMUSP00000003044,10090.ENSMUSP00000003527,10090.ENSMUSP00000004222,10090.ENSMUSP00000013931,10090.ENSMUSP00000017552,10090.ENSMUSP00000017946,10090.ENSMUSP00000020185,10090.ENSMUSP00000020258,10090.ENSMUSP00000020500,10090.ENSMUSP00000020530,10090.ENSMUSP00000020931…	Pcbp3,Ocrl,Chordc1,Plxnb3,Ift46,Pnkp,Supt5,Hira,Ehmt2,Cacnb1,Fam134c,Il20ra,Herc4,Appl2,Nprl3,Smc6,Ppp4r4,Zfp346,Agtpbp1,Dcp1a,Cacna2d3,Eif4a2,Zeb1,Sirt3,Pde8a,Scn2a1,Ccnl1,Crtc2,Invs,Dock7,Mapkapk5,Srsf9,Pan3,Itpr1,Stard10,Il15,Mvb12a,Carm1,Clk1,Mlh1,Usp4,Six6os1,Tlk1,Foxn3,Fkbp1a,Pck2,Ppp2r2d,Trpm4,Atp8a1,Bclaf1,Ank2,Pbx3,Bai1,Pdlim7,Jmjd6,Gpbp1,Rbm25,Clptm1,Ankrd13d,Lsm14b,Csnk2a2,Atat1,Lmbr1,…
GO Process	GO:0060255	Regulation of macromolecule metabolic process	103	5618	0.17	0.0017	10090.ENSMUSP00000001148,10090.ENSMUSP00000001825,10090.ENSMUSP00000003044,10090.ENSMUSP00000003527,10090.ENSMUSP00000004222,10090.ENSMUSP00000013931,10090.ENSMUSP00000020500,10090.ENSMUSP00000021631,10090.ENSMUSP00000022040,10090.ENSMUSP00000022535,10090.ENSMUSP00000023599,10090.ENSMUSP00000025081,10090.ENSMUSP00000026559,10090.ENSMUSP00000026672,10090.ENSMUSP00000029416,10090.ENSMUSP00000029545…	Pcbp3,Chordc1,Pnkp,Supt5,Hira,Ehmt2,Appl2,Ppp4r4,Agtpbp1,Dcp1a,Eif4a2,Zeb1,Sirt3,Pde8a,Ccnl1,Crtc2,Dock7,Mapkapk5,Srsf9,Pan3,Il15,Carm1,Clk1,Mlh1,Usp4,Six6os1,Foxn3,Fkbp1a,Ppp2r2d,Trpm4,Bclaf1,Ank2,Pbx3,Bai1,Jmjd6,Gpbp1,Rbm25,Ankrd13d,Lsm14b,Csnk2a2,Whsc1,Ercc8,Kdm6a,C2cd3,Ptprs,Dlg1,Angel2,Dcun1d4,Tgfb1i1,Ppp1r12a,Wiz,Xrcc1,Dmtf1,Flot2,Rcor3,Snrnp70,Gria2,Rnf207,Atg13,Hnrnph1,Deaf1,Pbx4,Mtf2,Eif…
GO Process	GO:0019538	Protein metabolic process	74	3634	0.22	0.0021	10090.ENSMUSP00000001480,10090.ENSMUSP00000003860,10090.ENSMUSP00000012262,10090.ENSMUSP00000013931,10090.ENSMUSP00000020258,10090.ENSMUSP00000022040,10090.ENSMUSP00000023599,10090.ENSMUSP00000026154,10090.ENSMUSP00000026559,10090.ENSMUSP00000026823,10090.ENSMUSP00000028105,10090.ENSMUSP00000029545,10090.ENSMUSP00000029752,10090.ENSMUSP00000030029,10090.ENSMUSP00000031410,10090.ENSMUSP00000031651…	Npepps,Adck4,Dhdds,Ehmt2,Herc4,Agtpbp1,Eif4a2,Zdhhc16,Sirt3,Pigq,Fam188a,Crtc2,Tars2,Invs,Mapkapk5,Pan3,Il15,Carm1,Clk1,Nktr,Usp4,Tlk1,Fkbp1a,Trpc4ap,Xpnpep3,Ppp2r2d,Trpm4,Jmjd6,Ttll5,Meaf6,Csnk2a2,Atat1,Whsc1,Ercc8,Kdm6a,C2cd3,Ptprs,Dlg1,Dcun1d4,Tgfb1i1,Ppp1r12a,Camk2g,Prpf4b,Erc1,Eif4g3,Anapc5,Guf1,Htra2,Clk4,Prss36,Pigx,Wnk4,Snrpb,Camk2d,Ptk2,Arid4b,Atf2,Mettl8,Mtmr14,Ufd1l,Nrg2,Lmtk3,Ttc3,Mrp…
GO Process	GO:1903311	Regulation of mrna metabolic process	14	255	0.65	0.0021	10090.ENSMUSP00000003527,10090.ENSMUSP00000031513,10090.ENSMUSP00000047570,10090.ENSMUSP00000048470,10090.ENSMUSP00000064556,10090.ENSMUSP00000074160,10090.ENSMUSP00000091595,10090.ENSMUSP00000093425,10090.ENSMUSP00000105216,10090.ENSMUSP00000105527,10090.ENSMUSP00000114682,10090.ENSMUSP00000119065,10090.ENSMUSP00000126192,10090.ENSMUSP00000133140	Supt5,Srsf9,Jmjd6,Rbm25,Angel2,Snrnp70,Tnrc6a,Tia1,Rbm39,Papola,Mettl16,Srsf6,Ptbp1,Fam172a
GO Process	GO:1901360	Organic cyclic compound metabolic process	58	2614	0.26	0.0024	10090.ENSMUSP00000003044,10090.ENSMUSP00000003527,10090.ENSMUSP00000004222,10090.ENSMUSP00000013931,10090.ENSMUSP00000018593,10090.ENSMUSP00000018821,10090.ENSMUSP00000019927,10090.ENSMUSP00000020931,10090.ENSMUSP00000022343,10090.ENSMUSP00000022535,10090.ENSMUSP00000023019,10090.ENSMUSP00000023043,10090.ENSMUSP00000026672,10090.ENSMUSP00000029416,10090.ENSMUSP00000029480,10090.ENSMUSP00000029752…	Pnkp,Supt5,Hira,Ehmt2,Rpain,Slc25a39,Trmt11,Smc6,Nudt13,Dcp1a,Trmu,Adsl,Pde8a,Ccnl1,Prpf38b,Tars2,Gne,Srsf9,Pan3,Mlh1,Usp4,Six6os1,Jmjd6,Gpbp1,Rbm25,Ankrd16,Tk2,Gtf3c1,Ercc8,Angel2,Xrcc1,Snrnp70,Prpf40a,Hnrnph1,Prpf4b,U2surp,Deaf1,Pde10a,Isy1,Htra2,Snrpb,Trit1,Idh2,Rbm39,Papola,Tatdn1,Arid4b,Trp53bp1,Mettl8,Prpf39,Gtf2a2,Mettl16,Setd2,Srsf6,Eri2,Ptbp1,Dis3l2,Fam172a
GO Process	GO:0019219	Regulation of nucleobase-containing compound metabolic process	67	3265	0.22	0.005	10090.ENSMUSP00000001148,10090.ENSMUSP00000003044,10090.ENSMUSP00000003527,10090.ENSMUSP00000004222,10090.ENSMUSP00000013931,10090.ENSMUSP00000022535,10090.ENSMUSP00000023599,10090.ENSMUSP00000025081,10090.ENSMUSP00000026559,10090.ENSMUSP00000029416,10090.ENSMUSP00000029545,10090.ENSMUSP00000031410,10090.ENSMUSP00000031513,10090.ENSMUSP00000034703,10090.ENSMUSP00000034868,10090.ENSMUSP00000035079…	Pcbp3,Pnkp,Supt5,Hira,Ehmt2,Dcp1a,Eif4a2,Zeb1,Sirt3,Ccnl1,Crtc2,Mapkapk5,Srsf9,Carm1,Clk1,Mlh1,Six6os1,Foxn3,Bclaf1,Pbx3,Jmjd6,Gpbp1,Rbm25,Whsc1,Ercc8,Dlg1,Angel2,Tgfb1i1,Ppp1r12a,Wiz,Xrcc1,Dmtf1,Flot2,Rcor3,Snrnp70,Hnrnph1,Deaf1,Pbx4,Mtf2,Elf2,Clk4,Tnrc6a,Tia1,Zfp280d,Ahi1,Camk2d,Rbm39,Papola,Arid4b,Trp53bp1,Atf2,Lrpprc,Mllt10,Phf14,Clk2,Gtf2a2,Mettl16,Setd2,Srsf6,Ptbp1,Phc3,Cul3,Fam172a,Traf7,A…
GO Process	GO:0033036	Macromolecule localization	50	2198	0.27	0.006	10090.ENSMUSP00000002099,10090.ENSMUSP00000009344,10090.ENSMUSP00000017552,10090.ENSMUSP00000018593,10090.ENSMUSP00000020500,10090.ENSMUSP00000022535,10090.ENSMUSP00000030029,10090.ENSMUSP00000030760,10090.ENSMUSP00000031651,10090.ENSMUSP00000032927,10090.ENSMUSP00000034272,10090.ENSMUSP00000034703,10090.ENSMUSP00000035237,10090.ENSMUSP00000035961,10090.ENSMUSP00000036093,10090.ENSMUSP00000038188…	Ift46,Xpo6,Cacnb1,Rpain,Appl2,Dcp1a,Invs,Necap2,Pan3,Stard10,Mvb12a,Carm1,Usp4,Tlk1,Ipo9,Cenpt,Atp8a1,Ldah,Ank2,Tbc1d13,Sun1,C2cd3,Dlg1,Cadps,Ctage5,Flot2,Gria2,Atg13,Erc1,Whrn,Golga4,Nin,Atp9b,Tnrc6a,Tia1,Wnk4,Ahi1,Mnr,Lrpprc,Nrxn2,Odf2,Ufd1l,Lsg1,Cep128,Slmap,Vta1,Arfip2,Stxbp2,Agrn,Nop58
GO Process	GO:0010468	Regulation of gene expression	78	4041	0.2	0.0066	10090.ENSMUSP00000001148,10090.ENSMUSP00000003527,10090.ENSMUSP00000004222,10090.ENSMUSP00000013931,10090.ENSMUSP00000020500,10090.ENSMUSP00000022535,10090.ENSMUSP00000023599,10090.ENSMUSP00000025081,10090.ENSMUSP00000026559,10090.ENSMUSP00000029416,10090.ENSMUSP00000029545,10090.ENSMUSP00000031410,10090.ENSMUSP00000031513,10090.ENSMUSP00000031651,10090.ENSMUSP00000034148,10090.ENSMUSP00000034703…	Pcbp3,Supt5,Hira,Ehmt2,Appl2,Dcp1a,Eif4a2,Zeb1,Sirt3,Ccnl1,Crtc2,Mapkapk5,Srsf9,Pan3,Il15,Carm1,Clk1,Mlh1,Six6os1,Foxn3,Trpm4,Bclaf1,Ank2,Pbx3,Jmjd6,Gpbp1,Rbm25,Lsm14b,Whsc1,Kdm6a,Ptprs,Dlg1,Angel2,Tgfb1i1,Ppp1r12a,Wiz,Dmtf1,Flot2,Rcor3,Snrnp70,Rnf207,Hnrnph1,Deaf1,Pbx4,Mtf2,Eif4g3,Whrn,Guf1,Elf2,Clk4,Tnrc6a,Tia1,Zfp280d,Ahi1,Rbm39,Papola,Arid4b,Trp53bp1,Atf2,Lrpprc,Mllt10,Phf14,Ufd1l,Clk2,Gtf2a2…
GO Process	GO:0019222	Regulation of metabolic process	106	6085	0.15	0.0092	10090.ENSMUSP00000001148,10090.ENSMUSP00000001825,10090.ENSMUSP00000003044,10090.ENSMUSP00000003527,10090.ENSMUSP00000004222,10090.ENSMUSP00000013931,10090.ENSMUSP00000020500,10090.ENSMUSP00000020530,10090.ENSMUSP00000021631,10090.ENSMUSP00000022040,10090.ENSMUSP00000022535,10090.ENSMUSP00000023599,10090.ENSMUSP00000025081,10090.ENSMUSP00000026559,10090.ENSMUSP00000026672,10090.ENSMUSP00000029416…	Pcbp3,Chordc1,Pnkp,Supt5,Hira,Ehmt2,Appl2,Nprl3,Ppp4r4,Agtpbp1,Dcp1a,Eif4a2,Zeb1,Sirt3,Pde8a,Ccnl1,Crtc2,Dock7,Mapkapk5,Srsf9,Pan3,Il15,Carm1,Clk1,Mlh1,Usp4,Six6os1,Foxn3,Fkbp1a,Ppp2r2d,Trpm4,Bclaf1,Ank2,Pbx3,Bai1,Jmjd6,Gpbp1,Rbm25,Ankrd13d,Lsm14b,Csnk2a2,Whsc1,Ercc8,Kdm6a,C2cd3,Ptprs,Dlg1,Angel2,Dcun1d4,Tgfb1i1,Ppp1r12a,Wiz,Xrcc1,Dmtf1,Flot2,Rcor3,Snrnp70,Gria2,Rnf207,Atg13,Hnrnph1,Deaf1,Pbx4,Mt…
GO Process	GO:0051179	Localization	86	4646	0.18	0.0092	10090.ENSMUSP00000002079,10090.ENSMUSP00000002099,10090.ENSMUSP00000009344,10090.ENSMUSP00000017552,10090.ENSMUSP00000018593,10090.ENSMUSP00000020500,10090.ENSMUSP00000022040,10090.ENSMUSP00000022535,10090.ENSMUSP00000022567,10090.ENSMUSP00000028377,10090.ENSMUSP00000029545,10090.ENSMUSP00000030029,10090.ENSMUSP00000030286,10090.ENSMUSP00000030760,10090.ENSMUSP00000031651,10090.ENSMUSP00000032192…	Plxnb3,Ift46,Xpo6,Cacnb1,Rpain,Appl2,Agtpbp1,Dcp1a,Cacna2d3,Scn2a1,Crtc2,Invs,Dock7,Necap2,Pan3,Itpr1,Stard10,Mvb12a,Carm1,Mlh1,Usp4,Tlk1,Ipo9,Fkbp1a,Cenpt,Trpm4,Atp8a1,Ldah,Ank2,Slc9a8,Bai1,Jmjd6,Tbc1d13,Ttll5,Sun1,C2cd3,Dlg1,Cadps,Tgfb1i1,Ctage5,Camk2g,Flot2,Gria2,Prpf40a,Atg13,Mical3,Erc1,Synj2,Whrn,Golga4,Nin,Atp9b,Ano8,Myo19,Tnrc6a,Tia1,Slc38a10,Wnk4,Ahi1,Camk2d,Mnr,Ptk2,Atf2,Lrpprc,Mfsd4,Nr…
GO Process	GO:0051641	Cellular localization	48	2115	0.27	0.0092	10090.ENSMUSP00000002099,10090.ENSMUSP00000009344,10090.ENSMUSP00000017552,10090.ENSMUSP00000018593,10090.ENSMUSP00000020500,10090.ENSMUSP00000022040,10090.ENSMUSP00000022535,10090.ENSMUSP00000030029,10090.ENSMUSP00000030286,10090.ENSMUSP00000031651,10090.ENSMUSP00000032192,10090.ENSMUSP00000034272,10090.ENSMUSP00000034703,10090.ENSMUSP00000035079,10090.ENSMUSP00000035237,10090.ENSMUSP00000035961…	Ift46,Xpo6,Cacnb1,Rpain,Appl2,Agtpbp1,Dcp1a,Invs,Dock7,Pan3,Itpr1,Mvb12a,Carm1,Mlh1,Usp4,Tlk1,Ipo9,Fkbp1a,Cenpt,Ank2,Tbc1d13,Sun1,C2cd3,Dlg1,Cadps,Ctage5,Flot2,Atg13,Erc1,Synj2,Golga4,Nin,Myo19,Tnrc6a,Tia1,Ahi1,Mnr,Ptk2,Nrxn2,Ufd1l,Lsg1,Slmap,Vta1,Arfip2,Stxbp2,Cul3,Arhgap21,Agrn
GO Process	GO:0008104	Protein localization	44	1890	0.28	0.0109	10090.ENSMUSP00000002099,10090.ENSMUSP00000009344,10090.ENSMUSP00000017552,10090.ENSMUSP00000018593,10090.ENSMUSP00000020500,10090.ENSMUSP00000022535,10090.ENSMUSP00000030029,10090.ENSMUSP00000030760,10090.ENSMUSP00000031651,10090.ENSMUSP00000034272,10090.ENSMUSP00000034703,10090.ENSMUSP00000035237,10090.ENSMUSP00000035961,10090.ENSMUSP00000036093,10090.ENSMUSP00000038188,10090.ENSMUSP00000043765…	Ift46,Xpo6,Cacnb1,Rpain,Appl2,Dcp1a,Invs,Necap2,Pan3,Mvb12a,Carm1,Usp4,Tlk1,Ipo9,Cenpt,Ank2,Tbc1d13,Sun1,C2cd3,Dlg1,Cadps,Ctage5,Flot2,Gria2,Atg13,Erc1,Whrn,Golga4,Nin,Tnrc6a,Tia1,Wnk4,Ahi1,Mnr,Nrxn2,Odf2,Ufd1l,Lsg1,Cep128,Slmap,Vta1,Arfip2,Stxbp2,Agrn
GO Process	GO:1901564	Organonitrogen compound metabolic process	83	4475	0.18	0.0122	10090.ENSMUSP00000001480,10090.ENSMUSP00000003860,10090.ENSMUSP00000012262,10090.ENSMUSP00000013931,10090.ENSMUSP00000018821,10090.ENSMUSP00000020258,10090.ENSMUSP00000022040,10090.ENSMUSP00000022343,10090.ENSMUSP00000023043,10090.ENSMUSP00000023599,10090.ENSMUSP00000026154,10090.ENSMUSP00000026559,10090.ENSMUSP00000026672,10090.ENSMUSP00000026823,10090.ENSMUSP00000028105,10090.ENSMUSP00000029545…	Npepps,Adck4,Dhdds,Ehmt2,Slc25a39,Herc4,Agtpbp1,Nudt13,Adsl,Eif4a2,Zdhhc16,Sirt3,Pde8a,Pigq,Fam188a,Crtc2,Tars2,Invs,Gne,Mapkapk5,Pan3,Il15,Carm1,Clk1,Nktr,Usp4,Tlk1,Fkbp1a,Trpc4ap,Xpnpep3,Ppp2r2d,Trpm4,Jmjd6,Ttll5,Meaf6,Tk2,Csnk2a2,Atat1,Whsc1,Ercc8,Kdm6a,C2cd3,Ptprs,Dlg1,Dcun1d4,Tgfb1i1,Ppp1r12a,Camk2g,Prpf4b,Erc1,Eif4g3,Anapc5,Guf1,Pde10a,Htra2,Clk4,Prss36,Pigx,Wnk4,Snrpb,Camk2d,Idh2,Ptk2,Smox…
GO Process	GO:0010467	Gene expression	41	1743	0.28	0.0159	10090.ENSMUSP00000003527,10090.ENSMUSP00000004222,10090.ENSMUSP00000019927,10090.ENSMUSP00000023019,10090.ENSMUSP00000023599,10090.ENSMUSP00000029416,10090.ENSMUSP00000029480,10090.ENSMUSP00000029752,10090.ENSMUSP00000031513,10090.ENSMUSP00000031651,10090.ENSMUSP00000035237,10090.ENSMUSP00000038331,10090.ENSMUSP00000047570,10090.ENSMUSP00000048240,10090.ENSMUSP00000048470,10090.ENSMUSP00000052056…	Supt5,Hira,Trmt11,Trmu,Eif4a2,Ccnl1,Prpf38b,Tars2,Srsf9,Pan3,Usp4,Xpnpep3,Jmjd6,Gpbp1,Rbm25,Ankrd16,Gtf3c1,C2cd3,Dlg1,Snrnp70,Prpf40a,Hnrnph1,Prpf4b,U2surp,Deaf1,Eif4g3,Guf1,Isy1,Snrpb,Trit1,Rbm39,Papola,Mettl8,Prpf39,Mrps10,Gtf2a2,Mettl16,Setd2,Srsf6,Ptbp1,Fam172a
GO Process	GO:0051252	Regulation of rna metabolic process	61	3027	0.21	0.0185	10090.ENSMUSP00000001148,10090.ENSMUSP00000003527,10090.ENSMUSP00000004222,10090.ENSMUSP00000013931,10090.ENSMUSP00000022535,10090.ENSMUSP00000023599,10090.ENSMUSP00000025081,10090.ENSMUSP00000026559,10090.ENSMUSP00000029416,10090.ENSMUSP00000029545,10090.ENSMUSP00000031513,10090.ENSMUSP00000034703,10090.ENSMUSP00000034868,10090.ENSMUSP00000035376,10090.ENSMUSP00000036035,10090.ENSMUSP00000043583…	Pcbp3,Supt5,Hira,Ehmt2,Dcp1a,Eif4a2,Zeb1,Sirt3,Ccnl1,Crtc2,Srsf9,Carm1,Clk1,Six6os1,Foxn3,Bclaf1,Pbx3,Jmjd6,Gpbp1,Rbm25,Whsc1,Dlg1,Angel2,Tgfb1i1,Ppp1r12a,Wiz,Dmtf1,Flot2,Rcor3,Snrnp70,Hnrnph1,Deaf1,Pbx4,Mtf2,Elf2,Clk4,Tnrc6a,Tia1,Zfp280d,Ahi1,Rbm39,Papola,Arid4b,Trp53bp1,Atf2,Lrpprc,Mllt10,Phf14,Clk2,Gtf2a2,Mettl16,Setd2,Srsf6,Ptbp1,Phc3,Cul3,Fam172a,Traf7,Agrn,Meis1,Tcf12
GO Process	GO:0031323	Regulation of cellular metabolic process	96	5479	0.15	0.0202	10090.ENSMUSP00000001148,10090.ENSMUSP00000001825,10090.ENSMUSP00000003044,10090.ENSMUSP00000003527,10090.ENSMUSP00000004222,10090.ENSMUSP00000013931,10090.ENSMUSP00000020500,10090.ENSMUSP00000020530,10090.ENSMUSP00000021631,10090.ENSMUSP00000022040,10090.ENSMUSP00000022535,10090.ENSMUSP00000023599,10090.ENSMUSP00000025081,10090.ENSMUSP00000026559,10090.ENSMUSP00000026672,10090.ENSMUSP00000029416…	Pcbp3,Chordc1,Pnkp,Supt5,Hira,Ehmt2,Appl2,Nprl3,Ppp4r4,Agtpbp1,Dcp1a,Eif4a2,Zeb1,Sirt3,Pde8a,Ccnl1,Crtc2,Dock7,Mapkapk5,Srsf9,Il15,Carm1,Clk1,Mlh1,Usp4,Six6os1,Foxn3,Fkbp1a,Ppp2r2d,Bclaf1,Pbx3,Bai1,Jmjd6,Gpbp1,Rbm25,Ankrd13d,Lsm14b,Csnk2a2,Whsc1,Ercc8,Dlg1,Angel2,Dcun1d4,Tgfb1i1,Ppp1r12a,Wiz,Xrcc1,Dmtf1,Flot2,Rcor3,Snrnp70,Gria2,Atg13,Hnrnph1,Deaf1,Pbx4,Mtf2,Eif4g3,Anapc5,Guf1,Htra2,Elf2,Clk4,Tnr…
GO Process	GO:0080090	Regulation of primary metabolic process	93	5290	0.16	0.0243	10090.ENSMUSP00000001148,10090.ENSMUSP00000001825,10090.ENSMUSP00000003044,10090.ENSMUSP00000003527,10090.ENSMUSP00000004222,10090.ENSMUSP00000013931,10090.ENSMUSP00000020500,10090.ENSMUSP00000021631,10090.ENSMUSP00000022040,10090.ENSMUSP00000022535,10090.ENSMUSP00000023599,10090.ENSMUSP00000025081,10090.ENSMUSP00000026559,10090.ENSMUSP00000026672,10090.ENSMUSP00000029416,10090.ENSMUSP00000029545…	Pcbp3,Chordc1,Pnkp,Supt5,Hira,Ehmt2,Appl2,Ppp4r4,Agtpbp1,Dcp1a,Eif4a2,Zeb1,Sirt3,Pde8a,Ccnl1,Crtc2,Dock7,Mapkapk5,Srsf9,Il15,Carm1,Clk1,Mlh1,Usp4,Six6os1,Foxn3,Fkbp1a,Ppp2r2d,Bclaf1,Pbx3,Bai1,Jmjd6,Gpbp1,Rbm25,Lsm14b,Csnk2a2,Whsc1,Ercc8,C2cd3,Dlg1,Angel2,Dcun1d4,Tgfb1i1,Ppp1r12a,Wiz,Xrcc1,Dmtf1,Flot2,Rcor3,Snrnp70,Atg13,Hnrnph1,Deaf1,Pbx4,Mtf2,Eif4g3,Anapc5,Guf1,Htra2,Elf2,Clk4,Tnrc6a,Tia1,Zfp280…
GO Process	GO:0007017	Microtubule-based process	22	722	0.39	0.0309	10090.ENSMUSP00000001825,10090.ENSMUSP00000002099,10090.ENSMUSP00000022040,10090.ENSMUSP00000030029,10090.ENSMUSP00000030286,10090.ENSMUSP00000033913,10090.ENSMUSP00000035079,10090.ENSMUSP00000048809,10090.ENSMUSP00000056655,10090.ENSMUSP00000062637,10090.ENSMUSP00000064280,10090.ENSMUSP00000069257,10090.ENSMUSP00000072136,10090.ENSMUSP00000082422,10090.ENSMUSP00000102481,10090.ENSMUSP00000104146…	Chordc1,Ift46,Agtpbp1,Invs,Dock7,Dctn6,Mlh1,Ttll5,Sun1,C2cd3,Dlg1,Ppp1r12a,Flot2,Nin,Wdr78,Mnr,Ptk2,Odf2,Ccdc13,Setd2,Arhgap21,Brsk2
GO Process	GO:0051171	Regulation of nitrogen compound metabolic process	90	5126	0.15	0.0341	10090.ENSMUSP00000001148,10090.ENSMUSP00000001825,10090.ENSMUSP00000003044,10090.ENSMUSP00000003527,10090.ENSMUSP00000004222,10090.ENSMUSP00000013931,10090.ENSMUSP00000021631,10090.ENSMUSP00000022040,10090.ENSMUSP00000022535,10090.ENSMUSP00000023599,10090.ENSMUSP00000025081,10090.ENSMUSP00000026559,10090.ENSMUSP00000026672,10090.ENSMUSP00000029416,10090.ENSMUSP00000029545,10090.ENSMUSP00000030286…	Pcbp3,Chordc1,Pnkp,Supt5,Hira,Ehmt2,Ppp4r4,Agtpbp1,Dcp1a,Eif4a2,Zeb1,Sirt3,Pde8a,Ccnl1,Crtc2,Dock7,Mapkapk5,Srsf9,Il15,Carm1,Clk1,Mlh1,Usp4,Six6os1,Foxn3,Fkbp1a,Ppp2r2d,Bclaf1,Pbx3,Bai1,Jmjd6,Gpbp1,Rbm25,Lsm14b,Csnk2a2,Whsc1,Ercc8,C2cd3,Dlg1,Angel2,Dcun1d4,Tgfb1i1,Ppp1r12a,Wiz,Xrcc1,Dmtf1,Flot2,Rcor3,Snrnp70,Atg13,Hnrnph1,Deaf1,Pbx4,Mtf2,Eif4g3,Anapc5,Guf1,Htra2,Elf2,Clk4,Tnrc6a,Tia1,Zfp280d,Ahi1…
GO Process	GO:0018205	Peptidyl-lysine modification	12	262	0.57	0.0345	10090.ENSMUSP00000013931,10090.ENSMUSP00000026559,10090.ENSMUSP00000029545,10090.ENSMUSP00000040367,10090.ENSMUSP00000047570,10090.ENSMUSP00000053543,10090.ENSMUSP00000056383,10090.ENSMUSP00000058940,10090.ENSMUSP00000106163,10090.ENSMUSP00000107641,10090.ENSMUSP00000107804,10090.ENSMUSP00000116313	Ehmt2,Sirt3,Crtc2,Trpm4,Jmjd6,Meaf6,Atat1,Whsc1,Arid4b,Atf2,Mettl8,Setd2
GO Process	GO:0000226	Microtubule cytoskeleton organization	17	484	0.46	0.0349	10090.ENSMUSP00000001825,10090.ENSMUSP00000002099,10090.ENSMUSP00000030286,10090.ENSMUSP00000033913,10090.ENSMUSP00000035079,10090.ENSMUSP00000048809,10090.ENSMUSP00000056655,10090.ENSMUSP00000062637,10090.ENSMUSP00000064280,10090.ENSMUSP00000069257,10090.ENSMUSP00000082422,10090.ENSMUSP00000104146,10090.ENSMUSP00000105663,10090.ENSMUSP00000109388,10090.ENSMUSP00000114787,10090.ENSMUSP00000116313…	Chordc1,Ift46,Dock7,Dctn6,Mlh1,Ttll5,Sun1,C2cd3,Dlg1,Ppp1r12a,Nin,Mnr,Ptk2,Odf2,Ccdc13,Setd2,Brsk2
GO Process	GO:0007275	Multicellular organism development	87	4921	0.16	0.0349	10090.ENSMUSP00000001202,10090.ENSMUSP00000002079,10090.ENSMUSP00000003860,10090.ENSMUSP00000004222,10090.ENSMUSP00000013931,10090.ENSMUSP00000017946,10090.ENSMUSP00000020500,10090.ENSMUSP00000020530,10090.ENSMUSP00000021631,10090.ENSMUSP00000022040,10090.ENSMUSP00000025081,10090.ENSMUSP00000026154,10090.ENSMUSP00000028377,10090.ENSMUSP00000030029,10090.ENSMUSP00000030286,10090.ENSMUSP00000031410…	Ocrl,Plxnb3,Adck4,Hira,Ehmt2,Fam134c,Appl2,Nprl3,Ppp4r4,Agtpbp1,Zeb1,Zdhhc16,Scn2a1,Invs,Dock7,Mapkapk5,Itpr1,Il15,Carm1,Mlh1,Six6os1,Foxn3,Fkbp1a,Trpc4ap,Pck2,Pbx3,Bai1,Pdlim7,Jmjd6,Ttll5,Clptm1,Lsm14b,Csnk2a2,Atat1,Sun1,Lmbr1,Whsc1,Kdm6a,C2cd3,Ptprs,Dlg1,Tgfb1i1,Xrcc1,Camk2g,Il15ra,Synj2,Deaf1,Pbx4,Mtf2,Whrn,Golga4,Nin,Htra2,Slc38a10,Wnk4,Snrpb,B9d1,Ahi1,Camk2d,Wdr78,Idh2,Ptk2,Arid4b,Atf2,Mettl…
GO Process	GO:0051960	Regulation of nervous system development	28	1071	0.33	0.0421	10090.ENSMUSP00000002079,10090.ENSMUSP00000017946,10090.ENSMUSP00000020500,10090.ENSMUSP00000025081,10090.ENSMUSP00000030286,10090.ENSMUSP00000031410,10090.ENSMUSP00000032192,10090.ENSMUSP00000034703,10090.ENSMUSP00000046097,10090.ENSMUSP00000064048,10090.ENSMUSP00000064280,10090.ENSMUSP00000071720,10090.ENSMUSP00000077878,10090.ENSMUSP00000081880,10090.ENSMUSP00000082422,10090.ENSMUSP00000101164…	Plxnb3,Fam134c,Appl2,Zeb1,Dock7,Mapkapk5,Itpr1,Carm1,Bai1,Ptprs,Dlg1,Camk2g,Il15ra,Golga4,Nin,Ahi1,Idh2,Ptk2,Nrg2,Ttc3,Lphn3,Lphn1,Ptbp1,Map4k4,Brsk2,Agrn,Meis1,Tcf12
GO Process	GO:0007399	Nervous system development	49	2358	0.23	0.0462	10090.ENSMUSP00000002079,10090.ENSMUSP00000003860,10090.ENSMUSP00000013931,10090.ENSMUSP00000017946,10090.ENSMUSP00000020500,10090.ENSMUSP00000022040,10090.ENSMUSP00000025081,10090.ENSMUSP00000026154,10090.ENSMUSP00000028377,10090.ENSMUSP00000030286,10090.ENSMUSP00000031410,10090.ENSMUSP00000032192,10090.ENSMUSP00000034703,10090.ENSMUSP00000045281,10090.ENSMUSP00000046097,10090.ENSMUSP00000055919…	Plxnb3,Adck4,Ehmt2,Fam134c,Appl2,Agtpbp1,Zeb1,Zdhhc16,Scn2a1,Dock7,Mapkapk5,Itpr1,Carm1,Pbx3,Bai1,Csnk2a2,Atat1,Sun1,Kdm6a,C2cd3,Ptprs,Xrcc1,Camk2g,Il15ra,Synj2,Deaf1,Pbx4,Whrn,Golga4,Nin,Htra2,Snrpb,Ahi1,Idh2,Ptk2,Nrxn2,Nrg2,Ttc3,Lphn3,Fktn,Setd2,Ptbp1,Map4k4,Sspo,Brsk2,Agrn,Meis1,Tcf12,Kcnma1
GO Process	GO:0007049	Cell cycle	29	1138	0.32	0.0471	10090.ENSMUSP00000001825,10090.ENSMUSP00000004222,10090.ENSMUSP00000013931,10090.ENSMUSP00000020500,10090.ENSMUSP00000033913,10090.ENSMUSP00000035079,10090.ENSMUSP00000035376,10090.ENSMUSP00000035961,10090.ENSMUSP00000036035,10090.ENSMUSP00000038188,10090.ENSMUSP00000040321,10090.ENSMUSP00000055919,10090.ENSMUSP00000056655,10090.ENSMUSP00000062637,10090.ENSMUSP00000064280,10090.ENSMUSP00000069257…	Chordc1,Hira,Ehmt2,Appl2,Dctn6,Mlh1,Six6os1,Tlk1,Foxn3,Cenpt,Ppp2r2d,Csnk2a2,Sun1,C2cd3,Dlg1,Ppp1r12a,Camk2g,Dmtf1,Mical3,Nin,Anapc5,Camk2d,Mnr,Atf2,Odf2,Setd2,Cul3,Dis3l2,Brsk2
GO Process	GO:0032502	Developmental process	96	5629	0.14	0.0471	10090.ENSMUSP00000001202,10090.ENSMUSP00000002079,10090.ENSMUSP00000003860,10090.ENSMUSP00000004222,10090.ENSMUSP00000013931,10090.ENSMUSP00000017946,10090.ENSMUSP00000020258,10090.ENSMUSP00000020500,10090.ENSMUSP00000020530,10090.ENSMUSP00000020931,10090.ENSMUSP00000021631,10090.ENSMUSP00000022040,10090.ENSMUSP00000025081,10090.ENSMUSP00000026154,10090.ENSMUSP00000028377,10090.ENSMUSP00000030029…	Ocrl,Plxnb3,Adck4,Hira,Ehmt2,Fam134c,Herc4,Appl2,Nprl3,Smc6,Ppp4r4,Agtpbp1,Zeb1,Zdhhc16,Scn2a1,Invs,Dock7,Mapkapk5,Itpr1,Il15,Carm1,Mlh1,Six6os1,Foxn3,Fkbp1a,Trpc4ap,Pck2,Ldah,Ank2,Pbx3,Bai1,Pdlim7,Jmjd6,Ttll5,Clptm1,Lsm14b,Csnk2a2,Atat1,Sun1,Lmbr1,Whsc1,Kdm6a,C2cd3,Acox1,Ptprs,Dlg1,Tgfb1i1,Xrcc1,Camk2g,Il15ra,Synj2,Deaf1,Pbx4,Mtf2,Eif4g3,Whrn,Golga4,Nin,Htra2,Elf2,Slc38a10,Wnk4,Snrpb,B9d1,Ahi1,T…
GO Function	GO:1901363	Heterocyclic compound binding	100	4771	0.23	3.07e-05	10090.ENSMUSP00000001148,10090.ENSMUSP00000001825,10090.ENSMUSP00000003044,10090.ENSMUSP00000003527,10090.ENSMUSP00000003860,10090.ENSMUSP00000013931,10090.ENSMUSP00000019927,10090.ENSMUSP00000020931,10090.ENSMUSP00000021937,10090.ENSMUSP00000022535,10090.ENSMUSP00000023019,10090.ENSMUSP00000023599,10090.ENSMUSP00000025081,10090.ENSMUSP00000026559,10090.ENSMUSP00000029752,10090.ENSMUSP00000030201…	Pcbp3,Chordc1,Pnkp,Supt5,Adck4,Ehmt2,Trmt11,Smc6,Zfp346,Dcp1a,Trmu,Eif4a2,Zeb1,Sirt3,Tars2,Gne,Mapkapk5,Srsf9,Pan3,Carm1,Clk1,Mlh1,Tlk1,Foxn3,Fkbp1a,Cenpt,Pck2,Trpm4,Atp8a1,Bclaf1,Pbx3,Jmjd6,Gpbp1,Rbm25,Ttll5,Tk2,Lsm14b,Csnk2a2,Gtf3c1,Whsc1,Kdm6a,Acox1,Angel2,Xrcc1,Camk2g,Dmtf1,Rcor3,Snrnp70,Prpf40a,Mical3,Hnrnph1,Prpf4b,U2surp,Synj2,Deaf1,Pbx4,Mtf2,Eif4g3,Nin,Guf1,Pde10a,Elf2,Atp9b,Clk4,Myo19,Tn…
GO Function	GO:0097159	Organic cyclic compound binding	100	4858	0.22	3.97e-05	10090.ENSMUSP00000001148,10090.ENSMUSP00000001825,10090.ENSMUSP00000003044,10090.ENSMUSP00000003527,10090.ENSMUSP00000003860,10090.ENSMUSP00000013931,10090.ENSMUSP00000019927,10090.ENSMUSP00000020931,10090.ENSMUSP00000021937,10090.ENSMUSP00000022535,10090.ENSMUSP00000023019,10090.ENSMUSP00000023599,10090.ENSMUSP00000025081,10090.ENSMUSP00000026559,10090.ENSMUSP00000029752,10090.ENSMUSP00000030201…	Pcbp3,Chordc1,Pnkp,Supt5,Adck4,Ehmt2,Trmt11,Smc6,Zfp346,Dcp1a,Trmu,Eif4a2,Zeb1,Sirt3,Tars2,Gne,Mapkapk5,Srsf9,Pan3,Carm1,Clk1,Mlh1,Tlk1,Foxn3,Fkbp1a,Cenpt,Pck2,Trpm4,Atp8a1,Bclaf1,Pbx3,Jmjd6,Gpbp1,Rbm25,Ttll5,Tk2,Lsm14b,Csnk2a2,Gtf3c1,Whsc1,Kdm6a,Acox1,Angel2,Xrcc1,Camk2g,Dmtf1,Rcor3,Snrnp70,Prpf40a,Mical3,Hnrnph1,Prpf4b,U2surp,Synj2,Deaf1,Pbx4,Mtf2,Eif4g3,Nin,Guf1,Pde10a,Elf2,Atp9b,Clk4,Myo19,Tn…
GO Function	GO:0005488	Binding	181	11199	0.12	9.3e-05	10090.ENSMUSP00000001148,10090.ENSMUSP00000001202,10090.ENSMUSP00000001480,10090.ENSMUSP00000001825,10090.ENSMUSP00000002079,10090.ENSMUSP00000003044,10090.ENSMUSP00000003527,10090.ENSMUSP00000003860,10090.ENSMUSP00000009344,10090.ENSMUSP00000013931,10090.ENSMUSP00000018593,10090.ENSMUSP00000019927,10090.ENSMUSP00000020185,10090.ENSMUSP00000020500,10090.ENSMUSP00000020931,10090.ENSMUSP00000021937…	Pcbp3,Ocrl,Npepps,Chordc1,Plxnb3,Pnkp,Supt5,Adck4,Xpo6,Ehmt2,Rpain,Trmt11,Il20ra,Appl2,Smc6,Zfp346,Agtpbp1,Nudt13,Dcp1a,Cacna2d3,Trmu,Adsl,Eif4a2,Zeb1,Sirt3,Pde8a,Scn2a1,Crtc2,Tars2,Invs,Gne,Dock7,Mapkapk5,Srsf9,Pan3,Itpr1,Stard10,Dctn6,Il15,Mvb12a,Carm1,Clk1,Mlh1,Nktr,Usp4,Tlk1,Foxn3,Ipo9,Fkbp1a,Trpc4ap,Cenpt,Xpnpep3,Pck2,Trpm4,Atp8a1,Bclaf1,Ank2,Pbx3,Bai1,Pdlim7,Jmjd6,Gpbp1,Tbc1d13,Rbm25,Ttll5,…
GO Function	GO:0003676	Nucleic acid binding	64	2889	0.26	0.0017	10090.ENSMUSP00000001148,10090.ENSMUSP00000003044,10090.ENSMUSP00000003527,10090.ENSMUSP00000013931,10090.ENSMUSP00000019927,10090.ENSMUSP00000021937,10090.ENSMUSP00000022535,10090.ENSMUSP00000023019,10090.ENSMUSP00000023599,10090.ENSMUSP00000025081,10090.ENSMUSP00000026559,10090.ENSMUSP00000031513,10090.ENSMUSP00000031651,10090.ENSMUSP00000034703,10090.ENSMUSP00000035079,10090.ENSMUSP00000036035…	Pcbp3,Pnkp,Supt5,Ehmt2,Trmt11,Zfp346,Dcp1a,Trmu,Eif4a2,Zeb1,Sirt3,Srsf9,Pan3,Carm1,Mlh1,Foxn3,Cenpt,Bclaf1,Pbx3,Jmjd6,Gpbp1,Rbm25,Lsm14b,Gtf3c1,Whsc1,Kdm6a,Angel2,Xrcc1,Dmtf1,Rcor3,Snrnp70,Prpf40a,Hnrnph1,U2surp,Synj2,Deaf1,Pbx4,Mtf2,Eif4g3,Elf2,Tnrc6a,Tia1,Zfp280d,Snrpb,Tial1,Rbm39,Papola,Arid4b,Trp53bp1,Zfp385b,Atf2,Lrpprc,Mettl16,Srsf6,Eri2,Gpatch8,Ptbp1,Dnajc1,Chd2,Phc3,Dis3l2,Meis1,Tcf12,Nop…
GO Function	GO:0003723	RNA binding	31	1034	0.39	0.0041	10090.ENSMUSP00000001148,10090.ENSMUSP00000003527,10090.ENSMUSP00000019927,10090.ENSMUSP00000021937,10090.ENSMUSP00000022535,10090.ENSMUSP00000023019,10090.ENSMUSP00000023599,10090.ENSMUSP00000031513,10090.ENSMUSP00000031651,10090.ENSMUSP00000047570,10090.ENSMUSP00000048470,10090.ENSMUSP00000055036,10090.ENSMUSP00000064556,10090.ENSMUSP00000074160,10090.ENSMUSP00000075655,10090.ENSMUSP00000076989…	Pcbp3,Supt5,Trmt11,Zfp346,Dcp1a,Trmu,Eif4a2,Srsf9,Pan3,Jmjd6,Rbm25,Lsm14b,Angel2,Snrnp70,Prpf40a,Hnrnph1,U2surp,Synj2,Eif4g3,Tnrc6a,Tia1,Snrpb,Tial1,Rbm39,Papola,Lrpprc,Mettl16,Srsf6,Ptbp1,Dis3l2,Nop58
GO Component	GO:0005622	Intracellular	215	12596	0.14	2.64e-11	10090.ENSMUSP00000001148,10090.ENSMUSP00000001202,10090.ENSMUSP00000001480,10090.ENSMUSP00000002099,10090.ENSMUSP00000003044,10090.ENSMUSP00000003527,10090.ENSMUSP00000003860,10090.ENSMUSP00000004222,10090.ENSMUSP00000009344,10090.ENSMUSP00000012262,10090.ENSMUSP00000013759,10090.ENSMUSP00000013931,10090.ENSMUSP00000014562,10090.ENSMUSP00000017552,10090.ENSMUSP00000018593,10090.ENSMUSP00000018821…	Pcbp3,Ocrl,Npepps,Ift46,Pnkp,Supt5,Adck4,Hira,Xpo6,Dhdds,Fnbp4,Ehmt2,Hps5,Cacnb1,Rpain,Slc25a39,Trmt11,Poc1b,Herc4,Appl2,Nprl3,Smc6,Ppp4r4,Zfp346,Agtpbp1,Nudt13,Dcp1a,Trmu,Adsl,Eif4a2,Zeb1,Zdhhc16,Sirt3,Fltp,Fam188a,Ccnl1,Prpf38b,Crtc2,Tars2,Invs,Gne,Necap2,Mapkapk5,Srsf9,Pan3,Itpr1,Stard10,Dctn6,Il15,Mvb12a,Carm1,Clk1,Mlh1,Nktr,Usp4,Six6os1,Tlk1,Foxn3,Ipo9,Fkbp1a,Trpc4ap,Cenpt,Xpnpep3,Pck2,Ppp2r…
GO Component	GO:0043226	Organelle	199	11550	0.15	8.82e-10	10090.ENSMUSP00000001148,10090.ENSMUSP00000001202,10090.ENSMUSP00000001480,10090.ENSMUSP00000002099,10090.ENSMUSP00000003044,10090.ENSMUSP00000003527,10090.ENSMUSP00000003860,10090.ENSMUSP00000004222,10090.ENSMUSP00000009344,10090.ENSMUSP00000012262,10090.ENSMUSP00000013759,10090.ENSMUSP00000013931,10090.ENSMUSP00000017552,10090.ENSMUSP00000018593,10090.ENSMUSP00000018821,10090.ENSMUSP00000020113…	Pcbp3,Ocrl,Npepps,Ift46,Pnkp,Supt5,Adck4,Hira,Xpo6,Dhdds,Fnbp4,Ehmt2,Cacnb1,Rpain,Slc25a39,Poc1b,Herc4,Appl2,Nprl3,Smc6,Zfp346,Agtpbp1,Nudt13,Dcp1a,Trmu,Adsl,Zeb1,Zdhhc16,Sirt3,Pigq,Fltp,Fam188a,Ccnl1,Prpf38b,Crtc2,Tars2,Invs,Necap2,Mapkapk5,Srsf9,Pan3,Itpr1,Stard10,Dctn6,Il15,Mvb12a,Carm1,Clk1,Mlh1,Nktr,Usp4,Six6os1,Tlk1,Foxn3,Ipo9,Fkbp1a,Cenpt,Xpnpep3,Pck2,Trpm4,Atp8a1,Ldah,Bclaf1,Ank2,Slc9a8,P…
GO Component	GO:0043229	Intracellular organelle	194	11084	0.15	8.82e-10	10090.ENSMUSP00000001148,10090.ENSMUSP00000001202,10090.ENSMUSP00000001480,10090.ENSMUSP00000002099,10090.ENSMUSP00000003044,10090.ENSMUSP00000003527,10090.ENSMUSP00000003860,10090.ENSMUSP00000004222,10090.ENSMUSP00000009344,10090.ENSMUSP00000012262,10090.ENSMUSP00000013759,10090.ENSMUSP00000013931,10090.ENSMUSP00000017552,10090.ENSMUSP00000018593,10090.ENSMUSP00000018821,10090.ENSMUSP00000020113…	Pcbp3,Ocrl,Npepps,Ift46,Pnkp,Supt5,Adck4,Hira,Xpo6,Dhdds,Fnbp4,Ehmt2,Cacnb1,Rpain,Slc25a39,Poc1b,Herc4,Appl2,Nprl3,Smc6,Zfp346,Agtpbp1,Nudt13,Dcp1a,Trmu,Adsl,Zeb1,Zdhhc16,Sirt3,Fltp,Fam188a,Ccnl1,Prpf38b,Crtc2,Tars2,Invs,Necap2,Mapkapk5,Srsf9,Pan3,Itpr1,Dctn6,Il15,Mvb12a,Carm1,Clk1,Mlh1,Nktr,Usp4,Six6os1,Tlk1,Foxn3,Ipo9,Fkbp1a,Cenpt,Xpnpep3,Pck2,Trpm4,Atp8a1,Ldah,Bclaf1,Ank2,Slc9a8,Pbx3,Pdlim7,Jm…
GO Component	GO:0043231	Intracellular membrane-bounded organelle	171	9507	0.17	1.63e-08	10090.ENSMUSP00000001148,10090.ENSMUSP00000001202,10090.ENSMUSP00000001480,10090.ENSMUSP00000003044,10090.ENSMUSP00000003527,10090.ENSMUSP00000003860,10090.ENSMUSP00000004222,10090.ENSMUSP00000009344,10090.ENSMUSP00000012262,10090.ENSMUSP00000013759,10090.ENSMUSP00000013931,10090.ENSMUSP00000017552,10090.ENSMUSP00000018593,10090.ENSMUSP00000018821,10090.ENSMUSP00000020258,10090.ENSMUSP00000020500…	Pcbp3,Ocrl,Npepps,Pnkp,Supt5,Adck4,Hira,Xpo6,Dhdds,Fnbp4,Ehmt2,Cacnb1,Rpain,Slc25a39,Herc4,Appl2,Nprl3,Smc6,Zfp346,Agtpbp1,Nudt13,Dcp1a,Trmu,Adsl,Zeb1,Zdhhc16,Sirt3,Fam188a,Ccnl1,Prpf38b,Crtc2,Tars2,Invs,Mapkapk5,Srsf9,Itpr1,Dctn6,Il15,Mvb12a,Carm1,Clk1,Mlh1,Nktr,Usp4,Six6os1,Tlk1,Foxn3,Ipo9,Fkbp1a,Cenpt,Xpnpep3,Pck2,Trpm4,Atp8a1,Ldah,Bclaf1,Ank2,Slc9a8,Pbx3,Pdlim7,Jmjd6,Gpbp1,Rbm25,Ttll5,Ankrd16…
GO Component	GO:0005634	Nucleus	128	6330	0.22	4e-08	10090.ENSMUSP00000001148,10090.ENSMUSP00000001202,10090.ENSMUSP00000001480,10090.ENSMUSP00000003044,10090.ENSMUSP00000003527,10090.ENSMUSP00000004222,10090.ENSMUSP00000009344,10090.ENSMUSP00000013759,10090.ENSMUSP00000013931,10090.ENSMUSP00000018593,10090.ENSMUSP00000020258,10090.ENSMUSP00000020500,10090.ENSMUSP00000020931,10090.ENSMUSP00000021937,10090.ENSMUSP00000022040,10090.ENSMUSP00000022535…	Pcbp3,Ocrl,Npepps,Pnkp,Supt5,Hira,Xpo6,Fnbp4,Ehmt2,Rpain,Herc4,Appl2,Smc6,Zfp346,Agtpbp1,Dcp1a,Trmu,Zeb1,Sirt3,Fam188a,Ccnl1,Prpf38b,Crtc2,Invs,Mapkapk5,Srsf9,Itpr1,Il15,Mvb12a,Carm1,Clk1,Mlh1,Nktr,Usp4,Six6os1,Tlk1,Foxn3,Ipo9,Cenpt,Trpm4,Bclaf1,Pbx3,Pdlim7,Jmjd6,Gpbp1,Rbm25,Ttll5,Ankrd16,Meaf6,Csnk2a2,Sun1,Gtf3c1,Whsc1,Ercc8,Kdm6a,Dlg1,Angel2,Dcun1d4,Tgfb1i1,Ppp1r12a,Wiz,Xrcc1,Dmtf1,Rcor3,Snrnp7…
GO Component	GO:0043227	Membrane-bounded organelle	180	10370	0.15	4e-08	10090.ENSMUSP00000001148,10090.ENSMUSP00000001202,10090.ENSMUSP00000001480,10090.ENSMUSP00000002099,10090.ENSMUSP00000003044,10090.ENSMUSP00000003527,10090.ENSMUSP00000003860,10090.ENSMUSP00000004222,10090.ENSMUSP00000009344,10090.ENSMUSP00000012262,10090.ENSMUSP00000013759,10090.ENSMUSP00000013931,10090.ENSMUSP00000017552,10090.ENSMUSP00000018593,10090.ENSMUSP00000018821,10090.ENSMUSP00000020258…	Pcbp3,Ocrl,Npepps,Ift46,Pnkp,Supt5,Adck4,Hira,Xpo6,Dhdds,Fnbp4,Ehmt2,Cacnb1,Rpain,Slc25a39,Herc4,Appl2,Nprl3,Smc6,Zfp346,Agtpbp1,Nudt13,Dcp1a,Trmu,Adsl,Zeb1,Zdhhc16,Sirt3,Pigq,Fam188a,Ccnl1,Prpf38b,Crtc2,Tars2,Invs,Necap2,Mapkapk5,Srsf9,Itpr1,Dctn6,Il15,Mvb12a,Carm1,Clk1,Mlh1,Nktr,Usp4,Six6os1,Tlk1,Foxn3,Ipo9,Fkbp1a,Cenpt,Xpnpep3,Pck2,Trpm4,Atp8a1,Ldah,Bclaf1,Ank2,Slc9a8,Pbx3,Pdlim7,Jmjd6,Gpbp1,R…
GO Component	GO:0110165	Cellular anatomical entity	236	15632	0.09	6.28e-08	10090.ENSMUSP00000001148,10090.ENSMUSP00000001202,10090.ENSMUSP00000001480,10090.ENSMUSP00000002079,10090.ENSMUSP00000002099,10090.ENSMUSP00000003044,10090.ENSMUSP00000003527,10090.ENSMUSP00000003860,10090.ENSMUSP00000004222,10090.ENSMUSP00000009344,10090.ENSMUSP00000012262,10090.ENSMUSP00000013759,10090.ENSMUSP00000013931,10090.ENSMUSP00000014562,10090.ENSMUSP00000017552,10090.ENSMUSP00000017946…	Pcbp3,Ocrl,Npepps,Plxnb3,Ift46,Pnkp,Supt5,Adck4,Hira,Xpo6,Dhdds,Fnbp4,Ehmt2,Hps5,Cacnb1,Fam134c,Rpain,Slc25a39,Trmt11,Poc1b,Il20ra,Herc4,Appl2,Nprl3,Smc6,Ppp4r4,Zfp346,Agtpbp1,Nudt13,Dcp1a,Cacna2d3,Trmu,Adsl,Eif4a2,Zeb1,Zdhhc16,Sirt3,Pigq,Fltp,Fam188a,Scn2a1,Ccnl1,Prpf38b,Crtc2,Tars2,Invs,Gne,Dock7,Necap2,Mapkapk5,Srsf9,Pan3,Itpr1,Stard10,Dctn6,Il15,Mvb12a,Carm1,Clk1,Mlh1,Nktr,Usp4,Six6os1,Tlk1,F…
GO Component	GO:0032991	Protein-containing complex	99	4895	0.22	1.58e-05	10090.ENSMUSP00000002079,10090.ENSMUSP00000002099,10090.ENSMUSP00000003527,10090.ENSMUSP00000004222,10090.ENSMUSP00000009344,10090.ENSMUSP00000012262,10090.ENSMUSP00000014562,10090.ENSMUSP00000017552,10090.ENSMUSP00000017946,10090.ENSMUSP00000020530,10090.ENSMUSP00000020931,10090.ENSMUSP00000021631,10090.ENSMUSP00000022535,10090.ENSMUSP00000022567,10090.ENSMUSP00000023043,10090.ENSMUSP00000026559…	Plxnb3,Ift46,Supt5,Hira,Xpo6,Dhdds,Hps5,Cacnb1,Fam134c,Nprl3,Smc6,Ppp4r4,Dcp1a,Cacna2d3,Adsl,Sirt3,Pigq,Scn2a1,Ccnl1,Prpf38b,Necap2,Mapkapk5,Pan3,Itpr1,Dctn6,Mvb12a,Carm1,Mlh1,Fkbp1a,Trpc4ap,Ppp2r2d,Trpm4,Bclaf1,Pbx3,Pdlim7,Jmjd6,Meaf6,Csnk2a2,Sun1,Gtf3c1,Ercc8,Kdm6a,Dlg1,Dcun1d4,Ppp1r12a,Xrcc1,Camk2g,Flot2,Rcor3,Snrnp70,Gria2,Prpf40a,Atg13,Mical3,Hnrnph1,Prpf4b,Erc1,Deaf1,Eif4g3,Whrn,Nin,Anapc5,…
GO Component	GO:0005737	Cytoplasm	169	10283	0.13	3.18e-05	10090.ENSMUSP00000001148,10090.ENSMUSP00000001202,10090.ENSMUSP00000001480,10090.ENSMUSP00000002099,10090.ENSMUSP00000003044,10090.ENSMUSP00000003860,10090.ENSMUSP00000009344,10090.ENSMUSP00000012262,10090.ENSMUSP00000014562,10090.ENSMUSP00000017552,10090.ENSMUSP00000018593,10090.ENSMUSP00000018821,10090.ENSMUSP00000019927,10090.ENSMUSP00000020113,10090.ENSMUSP00000020258,10090.ENSMUSP00000020500…	Pcbp3,Ocrl,Npepps,Ift46,Pnkp,Adck4,Xpo6,Dhdds,Hps5,Cacnb1,Rpain,Slc25a39,Trmt11,Poc1b,Herc4,Appl2,Nprl3,Ppp4r4,Zfp346,Agtpbp1,Nudt13,Dcp1a,Trmu,Adsl,Eif4a2,Zeb1,Zdhhc16,Sirt3,Fltp,Ccnl1,Crtc2,Tars2,Invs,Gne,Necap2,Mapkapk5,Pan3,Itpr1,Stard10,Dctn6,Il15,Mvb12a,Carm1,Clk1,Nktr,Usp4,Ipo9,Fkbp1a,Xpnpep3,Pck2,Ppp2r2d,Trpm4,Atp8a1,Ldah,Bclaf1,Ank2,Slc9a8,Bai1,Pdlim7,Jmjd6,Gpbp1,Tbc1d13,Rbm25,Ttll5,Tmem…
GO Component	GO:0070013	Intracellular organelle lumen	88	4279	0.22	5.01e-05	10090.ENSMUSP00000003044,10090.ENSMUSP00000003527,10090.ENSMUSP00000004222,10090.ENSMUSP00000009344,10090.ENSMUSP00000013759,10090.ENSMUSP00000013931,10090.ENSMUSP00000018593,10090.ENSMUSP00000020258,10090.ENSMUSP00000020931,10090.ENSMUSP00000021937,10090.ENSMUSP00000022040,10090.ENSMUSP00000023019,10090.ENSMUSP00000025081,10090.ENSMUSP00000026559,10090.ENSMUSP00000028105,10090.ENSMUSP00000029416…	Pnkp,Supt5,Hira,Xpo6,Fnbp4,Ehmt2,Rpain,Herc4,Smc6,Zfp346,Agtpbp1,Trmu,Zeb1,Sirt3,Fam188a,Ccnl1,Crtc2,Tars2,Mapkapk5,Srsf9,Itpr1,Il15,Mvb12a,Carm1,Mlh1,Six6os1,Tlk1,Cenpt,Trpm4,Bclaf1,Pdlim7,Jmjd6,Rbm25,Meaf6,Gtf3c1,Whsc1,Ercc8,Kdm6a,Angel2,Tgfb1i1,Ppp1r12a,Wiz,Xrcc1,Dmtf1,Snrnp70,Prpf40a,Mical3,Hnrnph1,Prpf4b,U2surp,Deaf1,Mtf2,Golga4,Nin,Guf1,Htra2,Elf2,Tnrc6a,Tia1,Sorbs1,Snrpb,Rbm39,Papola,Ptk2,…
GO Component	GO:0031981	Nuclear lumen	80	3771	0.24	5.04e-05	10090.ENSMUSP00000003044,10090.ENSMUSP00000003527,10090.ENSMUSP00000004222,10090.ENSMUSP00000009344,10090.ENSMUSP00000013759,10090.ENSMUSP00000013931,10090.ENSMUSP00000018593,10090.ENSMUSP00000020258,10090.ENSMUSP00000020931,10090.ENSMUSP00000021937,10090.ENSMUSP00000022040,10090.ENSMUSP00000023019,10090.ENSMUSP00000025081,10090.ENSMUSP00000028105,10090.ENSMUSP00000029416,10090.ENSMUSP00000029545…	Pnkp,Supt5,Hira,Xpo6,Fnbp4,Ehmt2,Rpain,Herc4,Smc6,Zfp346,Agtpbp1,Trmu,Zeb1,Fam188a,Ccnl1,Crtc2,Mapkapk5,Srsf9,Itpr1,Il15,Mvb12a,Carm1,Mlh1,Six6os1,Tlk1,Cenpt,Trpm4,Bclaf1,Pdlim7,Jmjd6,Rbm25,Meaf6,Gtf3c1,Whsc1,Ercc8,Kdm6a,Angel2,Tgfb1i1,Ppp1r12a,Wiz,Xrcc1,Dmtf1,Snrnp70,Prpf40a,Mical3,Hnrnph1,Prpf4b,U2surp,Deaf1,Mtf2,Golga4,Nin,Elf2,Tnrc6a,Tia1,Sorbs1,Snrpb,Rbm39,Papola,Ptk2,Tatdn1,Smox,Trp53bp1,At…
GO Component	GO:0036064	Ciliary basal body	12	152	0.81	9.94e-05	10090.ENSMUSP00000020113,10090.ENSMUSP00000027959,10090.ENSMUSP00000048809,10090.ENSMUSP00000062637,10090.ENSMUSP00000078534,10090.ENSMUSP00000081557,10090.ENSMUSP00000099320,10090.ENSMUSP00000099717,10090.ENSMUSP00000101164,10090.ENSMUSP00000105663,10090.ENSMUSP00000108934,10090.ENSMUSP00000109388	Poc1b,Fltp,Ttll5,C2cd3,Erc1,Whrn,Fbf1,B9d1,Ahi1,Ptk2,Armc9,Odf2
GO Component	GO:0005654	Nucleoplasm	71	3261	0.25	0.0001	10090.ENSMUSP00000003044,10090.ENSMUSP00000003527,10090.ENSMUSP00000004222,10090.ENSMUSP00000009344,10090.ENSMUSP00000013759,10090.ENSMUSP00000013931,10090.ENSMUSP00000018593,10090.ENSMUSP00000020931,10090.ENSMUSP00000023019,10090.ENSMUSP00000025081,10090.ENSMUSP00000028105,10090.ENSMUSP00000029416,10090.ENSMUSP00000029545,10090.ENSMUSP00000031410,10090.ENSMUSP00000031513,10090.ENSMUSP00000034148…	Pnkp,Supt5,Hira,Xpo6,Fnbp4,Ehmt2,Rpain,Smc6,Trmu,Zeb1,Fam188a,Ccnl1,Crtc2,Mapkapk5,Srsf9,Il15,Mvb12a,Carm1,Mlh1,Tlk1,Cenpt,Trpm4,Bclaf1,Pdlim7,Jmjd6,Rbm25,Meaf6,Gtf3c1,Whsc1,Kdm6a,Angel2,Wiz,Xrcc1,Dmtf1,Snrnp70,Prpf40a,Mical3,Hnrnph1,Prpf4b,U2surp,Deaf1,Mtf2,Golga4,Nin,Elf2,Tnrc6a,Tia1,Snrpb,Rbm39,Papola,Ptk2,Tatdn1,Smox,Trp53bp1,Atf2,Lrpprc,Mllt10,Ttc3,Lsg1,Clk2,Gtf2a2,Ccdc13,Srsf6,Vta1,Epn3,Xaf…
GO Component	GO:0043232	Intracellular non-membrane-bounded organelle	82	4035	0.22	0.00016	10090.ENSMUSP00000002099,10090.ENSMUSP00000003044,10090.ENSMUSP00000004222,10090.ENSMUSP00000009344,10090.ENSMUSP00000013931,10090.ENSMUSP00000018593,10090.ENSMUSP00000020113,10090.ENSMUSP00000020258,10090.ENSMUSP00000020931,10090.ENSMUSP00000021937,10090.ENSMUSP00000022040,10090.ENSMUSP00000022535,10090.ENSMUSP00000027959,10090.ENSMUSP00000030029,10090.ENSMUSP00000031410,10090.ENSMUSP00000031513…	Ift46,Pnkp,Hira,Xpo6,Ehmt2,Rpain,Poc1b,Herc4,Smc6,Zfp346,Agtpbp1,Dcp1a,Fltp,Invs,Mapkapk5,Srsf9,Pan3,Itpr1,Dctn6,Mvb12a,Mlh1,Six6os1,Fkbp1a,Cenpt,Ldah,Ank2,Pdlim7,Jmjd6,Ttll5,Meaf6,Csnk2a2,Atat1,Gtf3c1,Whsc1,Kdm6a,C2cd3,Dlg1,Tgfb1i1,Ppp1r12a,Xrcc1,Flot2,Mical3,Prpf4b,Erc1,Synj2,Deaf1,Pbx4,Whrn,Nin,Htra2,Myo19,Tnrc6a,Tia1,Sorbs1,Fbf1,B9d1,Ahi1,Tial1,Wdr78,Mnr,Rbm39,Ptk2,Trp53bp1,Atf2,Lrpprc,Armc9,…
GO Component	GO:0005815	Microtubule organizing center	26	753	0.45	0.00033	10090.ENSMUSP00000002099,10090.ENSMUSP00000020113,10090.ENSMUSP00000027959,10090.ENSMUSP00000033913,10090.ENSMUSP00000034272,10090.ENSMUSP00000048809,10090.ENSMUSP00000062637,10090.ENSMUSP00000069257,10090.ENSMUSP00000076402,10090.ENSMUSP00000078534,10090.ENSMUSP00000081557,10090.ENSMUSP00000082422,10090.ENSMUSP00000097066,10090.ENSMUSP00000099320,10090.ENSMUSP00000099717,10090.ENSMUSP00000101164…	Ift46,Poc1b,Fltp,Dctn6,Mvb12a,Ttll5,C2cd3,Ppp1r12a,Mical3,Erc1,Whrn,Nin,Sorbs1,Fbf1,B9d1,Ahi1,Mnr,Rbm39,Ptk2,Armc9,Odf2,Ccdc13,Cep128,Slmap,Cul3,Brsk2
GO Component	GO:0016604	Nuclear body	24	754	0.41	0.0027	10090.ENSMUSP00000004222,10090.ENSMUSP00000013759,10090.ENSMUSP00000013931,10090.ENSMUSP00000018593,10090.ENSMUSP00000020931,10090.ENSMUSP00000029416,10090.ENSMUSP00000031513,10090.ENSMUSP00000034148,10090.ENSMUSP00000038188,10090.ENSMUSP00000043583,10090.ENSMUSP00000048470,10090.ENSMUSP00000064556,10090.ENSMUSP00000074160,10090.ENSMUSP00000075655,10090.ENSMUSP00000077019,10090.ENSMUSP00000088678…	Hira,Fnbp4,Ehmt2,Rpain,Smc6,Ccnl1,Srsf9,Il15,Cenpt,Bclaf1,Rbm25,Angel2,Snrnp70,Prpf40a,Prpf4b,Elf2,Rbm39,Ptk2,Trp53bp1,Lsg1,Clk2,Srsf6,Tcf12,Nop58
GO Component	GO:0015630	Microtubule cytoskeleton	32	1190	0.34	0.0031	10090.ENSMUSP00000002099,10090.ENSMUSP00000020113,10090.ENSMUSP00000027959,10090.ENSMUSP00000030029,10090.ENSMUSP00000033913,10090.ENSMUSP00000034272,10090.ENSMUSP00000048809,10090.ENSMUSP00000056383,10090.ENSMUSP00000062637,10090.ENSMUSP00000064280,10090.ENSMUSP00000069257,10090.ENSMUSP00000076402,10090.ENSMUSP00000078534,10090.ENSMUSP00000079164,10090.ENSMUSP00000081557,10090.ENSMUSP00000082422…	Ift46,Poc1b,Fltp,Invs,Dctn6,Mvb12a,Ttll5,Atat1,C2cd3,Dlg1,Ppp1r12a,Mical3,Erc1,Synj2,Whrn,Nin,Sorbs1,Fbf1,B9d1,Ahi1,Wdr78,Mnr,Rbm39,Ptk2,Lrpprc,Armc9,Odf2,Ccdc13,Cep128,Slmap,Cul3,Brsk2
GO Component	GO:0071004	U2-type prespliceosome	4	16	1.31	0.0071	10090.ENSMUSP00000074160,10090.ENSMUSP00000075655,10090.ENSMUSP00000099488,10090.ENSMUSP00000112953	Snrnp70,Prpf40a,Snrpb,Prpf39
GO Component	GO:0005813	Centrosome	19	567	0.44	0.008	10090.ENSMUSP00000002099,10090.ENSMUSP00000020113,10090.ENSMUSP00000033913,10090.ENSMUSP00000034272,10090.ENSMUSP00000048809,10090.ENSMUSP00000062637,10090.ENSMUSP00000069257,10090.ENSMUSP00000078534,10090.ENSMUSP00000082422,10090.ENSMUSP00000097066,10090.ENSMUSP00000099320,10090.ENSMUSP00000099717,10090.ENSMUSP00000101164,10090.ENSMUSP00000104146,10090.ENSMUSP00000105216,10090.ENSMUSP00000109388…	Ift46,Poc1b,Dctn6,Mvb12a,Ttll5,C2cd3,Ppp1r12a,Erc1,Nin,Sorbs1,Fbf1,B9d1,Ahi1,Mnr,Rbm39,Odf2,Ccdc13,Cul3,Brsk2
GO Component	GO:0016607	Nuclear speck	15	383	0.5	0.0082	10090.ENSMUSP00000013759,10090.ENSMUSP00000013931,10090.ENSMUSP00000020931,10090.ENSMUSP00000029416,10090.ENSMUSP00000031513,10090.ENSMUSP00000034148,10090.ENSMUSP00000043583,10090.ENSMUSP00000048470,10090.ENSMUSP00000074160,10090.ENSMUSP00000075655,10090.ENSMUSP00000077019,10090.ENSMUSP00000105216,10090.ENSMUSP00000113390,10090.ENSMUSP00000119065,10090.ENSMUSP00000139365	Fnbp4,Ehmt2,Smc6,Ccnl1,Srsf9,Il15,Bclaf1,Rbm25,Snrnp70,Prpf40a,Prpf4b,Rbm39,Clk2,Srsf6,Tcf12
GO Component	GO:0005685	U1 snRNP	4	18	1.26	0.0089	10090.ENSMUSP00000074160,10090.ENSMUSP00000075655,10090.ENSMUSP00000099488,10090.ENSMUSP00000112953	Snrnp70,Prpf40a,Snrpb,Prpf39
GO Component	GO:0042995	Cell projection	51	2472	0.22	0.0115	10090.ENSMUSP00000001202,10090.ENSMUSP00000002099,10090.ENSMUSP00000020113,10090.ENSMUSP00000020500,10090.ENSMUSP00000022040,10090.ENSMUSP00000027959,10090.ENSMUSP00000028377,10090.ENSMUSP00000030029,10090.ENSMUSP00000030286,10090.ENSMUSP00000032192,10090.ENSMUSP00000032927,10090.ENSMUSP00000037206,10090.ENSMUSP00000046097,10090.ENSMUSP00000047173,10090.ENSMUSP00000048809,10090.ENSMUSP00000056383…	Ocrl,Ift46,Poc1b,Appl2,Agtpbp1,Fltp,Scn2a1,Invs,Dock7,Itpr1,Stard10,Fkbp1a,Bai1,Pdlim7,Ttll5,Atat1,C2cd3,Ptprs,Dlg1,Camk2g,Flot2,Gria2,Mical3,Erc1,Synj2,Whrn,Nin,Fbf1,B9d1,Ahi1,Camk2d,Wdr78,Ptk2,Mtmr14,Armc9,Tpm1,Odf2,Sgce,Lmtk3,Lphn3,Ccdc13,Cep128,Lphn1,Arfip2,Stxbp2,Ptbp1,Cul3,Dos,Brsk2,Agrn,Kcnma1
GO Component	GO:0005929	Cilium	20	646	0.4	0.0126	10090.ENSMUSP00000001202,10090.ENSMUSP00000002099,10090.ENSMUSP00000020113,10090.ENSMUSP00000027959,10090.ENSMUSP00000030029,10090.ENSMUSP00000032927,10090.ENSMUSP00000048809,10090.ENSMUSP00000062637,10090.ENSMUSP00000078534,10090.ENSMUSP00000081557,10090.ENSMUSP00000082422,10090.ENSMUSP00000099320,10090.ENSMUSP00000099717,10090.ENSMUSP00000101164,10090.ENSMUSP00000102481,10090.ENSMUSP00000105663…	Ocrl,Ift46,Poc1b,Fltp,Invs,Stard10,Ttll5,C2cd3,Erc1,Whrn,Nin,Fbf1,B9d1,Ahi1,Wdr78,Ptk2,Armc9,Odf2,Cep128,Cul3
GO Component	GO:0042383	Sarcolemma	9	161	0.66	0.0146	10090.ENSMUSP00000017552,10090.ENSMUSP00000028377,10090.ENSMUSP00000043765,10090.ENSMUSP00000064280,10090.ENSMUSP00000102009,10090.ENSMUSP00000105663,10090.ENSMUSP00000111242,10090.ENSMUSP00000117816,10090.ENSMUSP00000137931	Cacnb1,Scn2a1,Ank2,Dlg1,Camk2d,Ptk2,Sgce,Slmap,Agrn
GO Component	GO:0120025	Plasma membrane bounded cell projection	49	2387	0.22	0.0158	10090.ENSMUSP00000001202,10090.ENSMUSP00000002099,10090.ENSMUSP00000020113,10090.ENSMUSP00000020500,10090.ENSMUSP00000022040,10090.ENSMUSP00000027959,10090.ENSMUSP00000028377,10090.ENSMUSP00000030029,10090.ENSMUSP00000030286,10090.ENSMUSP00000032192,10090.ENSMUSP00000032927,10090.ENSMUSP00000037206,10090.ENSMUSP00000046097,10090.ENSMUSP00000047173,10090.ENSMUSP00000048809,10090.ENSMUSP00000056383…	Ocrl,Ift46,Poc1b,Appl2,Agtpbp1,Fltp,Scn2a1,Invs,Dock7,Itpr1,Stard10,Fkbp1a,Bai1,Pdlim7,Ttll5,Atat1,C2cd3,Ptprs,Dlg1,Camk2g,Flot2,Gria2,Erc1,Synj2,Whrn,Nin,Fbf1,B9d1,Ahi1,Camk2d,Wdr78,Ptk2,Mtmr14,Armc9,Tpm1,Odf2,Sgce,Lmtk3,Lphn3,Cep128,Lphn1,Arfip2,Stxbp2,Ptbp1,Cul3,Dos,Brsk2,Agrn,Kcnma1
GO Component	GO:0005814	Centriole	8	133	0.69	0.019	10090.ENSMUSP00000020113,10090.ENSMUSP00000062637,10090.ENSMUSP00000082422,10090.ENSMUSP00000099320,10090.ENSMUSP00000101164,10090.ENSMUSP00000108934,10090.ENSMUSP00000109388,10090.ENSMUSP00000115679	Poc1b,C2cd3,Nin,Fbf1,Ahi1,Armc9,Odf2,Cep128
GO Component	GO:0097539	Ciliary transition fiber	3	9	1.43	0.0196	10090.ENSMUSP00000082422,10090.ENSMUSP00000099320,10090.ENSMUSP00000109388	Nin,Fbf1,Odf2
GO Component	GO:0120103	Centriolar subdistal appendage	3	9	1.43	0.0196	10090.ENSMUSP00000082422,10090.ENSMUSP00000109388,10090.ENSMUSP00000115679	Nin,Odf2,Cep128
GO Component	GO:0099080	Supramolecular complex	28	1160	0.29	0.0325	10090.ENSMUSP00000022535,10090.ENSMUSP00000030029,10090.ENSMUSP00000031651,10090.ENSMUSP00000033913,10090.ENSMUSP00000037206,10090.ENSMUSP00000038188,10090.ENSMUSP00000043765,10090.ENSMUSP00000047173,10090.ENSMUSP00000048809,10090.ENSMUSP00000053543,10090.ENSMUSP00000056383,10090.ENSMUSP00000064280,10090.ENSMUSP00000069257,10090.ENSMUSP00000076402,10090.ENSMUSP00000079164,10090.ENSMUSP00000081557…	Dcp1a,Invs,Pan3,Dctn6,Fkbp1a,Cenpt,Ank2,Pdlim7,Ttll5,Meaf6,Atat1,Dlg1,Ppp1r12a,Mical3,Synj2,Whrn,Nin,Tnrc6a,Tia1,Fbf1,Tial1,Trp53bp1,Lrpprc,Tpm1,Odf2,Slmap,Cul3,Dis3l2
GO Component	GO:0005856	Cytoskeleton	42	2060	0.22	0.0448	10090.ENSMUSP00000002099,10090.ENSMUSP00000020113,10090.ENSMUSP00000027959,10090.ENSMUSP00000030029,10090.ENSMUSP00000031410,10090.ENSMUSP00000033913,10090.ENSMUSP00000034272,10090.ENSMUSP00000043765,10090.ENSMUSP00000047173,10090.ENSMUSP00000048809,10090.ENSMUSP00000056383,10090.ENSMUSP00000062637,10090.ENSMUSP00000064280,10090.ENSMUSP00000068529,10090.ENSMUSP00000069257,10090.ENSMUSP00000072136…	Ift46,Poc1b,Fltp,Invs,Mapkapk5,Dctn6,Mvb12a,Ank2,Pdlim7,Ttll5,Atat1,C2cd3,Dlg1,Tgfb1i1,Ppp1r12a,Flot2,Mical3,Erc1,Synj2,Whrn,Nin,Htra2,Myo19,Sorbs1,Fbf1,B9d1,Ahi1,Wdr78,Mnr,Rbm39,Ptk2,Lrpprc,Armc9,Tpm1,Odf2,Sgce,Ccdc13,Cep128,Slmap,Cul3,Arhgap21,Brsk2
GO Component	GO:0070161	Anchoring junction	18	626	0.37	0.0461	10090.ENSMUSP00000028377,10090.ENSMUSP00000032927,10090.ENSMUSP00000043765,10090.ENSMUSP00000046097,10090.ENSMUSP00000047173,10090.ENSMUSP00000056383,10090.ENSMUSP00000064280,10090.ENSMUSP00000068529,10090.ENSMUSP00000072136,10090.ENSMUSP00000080278,10090.ENSMUSP00000097066,10090.ENSMUSP00000099320,10090.ENSMUSP00000099397,10090.ENSMUSP00000101164,10090.ENSMUSP00000102009,10090.ENSMUSP00000105663…	Scn2a1,Stard10,Ank2,Bai1,Pdlim7,Atat1,Dlg1,Tgfb1i1,Flot2,Mtf2,Sorbs1,Fbf1,Wnk4,Ahi1,Camk2d,Ptk2,Lphn3,Map4k4
GO Component	GO:1990391	DNA repair complex	4	33	0.99	0.0482	10090.ENSMUSP00000035079,10090.ENSMUSP00000059211,10090.ENSMUSP00000070995,10090.ENSMUSP00000106278	Mlh1,Ercc8,Xrcc1,Trp53bp1
STRING clusters	CL:11022	Cilium Assembly, and centriole	14	179	0.8	0.00054	10090.ENSMUSP00000002099,10090.ENSMUSP00000020113,10090.ENSMUSP00000030029,10090.ENSMUSP00000048809,10090.ENSMUSP00000062637,10090.ENSMUSP00000082422,10090.ENSMUSP00000099320,10090.ENSMUSP00000099717,10090.ENSMUSP00000101164,10090.ENSMUSP00000104146,10090.ENSMUSP00000109388,10090.ENSMUSP00000114787,10090.ENSMUSP00000115679,10090.ENSMUSP00000139026	Ift46,Poc1b,Invs,Ttll5,C2cd3,Nin,Fbf1,B9d1,Ahi1,Mnr,Odf2,Ccdc13,Cep128,Tex9
STRING clusters	CL:8632	Mixed, incl. arginine/serine-rich protein 1, and splicing factor, rbm39-like	5	12	1.53	0.0034	10090.ENSMUSP00000034868,10090.ENSMUSP00000077019,10090.ENSMUSP00000090820,10090.ENSMUSP00000105216,10090.ENSMUSP00000113390	Clk1,Prpf4b,Clk4,Rbm39,Clk2
STRING clusters	CL:11274	Ciliary transition fiber, and centriolar subdistal appendage	5	21	1.29	0.0165	10090.ENSMUSP00000062637,10090.ENSMUSP00000082422,10090.ENSMUSP00000099320,10090.ENSMUSP00000109388,10090.ENSMUSP00000115679	C2cd3,Nin,Fbf1,Odf2,Cep128
STRING clusters	CL:11023	Cilium Assembly, and centriole	10	149	0.74	0.025	10090.ENSMUSP00000002099,10090.ENSMUSP00000020113,10090.ENSMUSP00000030029,10090.ENSMUSP00000062637,10090.ENSMUSP00000082422,10090.ENSMUSP00000099320,10090.ENSMUSP00000099717,10090.ENSMUSP00000101164,10090.ENSMUSP00000109388,10090.ENSMUSP00000115679	Ift46,Poc1b,Invs,C2cd3,Nin,Fbf1,B9d1,Ahi1,Odf2,Cep128
STRING clusters	CL:11275	Ciliary transition fiber, and centriolar subdistal appendage	4	13	1.4	0.0362	10090.ENSMUSP00000082422,10090.ENSMUSP00000099320,10090.ENSMUSP00000109388,10090.ENSMUSP00000115679	Nin,Fbf1,Odf2,Cep128
KEGG	mmu03040	Spliceosome	9	131	0.75	0.0183	10090.ENSMUSP00000029480,10090.ENSMUSP00000031513,10090.ENSMUSP00000048470,10090.ENSMUSP00000074160,10090.ENSMUSP00000075655,10090.ENSMUSP00000078602,10090.ENSMUSP00000086923,10090.ENSMUSP00000099488,10090.ENSMUSP00000119065	Prpf38b,Srsf9,Rbm25,Snrnp70,Prpf40a,U2surp,Isy1,Snrpb,Srsf6
Reactome	MMU-72163	mRNA Splicing - Major Pathway	11	178	0.7	0.0341	10090.ENSMUSP00000031513,10090.ENSMUSP00000074160,10090.ENSMUSP00000075655,10090.ENSMUSP00000076989,10090.ENSMUSP00000078602,10090.ENSMUSP00000086923,10090.ENSMUSP00000099488,10090.ENSMUSP00000105527,10090.ENSMUSP00000113685,10090.ENSMUSP00000119065,10090.ENSMUSP00000126192	Srsf9,Snrnp70,Prpf40a,Hnrnph1,U2surp,Isy1,Snrpb,Papola,Srsf11,Srsf6,Ptbp1
WikiPathways	WP310	mRNA processing	27	439	0.7	4.35e-09	10090.ENSMUSP00000001148,10090.ENSMUSP00000003527,10090.ENSMUSP00000021937,10090.ENSMUSP00000023599,10090.ENSMUSP00000031513,10090.ENSMUSP00000034868,10090.ENSMUSP00000043583,10090.ENSMUSP00000048470,10090.ENSMUSP00000074160,10090.ENSMUSP00000075655,10090.ENSMUSP00000076989,10090.ENSMUSP00000077019,10090.ENSMUSP00000078602,10090.ENSMUSP00000079164,10090.ENSMUSP00000081233,10090.ENSMUSP00000090820…	Pcbp3,Supt5,Zfp346,Eif4a2,Srsf9,Clk1,Bclaf1,Rbm25,Snrnp70,Prpf40a,Hnrnph1,Prpf4b,U2surp,Synj2,Eif4g3,Clk4,Tia1,Snrpb,Tial1,Rbm39,Papola,Clk2,Srsf11,Srsf6,Ptbp1,Dis3l2,Rsrc2
Monarch MPO	MP:0010770	Preweaning lethality	109	4663	0.28	1.15e-08	10090.ENSMUSP00000001480,10090.ENSMUSP00000001825,10090.ENSMUSP00000002099,10090.ENSMUSP00000003044,10090.ENSMUSP00000003527,10090.ENSMUSP00000003860,10090.ENSMUSP00000004222,10090.ENSMUSP00000012262,10090.ENSMUSP00000013931,10090.ENSMUSP00000017552,10090.ENSMUSP00000018593,10090.ENSMUSP00000020530,10090.ENSMUSP00000020931,10090.ENSMUSP00000021937,10090.ENSMUSP00000023019,10090.ENSMUSP00000023043…	Npepps,Chordc1,Ift46,Pnkp,Supt5,Adck4,Hira,Dhdds,Ehmt2,Cacnb1,Rpain,Nprl3,Smc6,Zfp346,Trmu,Adsl,Zeb1,Zdhhc16,Pigq,Scn2a1,Prpf38b,Tars2,Invs,Gne,Mapkapk5,Pan3,Itpr1,Ankrd10,Dctn6,Carm1,Mlh1,Foxn3,Ipo9,Fkbp1a,Cenpt,Bclaf1,Ank2,Pbx3,Pdlim7,Jmjd6,Gpbp1,Rbm25,Tk2,Gtf3c1,Whsc1,Kdm6a,C2cd3,Kidins220,Ptprs,Dlg1,Cadps,Ppp1r12a,Wiz,Ctage5,Xrcc1,Dmtf1,Gria2,Prpf40a,Atg13,Hnrnph1,Prpf4b,Erc1,U2surp,Deaf1,Mtf…
Monarch MPO	MP:0010769	Abnormal survival	114	5150	0.26	4.52e-08	10090.ENSMUSP00000001480,10090.ENSMUSP00000001825,10090.ENSMUSP00000002099,10090.ENSMUSP00000003044,10090.ENSMUSP00000003527,10090.ENSMUSP00000003860,10090.ENSMUSP00000004222,10090.ENSMUSP00000012262,10090.ENSMUSP00000013931,10090.ENSMUSP00000017552,10090.ENSMUSP00000018593,10090.ENSMUSP00000020530,10090.ENSMUSP00000020931,10090.ENSMUSP00000021937,10090.ENSMUSP00000023019,10090.ENSMUSP00000023043…	Npepps,Chordc1,Ift46,Pnkp,Supt5,Adck4,Hira,Dhdds,Ehmt2,Cacnb1,Rpain,Nprl3,Smc6,Zfp346,Trmu,Adsl,Zeb1,Zdhhc16,Pigq,Scn2a1,Prpf38b,Tars2,Invs,Gne,Mapkapk5,Pan3,Itpr1,Ankrd10,Dctn6,Il15,Carm1,Mlh1,Foxn3,Ipo9,Fkbp1a,Cenpt,Bclaf1,Ank2,Pbx3,Pdlim7,Jmjd6,Gpbp1,Rbm25,Tk2,Gtf3c1,Whsc1,Kdm6a,C2cd3,Kidins220,Ptprs,Dlg1,Cadps,Ppp1r12a,Wiz,Ctage5,Xrcc1,Dmtf1,Gria2,Prpf40a,Atg13,Hnrnph1,Prpf4b,Erc1,U2surp,Deaf…
Monarch MPO	MP:0010768	Mortality/aging	116	5549	0.23	7.27e-07	10090.ENSMUSP00000001480,10090.ENSMUSP00000001825,10090.ENSMUSP00000002099,10090.ENSMUSP00000003044,10090.ENSMUSP00000003527,10090.ENSMUSP00000003860,10090.ENSMUSP00000004222,10090.ENSMUSP00000012262,10090.ENSMUSP00000013931,10090.ENSMUSP00000017552,10090.ENSMUSP00000018593,10090.ENSMUSP00000020530,10090.ENSMUSP00000020931,10090.ENSMUSP00000021937,10090.ENSMUSP00000023019,10090.ENSMUSP00000023043…	Npepps,Chordc1,Ift46,Pnkp,Supt5,Adck4,Hira,Dhdds,Ehmt2,Cacnb1,Rpain,Nprl3,Smc6,Zfp346,Trmu,Adsl,Zeb1,Zdhhc16,Pigq,Scn2a1,Prpf38b,Tars2,Invs,Gne,Mapkapk5,Pan3,Itpr1,Ankrd10,Dctn6,Il15,Carm1,Mlh1,Foxn3,Ipo9,Fkbp1a,Cenpt,Bclaf1,Ank2,Pbx3,Pdlim7,Jmjd6,Gpbp1,Rbm25,Tk2,Gtf3c1,Whsc1,Kdm6a,C2cd3,Kidins220,Ptprs,Dlg1,Cadps,Ppp1r12a,Wiz,Ctage5,Xrcc1,Camk2g,Dmtf1,Gria2,Prpf40a,Atg13,Hnrnph1,Prpf4b,Erc1,U2su…
Monarch MPO	MP:0002080	Prenatal lethality	60	2485	0.29	0.00066	10090.ENSMUSP00000001825,10090.ENSMUSP00000002099,10090.ENSMUSP00000003044,10090.ENSMUSP00000003860,10090.ENSMUSP00000004222,10090.ENSMUSP00000012262,10090.ENSMUSP00000013931,10090.ENSMUSP00000018593,10090.ENSMUSP00000020530,10090.ENSMUSP00000020931,10090.ENSMUSP00000023019,10090.ENSMUSP00000023043,10090.ENSMUSP00000026154,10090.ENSMUSP00000026823,10090.ENSMUSP00000029752,10090.ENSMUSP00000030201…	Chordc1,Ift46,Pnkp,Adck4,Hira,Dhdds,Ehmt2,Rpain,Nprl3,Smc6,Trmu,Adsl,Zdhhc16,Pigq,Tars2,Gne,Itpr1,Dctn6,Carm1,Foxn3,Ipo9,Fkbp1a,Cenpt,Jmjd6,Rbm25,Gtf3c1,Kdm6a,C2cd3,Kidins220,Ppp1r12a,Wiz,Ctage5,Xrcc1,Prpf40a,Atg13,Prpf4b,Erc1,Nin,Tnrc6a,Trit1,B9d1,Tial1,Mnr,Rbm39,Ptk2,Arid4b,Lrpprc,Tpm1,Odf2,Srsf11,Mettl16,Fktn,Setd2,Ptbp1,Chd2,Map4k4,Egfl7,Cul3,Arhgap21,Meis1
Monarch MPO	MP:0011100	Preweaning lethality, complete penetrance	44	1694	0.32	0.0045	10090.ENSMUSP00000001825,10090.ENSMUSP00000003527,10090.ENSMUSP00000003860,10090.ENSMUSP00000012262,10090.ENSMUSP00000013931,10090.ENSMUSP00000018593,10090.ENSMUSP00000020931,10090.ENSMUSP00000023043,10090.ENSMUSP00000026823,10090.ENSMUSP00000029480,10090.ENSMUSP00000029752,10090.ENSMUSP00000030201,10090.ENSMUSP00000032192,10090.ENSMUSP00000033913,10090.ENSMUSP00000034703,10090.ENSMUSP00000036035…	Chordc1,Supt5,Adck4,Dhdds,Ehmt2,Rpain,Smc6,Adsl,Pigq,Prpf38b,Tars2,Gne,Itpr1,Dctn6,Carm1,Foxn3,Ipo9,Bclaf1,Pbx3,Jmjd6,Gpbp1,Rbm25,Gtf3c1,C2cd3,Gria2,Prpf40a,Atg13,Hnrnph1,Prpf4b,Erc1,U2surp,Trit1,B9d1,Mnr,Papola,Atf2,Mllt10,Cald1,Srsf11,Mettl16,Slmap,Pank2,Stxbp2,Meis1
Monarch MPO	MP:0005386	Behavior/neurological phenotype	88	4525	0.2	0.0047	10090.ENSMUSP00000001480,10090.ENSMUSP00000001825,10090.ENSMUSP00000002079,10090.ENSMUSP00000003860,10090.ENSMUSP00000012262,10090.ENSMUSP00000013931,10090.ENSMUSP00000017552,10090.ENSMUSP00000017946,10090.ENSMUSP00000018593,10090.ENSMUSP00000020500,10090.ENSMUSP00000020931,10090.ENSMUSP00000022040,10090.ENSMUSP00000022567,10090.ENSMUSP00000025081,10090.ENSMUSP00000026154,10090.ENSMUSP00000026672…	Npepps,Chordc1,Plxnb3,Adck4,Dhdds,Ehmt2,Cacnb1,Fam134c,Rpain,Appl2,Smc6,Agtpbp1,Cacna2d3,Zeb1,Zdhhc16,Pde8a,Scn2a1,Gne,Dock7,Srsf9,Itpr1,Stard10,Il15,Carm1,Clk1,Mlh1,Tlk1,Ipo9,Fkbp1a,Pck2,Arhgef11,Bclaf1,Ank2,Pbx3,Bai1,Jmjd6,Ino80e,Tk2,Ankrd13d,Csnk2a2,Atat1,Sun1,Gtf3c1,C2cd3,Dlg1,Dmtf1,Slc9a5,Gria2,Prpf40a,Synj2,Deaf1,Whrn,Nin,Pde10a,Htra2,Ano8,Slc38a10,Trit1,B9d1,Ahi1,Tmem222,Arid4b,Atf2,Mettl8…
Monarch MPO	MP:0008762	Embryonic lethality	48	1944	0.3	0.0047	10090.ENSMUSP00000001825,10090.ENSMUSP00000002099,10090.ENSMUSP00000003044,10090.ENSMUSP00000003860,10090.ENSMUSP00000004222,10090.ENSMUSP00000012262,10090.ENSMUSP00000013931,10090.ENSMUSP00000018593,10090.ENSMUSP00000020931,10090.ENSMUSP00000023019,10090.ENSMUSP00000023043,10090.ENSMUSP00000026823,10090.ENSMUSP00000029752,10090.ENSMUSP00000030201,10090.ENSMUSP00000033913,10090.ENSMUSP00000036035…	Chordc1,Ift46,Pnkp,Adck4,Hira,Dhdds,Ehmt2,Rpain,Smc6,Trmu,Adsl,Pigq,Tars2,Gne,Dctn6,Foxn3,Ipo9,Cenpt,Rbm25,Gtf3c1,Kdm6a,C2cd3,Kidins220,Ppp1r12a,Wiz,Ctage5,Xrcc1,Prpf40a,Atg13,Prpf4b,Erc1,Tnrc6a,Trit1,Mnr,Ptk2,Arid4b,Lrpprc,Tpm1,Odf2,Srsf11,Mettl16,Fktn,Setd2,Ptbp1,Map4k4,Cul3,Arhgap21,Meis1
Monarch MPO	MP:0004924	Abnormal behavior	84	4315	0.2	0.0064	10090.ENSMUSP00000001480,10090.ENSMUSP00000001825,10090.ENSMUSP00000002079,10090.ENSMUSP00000003860,10090.ENSMUSP00000012262,10090.ENSMUSP00000013931,10090.ENSMUSP00000017552,10090.ENSMUSP00000017946,10090.ENSMUSP00000018593,10090.ENSMUSP00000020931,10090.ENSMUSP00000022567,10090.ENSMUSP00000025081,10090.ENSMUSP00000026154,10090.ENSMUSP00000026672,10090.ENSMUSP00000028377,10090.ENSMUSP00000030201…	Npepps,Chordc1,Plxnb3,Adck4,Dhdds,Ehmt2,Cacnb1,Fam134c,Rpain,Smc6,Cacna2d3,Zeb1,Zdhhc16,Pde8a,Scn2a1,Gne,Dock7,Srsf9,Itpr1,Stard10,Il15,Carm1,Clk1,Mlh1,Tlk1,Ipo9,Fkbp1a,Pck2,Arhgef11,Bclaf1,Ank2,Pbx3,Bai1,Jmjd6,Ino80e,Tk2,Ankrd13d,Csnk2a2,Atat1,Sun1,Gtf3c1,C2cd3,Dlg1,Dmtf1,Slc9a5,Gria2,Prpf40a,Deaf1,Whrn,Nin,Pde10a,Htra2,Ano8,Slc38a10,Trit1,B9d1,Ahi1,Tmem222,Arid4b,Atf2,Mettl8,Mtmr14,Nrxn2,Tpm1,S…
Monarch MPO	MP:0010832	Lethality during fetal growth through weaning	50	2110	0.29	0.0064	10090.ENSMUSP00000001480,10090.ENSMUSP00000003044,10090.ENSMUSP00000012262,10090.ENSMUSP00000017552,10090.ENSMUSP00000020530,10090.ENSMUSP00000025081,10090.ENSMUSP00000028377,10090.ENSMUSP00000030029,10090.ENSMUSP00000030201,10090.ENSMUSP00000032192,10090.ENSMUSP00000034703,10090.ENSMUSP00000036035,10090.ENSMUSP00000037206,10090.ENSMUSP00000043583,10090.ENSMUSP00000043765,10090.ENSMUSP00000045281…	Npepps,Pnkp,Dhdds,Cacnb1,Nprl3,Zeb1,Scn2a1,Invs,Gne,Itpr1,Carm1,Foxn3,Fkbp1a,Bclaf1,Ank2,Pbx3,Pdlim7,Jmjd6,Tk2,Whsc1,Kdm6a,Kidins220,Ptprs,Dlg1,Cadps,Dmtf1,Gria2,Atg13,Deaf1,Mtf2,Nin,Tia1,B9d1,Ahi1,Tial1,Ptk2,Atf2,Mettl8,Nrxn2,Odf2,Cald1,Phf14,Nrg2,Chd2,Egfl7,Dis3l2,Brsk2,Agrn,Meis1,Tcf12
Monarch MPO	MP:0013293	Embryonic lethality prior to tooth bud stage	31	1066	0.37	0.0099	10090.ENSMUSP00000003860,10090.ENSMUSP00000013931,10090.ENSMUSP00000018593,10090.ENSMUSP00000023019,10090.ENSMUSP00000023043,10090.ENSMUSP00000026823,10090.ENSMUSP00000029752,10090.ENSMUSP00000030201,10090.ENSMUSP00000033913,10090.ENSMUSP00000036093,10090.ENSMUSP00000038188,10090.ENSMUSP00000048470,10090.ENSMUSP00000056719,10090.ENSMUSP00000062637,10090.ENSMUSP00000069257,10090.ENSMUSP00000070572…	Adck4,Ehmt2,Rpain,Trmu,Adsl,Pigq,Tars2,Gne,Dctn6,Ipo9,Cenpt,Rbm25,Gtf3c1,C2cd3,Ppp1r12a,Ctage5,Xrcc1,Prpf40a,Prpf4b,Erc1,Trit1,Mnr,Ptk2,Lrpprc,Odf2,Srsf11,Mettl16,Fktn,Ptbp1,Cul3,Arhgap21
Monarch MPO	MP:0000358	Abnormal cell morphology	33	1181	0.36	0.0102	10090.ENSMUSP00000001480,10090.ENSMUSP00000001825,10090.ENSMUSP00000002099,10090.ENSMUSP00000003860,10090.ENSMUSP00000013931,10090.ENSMUSP00000020258,10090.ENSMUSP00000022040,10090.ENSMUSP00000023019,10090.ENSMUSP00000030029,10090.ENSMUSP00000035376,10090.ENSMUSP00000044185,10090.ENSMUSP00000048809,10090.ENSMUSP00000053616,10090.ENSMUSP00000055919,10090.ENSMUSP00000056383,10090.ENSMUSP00000056655…	Npepps,Chordc1,Ift46,Adck4,Ehmt2,Herc4,Agtpbp1,Trmu,Invs,Six6os1,Slc9a8,Ttll5,Tk2,Csnk2a2,Atat1,Sun1,C2cd3,Acox1,Cadps,Flot2,Plekha5,Htra2,B9d1,Ahi1,Tial1,Ptk2,Arid4b,Trp53bp1,Lrpprc,Odf2,Taz,Stxbp2,Ptbp1
Monarch MPO	MP:0004196	Abnormal prenatal growth/weight/body size	39	1527	0.32	0.0109	10090.ENSMUSP00000002099,10090.ENSMUSP00000003860,10090.ENSMUSP00000004222,10090.ENSMUSP00000013931,10090.ENSMUSP00000020530,10090.ENSMUSP00000020931,10090.ENSMUSP00000025081,10090.ENSMUSP00000026154,10090.ENSMUSP00000026823,10090.ENSMUSP00000032192,10090.ENSMUSP00000034703,10090.ENSMUSP00000036093,10090.ENSMUSP00000043583,10090.ENSMUSP00000047570,10090.ENSMUSP00000058940,10090.ENSMUSP00000061539…	Ift46,Adck4,Hira,Ehmt2,Nprl3,Smc6,Zeb1,Zdhhc16,Pigq,Itpr1,Carm1,Ipo9,Bclaf1,Jmjd6,Whsc1,Kdm6a,C2cd3,Kidins220,Ptprs,Dlg1,Xrcc1,Prpf4b,Erc1,Trit1,Tial1,Mnr,Ptk2,Lrpprc,Tpm1,Mettl16,Fktn,Setd2,Slmap,Srsf6,Tusc3,Ptbp1,Chd2,Map4k4,Cul3
Monarch MPO	MP:0005378	Growth/size/body region phenotype	87	4670	0.18	0.0141	10090.ENSMUSP00000001480,10090.ENSMUSP00000002099,10090.ENSMUSP00000003044,10090.ENSMUSP00000003860,10090.ENSMUSP00000004222,10090.ENSMUSP00000013931,10090.ENSMUSP00000014562,10090.ENSMUSP00000017946,10090.ENSMUSP00000020500,10090.ENSMUSP00000020530,10090.ENSMUSP00000020931,10090.ENSMUSP00000022040,10090.ENSMUSP00000025081,10090.ENSMUSP00000026154,10090.ENSMUSP00000026559,10090.ENSMUSP00000026672…	Npepps,Ift46,Pnkp,Adck4,Hira,Ehmt2,Hps5,Fam134c,Appl2,Nprl3,Smc6,Agtpbp1,Zeb1,Zdhhc16,Sirt3,Pde8a,Pigq,Invs,Dock7,Itpr1,Il15,Carm1,Foxn3,Ipo9,Fkbp1a,Pck2,Arhgef11,Ppp2r2d,Ldah,Bclaf1,Ank2,Pbx3,Bai1,Jmjd6,Rbm25,Tk2,Gtf3c1,Whsc1,Kdm6a,C2cd3,Acox1,Kidins220,Ptprs,Dlg1,Ppp1r12a,Ctage5,Xrcc1,Dmtf1,Gria2,Prpf4b,Erc1,Mtf2,Whrn,Pde10a,Htra2,Arhgef1,Slc38a10,Fbf1,Trit1,Ahi1,Tial1,Mnr,Ptk2,Arid4b,Trp53bp1,…
Monarch MPO	MP:0005380	Embryo phenotype	50	2260	0.26	0.0231	10090.ENSMUSP00000001825,10090.ENSMUSP00000002099,10090.ENSMUSP00000003860,10090.ENSMUSP00000004222,10090.ENSMUSP00000012262,10090.ENSMUSP00000013931,10090.ENSMUSP00000018593,10090.ENSMUSP00000020931,10090.ENSMUSP00000025081,10090.ENSMUSP00000026154,10090.ENSMUSP00000026823,10090.ENSMUSP00000030029,10090.ENSMUSP00000032192,10090.ENSMUSP00000033913,10090.ENSMUSP00000034148,10090.ENSMUSP00000036093…	Chordc1,Ift46,Adck4,Hira,Dhdds,Ehmt2,Rpain,Smc6,Zeb1,Zdhhc16,Pigq,Invs,Itpr1,Dctn6,Il15,Ipo9,Fkbp1a,Bclaf1,Kdm6a,C2cd3,Ptprs,Dlg1,Xrcc1,Atg13,Prpf4b,Erc1,Deaf1,Mtf2,Tnrc6a,Trit1,B9d1,Tial1,Mnr,Ptk2,Arid4b,Atf2,Lrpprc,Tpm1,Odf2,Mllt10,Srsf11,Mettl16,Fktn,Setd2,Slmap,Srsf6,Tusc3,Ptbp1,Map4k4,Cul3
Monarch MPO	MP:0002066	Abnormal motor capabilities/coordination/movement	61	3010	0.22	0.0332	10090.ENSMUSP00000001480,10090.ENSMUSP00000001825,10090.ENSMUSP00000002079,10090.ENSMUSP00000003860,10090.ENSMUSP00000013931,10090.ENSMUSP00000017552,10090.ENSMUSP00000017946,10090.ENSMUSP00000018593,10090.ENSMUSP00000022567,10090.ENSMUSP00000025081,10090.ENSMUSP00000026154,10090.ENSMUSP00000031513,10090.ENSMUSP00000032192,10090.ENSMUSP00000034148,10090.ENSMUSP00000034868,10090.ENSMUSP00000035079…	Npepps,Chordc1,Plxnb3,Adck4,Ehmt2,Cacnb1,Fam134c,Rpain,Cacna2d3,Zeb1,Zdhhc16,Srsf9,Itpr1,Il15,Clk1,Mlh1,Ipo9,Bclaf1,Ank2,Pbx3,Jmjd6,Ino80e,Tk2,Ankrd13d,Sun1,C2cd3,Dmtf1,Gria2,Prpf40a,Whrn,Nin,Pde10a,Htra2,Ano8,Slc38a10,Trit1,B9d1,Ahi1,Tmem222,Arid4b,Atf2,Mettl8,Nrxn2,Tpm1,Sgce,Lmtk3,Clk2,Lphn3,Srsf11,Fktn,Ube2e2,Setd2,Pank2,Minar2,Chd2,Hectd2,Arhgap21,Brsk2,Agrn,Meis1,Kcnma1
Monarch MPO	MP:0010866	Abnormal prenatal body size	33	1278	0.32	0.0332	10090.ENSMUSP00000003860,10090.ENSMUSP00000004222,10090.ENSMUSP00000013931,10090.ENSMUSP00000020530,10090.ENSMUSP00000020931,10090.ENSMUSP00000026154,10090.ENSMUSP00000026823,10090.ENSMUSP00000032192,10090.ENSMUSP00000034703,10090.ENSMUSP00000036093,10090.ENSMUSP00000043583,10090.ENSMUSP00000058940,10090.ENSMUSP00000061539,10090.ENSMUSP00000062637,10090.ENSMUSP00000063999,10090.ENSMUSP00000064048…	Adck4,Hira,Ehmt2,Nprl3,Smc6,Zdhhc16,Pigq,Itpr1,Carm1,Ipo9,Bclaf1,Whsc1,Kdm6a,C2cd3,Kidins220,Ptprs,Dlg1,Xrcc1,Prpf4b,Erc1,Trit1,Tial1,Mnr,Ptk2,Tpm1,Mettl16,Fktn,Slmap,Srsf6,Tusc3,Ptbp1,Chd2,Cul3
Monarch MPO	MP:0013292	Embryonic lethality prior to organogenesis	27	948	0.36	0.0332	10090.ENSMUSP00000003860,10090.ENSMUSP00000018593,10090.ENSMUSP00000023019,10090.ENSMUSP00000023043,10090.ENSMUSP00000029752,10090.ENSMUSP00000030201,10090.ENSMUSP00000033913,10090.ENSMUSP00000036093,10090.ENSMUSP00000038188,10090.ENSMUSP00000048470,10090.ENSMUSP00000056719,10090.ENSMUSP00000069257,10090.ENSMUSP00000070572,10090.ENSMUSP00000070995,10090.ENSMUSP00000075655,10090.ENSMUSP00000077019…	Adck4,Rpain,Trmu,Adsl,Tars2,Gne,Dctn6,Ipo9,Cenpt,Rbm25,Gtf3c1,Ppp1r12a,Ctage5,Xrcc1,Prpf40a,Prpf4b,Trit1,Mnr,Ptk2,Lrpprc,Odf2,Srsf11,Mettl16,Fktn,Ptbp1,Cul3,Arhgap21
TISSUES	BTO:0000000	Tissues, cell types and enzyme sources	162	9281	0.15	1.21e-05	10090.ENSMUSP00000001148,10090.ENSMUSP00000001202,10090.ENSMUSP00000001480,10090.ENSMUSP00000001825,10090.ENSMUSP00000002099,10090.ENSMUSP00000003044,10090.ENSMUSP00000003527,10090.ENSMUSP00000003860,10090.ENSMUSP00000009344,10090.ENSMUSP00000013931,10090.ENSMUSP00000014562,10090.ENSMUSP00000017552,10090.ENSMUSP00000020258,10090.ENSMUSP00000020500,10090.ENSMUSP00000020530,10090.ENSMUSP00000020931…	Pcbp3,Ocrl,Npepps,Chordc1,Ift46,Pnkp,Supt5,Adck4,Xpo6,Ehmt2,Hps5,Cacnb1,Herc4,Appl2,Nprl3,Smc6,Ppp4r4,Zfp346,Agtpbp1,Nudt13,Dcp1a,Cacna2d3,Trmu,Eif4a2,Zeb1,Sirt3,Pde8a,Pigq,Fltp,Ccnl1,Crtc2,Invs,Gne,Dock7,Mapkapk5,Srsf9,Pan3,Itpr1,Stard10,Dctn6,Il15,Carm1,Clk1,Mlh1,Nktr,Tlk1,Foxn3,Fkbp1a,Trpc4ap,Pck2,Ppp2r2d,Trpm4,Atp8a1,Bclaf1,Ank2,Bai1,Pdlim7,Jmjd6,Gpbp1,Tbc1d13,Rbm25,Ttll5,Tmem123,Meaf6,Csnk2a…
TISSUES	BTO:0001489	Whole body	159	9158	0.15	1.71e-05	10090.ENSMUSP00000001148,10090.ENSMUSP00000001202,10090.ENSMUSP00000001480,10090.ENSMUSP00000001825,10090.ENSMUSP00000002099,10090.ENSMUSP00000003044,10090.ENSMUSP00000003527,10090.ENSMUSP00000003860,10090.ENSMUSP00000009344,10090.ENSMUSP00000013931,10090.ENSMUSP00000014562,10090.ENSMUSP00000017552,10090.ENSMUSP00000020258,10090.ENSMUSP00000020500,10090.ENSMUSP00000020530,10090.ENSMUSP00000020931…	Pcbp3,Ocrl,Npepps,Chordc1,Ift46,Pnkp,Supt5,Adck4,Xpo6,Ehmt2,Hps5,Cacnb1,Herc4,Appl2,Nprl3,Smc6,Ppp4r4,Agtpbp1,Nudt13,Dcp1a,Cacna2d3,Trmu,Eif4a2,Zeb1,Sirt3,Pde8a,Pigq,Fltp,Ccnl1,Crtc2,Invs,Gne,Dock7,Mapkapk5,Srsf9,Pan3,Itpr1,Stard10,Dctn6,Il15,Carm1,Clk1,Mlh1,Nktr,Tlk1,Foxn3,Fkbp1a,Trpc4ap,Pck2,Ppp2r2d,Trpm4,Atp8a1,Bclaf1,Ank2,Bai1,Pdlim7,Jmjd6,Gpbp1,Tbc1d13,Rbm25,Ttll5,Tmem123,Meaf6,Csnk2a2,Atat1…
TISSUES	BTO:0000142	Brain	65	2671	0.3	4.25e-05	10090.ENSMUSP00000001148,10090.ENSMUSP00000001202,10090.ENSMUSP00000001480,10090.ENSMUSP00000003527,10090.ENSMUSP00000022040,10090.ENSMUSP00000022567,10090.ENSMUSP00000025081,10090.ENSMUSP00000026559,10090.ENSMUSP00000030286,10090.ENSMUSP00000033913,10090.ENSMUSP00000034703,10090.ENSMUSP00000034868,10090.ENSMUSP00000042215,10090.ENSMUSP00000043583,10090.ENSMUSP00000043765,10090.ENSMUSP00000046097…	Pcbp3,Ocrl,Npepps,Supt5,Agtpbp1,Cacna2d3,Zeb1,Sirt3,Dock7,Dctn6,Carm1,Clk1,Atp8a1,Bclaf1,Ank2,Bai1,Jmjd6,Gpbp1,Tmem123,Csnk2a2,Atat1,Kdm6a,Ptprs,Dlg1,Cadps,Xrcc1,Camk2g,Flot2,Snrnp70,Gria2,Atg13,Hnrnph1,Erc1,Synj2,Deaf1,Eif4g3,Whrn,Anapc5,Pde10a,Sorbs1,Snrpb,Ahi1,Tial1,Camk2d,Mnr,Papola,Ptk2,Trp53bp1,Mfsd4,Nrxn2,Ufd1l,Lmtk3,Ttc3,Lphn3,Ptgr2,Lphn1,Srsf6,Map4k4,Sspo,Dos,Arhgap21,Brsk2,Agrn,Tcf12,Kc…
TISSUES	BTO:0000227	Central nervous system	66	2749	0.29	4.3e-05	10090.ENSMUSP00000001148,10090.ENSMUSP00000001202,10090.ENSMUSP00000001480,10090.ENSMUSP00000003527,10090.ENSMUSP00000022040,10090.ENSMUSP00000022567,10090.ENSMUSP00000025081,10090.ENSMUSP00000026559,10090.ENSMUSP00000030286,10090.ENSMUSP00000033913,10090.ENSMUSP00000034703,10090.ENSMUSP00000034868,10090.ENSMUSP00000042215,10090.ENSMUSP00000043583,10090.ENSMUSP00000043765,10090.ENSMUSP00000046097…	Pcbp3,Ocrl,Npepps,Supt5,Agtpbp1,Cacna2d3,Zeb1,Sirt3,Dock7,Dctn6,Carm1,Clk1,Atp8a1,Bclaf1,Ank2,Bai1,Jmjd6,Gpbp1,Tmem123,Csnk2a2,Atat1,Kdm6a,Ptprs,Dlg1,Cadps,Xrcc1,Camk2g,Flot2,Snrnp70,Gria2,Atg13,Hnrnph1,Erc1,Synj2,Deaf1,Eif4g3,Whrn,Anapc5,Pde10a,Sorbs1,Snrpb,Ahi1,Tial1,Camk2d,Mnr,Papola,Ptk2,Trp53bp1,Mfsd4,Nrxn2,Ufd1l,Nrg2,Lmtk3,Ttc3,Lphn3,Ptgr2,Lphn1,Srsf6,Map4k4,Sspo,Dos,Arhgap21,Brsk2,Agrn,Tcf…
TISSUES	BTO:0001484	Nervous system	67	2889	0.28	9.96e-05	10090.ENSMUSP00000001148,10090.ENSMUSP00000001202,10090.ENSMUSP00000001480,10090.ENSMUSP00000003527,10090.ENSMUSP00000017552,10090.ENSMUSP00000022040,10090.ENSMUSP00000022567,10090.ENSMUSP00000025081,10090.ENSMUSP00000026559,10090.ENSMUSP00000030286,10090.ENSMUSP00000033913,10090.ENSMUSP00000034703,10090.ENSMUSP00000034868,10090.ENSMUSP00000042215,10090.ENSMUSP00000043583,10090.ENSMUSP00000043765…	Pcbp3,Ocrl,Npepps,Supt5,Cacnb1,Agtpbp1,Cacna2d3,Zeb1,Sirt3,Dock7,Dctn6,Carm1,Clk1,Atp8a1,Bclaf1,Ank2,Bai1,Jmjd6,Gpbp1,Tmem123,Csnk2a2,Atat1,Kdm6a,Ptprs,Dlg1,Cadps,Xrcc1,Camk2g,Flot2,Snrnp70,Gria2,Atg13,Hnrnph1,Erc1,Synj2,Deaf1,Eif4g3,Whrn,Anapc5,Pde10a,Sorbs1,Snrpb,Ahi1,Tial1,Camk2d,Mnr,Papola,Ptk2,Trp53bp1,Mfsd4,Nrxn2,Ufd1l,Nrg2,Lmtk3,Ttc3,Lphn3,Ptgr2,Lphn1,Srsf6,Map4k4,Sspo,Dos,Arhgap21,Brsk2,A…
TISSUES	BTO:0000522	Gland	100	5187	0.2	0.00024	10090.ENSMUSP00000001148,10090.ENSMUSP00000001825,10090.ENSMUSP00000002099,10090.ENSMUSP00000003044,10090.ENSMUSP00000003527,10090.ENSMUSP00000003860,10090.ENSMUSP00000009344,10090.ENSMUSP00000013931,10090.ENSMUSP00000014562,10090.ENSMUSP00000020258,10090.ENSMUSP00000020500,10090.ENSMUSP00000020530,10090.ENSMUSP00000020931,10090.ENSMUSP00000021631,10090.ENSMUSP00000022040,10090.ENSMUSP00000023599…	Pcbp3,Chordc1,Ift46,Pnkp,Supt5,Adck4,Xpo6,Ehmt2,Hps5,Herc4,Appl2,Nprl3,Smc6,Ppp4r4,Agtpbp1,Eif4a2,Sirt3,Pde8a,Pigq,Fltp,Ccnl1,Crtc2,Gne,Srsf9,Itpr1,Stard10,Dctn6,Carm1,Clk1,Nktr,Tlk1,Foxn3,Trpc4ap,Atp8a1,Bclaf1,Pdlim7,Gpbp1,Rbm25,Tmem123,Meaf6,Csnk2a2,Sun1,Whsc1,Kdm6a,C2cd3,Acox1,Dlg1,Ctage5,Xrcc1,Camk2g,Rcor3,Snrnp70,Prpf40a,Deaf1,Eif4g3,Golga4,Anapc5,Plekha5,Pde10a,Clk4,Sorbs1,Fbf1,Wnk4,Tmem234…
TISSUES	BTO:0001488	Endocrine gland	89	4420	0.21	0.00024	10090.ENSMUSP00000001148,10090.ENSMUSP00000001825,10090.ENSMUSP00000002099,10090.ENSMUSP00000003044,10090.ENSMUSP00000003527,10090.ENSMUSP00000009344,10090.ENSMUSP00000013931,10090.ENSMUSP00000020258,10090.ENSMUSP00000020500,10090.ENSMUSP00000020530,10090.ENSMUSP00000020931,10090.ENSMUSP00000021631,10090.ENSMUSP00000022040,10090.ENSMUSP00000023599,10090.ENSMUSP00000026559,10090.ENSMUSP00000026672…	Pcbp3,Chordc1,Ift46,Pnkp,Supt5,Xpo6,Ehmt2,Herc4,Appl2,Nprl3,Smc6,Ppp4r4,Agtpbp1,Eif4a2,Sirt3,Pde8a,Fltp,Ccnl1,Crtc2,Gne,Srsf9,Itpr1,Stard10,Carm1,Clk1,Nktr,Tlk1,Foxn3,Trpc4ap,Atp8a1,Bclaf1,Pdlim7,Gpbp1,Rbm25,Tmem123,Meaf6,Csnk2a2,Sun1,Whsc1,C2cd3,Acox1,Dlg1,Ctage5,Xrcc1,Rcor3,Snrnp70,Prpf40a,Deaf1,Eif4g3,Golga4,Anapc5,Plekha5,Pde10a,Clk4,Sorbs1,Fbf1,Tmem234,B9d1,Tial1,Camk2d,Idh2,Mnr,Rbm39,Ptk2,S…
TISSUES	BTO:0000082	Male reproductive system	45	1691	0.34	0.00027	10090.ENSMUSP00000001148,10090.ENSMUSP00000002099,10090.ENSMUSP00000003044,10090.ENSMUSP00000009344,10090.ENSMUSP00000013931,10090.ENSMUSP00000020258,10090.ENSMUSP00000020530,10090.ENSMUSP00000020931,10090.ENSMUSP00000022040,10090.ENSMUSP00000026672,10090.ENSMUSP00000027959,10090.ENSMUSP00000030201,10090.ENSMUSP00000031513,10090.ENSMUSP00000032927,10090.ENSMUSP00000034703,10090.ENSMUSP00000035079…	Pcbp3,Ift46,Pnkp,Xpo6,Ehmt2,Herc4,Nprl3,Smc6,Agtpbp1,Pde8a,Fltp,Gne,Srsf9,Stard10,Carm1,Mlh1,Tlk1,Trpc4ap,Gpbp1,Meaf6,Csnk2a2,Sun1,Whsc1,C2cd3,Xrcc1,Rcor3,Mical3,Eif4g3,Anapc5,Plekha5,Pde10a,Clk4,B9d1,Tial1,Tpm1,Odf2,Mllt10,Gtf2a2,Lphn1,Srsf6,Tusc3,Dnajc1,Brsk2,Traf7,Kcnma1
TISSUES	BTO:0000282	Head	74	3453	0.24	0.00027	10090.ENSMUSP00000001148,10090.ENSMUSP00000001202,10090.ENSMUSP00000001480,10090.ENSMUSP00000003527,10090.ENSMUSP00000022040,10090.ENSMUSP00000022567,10090.ENSMUSP00000025081,10090.ENSMUSP00000026559,10090.ENSMUSP00000026672,10090.ENSMUSP00000026823,10090.ENSMUSP00000030286,10090.ENSMUSP00000032927,10090.ENSMUSP00000033913,10090.ENSMUSP00000034703,10090.ENSMUSP00000034868,10090.ENSMUSP00000035961…	Pcbp3,Ocrl,Npepps,Supt5,Agtpbp1,Cacna2d3,Zeb1,Sirt3,Pde8a,Pigq,Dock7,Stard10,Dctn6,Carm1,Clk1,Tlk1,Atp8a1,Bclaf1,Ank2,Bai1,Jmjd6,Gpbp1,Ttll5,Tmem123,Csnk2a2,Atat1,Kdm6a,Ptprs,Dlg1,Cadps,Xrcc1,Camk2g,Flot2,Snrnp70,Gria2,Atg13,Hnrnph1,Erc1,Synj2,Deaf1,Eif4g3,Whrn,Anapc5,Pde10a,Sorbs1,Snrpb,Ahi1,Tial1,Camk2d,Mnr,Papola,Ptk2,Trp53bp1,Mfsd4,Nrxn2,Ufd1l,Lmtk3,Ttc3,Lphn3,Fktn,Ptgr2,Ube2e2,Lphn1,Srsf6,Ab…
TISSUES	BTO:0003096	Internal male genital organ	43	1570	0.35	0.00027	10090.ENSMUSP00000001148,10090.ENSMUSP00000002099,10090.ENSMUSP00000009344,10090.ENSMUSP00000013931,10090.ENSMUSP00000020258,10090.ENSMUSP00000020530,10090.ENSMUSP00000020931,10090.ENSMUSP00000022040,10090.ENSMUSP00000026672,10090.ENSMUSP00000027959,10090.ENSMUSP00000030201,10090.ENSMUSP00000031513,10090.ENSMUSP00000032927,10090.ENSMUSP00000034703,10090.ENSMUSP00000035079,10090.ENSMUSP00000035961…	Pcbp3,Ift46,Xpo6,Ehmt2,Herc4,Nprl3,Smc6,Agtpbp1,Pde8a,Fltp,Gne,Srsf9,Stard10,Carm1,Mlh1,Tlk1,Trpc4ap,Gpbp1,Meaf6,Csnk2a2,Sun1,Whsc1,Xrcc1,Rcor3,Mical3,Eif4g3,Anapc5,Plekha5,Pde10a,Clk4,B9d1,Tial1,Tpm1,Odf2,Mllt10,Gtf2a2,Lphn1,Srsf6,Tusc3,Dnajc1,Brsk2,Traf7,Kcnma1
TISSUES	BTO:0000080	Male reproductive gland	42	1552	0.34	0.00038	10090.ENSMUSP00000001148,10090.ENSMUSP00000002099,10090.ENSMUSP00000009344,10090.ENSMUSP00000013931,10090.ENSMUSP00000020258,10090.ENSMUSP00000020530,10090.ENSMUSP00000020931,10090.ENSMUSP00000022040,10090.ENSMUSP00000026672,10090.ENSMUSP00000027959,10090.ENSMUSP00000030201,10090.ENSMUSP00000031513,10090.ENSMUSP00000032927,10090.ENSMUSP00000034703,10090.ENSMUSP00000035961,10090.ENSMUSP00000037574…	Pcbp3,Ift46,Xpo6,Ehmt2,Herc4,Nprl3,Smc6,Agtpbp1,Pde8a,Fltp,Gne,Srsf9,Stard10,Carm1,Tlk1,Trpc4ap,Gpbp1,Meaf6,Csnk2a2,Sun1,Whsc1,C2cd3,Xrcc1,Rcor3,Eif4g3,Anapc5,Plekha5,Pde10a,Clk4,B9d1,Tial1,Tpm1,Odf2,Mllt10,Gtf2a2,Lphn1,Srsf6,Tusc3,Dnajc1,Brsk2,Traf7,Kcnma1
TISSUES	BTO:0000254	Female reproductive gland	49	2075	0.28	0.0018	10090.ENSMUSP00000001148,10090.ENSMUSP00000002099,10090.ENSMUSP00000003044,10090.ENSMUSP00000009344,10090.ENSMUSP00000013931,10090.ENSMUSP00000020258,10090.ENSMUSP00000020530,10090.ENSMUSP00000020931,10090.ENSMUSP00000022040,10090.ENSMUSP00000026672,10090.ENSMUSP00000027959,10090.ENSMUSP00000031513,10090.ENSMUSP00000032927,10090.ENSMUSP00000034703,10090.ENSMUSP00000034868,10090.ENSMUSP00000035112…	Pcbp3,Ift46,Pnkp,Xpo6,Ehmt2,Herc4,Nprl3,Smc6,Agtpbp1,Pde8a,Fltp,Srsf9,Stard10,Carm1,Clk1,Nktr,Tlk1,Trpc4ap,Pdlim7,Gpbp1,Tmem123,Csnk2a2,Sun1,Whsc1,C2cd3,Xrcc1,Rcor3,Eif4g3,Anapc5,Plekha5,Pde10a,Clk4,B9d1,Tial1,Mnr,Arid4b,Tpm1,Odf2,Mllt10,Gtf2a2,Ptgr2,Lphn1,Srsf6,Tusc3,Chd2,Phc3,Brsk2,Traf7,Kcnma1
TISSUES	BTO:0000753	Lymphoid tissue	44	1858	0.28	0.0049	10090.ENSMUSP00000003044,10090.ENSMUSP00000009344,10090.ENSMUSP00000013931,10090.ENSMUSP00000020258,10090.ENSMUSP00000020931,10090.ENSMUSP00000025081,10090.ENSMUSP00000026823,10090.ENSMUSP00000030201,10090.ENSMUSP00000031410,10090.ENSMUSP00000031651,10090.ENSMUSP00000034148,10090.ENSMUSP00000034703,10090.ENSMUSP00000034868,10090.ENSMUSP00000035079,10090.ENSMUSP00000035112,10090.ENSMUSP00000035961…	Pnkp,Xpo6,Ehmt2,Herc4,Smc6,Zeb1,Pigq,Gne,Mapkapk5,Pan3,Il15,Carm1,Clk1,Mlh1,Nktr,Tlk1,Trpc4ap,Ppp2r2d,Atp8a1,Pdlim7,Tmem123,Csnk2a2,Whsc1,Kdm6a,Xrcc1,Camk2g,Flot2,Prpf40a,Eif4g3,Anapc5,Elf2,Clk4,Tia1,Fbf1,Tial1,Arid4b,Mllt10,Prpf39,Clk2,Setd2,Srsf6,Xaf1,Chd2,Tcf12
TISSUES	BTO:0000570	Hematopoietic system	48	2151	0.26	0.0082	10090.ENSMUSP00000003044,10090.ENSMUSP00000009344,10090.ENSMUSP00000013931,10090.ENSMUSP00000020258,10090.ENSMUSP00000020931,10090.ENSMUSP00000025081,10090.ENSMUSP00000026823,10090.ENSMUSP00000030201,10090.ENSMUSP00000031410,10090.ENSMUSP00000031651,10090.ENSMUSP00000033913,10090.ENSMUSP00000034148,10090.ENSMUSP00000034703,10090.ENSMUSP00000034868,10090.ENSMUSP00000035079,10090.ENSMUSP00000035112…	Pnkp,Xpo6,Ehmt2,Herc4,Smc6,Zeb1,Pigq,Gne,Mapkapk5,Pan3,Dctn6,Il15,Carm1,Clk1,Mlh1,Nktr,Tlk1,Trpc4ap,Ppp2r2d,Atp8a1,Pdlim7,Tmem123,Csnk2a2,Whsc1,Kdm6a,Xrcc1,Camk2g,Flot2,Prpf40a,Eif4g3,Nin,Anapc5,Elf2,Clk4,Tia1,Fbf1,Tial1,Arid4b,Mllt10,Prpf39,Clk2,Setd2,Srsf6,Arfip2,Xaf1,Dnajc1,Chd2,Tcf12
TISSUES	BTO:0000534	Gonad	34	1321	0.32	0.0083	10090.ENSMUSP00000001148,10090.ENSMUSP00000002099,10090.ENSMUSP00000009344,10090.ENSMUSP00000013931,10090.ENSMUSP00000020258,10090.ENSMUSP00000020530,10090.ENSMUSP00000020931,10090.ENSMUSP00000022040,10090.ENSMUSP00000026672,10090.ENSMUSP00000027959,10090.ENSMUSP00000031513,10090.ENSMUSP00000032927,10090.ENSMUSP00000034703,10090.ENSMUSP00000037574,10090.ENSMUSP00000048240,10090.ENSMUSP00000055919…	Pcbp3,Ift46,Xpo6,Ehmt2,Herc4,Nprl3,Smc6,Agtpbp1,Pde8a,Fltp,Srsf9,Stard10,Carm1,Trpc4ap,Gpbp1,Csnk2a2,Sun1,Whsc1,C2cd3,Xrcc1,Rcor3,Eif4g3,Plekha5,Pde10a,Clk4,B9d1,Tial1,Tpm1,Odf2,Mllt10,Gtf2a2,Srsf6,Tusc3,Brsk2
TISSUES	BTO:0001363	Testis	32	1258	0.32	0.0164	10090.ENSMUSP00000001148,10090.ENSMUSP00000002099,10090.ENSMUSP00000009344,10090.ENSMUSP00000013931,10090.ENSMUSP00000020258,10090.ENSMUSP00000020530,10090.ENSMUSP00000020931,10090.ENSMUSP00000022040,10090.ENSMUSP00000026672,10090.ENSMUSP00000027959,10090.ENSMUSP00000031513,10090.ENSMUSP00000032927,10090.ENSMUSP00000034703,10090.ENSMUSP00000048240,10090.ENSMUSP00000055919,10090.ENSMUSP00000056655…	Pcbp3,Ift46,Xpo6,Ehmt2,Herc4,Nprl3,Smc6,Agtpbp1,Pde8a,Fltp,Srsf9,Stard10,Carm1,Gpbp1,Csnk2a2,Sun1,Whsc1,Xrcc1,Rcor3,Eif4g3,Plekha5,Pde10a,Clk4,B9d1,Tial1,Tpm1,Odf2,Mllt10,Gtf2a2,Srsf6,Tusc3,Brsk2
TISSUES	BTO:0005810	Immune system	47	2165	0.25	0.0164	10090.ENSMUSP00000003044,10090.ENSMUSP00000009344,10090.ENSMUSP00000013931,10090.ENSMUSP00000020258,10090.ENSMUSP00000020931,10090.ENSMUSP00000025081,10090.ENSMUSP00000026823,10090.ENSMUSP00000030201,10090.ENSMUSP00000031410,10090.ENSMUSP00000031651,10090.ENSMUSP00000034148,10090.ENSMUSP00000034703,10090.ENSMUSP00000034868,10090.ENSMUSP00000035079,10090.ENSMUSP00000035112,10090.ENSMUSP00000035961…	Pnkp,Xpo6,Ehmt2,Herc4,Smc6,Zeb1,Pigq,Gne,Mapkapk5,Pan3,Il15,Carm1,Clk1,Mlh1,Nktr,Tlk1,Trpc4ap,Ppp2r2d,Atp8a1,Pdlim7,Tmem123,Csnk2a2,Whsc1,Kdm6a,Xrcc1,Camk2g,Flot2,Prpf40a,Eif4g3,Nin,Anapc5,Elf2,Clk4,Tia1,Fbf1,Tial1,Arid4b,Mllt10,Prpf39,Clk2,Setd2,Srsf6,Xaf1,Dnajc1,Chd2,Arhgap21,Tcf12
TISSUES	BTO:0001491	Viscus	74	3991	0.18	0.0195	10090.ENSMUSP00000001825,10090.ENSMUSP00000002099,10090.ENSMUSP00000003044,10090.ENSMUSP00000003527,10090.ENSMUSP00000003860,10090.ENSMUSP00000009344,10090.ENSMUSP00000013931,10090.ENSMUSP00000014562,10090.ENSMUSP00000020258,10090.ENSMUSP00000020500,10090.ENSMUSP00000021631,10090.ENSMUSP00000023599,10090.ENSMUSP00000025081,10090.ENSMUSP00000026559,10090.ENSMUSP00000026823,10090.ENSMUSP00000029545…	Chordc1,Ift46,Pnkp,Supt5,Adck4,Xpo6,Ehmt2,Hps5,Herc4,Appl2,Ppp4r4,Eif4a2,Zeb1,Sirt3,Pigq,Crtc2,Gne,Mapkapk5,Itpr1,Stard10,Dctn6,Carm1,Clk1,Nktr,Tlk1,Foxn3,Trpc4ap,Atp8a1,Bclaf1,Pdlim7,Gpbp1,Tbc1d13,Tmem123,Csnk2a2,Kdm6a,Acox1,Dlg1,Ppp1r12a,Ctage5,Xrcc1,Camk2g,Flot2,Snrnp70,Eif4g3,Anapc5,Elf2,Tia1,Sorbs1,Wnk4,Tmem234,B9d1,Tial1,Camk2d,Idh2,Rbm39,Ptk2,Smox,Atf2,Lrpprc,Mfsd4,Tpm1,Mllt10,Ufd1l,Prpf39…
TISSUES	BTO:0000081	Reproductive system	55	2724	0.22	0.0221	10090.ENSMUSP00000001148,10090.ENSMUSP00000002099,10090.ENSMUSP00000003044,10090.ENSMUSP00000009344,10090.ENSMUSP00000013931,10090.ENSMUSP00000020258,10090.ENSMUSP00000020530,10090.ENSMUSP00000020931,10090.ENSMUSP00000022040,10090.ENSMUSP00000026672,10090.ENSMUSP00000027959,10090.ENSMUSP00000030201,10090.ENSMUSP00000031513,10090.ENSMUSP00000032927,10090.ENSMUSP00000034703,10090.ENSMUSP00000034868…	Pcbp3,Ift46,Pnkp,Xpo6,Ehmt2,Herc4,Nprl3,Smc6,Agtpbp1,Pde8a,Fltp,Gne,Srsf9,Stard10,Carm1,Clk1,Mlh1,Nktr,Tlk1,Trpc4ap,Pdlim7,Gpbp1,Tmem123,Meaf6,Csnk2a2,Sun1,Whsc1,C2cd3,Xrcc1,Rcor3,Mical3,Eif4g3,Anapc5,Plekha5,Pde10a,Clk4,B9d1,Tial1,Mnr,Arid4b,Tpm1,Odf2,Mllt10,Gtf2a2,Ptgr2,Lphn1,Srsf6,Arfip2,Tusc3,Dnajc1,Chd2,Phc3,Brsk2,Traf7,Kcnma1
TISSUES	BTO:0000083	Female reproductive system	50	2414	0.23	0.0245	10090.ENSMUSP00000001148,10090.ENSMUSP00000002099,10090.ENSMUSP00000003044,10090.ENSMUSP00000009344,10090.ENSMUSP00000013931,10090.ENSMUSP00000020258,10090.ENSMUSP00000020530,10090.ENSMUSP00000020931,10090.ENSMUSP00000022040,10090.ENSMUSP00000026672,10090.ENSMUSP00000027959,10090.ENSMUSP00000031513,10090.ENSMUSP00000032927,10090.ENSMUSP00000034703,10090.ENSMUSP00000034868,10090.ENSMUSP00000035112…	Pcbp3,Ift46,Pnkp,Xpo6,Ehmt2,Herc4,Nprl3,Smc6,Agtpbp1,Pde8a,Fltp,Srsf9,Stard10,Carm1,Clk1,Nktr,Tlk1,Trpc4ap,Pdlim7,Gpbp1,Tmem123,Csnk2a2,Sun1,Whsc1,C2cd3,Xrcc1,Rcor3,Eif4g3,Anapc5,Plekha5,Pde10a,Clk4,B9d1,Tial1,Mnr,Arid4b,Tpm1,Odf2,Mllt10,Gtf2a2,Ptgr2,Lphn1,Srsf6,Arfip2,Tusc3,Chd2,Phc3,Brsk2,Traf7,Kcnma1
TISSUES	BTO:0001210	SGS cell	3	8	1.48	0.0339	10090.ENSMUSP00000022535,10090.ENSMUSP00000093425,10090.ENSMUSP00000101833	Dcp1a,Tia1,Tial1
TISSUES	BTO:0000284	Organism form	42	1948	0.24	0.0352	10090.ENSMUSP00000003044,10090.ENSMUSP00000003527,10090.ENSMUSP00000013931,10090.ENSMUSP00000020530,10090.ENSMUSP00000022535,10090.ENSMUSP00000025081,10090.ENSMUSP00000029545,10090.ENSMUSP00000030029,10090.ENSMUSP00000030286,10090.ENSMUSP00000034703,10090.ENSMUSP00000037206,10090.ENSMUSP00000038555,10090.ENSMUSP00000043583,10090.ENSMUSP00000048240,10090.ENSMUSP00000048470,10090.ENSMUSP00000056383…	Pnkp,Supt5,Ehmt2,Nprl3,Dcp1a,Zeb1,Crtc2,Invs,Dock7,Carm1,Fkbp1a,Pck2,Bclaf1,Gpbp1,Rbm25,Atat1,Kdm6a,Ctage5,Xrcc1,Snrnp70,Hnrnph1,Prpf4b,Erc1,Anapc5,Plekha5,Elf2,Snrpb,B9d1,Camk2d,Idh2,Rbm39,Ptk2,Trp53bp1,Tpm1,Prpf39,Ptgr2,Srsf6,Ptbp1,Map4k4,Dos,Arhgap21,Nop58
COMPARTMENTS	GOCC:0043229	Intracellular organelle	174	8073	0.24	1.19e-16	10090.ENSMUSP00000001202,10090.ENSMUSP00000002099,10090.ENSMUSP00000003044,10090.ENSMUSP00000003527,10090.ENSMUSP00000003860,10090.ENSMUSP00000004222,10090.ENSMUSP00000013931,10090.ENSMUSP00000017552,10090.ENSMUSP00000018593,10090.ENSMUSP00000020113,10090.ENSMUSP00000020258,10090.ENSMUSP00000020500,10090.ENSMUSP00000020530,10090.ENSMUSP00000020931,10090.ENSMUSP00000021937,10090.ENSMUSP00000022040…	Ocrl,Ift46,Pnkp,Supt5,Adck4,Hira,Ehmt2,Cacnb1,Rpain,Poc1b,Herc4,Appl2,Nprl3,Smc6,Zfp346,Agtpbp1,Nudt13,Dcp1a,Trmu,Adsl,Zeb1,Sirt3,Fltp,Ccnl1,Crtc2,Tars2,Invs,Necap2,Mapkapk5,Srsf9,Pan3,Itpr1,Dctn6,Il15,Mvb12a,Carm1,Clk1,Mlh1,Usp4,Six6os1,Tlk1,Fkbp1a,Cenpt,Xpnpep3,Pck2,Trpm4,Atp8a1,Ldah,Bclaf1,Ank2,Slc9a8,Pbx3,Pdlim7,Jmjd6,Gpbp1,Rbm25,Ttll5,Ankrd16,Meaf6,Tk2,Ankrd13d,Csnk2a2,Atat1,Sun1,Whsc1,Ercc8…
COMPARTMENTS	GOCC:0005622	Intracellular	194	9943	0.2	1.71e-15	10090.ENSMUSP00000001202,10090.ENSMUSP00000001480,10090.ENSMUSP00000002099,10090.ENSMUSP00000003044,10090.ENSMUSP00000003527,10090.ENSMUSP00000003860,10090.ENSMUSP00000004222,10090.ENSMUSP00000009344,10090.ENSMUSP00000013931,10090.ENSMUSP00000014562,10090.ENSMUSP00000017552,10090.ENSMUSP00000018593,10090.ENSMUSP00000018821,10090.ENSMUSP00000020113,10090.ENSMUSP00000020258,10090.ENSMUSP00000020500…	Ocrl,Npepps,Ift46,Pnkp,Supt5,Adck4,Hira,Xpo6,Ehmt2,Hps5,Cacnb1,Rpain,Slc25a39,Poc1b,Herc4,Appl2,Nprl3,Smc6,Ppp4r4,Zfp346,Agtpbp1,Nudt13,Dcp1a,Trmu,Adsl,Eif4a2,Zeb1,Sirt3,Fltp,Ccnl1,Crtc2,Tars2,Invs,Gne,Necap2,Mapkapk5,Srsf9,Pan3,Itpr1,Stard10,Dctn6,Il15,Mvb12a,Carm1,Clk1,Mlh1,Usp4,Six6os1,Tlk1,Ipo9,Fkbp1a,Trpc4ap,Cenpt,Xpnpep3,Pck2,Ppp2r2d,Trpm4,Atp8a1,Ldah,Bclaf1,Ank2,Slc9a8,Pbx3,Pdlim7,Jmjd6,Gp…
COMPARTMENTS	GOCC:0043226	Organelle	176	8565	0.22	4.25e-15	10090.ENSMUSP00000001202,10090.ENSMUSP00000002099,10090.ENSMUSP00000003044,10090.ENSMUSP00000003527,10090.ENSMUSP00000003860,10090.ENSMUSP00000004222,10090.ENSMUSP00000013931,10090.ENSMUSP00000017552,10090.ENSMUSP00000018593,10090.ENSMUSP00000020113,10090.ENSMUSP00000020258,10090.ENSMUSP00000020500,10090.ENSMUSP00000020530,10090.ENSMUSP00000020931,10090.ENSMUSP00000021937,10090.ENSMUSP00000022040…	Ocrl,Ift46,Pnkp,Supt5,Adck4,Hira,Ehmt2,Cacnb1,Rpain,Poc1b,Herc4,Appl2,Nprl3,Smc6,Zfp346,Agtpbp1,Nudt13,Dcp1a,Trmu,Adsl,Zeb1,Sirt3,Pigq,Fltp,Ccnl1,Crtc2,Tars2,Invs,Necap2,Mapkapk5,Srsf9,Pan3,Itpr1,Dctn6,Il15,Mvb12a,Carm1,Clk1,Mlh1,Usp4,Six6os1,Tlk1,Fkbp1a,Cenpt,Xpnpep3,Pck2,Trpm4,Atp8a1,Ldah,Bclaf1,Ank2,Slc9a8,Pbx3,Bai1,Pdlim7,Jmjd6,Gpbp1,Rbm25,Ttll5,Ankrd16,Meaf6,Tk2,Ankrd13d,Csnk2a2,Atat1,Sun1,W…
COMPARTMENTS	GOCC:0043227	Membrane-bounded organelle	149	7176	0.23	1.99e-11	10090.ENSMUSP00000001202,10090.ENSMUSP00000002099,10090.ENSMUSP00000003044,10090.ENSMUSP00000003527,10090.ENSMUSP00000003860,10090.ENSMUSP00000013931,10090.ENSMUSP00000017552,10090.ENSMUSP00000018593,10090.ENSMUSP00000020258,10090.ENSMUSP00000020500,10090.ENSMUSP00000020530,10090.ENSMUSP00000020931,10090.ENSMUSP00000021937,10090.ENSMUSP00000022040,10090.ENSMUSP00000022343,10090.ENSMUSP00000023019…	Ocrl,Ift46,Pnkp,Supt5,Adck4,Ehmt2,Cacnb1,Rpain,Herc4,Appl2,Nprl3,Smc6,Zfp346,Agtpbp1,Nudt13,Trmu,Adsl,Zeb1,Sirt3,Pigq,Ccnl1,Crtc2,Tars2,Invs,Necap2,Mapkapk5,Srsf9,Itpr1,Dctn6,Il15,Mvb12a,Carm1,Clk1,Mlh1,Usp4,Six6os1,Tlk1,Fkbp1a,Cenpt,Xpnpep3,Pck2,Trpm4,Atp8a1,Bclaf1,Slc9a8,Pbx3,Pdlim7,Jmjd6,Gpbp1,Rbm25,Ankrd16,Meaf6,Tk2,Ankrd13d,Csnk2a2,Sun1,Whsc1,Ercc8,Kdm6a,Acox1,Ptprs,Dlg1,Angel2,Cadps,Tgfb1i1…
COMPARTMENTS	GOCC:0043231	Intracellular membrane-bounded organelle	135	6320	0.24	1.18e-10	10090.ENSMUSP00000001202,10090.ENSMUSP00000003044,10090.ENSMUSP00000003527,10090.ENSMUSP00000003860,10090.ENSMUSP00000013931,10090.ENSMUSP00000017552,10090.ENSMUSP00000018593,10090.ENSMUSP00000020258,10090.ENSMUSP00000020530,10090.ENSMUSP00000020931,10090.ENSMUSP00000021937,10090.ENSMUSP00000022040,10090.ENSMUSP00000022343,10090.ENSMUSP00000023019,10090.ENSMUSP00000023043,10090.ENSMUSP00000025081…	Ocrl,Pnkp,Supt5,Adck4,Ehmt2,Cacnb1,Rpain,Herc4,Nprl3,Smc6,Zfp346,Agtpbp1,Nudt13,Trmu,Adsl,Zeb1,Sirt3,Ccnl1,Crtc2,Tars2,Invs,Mapkapk5,Srsf9,Itpr1,Dctn6,Il15,Carm1,Clk1,Mlh1,Usp4,Six6os1,Tlk1,Fkbp1a,Cenpt,Xpnpep3,Pck2,Trpm4,Atp8a1,Bclaf1,Slc9a8,Pbx3,Pdlim7,Jmjd6,Gpbp1,Rbm25,Ankrd16,Meaf6,Tk2,Csnk2a2,Sun1,Whsc1,Ercc8,Kdm6a,Acox1,Dlg1,Angel2,Tgfb1i1,Ppp1r12a,Wiz,Ctage5,Xrcc1,Camk2g,Dmtf1,Snrnp70,Gria…
COMPARTMENTS	GOCC:0005634	Nucleus	92	3784	0.3	9.21e-09	10090.ENSMUSP00000003044,10090.ENSMUSP00000003527,10090.ENSMUSP00000013931,10090.ENSMUSP00000018593,10090.ENSMUSP00000020258,10090.ENSMUSP00000020931,10090.ENSMUSP00000021937,10090.ENSMUSP00000022040,10090.ENSMUSP00000025081,10090.ENSMUSP00000029416,10090.ENSMUSP00000029545,10090.ENSMUSP00000030029,10090.ENSMUSP00000031410,10090.ENSMUSP00000031513,10090.ENSMUSP00000032192,10090.ENSMUSP00000034148…	Pnkp,Supt5,Ehmt2,Rpain,Herc4,Smc6,Zfp346,Agtpbp1,Zeb1,Ccnl1,Crtc2,Invs,Mapkapk5,Srsf9,Itpr1,Il15,Carm1,Clk1,Mlh1,Usp4,Six6os1,Tlk1,Cenpt,Bclaf1,Pbx3,Pdlim7,Jmjd6,Gpbp1,Rbm25,Ankrd16,Meaf6,Csnk2a2,Sun1,Whsc1,Ercc8,Kdm6a,Dlg1,Angel2,Tgfb1i1,Ppp1r12a,Wiz,Xrcc1,Dmtf1,Snrnp70,Prpf40a,Mical3,Hnrnph1,Prpf4b,U2surp,Deaf1,Mtf2,Nin,Anapc5,Isy1,Elf2,Clk4,Tnrc6a,Tia1,Sorbs1,Snrpb,Tial1,Camk2d,Rbm39,Papola,Pt…
COMPARTMENTS	GOCC:0110165	Cellular anatomical entity	202	12108	0.13	9.21e-09	10090.ENSMUSP00000001202,10090.ENSMUSP00000001480,10090.ENSMUSP00000002099,10090.ENSMUSP00000003044,10090.ENSMUSP00000003527,10090.ENSMUSP00000003860,10090.ENSMUSP00000004222,10090.ENSMUSP00000013931,10090.ENSMUSP00000014562,10090.ENSMUSP00000017552,10090.ENSMUSP00000018593,10090.ENSMUSP00000018821,10090.ENSMUSP00000020113,10090.ENSMUSP00000020185,10090.ENSMUSP00000020258,10090.ENSMUSP00000020500…	Ocrl,Npepps,Ift46,Pnkp,Supt5,Adck4,Hira,Ehmt2,Hps5,Cacnb1,Rpain,Slc25a39,Poc1b,Il20ra,Herc4,Appl2,Nprl3,Smc6,Ppp4r4,Zfp346,Agtpbp1,Nudt13,Dcp1a,Cacna2d3,Trmu,Adsl,Eif4a2,Zeb1,Sirt3,Pigq,Fltp,Scn2a1,Ccnl1,Crtc2,Tars2,Invs,Gne,Necap2,Mapkapk5,Srsf9,Pan3,Itpr1,Stard10,Dctn6,Il15,Mvb12a,Carm1,Clk1,Mlh1,Usp4,Six6os1,Tlk1,Ipo9,Fkbp1a,Cenpt,Xpnpep3,Pck2,Trpm4,Atp8a1,Ldah,Bclaf1,Ank2,Slc9a8,Pbx3,Bai1,Pdl…
COMPARTMENTS	GOCC:0043228	Non-membrane-bounded organelle	75	2982	0.31	2.52e-07	10090.ENSMUSP00000002099,10090.ENSMUSP00000003044,10090.ENSMUSP00000004222,10090.ENSMUSP00000013931,10090.ENSMUSP00000018593,10090.ENSMUSP00000020113,10090.ENSMUSP00000020258,10090.ENSMUSP00000020931,10090.ENSMUSP00000021937,10090.ENSMUSP00000022535,10090.ENSMUSP00000023043,10090.ENSMUSP00000025081,10090.ENSMUSP00000027959,10090.ENSMUSP00000030029,10090.ENSMUSP00000031410,10090.ENSMUSP00000031513…	Ift46,Pnkp,Hira,Ehmt2,Rpain,Poc1b,Herc4,Smc6,Zfp346,Dcp1a,Adsl,Zeb1,Fltp,Invs,Mapkapk5,Srsf9,Pan3,Itpr1,Dctn6,Mlh1,Six6os1,Fkbp1a,Cenpt,Ldah,Ank2,Pdlim7,Jmjd6,Ttll5,Meaf6,Csnk2a2,Atat1,Sun1,C2cd3,Dlg1,Tgfb1i1,Ppp1r12a,Xrcc1,Prpf4b,Erc1,Synj2,Deaf1,Pbx4,Whrn,Nin,Anapc5,Htra2,Myo19,Tnrc6a,Tia1,Sorbs1,Fbf1,B9d1,Ahi1,Tial1,Wdr78,Mnr,Rbm39,Ptk2,Trp53bp1,Atf2,Lrpprc,Armc9,Tpm1,Odf2,Mrps10,Ccdc13,Cep128…
COMPARTMENTS	GOCC:0043232	Intracellular non-membrane-bounded organelle	74	2950	0.31	3.41e-07	10090.ENSMUSP00000002099,10090.ENSMUSP00000003044,10090.ENSMUSP00000004222,10090.ENSMUSP00000013931,10090.ENSMUSP00000018593,10090.ENSMUSP00000020113,10090.ENSMUSP00000020258,10090.ENSMUSP00000020931,10090.ENSMUSP00000021937,10090.ENSMUSP00000022535,10090.ENSMUSP00000025081,10090.ENSMUSP00000027959,10090.ENSMUSP00000030029,10090.ENSMUSP00000031410,10090.ENSMUSP00000031513,10090.ENSMUSP00000031651…	Ift46,Pnkp,Hira,Ehmt2,Rpain,Poc1b,Herc4,Smc6,Zfp346,Dcp1a,Zeb1,Fltp,Invs,Mapkapk5,Srsf9,Pan3,Itpr1,Dctn6,Mlh1,Six6os1,Fkbp1a,Cenpt,Ldah,Ank2,Pdlim7,Jmjd6,Ttll5,Meaf6,Csnk2a2,Atat1,Sun1,C2cd3,Dlg1,Tgfb1i1,Ppp1r12a,Xrcc1,Prpf4b,Erc1,Synj2,Deaf1,Pbx4,Whrn,Nin,Anapc5,Htra2,Myo19,Tnrc6a,Tia1,Sorbs1,Fbf1,B9d1,Ahi1,Tial1,Wdr78,Mnr,Rbm39,Ptk2,Trp53bp1,Atf2,Lrpprc,Armc9,Tpm1,Odf2,Mrps10,Ccdc13,Cep128,Setd…
COMPARTMENTS	GOCC:0032991	Protein-containing complex	95	4654	0.22	2.27e-05	10090.ENSMUSP00000002079,10090.ENSMUSP00000002099,10090.ENSMUSP00000003527,10090.ENSMUSP00000004222,10090.ENSMUSP00000012262,10090.ENSMUSP00000014562,10090.ENSMUSP00000017552,10090.ENSMUSP00000020185,10090.ENSMUSP00000020530,10090.ENSMUSP00000020931,10090.ENSMUSP00000021631,10090.ENSMUSP00000022567,10090.ENSMUSP00000023043,10090.ENSMUSP00000026559,10090.ENSMUSP00000026823,10090.ENSMUSP00000028377…	Plxnb3,Ift46,Supt5,Hira,Dhdds,Hps5,Cacnb1,Il20ra,Nprl3,Smc6,Ppp4r4,Cacna2d3,Adsl,Sirt3,Pigq,Scn2a1,Ccnl1,Necap2,Mapkapk5,Pan3,Itpr1,Dctn6,Il15,Mvb12a,Carm1,Mlh1,Fkbp1a,Trpc4ap,Ppp2r2d,Trpm4,Atp8a1,Pbx3,Jmjd6,Meaf6,Csnk2a2,Sun1,Gtf3c1,Ercc8,Kdm6a,Ptprs,Dlg1,Ppp1r12a,Xrcc1,Camk2g,Flot2,Snrnp70,Gria2,Prpf40a,Atg13,Hnrnph1,Prpf4b,Il15ra,Erc1,U2surp,Deaf1,Eif4g3,Whrn,Nin,Anapc5,Isy1,Htra2,Myo19,Tnrc6a…
COMPARTMENTS	GOCC:0031981	Nuclear lumen	43	1504	0.37	5.79e-05	10090.ENSMUSP00000003044,10090.ENSMUSP00000003527,10090.ENSMUSP00000013931,10090.ENSMUSP00000018593,10090.ENSMUSP00000020258,10090.ENSMUSP00000020931,10090.ENSMUSP00000021937,10090.ENSMUSP00000025081,10090.ENSMUSP00000029416,10090.ENSMUSP00000031513,10090.ENSMUSP00000032192,10090.ENSMUSP00000034148,10090.ENSMUSP00000034703,10090.ENSMUSP00000035079,10090.ENSMUSP00000035376,10090.ENSMUSP00000038188…	Pnkp,Supt5,Ehmt2,Rpain,Herc4,Smc6,Zfp346,Zeb1,Ccnl1,Srsf9,Itpr1,Il15,Carm1,Mlh1,Six6os1,Cenpt,Bclaf1,Jmjd6,Rbm25,Meaf6,Sun1,Whsc1,Ercc8,Kdm6a,Angel2,Tgfb1i1,Xrcc1,Snrnp70,Prpf40a,Prpf4b,Deaf1,Mtf2,Sorbs1,Rbm39,Ptk2,Trp53bp1,Atf2,Mllt10,Lsg1,Gtf2a2,Srsf6,Meis1,Nop58
COMPARTMENTS	GOCC:0015630	Microtubule cytoskeleton	29	855	0.44	0.00023	10090.ENSMUSP00000002099,10090.ENSMUSP00000020113,10090.ENSMUSP00000020931,10090.ENSMUSP00000027959,10090.ENSMUSP00000030029,10090.ENSMUSP00000033913,10090.ENSMUSP00000048809,10090.ENSMUSP00000056383,10090.ENSMUSP00000062637,10090.ENSMUSP00000064280,10090.ENSMUSP00000079164,10090.ENSMUSP00000081557,10090.ENSMUSP00000082422,10090.ENSMUSP00000083393,10090.ENSMUSP00000099320,10090.ENSMUSP00000099717…	Ift46,Poc1b,Smc6,Fltp,Invs,Dctn6,Ttll5,Atat1,C2cd3,Dlg1,Synj2,Whrn,Nin,Anapc5,Fbf1,B9d1,Ahi1,Wdr78,Mnr,Rbm39,Ptk2,Lrpprc,Armc9,Odf2,Ccdc13,Cep128,Slmap,Cul3,Brsk2
COMPARTMENTS	GOCC:0070013	Intracellular organelle lumen	50	1992	0.31	0.00023	10090.ENSMUSP00000003044,10090.ENSMUSP00000003527,10090.ENSMUSP00000013931,10090.ENSMUSP00000018593,10090.ENSMUSP00000020258,10090.ENSMUSP00000020931,10090.ENSMUSP00000021937,10090.ENSMUSP00000025081,10090.ENSMUSP00000026559,10090.ENSMUSP00000029416,10090.ENSMUSP00000031513,10090.ENSMUSP00000032192,10090.ENSMUSP00000034148,10090.ENSMUSP00000034703,10090.ENSMUSP00000035079,10090.ENSMUSP00000035376…	Pnkp,Supt5,Ehmt2,Rpain,Herc4,Smc6,Zfp346,Zeb1,Sirt3,Ccnl1,Srsf9,Itpr1,Il15,Carm1,Mlh1,Six6os1,Cenpt,Bclaf1,Jmjd6,Rbm25,Meaf6,Sun1,Whsc1,Ercc8,Kdm6a,Angel2,Tgfb1i1,Xrcc1,Snrnp70,Prpf40a,Prpf4b,Deaf1,Mtf2,Htra2,Sorbs1,Rbm39,Ptk2,Trp53bp1,Atf2,Lrpprc,Mllt10,Lsg1,Mrps10,Gtf2a2,Srsf6,Pank2,Dnajc1,Agrn,Meis1,Nop58
COMPARTMENTS	GOCC:0005856	Cytoskeleton	39	1397	0.36	0.00027	10090.ENSMUSP00000002099,10090.ENSMUSP00000020113,10090.ENSMUSP00000020931,10090.ENSMUSP00000025081,10090.ENSMUSP00000027959,10090.ENSMUSP00000030029,10090.ENSMUSP00000031410,10090.ENSMUSP00000033913,10090.ENSMUSP00000047173,10090.ENSMUSP00000048809,10090.ENSMUSP00000056383,10090.ENSMUSP00000062637,10090.ENSMUSP00000064280,10090.ENSMUSP00000068529,10090.ENSMUSP00000069257,10090.ENSMUSP00000078534…	Ift46,Poc1b,Smc6,Zeb1,Fltp,Invs,Mapkapk5,Dctn6,Pdlim7,Ttll5,Atat1,C2cd3,Dlg1,Tgfb1i1,Ppp1r12a,Erc1,Synj2,Whrn,Nin,Anapc5,Myo19,Sorbs1,Fbf1,B9d1,Ahi1,Wdr78,Mnr,Rbm39,Ptk2,Lrpprc,Armc9,Tpm1,Odf2,Ccdc13,Cep128,Slmap,Cul3,Arhgap21,Brsk2
COMPARTMENTS	GOCC:0005737	Cytoplasm	117	6579	0.16	0.00034	10090.ENSMUSP00000001202,10090.ENSMUSP00000001480,10090.ENSMUSP00000003860,10090.ENSMUSP00000014562,10090.ENSMUSP00000017552,10090.ENSMUSP00000018821,10090.ENSMUSP00000020258,10090.ENSMUSP00000020500,10090.ENSMUSP00000020530,10090.ENSMUSP00000021631,10090.ENSMUSP00000022040,10090.ENSMUSP00000022343,10090.ENSMUSP00000022535,10090.ENSMUSP00000023019,10090.ENSMUSP00000023043,10090.ENSMUSP00000023599…	Ocrl,Npepps,Adck4,Hps5,Cacnb1,Slc25a39,Herc4,Appl2,Nprl3,Ppp4r4,Agtpbp1,Nudt13,Dcp1a,Trmu,Adsl,Eif4a2,Zeb1,Sirt3,Crtc2,Tars2,Invs,Gne,Necap2,Mapkapk5,Pan3,Itpr1,Stard10,Dctn6,Il15,Mvb12a,Carm1,Usp4,Ipo9,Fkbp1a,Xpnpep3,Pck2,Trpm4,Atp8a1,Ank2,Slc9a8,Pdlim7,Jmjd6,Tbc1d13,Ankrd16,Tk2,Ankrd13d,Csnk2a2,Sun1,Acox1,Ptprs,Dlg1,Cadps,Ppp1r12a,Ctage5,Camk2g,Flot2,Gria2,Atg13,Mical3,Hnrnph1,Il15ra,Erc1,Synj2…
COMPARTMENTS	GOCC:0005815	Microtubule organizing center	20	475	0.53	0.00037	10090.ENSMUSP00000002099,10090.ENSMUSP00000020113,10090.ENSMUSP00000027959,10090.ENSMUSP00000048809,10090.ENSMUSP00000062637,10090.ENSMUSP00000081557,10090.ENSMUSP00000082422,10090.ENSMUSP00000099320,10090.ENSMUSP00000099717,10090.ENSMUSP00000101164,10090.ENSMUSP00000104146,10090.ENSMUSP00000105216,10090.ENSMUSP00000105663,10090.ENSMUSP00000108934,10090.ENSMUSP00000109388,10090.ENSMUSP00000114787…	Ift46,Poc1b,Fltp,Ttll5,C2cd3,Whrn,Nin,Fbf1,B9d1,Ahi1,Mnr,Rbm39,Ptk2,Armc9,Odf2,Ccdc13,Cep128,Slmap,Cul3,Brsk2
COMPARTMENTS	GOCC:0005654	Nucleoplasm	29	982	0.38	0.0019	10090.ENSMUSP00000003527,10090.ENSMUSP00000013931,10090.ENSMUSP00000018593,10090.ENSMUSP00000020931,10090.ENSMUSP00000025081,10090.ENSMUSP00000029416,10090.ENSMUSP00000034148,10090.ENSMUSP00000034703,10090.ENSMUSP00000043583,10090.ENSMUSP00000047570,10090.ENSMUSP00000048470,10090.ENSMUSP00000053543,10090.ENSMUSP00000058940,10090.ENSMUSP00000061539,10090.ENSMUSP00000064556,10090.ENSMUSP00000074160…	Supt5,Ehmt2,Rpain,Smc6,Zeb1,Ccnl1,Il15,Carm1,Bclaf1,Jmjd6,Rbm25,Meaf6,Whsc1,Kdm6a,Angel2,Snrnp70,Prpf40a,Prpf4b,Mtf2,Rbm39,Ptk2,Trp53bp1,Atf2,Mllt10,Lsg1,Gtf2a2,Srsf6,Meis1,Nop58
COMPARTMENTS	GOCC:0016604	Nuclear body	15	349	0.54	0.0046	10090.ENSMUSP00000013931,10090.ENSMUSP00000018593,10090.ENSMUSP00000020931,10090.ENSMUSP00000029416,10090.ENSMUSP00000043583,10090.ENSMUSP00000048470,10090.ENSMUSP00000064556,10090.ENSMUSP00000074160,10090.ENSMUSP00000075655,10090.ENSMUSP00000077019,10090.ENSMUSP00000105216,10090.ENSMUSP00000106278,10090.ENSMUSP00000112860,10090.ENSMUSP00000119065,10090.ENSMUSP00000140250	Ehmt2,Rpain,Smc6,Ccnl1,Bclaf1,Rbm25,Angel2,Snrnp70,Prpf40a,Prpf4b,Rbm39,Trp53bp1,Lsg1,Srsf6,Nop58
COMPARTMENTS	GOCC:0071010	Prespliceosome	4	13	1.4	0.0046	10090.ENSMUSP00000074160,10090.ENSMUSP00000075655,10090.ENSMUSP00000099488,10090.ENSMUSP00000112953	Snrnp70,Prpf40a,Snrpb,Prpf39
COMPARTMENTS	GOCC:0005814	Centriole	8	105	0.79	0.0071	10090.ENSMUSP00000020113,10090.ENSMUSP00000062637,10090.ENSMUSP00000082422,10090.ENSMUSP00000099320,10090.ENSMUSP00000101164,10090.ENSMUSP00000108934,10090.ENSMUSP00000109388,10090.ENSMUSP00000115679	Poc1b,C2cd3,Nin,Fbf1,Ahi1,Armc9,Odf2,Cep128
COMPARTMENTS	GOCC:0005685	U1 snRNP	4	17	1.28	0.0102	10090.ENSMUSP00000074160,10090.ENSMUSP00000075655,10090.ENSMUSP00000099488,10090.ENSMUSP00000112953	Snrnp70,Prpf40a,Snrpb,Prpf39
COMPARTMENTS	GOCC:0005813	Centrosome	14	359	0.5	0.0184	10090.ENSMUSP00000002099,10090.ENSMUSP00000020113,10090.ENSMUSP00000048809,10090.ENSMUSP00000062637,10090.ENSMUSP00000082422,10090.ENSMUSP00000099320,10090.ENSMUSP00000099717,10090.ENSMUSP00000101164,10090.ENSMUSP00000104146,10090.ENSMUSP00000105216,10090.ENSMUSP00000109388,10090.ENSMUSP00000114787,10090.ENSMUSP00000130738,10090.ENSMUSP00000134201	Ift46,Poc1b,Ttll5,C2cd3,Nin,Fbf1,B9d1,Ahi1,Mnr,Rbm39,Odf2,Ccdc13,Cul3,Brsk2
COMPARTMENTS	GOCC:0036064	Ciliary basal body	8	124	0.72	0.0186	10090.ENSMUSP00000027959,10090.ENSMUSP00000048809,10090.ENSMUSP00000062637,10090.ENSMUSP00000081557,10090.ENSMUSP00000099717,10090.ENSMUSP00000101164,10090.ENSMUSP00000105663,10090.ENSMUSP00000109388	Fltp,Ttll5,C2cd3,Whrn,B9d1,Ahi1,Ptk2,Odf2
COMPARTMENTS	GOCC:0042995	Cell projection	40	1794	0.26	0.0186	10090.ENSMUSP00000001202,10090.ENSMUSP00000002099,10090.ENSMUSP00000020113,10090.ENSMUSP00000020500,10090.ENSMUSP00000023043,10090.ENSMUSP00000027959,10090.ENSMUSP00000028377,10090.ENSMUSP00000030029,10090.ENSMUSP00000031651,10090.ENSMUSP00000032192,10090.ENSMUSP00000032927,10090.ENSMUSP00000037206,10090.ENSMUSP00000046097,10090.ENSMUSP00000047173,10090.ENSMUSP00000048809,10090.ENSMUSP00000062637…	Ocrl,Ift46,Poc1b,Appl2,Adsl,Fltp,Scn2a1,Invs,Pan3,Itpr1,Stard10,Fkbp1a,Bai1,Pdlim7,Ttll5,C2cd3,Ptprs,Dlg1,Flot2,Gria2,Synj2,Whrn,Nin,Fbf1,B9d1,Ahi1,Camk2d,Wdr78,Ptk2,Mtmr14,Armc9,Odf2,Sgce,Lphn3,Cep128,Lphn1,Arfip2,Brsk2,Agrn,Kcnma1
COMPARTMENTS	GOCC:0016607	Nuclear speck	9	166	0.64	0.024	10090.ENSMUSP00000013931,10090.ENSMUSP00000029416,10090.ENSMUSP00000043583,10090.ENSMUSP00000048470,10090.ENSMUSP00000074160,10090.ENSMUSP00000075655,10090.ENSMUSP00000077019,10090.ENSMUSP00000105216,10090.ENSMUSP00000119065	Ehmt2,Ccnl1,Bclaf1,Rbm25,Snrnp70,Prpf40a,Prpf4b,Rbm39,Srsf6
COMPARTMENTS	GOCC:0097539	Ciliary transition fiber	3	9	1.43	0.0278	10090.ENSMUSP00000082422,10090.ENSMUSP00000099320,10090.ENSMUSP00000109388	Nin,Fbf1,Odf2
COMPARTMENTS	GOCC:0120103	Centriolar subdistal appendage	3	10	1.39	0.0345	10090.ENSMUSP00000082422,10090.ENSMUSP00000109388,10090.ENSMUSP00000115679	Nin,Odf2,Cep128
COMPARTMENTS	GOCC:0005929	Cilium	17	553	0.4	0.0466	10090.ENSMUSP00000001202,10090.ENSMUSP00000002099,10090.ENSMUSP00000020113,10090.ENSMUSP00000027959,10090.ENSMUSP00000030029,10090.ENSMUSP00000048809,10090.ENSMUSP00000062637,10090.ENSMUSP00000081557,10090.ENSMUSP00000082422,10090.ENSMUSP00000099320,10090.ENSMUSP00000099717,10090.ENSMUSP00000101164,10090.ENSMUSP00000102481,10090.ENSMUSP00000105663,10090.ENSMUSP00000108934,10090.ENSMUSP00000109388…	Ocrl,Ift46,Poc1b,Fltp,Invs,Ttll5,C2cd3,Whrn,Nin,Fbf1,B9d1,Ahi1,Wdr78,Ptk2,Armc9,Odf2,Cep128
COMPARTMENTS	GOCC:0120025	Plasma membrane bounded cell projection	38	1774	0.24	0.0466	10090.ENSMUSP00000001202,10090.ENSMUSP00000002099,10090.ENSMUSP00000020113,10090.ENSMUSP00000020500,10090.ENSMUSP00000027959,10090.ENSMUSP00000028377,10090.ENSMUSP00000030029,10090.ENSMUSP00000032192,10090.ENSMUSP00000032927,10090.ENSMUSP00000037206,10090.ENSMUSP00000046097,10090.ENSMUSP00000047173,10090.ENSMUSP00000048809,10090.ENSMUSP00000062637,10090.ENSMUSP00000064048,10090.ENSMUSP00000064280…	Ocrl,Ift46,Poc1b,Appl2,Fltp,Scn2a1,Invs,Itpr1,Stard10,Fkbp1a,Bai1,Pdlim7,Ttll5,C2cd3,Ptprs,Dlg1,Flot2,Gria2,Synj2,Whrn,Nin,Fbf1,B9d1,Ahi1,Camk2d,Wdr78,Ptk2,Mtmr14,Armc9,Odf2,Sgce,Lphn3,Cep128,Lphn1,Arfip2,Brsk2,Agrn,Kcnma1
COMPARTMENTS	GOCC:1903293	Phosphatase complex	5	53	0.89	0.0466	10090.ENSMUSP00000021631,10090.ENSMUSP00000032192,10090.ENSMUSP00000040321,10090.ENSMUSP00000064048,10090.ENSMUSP00000069257	Ppp4r4,Itpr1,Ppp2r2d,Ptprs,Ppp1r12a
COMPARTMENTS	GOCC:0097525	Spliceosomal snrnp complex	5	54	0.88	0.0489	10090.ENSMUSP00000074160,10090.ENSMUSP00000075655,10090.ENSMUSP00000078602,10090.ENSMUSP00000099488,10090.ENSMUSP00000112953	Snrnp70,Prpf40a,U2surp,Snrpb,Prpf39
COMPARTMENTS	GOCC:0099080	Supramolecular complex	22	831	0.33	0.0494	10090.ENSMUSP00000022535,10090.ENSMUSP00000025081,10090.ENSMUSP00000031651,10090.ENSMUSP00000037206,10090.ENSMUSP00000038188,10090.ENSMUSP00000043765,10090.ENSMUSP00000053543,10090.ENSMUSP00000064280,10090.ENSMUSP00000069257,10090.ENSMUSP00000079164,10090.ENSMUSP00000081557,10090.ENSMUSP00000082422,10090.ENSMUSP00000091595,10090.ENSMUSP00000093425,10090.ENSMUSP00000101833,10090.ENSMUSP00000106278…	Dcp1a,Zeb1,Pan3,Fkbp1a,Cenpt,Ank2,Meaf6,Dlg1,Ppp1r12a,Synj2,Whrn,Nin,Tnrc6a,Tia1,Tial1,Trp53bp1,Lrpprc,Tpm1,Odf2,Slmap,Cul3,Dis3l2
UniProt Keywords	KW-0025	Alternative splicing	139	4714	0.38	3.59e-24	10090.ENSMUSP00000001148,10090.ENSMUSP00000001202,10090.ENSMUSP00000003044,10090.ENSMUSP00000003527,10090.ENSMUSP00000004222,10090.ENSMUSP00000009344,10090.ENSMUSP00000012262,10090.ENSMUSP00000013759,10090.ENSMUSP00000013931,10090.ENSMUSP00000014562,10090.ENSMUSP00000017552,10090.ENSMUSP00000017946,10090.ENSMUSP00000019927,10090.ENSMUSP00000020258,10090.ENSMUSP00000020931,10090.ENSMUSP00000021631…	Pcbp3,Ocrl,Pnkp,Supt5,Hira,Xpo6,Dhdds,Fnbp4,Ehmt2,Hps5,Cacnb1,Fam134c,Trmt11,Herc4,Smc6,Ppp4r4,Agtpbp1,Eif4a2,Sirt3,Fam188a,Ccnl1,Spata1,Invs,Dock7,Mapkapk5,Pan3,Itpr1,Carm1,Clk1,Six6os1,Trpc4ap,Xpnpep3,Trpm4,Atp8a1,Ldah,Bclaf1,Ank2,Slc9a8,Pbx3,Bai1,Pdlim7,Jmjd6,Gpbp1,Ttll5,Ankrd16,Meaf6,Atat1,Sun1,Gtf3c1,Lmbr1,Whsc1,Kdm6a,C2cd3,Acox1,Ptprs,Dlg1,Angel2,Cadps,Tgfb1i1,Ppp1r12a,Wiz,Ctage5,Camk2g,Dmt…
UniProt Keywords	KW-0597	Phosphoprotein	165	7551	0.25	1.63e-16	10090.ENSMUSP00000001825,10090.ENSMUSP00000002099,10090.ENSMUSP00000003044,10090.ENSMUSP00000003527,10090.ENSMUSP00000004222,10090.ENSMUSP00000009344,10090.ENSMUSP00000013759,10090.ENSMUSP00000013931,10090.ENSMUSP00000014562,10090.ENSMUSP00000017552,10090.ENSMUSP00000017946,10090.ENSMUSP00000018593,10090.ENSMUSP00000020113,10090.ENSMUSP00000020530,10090.ENSMUSP00000020931,10090.ENSMUSP00000021631…	Chordc1,Ift46,Pnkp,Supt5,Hira,Xpo6,Fnbp4,Ehmt2,Hps5,Cacnb1,Fam134c,Rpain,Poc1b,Nprl3,Smc6,Ppp4r4,Agtpbp1,Dcp1a,Cacna2d3,Eif4a2,Zeb1,Pde8a,Fam188a,Scn2a1,Ccnl1,Prpf38b,Crtc2,Tars2,Gne,Dock7,Necap2,Mapkapk5,Srsf9,Pan3,Itpr1,Stard10,Dctn6,Mvb12a,Carm1,Clk1,Mlh1,Nktr,Usp4,Six6os1,Tlk1,Foxn3,Cenpt,Pck2,Ppp2r2d,Trpm4,Atp8a1,Bclaf1,Ank2,Slc9a8,Bai1,Pdlim7,Gpbp1,Rbm25,Clptm1,Tmem123,Meaf6,Ankrd13d,Lsm14b…
UniProt Keywords	KW-1017	Isopeptide bond	49	1442	0.44	2.79e-08	10090.ENSMUSP00000003527,10090.ENSMUSP00000013759,10090.ENSMUSP00000013931,10090.ENSMUSP00000020931,10090.ENSMUSP00000021937,10090.ENSMUSP00000023043,10090.ENSMUSP00000025081,10090.ENSMUSP00000028377,10090.ENSMUSP00000029416,10090.ENSMUSP00000029545,10090.ENSMUSP00000031513,10090.ENSMUSP00000032192,10090.ENSMUSP00000035112,10090.ENSMUSP00000043583,10090.ENSMUSP00000048470,10090.ENSMUSP00000053543…	Supt5,Fnbp4,Ehmt2,Smc6,Zfp346,Adsl,Zeb1,Scn2a1,Ccnl1,Crtc2,Srsf9,Itpr1,Nktr,Bclaf1,Rbm25,Meaf6,Lsm14b,Gtf3c1,Dcun1d4,Wiz,Xrcc1,Rcor3,Snrnp70,Prpf40a,Hnrnph1,Prpf4b,U2surp,Mtf2,Elf2,Zfp280d,Fbf1,Wnk4,Rbm39,Papola,Ptk2,Arid4b,Trp53bp1,Odf2,Mllt10,Setd2,Srsf6,Gpatch8,Ptbp1,Phc3,Cul3,Arhgap21,Rsrc2,Tcf12,Nop58
UniProt Keywords	KW-0832	Ubl conjugation	59	2100	0.36	2.74e-07	10090.ENSMUSP00000003527,10090.ENSMUSP00000004222,10090.ENSMUSP00000013759,10090.ENSMUSP00000013931,10090.ENSMUSP00000018593,10090.ENSMUSP00000020931,10090.ENSMUSP00000021937,10090.ENSMUSP00000023043,10090.ENSMUSP00000025081,10090.ENSMUSP00000028377,10090.ENSMUSP00000029416,10090.ENSMUSP00000029545,10090.ENSMUSP00000030029,10090.ENSMUSP00000031513,10090.ENSMUSP00000032192,10090.ENSMUSP00000035112…	Supt5,Hira,Fnbp4,Ehmt2,Rpain,Smc6,Zfp346,Adsl,Zeb1,Scn2a1,Ccnl1,Crtc2,Invs,Srsf9,Itpr1,Nktr,Usp4,Trpm4,Bclaf1,Bai1,Rbm25,Meaf6,Lsm14b,Gtf3c1,Dcun1d4,Wiz,Xrcc1,Rcor3,Snrnp70,Prpf40a,Hnrnph1,Prpf4b,U2surp,Mtf2,Elf2,Zfp280d,Fbf1,Wnk4,Rbm39,Papola,Ptk2,Arid4b,Trp53bp1,Odf2,Mllt10,Sgce,Ube2e2,Setd2,Srsf6,Gpatch8,Ptbp1,Phc3,Cul3,Arhgap21,Brsk2,Traf7,Rsrc2,Tcf12,Nop58
UniProt Keywords	KW-0539	Nucleus	96	4635	0.23	4.55e-06	10090.ENSMUSP00000001480,10090.ENSMUSP00000003044,10090.ENSMUSP00000003527,10090.ENSMUSP00000004222,10090.ENSMUSP00000009344,10090.ENSMUSP00000013931,10090.ENSMUSP00000018593,10090.ENSMUSP00000020500,10090.ENSMUSP00000020931,10090.ENSMUSP00000021937,10090.ENSMUSP00000022040,10090.ENSMUSP00000022535,10090.ENSMUSP00000025081,10090.ENSMUSP00000028105,10090.ENSMUSP00000029416,10090.ENSMUSP00000029480…	Npepps,Pnkp,Supt5,Hira,Xpo6,Ehmt2,Rpain,Appl2,Smc6,Zfp346,Agtpbp1,Dcp1a,Zeb1,Fam188a,Ccnl1,Prpf38b,Crtc2,Invs,Mapkapk5,Srsf9,Mvb12a,Carm1,Clk1,Mlh1,Usp4,Tlk1,Foxn3,Ipo9,Cenpt,Bclaf1,Pbx3,Jmjd6,Gpbp1,Rbm25,Ttll5,Ankrd16,Meaf6,Sun1,Gtf3c1,Whsc1,Ercc8,Kdm6a,Tgfb1i1,Wiz,Xrcc1,Dmtf1,Rcor3,Snrnp70,Prpf40a,Hnrnph1,Prpf4b,Il15ra,U2surp,Deaf1,Pbx4,Mtf2,Isy1,Elf2,Clk4,Tia1,Zfp280d,Snrpb,Trit1,Tial1,Rbm39,P…
UniProt Keywords	KW-0694	RNA-binding	25	645	0.5	6.73e-05	10090.ENSMUSP00000001148,10090.ENSMUSP00000019927,10090.ENSMUSP00000021937,10090.ENSMUSP00000023019,10090.ENSMUSP00000023599,10090.ENSMUSP00000031513,10090.ENSMUSP00000047570,10090.ENSMUSP00000048470,10090.ENSMUSP00000074160,10090.ENSMUSP00000076989,10090.ENSMUSP00000078602,10090.ENSMUSP00000079164,10090.ENSMUSP00000081233,10090.ENSMUSP00000091595,10090.ENSMUSP00000093425,10090.ENSMUSP00000099488…	Pcbp3,Trmt11,Zfp346,Trmu,Eif4a2,Srsf9,Jmjd6,Rbm25,Snrnp70,Hnrnph1,U2surp,Synj2,Eif4g3,Tnrc6a,Tia1,Snrpb,Tial1,Rbm39,Papola,Lrpprc,Srsf11,Mettl16,Srsf6,Ptbp1,Dis3l2
UniProt Keywords	KW-0963	Cytoplasm	91	4763	0.19	0.00033	10090.ENSMUSP00000001148,10090.ENSMUSP00000001480,10090.ENSMUSP00000002099,10090.ENSMUSP00000003860,10090.ENSMUSP00000009344,10090.ENSMUSP00000014562,10090.ENSMUSP00000020113,10090.ENSMUSP00000020258,10090.ENSMUSP00000020500,10090.ENSMUSP00000021631,10090.ENSMUSP00000021937,10090.ENSMUSP00000022040,10090.ENSMUSP00000022535,10090.ENSMUSP00000026559,10090.ENSMUSP00000027959,10090.ENSMUSP00000029416…	Pcbp3,Npepps,Ift46,Adck4,Xpo6,Hps5,Poc1b,Herc4,Appl2,Ppp4r4,Zfp346,Agtpbp1,Dcp1a,Sirt3,Fltp,Ccnl1,Crtc2,Invs,Gne,Mapkapk5,Pan3,Itpr1,Stard10,Dctn6,Mvb12a,Carm1,Usp4,Ipo9,Fkbp1a,Xpnpep3,Ppp2r2d,Bclaf1,Ank2,Pdlim7,Jmjd6,Tbc1d13,Rbm25,Ttll5,Ankrd16,Atat1,C2cd3,Dlg1,Tgfb1i1,Ppp1r12a,Rnf207,Atg13,Erc1,Synj2,Deaf1,Whrn,Golga4,Nin,Pde10a,Myo19,Tnrc6a,Tia1,Arhgef1,Fbf1,Snrpb,Trit1,B9d1,Ahi1,Tial1,Mnr,Ptk…
UniProt Keywords	KW-0507	mRNA processing	16	326	0.6	0.00034	10090.ENSMUSP00000029480,10090.ENSMUSP00000031513,10090.ENSMUSP00000031651,10090.ENSMUSP00000047570,10090.ENSMUSP00000048470,10090.ENSMUSP00000075655,10090.ENSMUSP00000076989,10090.ENSMUSP00000077019,10090.ENSMUSP00000086923,10090.ENSMUSP00000099488,10090.ENSMUSP00000105216,10090.ENSMUSP00000105527,10090.ENSMUSP00000112953,10090.ENSMUSP00000119065,10090.ENSMUSP00000126192,10090.ENSMUSP00000133140	Prpf38b,Srsf9,Pan3,Jmjd6,Rbm25,Prpf40a,Hnrnph1,Prpf4b,Isy1,Snrpb,Rbm39,Papola,Prpf39,Srsf6,Ptbp1,Fam172a
UniProt Keywords	KW-0508	mRNA splicing	14	257	0.65	0.00038	10090.ENSMUSP00000029480,10090.ENSMUSP00000031513,10090.ENSMUSP00000047570,10090.ENSMUSP00000048470,10090.ENSMUSP00000075655,10090.ENSMUSP00000076989,10090.ENSMUSP00000077019,10090.ENSMUSP00000086923,10090.ENSMUSP00000099488,10090.ENSMUSP00000105216,10090.ENSMUSP00000112953,10090.ENSMUSP00000119065,10090.ENSMUSP00000126192,10090.ENSMUSP00000133140	Prpf38b,Srsf9,Jmjd6,Rbm25,Prpf40a,Hnrnph1,Prpf4b,Isy1,Snrpb,Rbm39,Prpf39,Srsf6,Ptbp1,Fam172a
UniProt Keywords	KW-0206	Cytoskeleton	32	1180	0.34	0.0017	10090.ENSMUSP00000002099,10090.ENSMUSP00000020113,10090.ENSMUSP00000027959,10090.ENSMUSP00000030029,10090.ENSMUSP00000033913,10090.ENSMUSP00000034272,10090.ENSMUSP00000043765,10090.ENSMUSP00000047173,10090.ENSMUSP00000048809,10090.ENSMUSP00000056383,10090.ENSMUSP00000062637,10090.ENSMUSP00000068529,10090.ENSMUSP00000069257,10090.ENSMUSP00000078534,10090.ENSMUSP00000079164,10090.ENSMUSP00000082422…	Ift46,Poc1b,Fltp,Invs,Dctn6,Mvb12a,Ank2,Pdlim7,Ttll5,Atat1,C2cd3,Tgfb1i1,Ppp1r12a,Erc1,Synj2,Nin,Myo19,Fbf1,B9d1,Ahi1,Mnr,Ptk2,Armc9,Tpm1,Odf2,Sgce,Ccdc13,Cep128,Slmap,Cul3,Arhgap21,Brsk2
UniProt Keywords	KW-0970	Cilium biogenesis/degradation	10	172	0.67	0.004	10090.ENSMUSP00000001202,10090.ENSMUSP00000020113,10090.ENSMUSP00000027959,10090.ENSMUSP00000062637,10090.ENSMUSP00000099320,10090.ENSMUSP00000099717,10090.ENSMUSP00000101164,10090.ENSMUSP00000108934,10090.ENSMUSP00000114787,10090.ENSMUSP00000130738	Ocrl,Poc1b,Fltp,C2cd3,Fbf1,B9d1,Ahi1,Armc9,Ccdc13,Cul3
UniProt Keywords	KW-0808	Transferase	41	1805	0.27	0.0054	10090.ENSMUSP00000003044,10090.ENSMUSP00000003860,10090.ENSMUSP00000012262,10090.ENSMUSP00000013931,10090.ENSMUSP00000019927,10090.ENSMUSP00000020258,10090.ENSMUSP00000023019,10090.ENSMUSP00000026154,10090.ENSMUSP00000026559,10090.ENSMUSP00000026823,10090.ENSMUSP00000030201,10090.ENSMUSP00000031410,10090.ENSMUSP00000034703,10090.ENSMUSP00000034868,10090.ENSMUSP00000035961,10090.ENSMUSP00000053616…	Pnkp,Adck4,Dhdds,Ehmt2,Trmt11,Herc4,Trmu,Zdhhc16,Sirt3,Pigq,Gne,Mapkapk5,Carm1,Clk1,Tlk1,Tk2,Csnk2a2,Atat1,Whsc1,Camk2g,Prpf4b,Clk4,Wnk4,Trit1,Camk2d,Papola,Ptk2,Atf2,Mettl8,Lmtk3,Ttc3,Clk2,Mettl16,Fktn,Ube2e2,Setd2,Pank2,Map4k4,Hectd2,Brsk2,Traf7
UniProt Keywords	KW-0067	ATP-binding	33	1360	0.3	0.0078	10090.ENSMUSP00000003044,10090.ENSMUSP00000003860,10090.ENSMUSP00000020931,10090.ENSMUSP00000023019,10090.ENSMUSP00000023599,10090.ENSMUSP00000029752,10090.ENSMUSP00000030201,10090.ENSMUSP00000031410,10090.ENSMUSP00000031651,10090.ENSMUSP00000034868,10090.ENSMUSP00000035079,10090.ENSMUSP00000035961,10090.ENSMUSP00000040367,10090.ENSMUSP00000042215,10090.ENSMUSP00000048809,10090.ENSMUSP00000053616…	Pnkp,Adck4,Smc6,Trmu,Eif4a2,Tars2,Gne,Mapkapk5,Pan3,Clk1,Mlh1,Tlk1,Trpm4,Atp8a1,Ttll5,Tk2,Csnk2a2,Camk2g,Prpf4b,Atp9b,Clk4,Myo19,Wnk4,Trit1,Camk2d,Papola,Ptk2,Lmtk3,Clk2,Ube2e2,Chd2,Map4k4,Brsk2
UniProt Keywords	KW-0156	Chromatin regulator	12	279	0.54	0.0096	10090.ENSMUSP00000004222,10090.ENSMUSP00000013931,10090.ENSMUSP00000034703,10090.ENSMUSP00000035961,10090.ENSMUSP00000047570,10090.ENSMUSP00000053543,10090.ENSMUSP00000058940,10090.ENSMUSP00000061539,10090.ENSMUSP00000080278,10090.ENSMUSP00000106163,10090.ENSMUSP00000116313,10090.ENSMUSP00000126352	Hira,Ehmt2,Carm1,Tlk1,Jmjd6,Meaf6,Whsc1,Kdm6a,Mtf2,Arid4b,Setd2,Chd2
UniProt Keywords	KW-0966	Cell projection	26	982	0.33	0.0096	10090.ENSMUSP00000001202,10090.ENSMUSP00000002099,10090.ENSMUSP00000020113,10090.ENSMUSP00000020500,10090.ENSMUSP00000027959,10090.ENSMUSP00000030286,10090.ENSMUSP00000032927,10090.ENSMUSP00000046097,10090.ENSMUSP00000048809,10090.ENSMUSP00000056383,10090.ENSMUSP00000062637,10090.ENSMUSP00000064048,10090.ENSMUSP00000078534,10090.ENSMUSP00000079164,10090.ENSMUSP00000081557,10090.ENSMUSP00000099717…	Ocrl,Ift46,Poc1b,Appl2,Fltp,Dock7,Stard10,Bai1,Ttll5,Atat1,C2cd3,Ptprs,Erc1,Synj2,Whrn,B9d1,Ahi1,Armc9,Odf2,Sgce,Lmtk3,Lphn3,Ccdc13,Lphn1,Cul3,Dos
UniProt Keywords	KW-0677	Repeat	75	4163	0.17	0.01	10090.ENSMUSP00000001148,10090.ENSMUSP00000001825,10090.ENSMUSP00000002079,10090.ENSMUSP00000003527,10090.ENSMUSP00000004222,10090.ENSMUSP00000013759,10090.ENSMUSP00000013931,10090.ENSMUSP00000018821,10090.ENSMUSP00000020113,10090.ENSMUSP00000020185,10090.ENSMUSP00000020258,10090.ENSMUSP00000021631,10090.ENSMUSP00000021937,10090.ENSMUSP00000025081,10090.ENSMUSP00000028377,10090.ENSMUSP00000029416…	Pcbp3,Chordc1,Plxnb3,Supt5,Hira,Fnbp4,Ehmt2,Slc25a39,Poc1b,Il20ra,Herc4,Ppp4r4,Zfp346,Zeb1,Scn2a1,Ccnl1,Invs,Necap2,Srsf9,Itpr1,Ankrd10,Nktr,Usp4,Ppp2r2d,Ank2,Bai1,Pdlim7,Ankrd16,Ankrd13d,Whsc1,Ercc8,Kdm6a,C2cd3,Kidins220,Ptprs,Dlg1,Tgfb1i1,Ppp1r12a,Wiz,Xrcc1,Dmtf1,Prpf40a,Hnrnph1,Mtf2,Eif4g3,Whrn,Anapc5,Pde10a,Myo19,Prss36,Tia1,Zfp280d,Snrpb,Ahi1,Tial1,Wdr78,Rbm39,Trp53bp1,Zfp385b,Lrpprc,Nrxn2,M…
UniProt Keywords	KW-0418	Kinase	19	631	0.39	0.0129	10090.ENSMUSP00000003044,10090.ENSMUSP00000003860,10090.ENSMUSP00000030201,10090.ENSMUSP00000031410,10090.ENSMUSP00000034868,10090.ENSMUSP00000035961,10090.ENSMUSP00000053616,10090.ENSMUSP00000055919,10090.ENSMUSP00000071720,10090.ENSMUSP00000077019,10090.ENSMUSP00000090820,10090.ENSMUSP00000099397,10090.ENSMUSP00000102009,10090.ENSMUSP00000105663,10090.ENSMUSP00000112592,10090.ENSMUSP00000113390…	Pnkp,Adck4,Gne,Mapkapk5,Clk1,Tlk1,Tk2,Csnk2a2,Camk2g,Prpf4b,Clk4,Wnk4,Camk2d,Ptk2,Lmtk3,Clk2,Pank2,Map4k4,Brsk2
UniProt Keywords	KW-0547	Nucleotide-binding	38	1749	0.25	0.0155	10090.ENSMUSP00000003044,10090.ENSMUSP00000003860,10090.ENSMUSP00000020931,10090.ENSMUSP00000023019,10090.ENSMUSP00000023599,10090.ENSMUSP00000029752,10090.ENSMUSP00000030201,10090.ENSMUSP00000031410,10090.ENSMUSP00000031651,10090.ENSMUSP00000034868,10090.ENSMUSP00000035079,10090.ENSMUSP00000035961,10090.ENSMUSP00000038555,10090.ENSMUSP00000040367,10090.ENSMUSP00000042215,10090.ENSMUSP00000048809…	Pnkp,Adck4,Smc6,Trmu,Eif4a2,Tars2,Gne,Mapkapk5,Pan3,Clk1,Mlh1,Tlk1,Pck2,Trpm4,Atp8a1,Ttll5,Tk2,Csnk2a2,Camk2g,Prpf4b,Nin,Guf1,Pde10a,Atp9b,Clk4,Myo19,Wnk4,Trit1,Camk2d,Papola,Ptk2,Lmtk3,Lsg1,Clk2,Ube2e2,Chd2,Map4k4,Brsk2
UniProt Keywords	KW-0488	Methylation	24	926	0.32	0.0172	10090.ENSMUSP00000003527,10090.ENSMUSP00000013931,10090.ENSMUSP00000022535,10090.ENSMUSP00000029545,10090.ENSMUSP00000030286,10090.ENSMUSP00000034703,10090.ENSMUSP00000043583,10090.ENSMUSP00000047173,10090.ENSMUSP00000048240,10090.ENSMUSP00000055036,10090.ENSMUSP00000056383,10090.ENSMUSP00000061539,10090.ENSMUSP00000069443,10090.ENSMUSP00000073004,10090.ENSMUSP00000075655,10090.ENSMUSP00000076989…	Supt5,Ehmt2,Dcp1a,Crtc2,Dock7,Carm1,Bclaf1,Pdlim7,Gpbp1,Lsm14b,Atat1,Kdm6a,Wiz,Rcor3,Prpf40a,Hnrnph1,Elf2,Ano8,Snrpb,Trp53bp1,Mtmr14,Lmtk3,Lphn1,Arhgap21
UniProt Keywords	KW-0723	Serine/threonine-protein kinase	13	389	0.43	0.0368	10090.ENSMUSP00000031410,10090.ENSMUSP00000034868,10090.ENSMUSP00000035961,10090.ENSMUSP00000055919,10090.ENSMUSP00000071720,10090.ENSMUSP00000077019,10090.ENSMUSP00000090820,10090.ENSMUSP00000099397,10090.ENSMUSP00000102009,10090.ENSMUSP00000112592,10090.ENSMUSP00000113390,10090.ENSMUSP00000126961,10090.ENSMUSP00000134201	Mapkapk5,Clk1,Tlk1,Csnk2a2,Camk2g,Prpf4b,Clk4,Wnk4,Camk2d,Lmtk3,Clk2,Map4k4,Brsk2
UniProt Keywords	KW-0007	Acetylation	56	3070	0.17	0.041	10090.ENSMUSP00000001825,10090.ENSMUSP00000003044,10090.ENSMUSP00000003527,10090.ENSMUSP00000009344,10090.ENSMUSP00000013759,10090.ENSMUSP00000019927,10090.ENSMUSP00000021937,10090.ENSMUSP00000023043,10090.ENSMUSP00000029480,10090.ENSMUSP00000029545,10090.ENSMUSP00000030286,10090.ENSMUSP00000032927,10090.ENSMUSP00000036093,10090.ENSMUSP00000037206,10090.ENSMUSP00000037574,10090.ENSMUSP00000038555…	Chordc1,Pnkp,Supt5,Xpo6,Fnbp4,Trmt11,Zfp346,Adsl,Prpf38b,Crtc2,Dock7,Stard10,Ipo9,Fkbp1a,Trpc4ap,Pck2,Bclaf1,Rbm25,Clptm1,Meaf6,Lsm14b,Csnk2a2,Atat1,Acox1,Tgfb1i1,Snrnp70,Prpf40a,Atg13,Hnrnph1,Prpf4b,Erc1,U2surp,Isy1,Ano8,Tia1,Tial1,Camk2d,Idh2,Rbm39,Papola,Ptk2,Atf2,Lrpprc,Mtmr14,Tpm1,Ufd1l,Slc18b1,Ube2e2,Srsf6,Vta1,Gpatch8,Ptbp1,Dtnb,Map4k4,Cul3,Dis3l2
UniProt Keywords	KW-0175	Coiled coil	45	2321	0.2	0.041	10090.ENSMUSP00000020113,10090.ENSMUSP00000020931,10090.ENSMUSP00000021631,10090.ENSMUSP00000028377,10090.ENSMUSP00000029480,10090.ENSMUSP00000029839,10090.ENSMUSP00000030286,10090.ENSMUSP00000031410,10090.ENSMUSP00000031651,10090.ENSMUSP00000035961,10090.ENSMUSP00000039900,10090.ENSMUSP00000040367,10090.ENSMUSP00000053543,10090.ENSMUSP00000056655,10090.ENSMUSP00000058405,10090.ENSMUSP00000063999…	Poc1b,Smc6,Ppp4r4,Scn2a1,Prpf38b,Spata1,Dock7,Mapkapk5,Pan3,Tlk1,Arhgef11,Trpm4,Meaf6,Sun1,Lmbr1,Kidins220,Ctage5,Rcor3,Cyp4f13,Rnf207,Erc1,U2surp,Eif4g3,Golga4,Nin,Plekha5,Arhgef1,Fbf1,Mnr,Arid4b,Armc9,Tpm1,Odf2,Ankrd24,Kcnt2,Ccdc13,Cep128,Setd2,Slmap,Gpatch8,Dtnb,Egfl7,Efcc1,Rsrc2,Tex9
UniProt Keywords	KW-0965	Cell junction	20	785	0.32	0.049	10090.ENSMUSP00000043765,10090.ENSMUSP00000046097,10090.ENSMUSP00000056383,10090.ENSMUSP00000064048,10090.ENSMUSP00000064280,10090.ENSMUSP00000064706,10090.ENSMUSP00000068529,10090.ENSMUSP00000074787,10090.ENSMUSP00000078534,10090.ENSMUSP00000079164,10090.ENSMUSP00000081557,10090.ENSMUSP00000099320,10090.ENSMUSP00000099397,10090.ENSMUSP00000101164,10090.ENSMUSP00000105663,10090.ENSMUSP00000113482…	Ank2,Bai1,Atat1,Ptprs,Dlg1,Cadps,Tgfb1i1,Gria2,Erc1,Synj2,Whrn,Fbf1,Wnk4,Ahi1,Ptk2,Lphn3,Lphn1,Dos,Arhgap21,Agrn
