# Supplementary material for: Elucidation of the Landscape of Alternatively Spliced Genes and Features in the Dorsal Striatum of Aggressive/Aggression-Deprived Mice in the Model of Chronic Social Conflicts
Source: Genes (Basel). 2023 Feb 27;14(3):599. doi: 10.3390/genes14030599 (PMC10048575; doi:10.3390/genes14030599)
Supplement: Supplementary file 1 [file genes-14-00599-s001.zip › Table_S8.xlsx]

## Sheet: Table S8a. rMATs output
Supplementary table 8. rMATS output in Splicing Factors in C_A20 rMATS comparison. Yellow shaded are coding varitants. Number of samples in each of 2 comparison groups (sample1, sample2): 6
Non-shaded groups feature overlap with 3'/5' UTR in either exons, or the presence of overlapping alternative exons (with bleeding ends) abrogate coding frame ascertainment
klnownALt column confirms if this ES event is annotated in refseq knownAlt database (see methods)
Last three collumns signify AS2 (both isoforms) or NMD (either isoform) events.																	Stat on AS/NMD variants in coding exons:
																		AS2	NMD
																		0	16
ID	GeneID	geneSymbol	chr	strand	exonStart	exonEnd	upstreamESt	upstreamEEn	downstreamESt	downstreamEEn	ID1	IJC_Sample1	SJC_Sample1	IJC_Sample2	SJC_Sample2	IncFormLen	SkipFormLen	PValue	FDR	knownalt	long	skipped
260	ENSMUSG00000028134	Ptbp2	3	-	119724611	119724645	119724106	119724186	119726065	119726220	260	23,22,26,22,17,28	0,0,1,2,1,0	32,33,39,32,25,21	0,3,1,2,0,4	62	39	0.0345487	0.784315	1	1	0
4050	ENSMUSG00000022139	Mbnl2	14	+	120395711	120395765	120388899	120389163	120396450	120396604	4050	10,6,16,9,13,11	8,9,8,7,5,5	23,23,24,24,14,19	16,14,9,9,11,9	78	39	0.459319	1	1	1	1
4051	ENSMUSG00000022139	Mbnl2	14	+	120404637	120404732	120396450	120396604	120428934	120429626	4051	12,5,8,16,7,5	2,5,4,7,2,2	13,19,16,11,12,8	4,9,9,3,5,3	78	39	0.967273	1	1
4052	ENSMUSG00000022139	Mbnl2	14	+	120403335	120403371	120396450	120396604	120404637	120404666	4052	10,10,10,3,7,15	2,0,1,2,1,0	18,21,19,16,12,19	2,4,1,0,1,3	64	39	0.262818	1	1	1	1
4962	ENSMUSG00000025576	Rbfox3	11	-	118502841	118502934	118501568	118501629	118503719	118503773	4962	107,91,98,73,87,114	0,0,0,0,1,0	1.43154e+17	1,0,1,1,0,0	78	39	1	1	1	1	1
4963	ENSMUSG00000025576	Rbfox3	11	-	118610158	118610198	118513149	118513404	118670648	118670753	4963	58,48,46,36,53,36	0,1,0,0,0,1	71,91,70,63,60,41	0,2,0,2,0,1	68	39	1	1	1
5518	ENSMUSG00000006498	Ptbp1	10	+	79860116	79860194	79859780	79859955	79860823	79860969	5518	0,2,1,1,0,0	2,2,0,0,2,1	0,2,3,2,2,0	3,0,1,2,2,0	78	39	1	1	1	1	1
5519	ENSMUSG00000006498	Ptbp1	10	+	79862013	79862047	79860823	79860969	79862448	79862541	5519	8,5,2,3,6,1	0,0,0,0,1,1	4,5,4,6,5,9	1,1,1,2,0,1	62	39	0.812536	1	1	1	0
9905	ENSMUSG00000028382	Ptbp3	4	-	59546148	59546182	59524394	59524476	59549147	59549295	9905	0,0,0,0,1,0	0,0,0,0,0,0	0,0,1,0,0,0	0,0,0,1,0,0	62	39	1	1	1
10034	ENSMUSG00000027763	Mbnl1	3	+	60528755	60529804	60473041	60473173	60595593	60595764	10034	3,2,3,2,3,1	0,1,0,0,0,0	2,8,5,9,2,3	0,2,1,1,1,0	78	39	1	1	1
10035	ENSMUSG00000027763	Mbnl1	3	+	60528755	60529804	60501277	60501423	60595593	60595764	10035	4,4,7,3,4,2	0,1,1,0,0,0	3,12,5,9,2,4	1,0,2,1,1,1	78	39	0.610445	1	1
10037	ENSMUSG00000027763	Mbnl1	3	+	60622145	60622240	60615619	60615773	60625123	60625198	10037	4,6,4,2,5,5	0,0,0,0,0,0	6,8,11,8,11,11	1,0,2,0,0,1	78	39	1	1	1
10038	ENSMUSG00000027763	Mbnl1	3	+	60622145	60622240	60621422	60621458	60625123	60625198	10038	6,5,5,3,6,9	0,0,0,0,0,0	11,12,14,13,14,16	0,0,0,0,0,1	78	39	1	1	1
10039	ENSMUSG00000027763	Mbnl1	3	+	60621422	60621458	60615619	60615773	60622145	60622240	10039	3,3,2,2,3,8	0,1,0,0,0,1	10,8,10,7,10,10	0,0,1,0,0,0	64	39	1	1	1	1	1
10040	ENSMUSG00000027763	Mbnl1	3	+	60621422	60621458	60615619	60615773	60625123	60625198	10040	1,3,2,1,2,3	0,0,0,0,0,0	5,4,6,2,7,7	1,0,2,0,0,1	64	39	1	1	1
10041	ENSMUSG00000027763	Mbnl1	3	+	60500980	60501094	60473076	60473173	60595593	60595749	10041	0,0,0,0,1,0	0,1,0,0,0,0	0,0,0,0,0,0	0,2,1,1,1,0	78	39	1	1	1
10043	ENSMUSG00000027763	Mbnl1	3	+	60528755	60528978	60501219	60501423	60595593	60598100	10043	1,2,4,1,1,1	0,1,1,0,0,0	1,4,0,0,1,1	1,0,2,1,1,1	78	39	2.29e-05	0.00753421	1
10045	ENSMUSG00000027763	Mbnl1	3	+	60614682	60614736	60613262	60613520	60615619	60615773	10045	2,1,2,0,1,0	3,0,4,1,1,2	0,5,2,4,1,1	3,3,5,3,1,7	78	39	0.0287784	0.709058	1	1	1
10046	ENSMUSG00000027763	Mbnl1	3	+	60596718	60596829	60595640	60595764	60603693	60603894	10046	2,1,1,0,0,2	6,2,4,0,4,1	2,4,3,3,4,3	10,4,6,5,1,6	78	39	1	1	1	1	1
17035	ENSMUSG00000033565	Rbfox2	15	-	77231386	77231437	77132716	77132941	77306363	77306605	17035	8,9,4,5,9,10	3,1,2,3,0,0	5,5,9,10,6,10	1,0,2,0,1,1	78	39	0.0111288	0.397099	1		5' UTR flanking
17036	ENSMUSG00000033565	Rbfox2	15	-	77105576	77105669	77102878	77102939	77113604	77113658	17036	28,24,30,26,26,26	1,3,1,1,0,0	37,46,41,31,38,26	1,1,3,0,1,2	78	39	0.413287	1	1	1	1
17037	ENSMUSG00000033565	Rbfox2	15	-	77091811	77091854	77086066	77086155	77097939	77098072	17037	0,0,0,0,1,0	4,7,6,1,4,4	0,3,1,2,3,1	5,5,4,6,4,3	71	39	0.00195451	0.138391	1	1	1
17038	ENSMUSG00000033565	Rbfox2	15	-	77094450	77094490	77086066	77086155	77097939	77098084	17038	33,18,35,24,20,20	4,7,6,1,4,4	29,37,36,39,27,26	5,5,4,6,4,3	68	39	0.646575	1	1	1	0
5164	ENSMUSG00000078765	U2af1l4	7	+	30564702	30564798	30564473	30564607	30565094	30565179	5164	17,19,22,25,25,19	0,0,0,1,0,0	37,34,24,28,33,25	0,0,1,1,0,0	78	39	1	1	1	1	1
5166	ENSMUSG00000078765	U2af1l4	7	+	30563929	30563996	30563531	30563619	30564202	30564301	5166	19,18,12,18,18,18	1,0,0,0,0,0	25,22,17,16,22,16	0,0,0,0,0,0	78	39	1	1	1	0	1
7326	ENSMUSG00000032407	U2surp	9	-	95500687	95500819	95495834	95495933	95502539	95502584	7326	3,7,5,9,3,7	0,1,0,0,0,0	3,5,13,13,14,5	0,0,0,0,0,1	78	39	1	1	1	1	1
7327	ENSMUSG00000032407	U2surp	9	-	95488745	95488789	95485560	95485665	95489699	95489911	7327	14,9,11,14,13,12	0,0,0,0,0,0	17,15,21,18,10,18	1,0,1,0,0,1	72	39	1	1	1	1	0
7328	ENSMUSG00000032407	U2surp	9	-	95500687	95500873	95495834	95495933	95502539	95502584	7328	1,3,3,4,2,1	0,1,0,0,0,0	1,0,9,8,4,4	0,0,0,0,0,1	78	39	1	1	1	1	1
7329	ENSMUSG00000032407	U2surp	9	-	95502539	95502584	95495834	95495933	95511816	95511859	7329	7,8,10,18,16,9	0,0,0,1,0,0	16,15,22,24,13,10	0,0,0,0,0,0	73	39	1	1	1	1	0
1276	ENSMUSG00000002524	Puf60	15	-	76074606	76074657	76072406	76072568	76075541	76075631	1276	20,28,13,16,27,25	6,6,6,8,9,7	32,34,37,26,38,23	12,15,6,4,4,8	78	39	0.359375	1	1	1	1
2035	ENSMUSG00000029538	Srsf9	5	+	115328346	115328704	115327394	115327499	115330497	115330658	2035	10,7,10,11,9,14	6,4,6,13,4,5	14,20,11,18,21,14	6,6,7,9,9,6	78	39	0.244399	1	1	0	1
2036	ENSMUSG00000029538	Srsf9	5	+	115331460	115331539	115330577	115330658	115332116	115332289	2036	6,16,16,18,9,22	9,12,11,9,8,11	19,24,16,26,30,16	13,8,9,8,16,14	78	39	0.24364	1	1	1	1
2037	ENSMUSG00000029538	Srsf9	5	+	115331449	115331539	115330497	115330658	115332116	115332289	2037	13,28,21,23,15,32	9,12,11,9,8,11	22,34,20,43,41,26	13,8,9,8,16,14	78	39	0.396756	1	1	0	1
6608	ENSMUSG00000024949	Sf1	19	+	6368363	6368439	6365663	6365792	6371266	6371419	6608	15,20,38,44,32,29	2,2,0,1,2,3	32,55,48,26,41,42	2,1,1,3,6,2	78	39	0.473087	1	1	1	1
6609	ENSMUSG00000024949	Sf1	19	+	6375657	6375862	6374718	6374898	6376295	6376512	6609	25,27,33,31,25,26	10,6,8,4,5,7	24,48,34,43,29,41	9,8,6,10,5,3	78	39	0.3955	1	1		3'UTR
6910	ENSMUSG00000029439	Sfswap	5	+	129559468	129559621	129554442	129554708	129560679	129560805	6910	2,2,3,1,1,2	9,3,4,6,8,8	2,1,4,2,4,5	14,6,4,11,8,8	78	39	0.343224	1	1	0	1
8974	ENSMUSG00000030056	Isy1	6	-	87833641	87833684	87827583	87827696	87834427	87834493	8974	14,7,6,5,8,7	0,0,0,1,0,0	8,12,11,10,16,8	0,0,0,0,0,0	71	39	1	1	1	1	0
8975	ENSMUSG00000030056	Isy1	6	-	87833641	87833726	87827639	87827696	87834427	87834493	8975	5,5,2,3,3,6	0,0,0,1,0,0	1,3,7,6,7,4	0,0,0,0,0,0	78	39	1	1	1	1	0
11650	ENSMUSG00000055436	Srsf11	3	-	158023242	158023359	158022840	158022950	158024122	158024231	11650	7,6,9,3,5,11	0,0,0,0,0,1	15,13,8,8,15,8	0,0,0,0,1,0	78	39	1	1	1
11651	ENSMUSG00000055436	Srsf11	3	-	158023242	158023359	158022840	158022950	158026724	158026858	11651	7,6,9,3,6,9	0,1,3,1,2,3	14,14,9,8,15,9	6,4,5,4,4,6	78	39	0.0884781	1	1	0	1
11652	ENSMUSG00000055436	Srsf11	3	-	158024122	158024231	158023242	158023359	158026724	158026858	11652	0,1,1,1,1,2	0,0,0,0,1,0	2,1,0,0,0,0	0,1,1,0,0,1	78	39	1	1	1
11653	ENSMUSG00000055436	Srsf11	3	-	158024122	158024231	158022840	158022950	158026724	158026858	11653	0,1,1,1,1,1	0,1,3,1,2,3	1,1,0,0,1,0	6,4,5,4,4,6	78	39	1	1	1	0	1
11654	ENSMUSG00000055436	Srsf11	3	-	158024697	158024761	158023408	158024231	158026724	158026858	11654	3,5,3,5,3,3	0,1,1,1,1,0	3,2,3,6,4,5	1,1,0,0,0,0	78	39	1	1	1
11723	ENSMUSG00000025982	Sf3b1	1	-	55014868	55014924	55014482	55014562	55016375	55016490	11723	0,1,0,0,0,2	8,10,3,4,7,11	2,2,0,0,0,0	8,7,7,8,8,8	78	39	1	1	1	0	1
11764	ENSMUSG00000016921	Srsf6	2	+	162932814	162932979	162931993	162932142	162933425	162933509	11764	1,0,0,0,0,0	4,6,6,2,4,7	0,0,0,0,0,0	3,6,6,7,6,6	78	39	1	1	1	0	1
11765	ENSMUSG00000016921	Srsf6	2	+	162932814	162933082	162931993	162932142	162933425	162933550	11765	1,0,1,0,0,1	4,6,6,2,4,7	0,1,2,1,3,4	3,6,6,7,6,6	78	39	0.00150382	0.118554	1	0	1
14964	ENSMUSG00000012535	Tnpo3	6	-	29599539	29599698	29589028	29589229	29609365	29609811	14964	5,1,3,1,2,1	3,5,1,1,7,4	3,1,3,1,1,0	3,6,2,3,8,5	78	39	0.184215	1	1		Non-annotated exon
14965	ENSMUSG00000012535	Tnpo3	6	-	29601957	29602023	29589087	29589229	29609365	29609613	14965	1,0,1,0,0,0	3,5,1,1,7,4	0,0,0,0,0,0	3,6,2,3,8,5	78	39	1	1	1		Non-annotated exon
16279	ENSMUSG00000027628	Aar2	2	+	156549851	156550027	156547609	156547883	156550648	156551065	16279	1,0,0,1,0,0	7,3,4,5,1,3	0,0,0,0,0,0	12,8,12,8,6,7	78	39	1	1	1		5'UTR
16280	ENSMUSG00000027628	Aar2	2	+	156549884	156550027	156547583	156547883	156550648	156551449	16280	1,0,0,1,0,0	7,3,4,5,1,3	0,0,0,0,0,0	12,8,12,8,6,7	78	39	1	1	1		5'UTR
8990	ENSMUSG00000018379	Srsf1	11	+	88049411	88049598	88049042	88049215	88049976	88050410	8990	16,20,22,22,16,23	1,0,0,0,0,1	32,33,34,31,25,31	0,0,0,0,0,1	78	39	1	1	1		3'UTR
410	ENSMUSG00000034120	Srsf2	11	-	116851647	116851751	116850855	116850961	116852020	116852331	410	1,1,5,6,7,1	27,25,23,20,28,24	3,10,11,4,8,5	35,42,51,39,29,30	78	39	0.213716	1	1		3'UTR
				Khdrbs1	KH domain containing, RNA binding, signal transduction associated 1 (Khdrbs1)								SAM68
				Khdrbs2	KH domain containing, RNA binding, signal transduction associated 2 (Khdrbs2)								SLM1
				Khdrbs3	KH domain containing, RNA binding, signal transduction associated 3 (Khdrbs3)								SLM2
				Mbnl1	muscleblind like splicing factor 1 (Mbnl1)
				Mbnl2	muscleblind like splicing factor 2 (Mbnl2)
				Nova1	neuro-oncological ventral antigen 1 (Nova1)
				Nova2	neuro-oncological ventral antigen 2 (Nova2)
				Ptbp1	polypyrimidine tract binding protein 1 (Ptbp1)
				Ptbp2	polypyrimidine tract binding protein 2 (Ptbp2)
				Ptbp3	polypyrimidine tract binding protein 3 (Ptbp3)
				Rbfox1	RNA binding protein, fox-1 homolog (C. elegans) 1 (Rbfox1)
				Rbfox2	RNA binding protein, fox-1 homolog (C. elegans) 2 (Rbfox2)
				Rbfox3	RNA binding protein, fox-1 homolog (C. elegans) 3 (Rbfox3)
				U2af1	U2 small nuclear ribonucleoprotein auxiliary factor (U2AF) 1 (U2af1)
				U2af2	U2 small nuclear ribonucleoprotein auxiliary factor (U2AF) 2 (U2af2), transcript variant 2, mRNA. (from RefSeq NM_133671)
				Puf60	poly-U binding splicing factor 60 (Puf60)
				Srsf9	serine/arginine-rich splicing factor 9 (Srsf9)
				Sf1	splicing factor 1 (Sf1)
				Sfswap	splicing factor SWAP (Sfswap)
				Isy1	ISY1 splicing factor homolog (Isy1)
				Srsf11	serine/arginine-rich splicing factor 11 (Srsf11)
				Sf3b1	splicing factor 3b, subunit 1 (Sf3b1)
				Srsf6	serine/arginine-rich splicing factor 6 (Srsf6)
				No SFs in our set:
				Aar2
				Slu7
				Srsf1
				Srsf2
				Tnpo3
					LAST PIC
															color	string-db.org GO term	# genes	description	-log(FDR)
															red	GO:0033119	7	negative regulation of RNA splicing	11.3893	4.08e-12
															blue	GO:0000381	14	regulation of alternative mRNA splicing, via spliceosome	24.9747	1.06e-25
															yellow	GO:0000398	12	mRNA splicing, via spliceosome	15.3883	4.09e-16
															green	GO:0006397	21	mRNA processing	29.7167	1.92e-30
				red	GO:0000381	11	Regulation of alternative mrna splicing, via spliceosome	18.2299	11 of 72	2.21	5.89e-19
				blue	GO:0006376	7	mRNA splice site selection	12.1255	7 of 27	2.43	7.49e-13
				green	PMID:27094079	8	(2016) The neurogenetics of alternative splicing.	10.4789	8 of 47	2.25	3.32e-11
				yellow	MMU-73856	6	RNA Polymerase II Transcription Termination	7.97469	6 of 63	2	1.06e-08
				pink	MMU-159236	6	Transport of Mature mRNA derived from an Intron-Containing Transcript	7.82102	6 of 69	1.96	1.51e-08
														red	GO:0033119	2	Negative regulation of rna splicing	1.7167	2 of 30	2.32	0.0192
														blue	PMID:27094079	6	(2016) The neurogenetics of alternative splicing.	8.8729	6 of 47	2.6	1.34e-09

## Sheet: Table S8b. FPKM for 23 SFs
		Table S8b. FPKM for 23 SFs
						genesymbol	strA201	strA202	strA203	strA204	strA205	strA206	strAD1	strAD2	strAD3	strAD4	strAD5	strAD6	strC1	strC2	strC3	strC4	strC5	strC6
						Rbfox1	223.048	219.534	185.073	212.561	184.298	199.74	224.02	183.926	198.82	188.82	205.846	166.736	165.688	157.735	196.413	216.773	167.709	203.838
						Rbfox3	114.139	108.382	89.8015	91.9982	96.3176	95.9168	104.555	105.901	105.104	85.3184	107.856	83.1409	117.959	92.3841	98.1966	93.205	92.8319	97.0182
						U2af2	84.864	79.0457	81.4973	77.5904	78.4708	77.9689	76.183	75.5766	74.249	66.6487	80.4513	78.5387	73.2184	73.2453	78.2395	78.4309	72.5012	83.2212
	'					Mbnl2	71.0698	76.5425	76.6538	79.1628	69.9923	79.8379	57.2087	57.1565	66.4399	68.1717	66.1167	68.1138	56.069	58.4213	66.7351	67.5157	59.2987	69.3233
	'					Srsf11	67.9816	68.3237	60.0782	65.4245	61.6507	66.4412	65.083	70.0818	65.1573	60.3065	63.0995	65.6672	63.4577	66.841	68.1054	62.8952	63.7482	65.9365
	'					Puf60	61.8108	64.6872	60.8391	58.9322	63.0633	60.0674	58.1997	60.0808	57.3974	53.2631	60.7446	60.0583	59.7877	63.7629	61.5151	60.4937	59.0657	58.5057
	'					Srsf6	58.0029	56.8185	56.8022	60.5775	56.4319	62.6716	51.5074	52.3563	57.11	55.5979	56.1068	65.2179	53.7269	56.5371	60.4045	61.4728	60.852	61.221
	'					Srsf9	56.1919	55.7068	53.6823	51.4085	64.0329	61.2764	62.3477	63.4371	62.7393	53.0151	62.385	48.8737	45.4323	44.1868	67.1046	57.4454	49.4327	60.5421
	'					Sf1	58.3163	57.5317	55.6728	54.8846	51.8361	59.0659	53.2399	55.4581	51.8621	53.7778	56.8815	55.299	50.3311	53.7576	61.3236	58.6548	52.9161	57.2689
	'					Sf3b1	52.4035	54.9709	56.4845	57.8465	48.9314	60.0632	51.0356	49.6786	54.3871	50.4828	52.3682	57.2131	49.6233	54.0747	53.3197	50.9586	53.1799	60.9245
	'					Rbfox2	55.0742	53.4723	56.0254	53.9078	49.0399	52.205	50.2521	55.7283	53.5594	53.4884	53.9039	52.8641	57.6141	49.3136	52.0081	51.638	50.9745	53.9326
	'					U2af1	51.1375	50.4311	49.6261	48.8711	50.6749	49.1115	50.825	53.4953	47.5333	43.2755	54.7224	50.0333	47.6386	51.627	50.2316	48.054	50.1656	48.8043
	'					Khdrbs1	48.7541	46.6121	50.0233	50.6827	44.8683	49.2533	42.6976	41.0006	43.6309	48.0186	43.6777	50.3078	44.6853	47.2382	46.7223	45.7168	44.1739	48.2387
	'					Ptbp2	38.7655	40.3698	40.8849	44.0795	37.9788	42.7168	37.8866	38.3976	39.0325	42.2012	37.32	38.6698	34.2219	33.2478	38.8566	37.9114	35.6448	43.179
	'					Khdrbs3	32.5147	32.1423	28.9556	32.8688	37.9848	35.062	45.5984	42.3088	41.2372	31.4251	30.8612	28.7913	61.8377	39.6857	32.6161	27.3198	44.6222	36.873
	'					Mbnl1	28.6644	30.4057	32.8791	33.5127	27.6994	35.9214	20.8412	26.2411	29.3919	29.8461	28.0474	28.6888	24.0136	25.8798	27.2329	24.6517	25.621	28.9628
	'					Nova2	24.7449	24.1602	23.7883	22.4226	23.1384	22.9722	24.3702	24.9464	23.7054	23.4303	24.9245	21.4393	24.5305	21.6891	24.1718	23.9545	22.3073	25.71
	'					Sfswap	16.4071	16.048	14.6564	15.3654	16.5903	18.4349	18.5053	19.5764	16.1797	16.4291	16.8257	17.0459	19.4011	16.5031	17.3751	15.7314	18.0982	18.8046
	'					Ptbp1	14.3704	15.4305	15.2858	14.9525	15.525	15.8209	14.0389	15.3329	14.0591	12.8957	14.2889	17.3091	12.3485	15.5913	14.9404	17.5567	14.7722	14.8466
	'					Isy1	14.4442	13.1527	14.2157	12.444	13.121	13.5022	14.2179	16.095	13.3373	12.447	13.1427	15.6399	14.5595	13.9197	14.2997	13.3821	13.1831	13.9236
	'					Nova1	12.5278	12.598	14.5787	15.2581	11.9868	13.8864	11.5517	11.209	13.5425	14.5137	12.8299	13.7481	12.9215	12.8034	14.874	11.6787	12.3639	14.4949
	'					Dlg4	343.227	326.847	282.569	295.794	300.671	295.866	291.375	300.889	298.946	260.928	333.805	268.646	281.279	287.396	315.139	279.158	286.227	302.62
	'					Rbm4	18.6318	17.0621	18.6206	17.3327	17.4911	18.2408	17.3448	15.8954	17.6429	17.4769	18.3186	20.0324	18.0576	17.1157	22.7846	19.8102	18.8722	20.7158
	'
	'
	'
																															547.833

## Sheet: PCA1_HID
0.270944	0.571824
-0.570746	0.523558
0.382017	0.768694
0.902272	0.137791
-0.0924029	0.622919
-0.00199846	0.539353
0.727127	-0.0383087
0.0177055	0.609413
0.543554	0.63865
0.74534	0.0756676
-0.0199425	0.119977
-0.257947	0.676072
0.84859	-0.196325
0.752664	0.086405
-0.785383	-0.219216
0.820429	-0.0264581
-0.279978	0.592981
-0.585217	0.153855
0.447267	0.290079
-0.344564	0.371222
0.701356	-0.313413

## Sheet: PCA1_HID1
0.382093	2.99032
1.18679	2.20736
3.0172	-0.610762
4.09821	-1.27869
-0.934522	-0.302775
3.55963	0.666846
-3.86219	0.742846
-4.13604	2.62284
-0.680903	-1.01214
0.909068	-4.76753
-0.88295	1.98996
2.33492	-1.05691
-5.28482	-1.98459
-1.46123	-1.71013
0.889343	1.82921
0.80549	0.690417
-1.86229	-2.38724
1.92221	1.37098

## Sheet: PCA1_HID2
1.26959	3.47475
-2.6744	3.18146
1.79005	4.67105
4.22786	0.837302
-0.432981	3.78523
-0.00936436	3.27743
3.40717	-0.232787
0.0829643	3.70316
2.54698	3.88082
3.49251	0.459802
-0.0934465	0.729053
-1.20869	4.10822
3.97632	-1.19299
3.52683	0.525049
-3.68014	-1.33209
3.84436	-0.160776
-1.31192	3.60331
-2.7422	0.934918
2.0958	1.7627
-1.61456	2.25577
3.28641	-1.90448
0.382093	2.99032
1.18679	2.20736
3.0172	-0.610762
4.09821	-1.27869
-0.934522	-0.302775
3.55963	0.666846
-3.86219	0.742846
-4.13604	2.62284
-0.680903	-1.01214
0.909068	-4.76753
-0.88295	1.98996
2.33492	-1.05691
-5.28482	-1.98459
-1.46123	-1.71013
0.889343	1.82921
0.80549	0.690417
-1.86229	-2.38724
1.92221	1.37098

## Sheet: AHC_HID
7.32031	-0.101433	1	1					4.4375	-0.101433	1	1
2.625	-0.101433	2	1					1.75	-0.101433	2	1
2.625	0.269439	3	1					1.75	0.269439	3	1
1.5	0.269439	4	1					1	0.269439	4	1
1.5	0.673615	5	1					1	1	5	1
1	0.673615	6	1					1	0.269439	6	1
1	1	7	1					2.5	0.269439	7	1
1	0.673615	8	1					2.5	0.450263	8	1
2	0.673615	9	1					2	0.450263	9	1
2	1	10	1					2	1	10	1
2	0.673615	11	1					2	0.450263
1.5	0.673615	12	1					3	0.450263
1.5	0.269439	13	1					3	1
3.75	0.269439	14	1					3	0.450263
3.75	0.450263	15	1					2.5	0.450263
3	0.450263	16	1					2.5	0.269439
3	1	17	1					1.75	0.269439
3	0.450263	18	1					1.75	-0.101433
4.5	0.450263	19	1					7.125	-0.101433
4.5	0.657185	20	1					7.125	0.0214039
4	0.657185	21	1					5.5	0.0214039
4	1							5.5	0.305952
4	0.657185							4.5	0.305952
5	0.657185							4.5	0.473374
5	1							4	0.473374
5	0.657185							4	1
4.5	0.657185							4	0.473374
4.5	0.450263							5	0.473374
3.75	0.450263							5	1
3.75	0.269439							5	0.473374
2.625	0.269439							4.5	0.473374
2.625	-0.101433							4.5	0.305952
12.0156	-0.101433							6.5	0.305952
12.0156	0.0214039							6.5	0.365376
7.625	0.0214039							6	0.365376
7.625	0.305952							6	1
6.5	0.305952							6	0.365376
6.5	0.473374							7	0.365376
6	0.473374							7	1
6	1							7	0.365376
6	0.473374							6.5	0.365376
7	0.473374							6.5	0.305952
7	1							5.5	0.305952
7	0.473374							5.5	0.0214039
6.5	0.473374							8.75	0.0214039
6.5	0.305952							8.75	0.195305
8.75	0.305952							8	0.195305
8.75	0.365376							8	1
8	0.365376							8	0.195305
8	1							9.5	0.195305
8	0.365376							9.5	0.427254
9.5	0.365376							9	0.427254
9.5	0.642463							9	1
9	0.642463							9	0.427254
9	1							10	0.427254
9	0.642463							10	1
10	0.642463							10	0.427254
10	1							9.5	0.427254
10	0.642463							9.5	0.195305
9.5	0.642463							8.75	0.195305
9.5	0.365376							8.75	0.0214039
8.75	0.365376							7.125	0.0214039
8.75	0.305952							7.125	-0.101433
7.625	0.305952							4.4375	-0.101433
7.625	0.0214039
16.4062	0.0214039
16.4062	0.195305
13.3125	0.195305
13.3125	0.557601
11.5	0.557601
11.5	0.66041
11	0.66041
11	1
11	0.66041
12	0.66041
12	1
12	0.66041
11.5	0.66041
11.5	0.557601
15.125	0.557601
15.125	0.62646
13.75	0.62646
13.75	0.756843
13	0.756843
13	1
13	0.756843
14.5	0.756843
14.5	0.881457
14	0.881457
14	1
14	0.881457
15	0.881457
15	1
15	0.881457
14.5	0.881457
14.5	0.756843
13.75	0.756843
13.75	0.62646
16.5	0.62646
16.5	0.73073
16	0.73073
16	1
16	0.73073
17	0.73073
17	1
17	0.73073
16.5	0.73073
16.5	0.62646
15.125	0.62646
15.125	0.557601
13.3125	0.557601
13.3125	0.195305
19.5	0.195305
19.5	0.427254
18.5	0.427254
18.5	0.562486
18	0.562486
18	1
18	0.562486
19	0.562486
19	1
19	0.562486
18.5	0.562486
18.5	0.427254
20.5	0.427254
20.5	0.543789
20	0.543789
20	1
20	0.543789
21	0.543789
21	1
21	0.543789
20.5	0.543789
20.5	0.427254
19.5	0.427254
19.5	0.195305
16.4062	0.195305
16.4062	0.0214039
12.0156	0.0214039
12.0156	-0.101433
7.32031	-0.101433

## Sheet: Table S8.c. AHC analysis
	XLSTAT 2017.1.1.62936 - Agglomerative hierarchical clustering (AHC) - Start time: 17/06/2022 at 14:26:09 / End time: 17/06/2022 at 14:26:10 / Microsoft Excel 15.04420
	Observations/variables table: Workbook = Supplementary Table 10 Splicing Factors AS2 NMD rMATs statistics.xlsx / Sheet = FPKM / Range = FPKM!$H$32:$Y$53 / 21 rows and 18 columns
	Row labels: Workbook = Supplementary Table 10 Splicing Factors AS2 NMD rMATs statistics.xlsx / Sheet = FPKM / Range = FPKM!$G$32:$G$53 / 21 rows and 1 column
	Cluster rows
	Similarity: Pearson correlation coefficient
	Agglomeration method: Unweighted pair-group average
	Center: No
	Reduce: No
	Truncation: Automatic - Inertia
	Summary statistics:
	Variable	Observations	Obs. with missing data	Obs. without missing data	Minimum	Maximum	Mean	Std. deviation
	strA201	21	0	21	12.5278	223.048	56.4396	45.8847
	strA202	21	0	21	12.598	219.534	56.0174	44.8561
	strA203	21	0	21	14.2157	185.073	53.2145	37.5496
	strA204	21	0	21	12.444	212.561	54.9882	42.5554
	strA205	21	0	21	11.9868	184.298	52.5539	37.7154
	strA206	21	0	21	13.5022	199.74	55.8065	40.218
	strAD1	21	0	21	11.5517	224.02	54.0079	45.217
	strAD2	21	0	21	11.209	183.926	53.2373	37.7895
	strAD3	21	0	21	13.3373	198.82	53.7369	40.4662
	strAD4	21	0	21	12.447	188.82	50.6368	37.4444
	strAD5	21	0	21	12.8299	205.846	54.4	42.2952
	strAD6	21	0	21	13.7481	166.736	51.5903	33.8973
	strC1	21	0	21	12.3485	165.688	51.8603	35.7819
	strC2	21	0	21	12.8034	157.735	49.9259	32.6857
	strC3	21	0	21	14.2997	196.413	54.5088	39.8994
	strC4	21	0	21	11.6787	216.773	53.5924	43.6497
	strC5	21	0	21	12.3639	167.709	50.6411	34.1642
	strC6	21	0	21	13.9236	203.838	55.5033	40.9242
	Proximity matrix (Pearson correlation coefficient):
		Rbfox1	Rbfox3	U2af2	Mbnl2	Srsf11	Puf60	Srsf6	Srsf9	Sf1	Sf3b1	Rbfox2	U2af1	Khdrbs1	Ptbp2	Khdrbs3	Mbnl1	Nova2	Sfswap	Ptbp1	Isy1	Nova1
	Rbfox1	1	0.317893	0.479445	0.430044	0.180274	-0.018013	-0.0484021	0.543789	0.485615	0.0957245	0.0394771	0.0366551	0.0143199	0.508834	-0.374093	0.118099	0.519972	-0.228164	0.0179835	-0.29713	-0.0475651
	Rbfox3	0.317893	1	0.231179	-0.279948	0.373882	0.264388	-0.542248	0.220734	-0.0624522	-0.351549	0.415422	0.338951	-0.512639	-0.310866	0.527702	-0.30783	0.657185	0.365402	-0.486739	0.189393	-0.423594
	U2af2	0.479445	0.231179	1	0.454685	0.253161	0.514631	0.293974	0.337575	0.562486	0.397665	0.163878	0.488531	0.293843	0.261619	-0.402743	0.237096	0.381797	-0.16914	0.388526	0.224093	0.0368947
	Mbnl2	0.430044	-0.279948	0.454685	1	-0.092568	0.120129	0.503357	0.14358	0.470416	0.606475	0.0966248	-0.197727	0.721388	0.781232	-0.67091	0.881457	-0.10686	-0.579331	0.30496	-0.416903	0.55654
	Srsf11	0.180274	0.373882	0.253161	-0.092568	1	0.386596	0.0514429	0.199517	0.411252	0.189079	0.039211	0.452899	-0.119007	-0.0211509	0.0677411	-0.0360938	0.141935	0.375347	0.190806	0.473374	-0.16873
	Puf60	-0.018013	0.264388	0.514631	0.120129	0.386596	1	0.0522092	-0.0126328	0.277567	0.00498393	-0.201508	0.642463	0.0228525	-0.359607	-0.101779	-0.0169697	-0.0660291	-0.162591	0.45363	0.196741	-0.31201
	Srsf6	-0.0484021	-0.542248	0.293974	0.503357	0.0514429	0.0522092	1	-0.122036	0.464699	0.66041	-0.178245	-0.167224	0.642389	0.331481	-0.507617	0.454431	-0.437676	-0.212165	0.609141	-0.100056	0.45823
	Srsf9	0.543789	0.220734	0.337575	0.14358	0.199517	-0.0126328	-0.122036	1	0.40638	-0.0750536	-0.135971	0.254062	-0.378231	0.324359	-0.217956	0.0332444	0.546898	0.143369	0.0568489	0.0142355	-0.114651
	Sf1	0.485615	-0.0624522	0.562486	0.470416	0.411252	0.277567	0.464699	0.40638	1	0.38043	0.0207539	0.21197	0.344244	0.39353	-0.660092	0.328388	0.258116	-0.130065	0.450624	0.0791945	0.228796
	Sf3b1	0.0957245	-0.351549	0.397665	0.606475	0.189079	0.00498393	0.66041	-0.0750536	0.38043	1	0.0648424	-0.0733293	0.675035	0.591439	-0.351396	0.67099	-0.182791	-0.1136	0.311968	-0.0792613	0.642183
	Rbfox2	0.0394771	0.415422	0.163878	0.0966248	0.039211	-0.201508	-0.178245	-0.135971	0.0207539	0.0648424	1	-0.10797	0.100422	0.214248	0.156233	0.240445	0.485103	0.106208	-0.389539	0.310354	0.242899
	U2af1	0.0366551	0.338951	0.488531	-0.197727	0.452899	0.642463	-0.167224	0.254062	0.21197	-0.0733293	-0.10797	1	-0.347777	-0.360122	-0.027033	-0.19485	0.145904	0.167751	0.277122	0.402353	-0.454906
	Khdrbs1	0.0143199	-0.512639	0.293843	0.721388	-0.119007	0.0228525	0.642389	-0.378231	0.344244	0.675035	0.100422	-0.347777	1	0.534723	-0.534819	0.68095	-0.388944	-0.483232	0.267621	-0.166692	0.73073
	Ptbp2	0.508834	-0.310866	0.261619	0.781232	-0.0211509	-0.359607	0.331481	0.324359	0.39353	0.591439	0.214248	-0.360122	0.534723	1	-0.520281	0.732454	0.146203	-0.232145	0.073285	-0.300034	0.605608
	Khdrbs3	-0.374093	0.527702	-0.402743	-0.67091	0.0677411	-0.101779	-0.507617	-0.217956	-0.660092	-0.351396	0.156233	-0.027033	-0.534819	-0.520281	1	-0.508705	0.139568	0.673615	-0.587352	0.211473	-0.32332
	Mbnl1	0.118099	-0.30783	0.237096	0.881457	-0.0360938	-0.0169697	0.454431	0.0332444	0.328388	0.67099	0.240445	-0.19485	0.68095	0.732454	-0.508705	1	-0.199207	-0.406708	0.154498	-0.310217	0.659551
	Nova2	0.519972	0.657185	0.381797	-0.10686	0.141935	-0.0660291	-0.437676	0.546898	0.258116	-0.182791	0.485103	0.145904	-0.388944	0.146203	0.139568	-0.199207	1	0.32152	-0.38344	0.149985	-0.171504
	Sfswap	-0.228164	0.365402	-0.16914	-0.579331	0.375347	-0.162591	-0.212165	0.143369	-0.130065	-0.1136	0.106208	0.167751	-0.483232	-0.232145	0.673615	-0.406708	0.32152	1	-0.276161	0.480862	-0.312603
	Ptbp1	0.0179835	-0.486739	0.388526	0.30496	0.190806	0.45363	0.609141	0.0568489	0.450624	0.311968	-0.389539	0.277122	0.267621	0.073285	-0.587352	0.154498	-0.38344	-0.276161	1	0.206315	-0.140742
	Isy1	-0.29713	0.189393	0.224093	-0.416903	0.473374	0.196741	-0.100056	0.0142355	0.0791945	-0.0792613	0.310354	0.402353	-0.166692	-0.300034	0.211473	-0.310217	0.149985	0.480862	0.206315	1	-0.280328
	Nova1	-0.0475651	-0.423594	0.0368947	0.55654	-0.16873	-0.31201	0.45823	-0.114651	0.228796	0.642183	0.242899	-0.454906	0.73073	0.605608	-0.32332	0.659551	-0.171504	-0.312603	-0.140742	-0.280328	1
	Node statistics:
	Node	Level	Weight	Objects	Left son	Right son
	41	-0.101433	21	21	38	40
	40	0.0214039	16	16	37	39
	39	0.195305	11	11	31	35
	38	0.269439	5	5	25	34
	37	0.305952	5	5	33	36
	36	0.365376	3	3	19	28
	35	0.427254	4	4	30	32
	34	0.450263	3	3	11	27
	33	0.473374	2	2	5	20
	32	0.543789	2	2	1	8
	31	0.557601	7	7	26	29
	30	0.562486	2	2	3	9
	29	0.62646	5	5	23	24
	28	0.642463	2	2	6	12
	27	0.657185	2	2	2	17
	26	0.66041	2	2	7	10
	25	0.673615	2	2	15	18
	24	0.73073	2	2	13	21
	23	0.756843	3	3	14	22
	22	0.881457	2	2	4	16
	Variance decomposition for the optimal classification:
		Absolute	Percent
	Within-class	24799.4	0.869654
	Between-classes	3717.01	0.130346
	Total	28516.4	1
	Class centroids:
	Class	strA201	strA202	strA203	strA204	strA205	strA206	strAD1	strAD2	strAD3	strAD4	strAD5	strAD6	strC1	strC2	strC3	strC4	strC5	strC6
	1	139.62	137.62	119.378	131.985	124.165	130.508	143.184	123.682	130.78	120.918	134.115	107.805	105.56	100.961	131.759	137.109	108.571	132.19
	2	69.4419	66.2711	56.7949	57.2104	59.728	59.4445	64.4626	65.4237	64.4047	54.3743	66.3902	52.2901	71.2447	57.0366	61.1842	58.5797	57.5696	61.3641
	3	71.5901	68.2887	68.585	66.2375	65.1534	68.5174	64.7114	65.5173	63.0555	60.2133	68.6664	66.9189	61.7747	63.5014	69.7816	68.5429	62.7086	70.245
	4	44.3126	45.4739	46.9009	48.7314	42.5556	49.1929	38.9613	39.4342	43.3621	44.1189	42.3524	45.9942	39.3231	41.1718	44.0207	42.8437	41.5906	46.6206
	5	67.9816	68.3237	60.0782	65.4245	61.6507	66.4412	65.083	70.0818	65.1573	60.3065	63.0995	65.6672	63.4577	66.841	68.1054	62.8952	63.7482	65.9365
	6	56.4742	57.5592	55.2326	53.9017	56.8691	54.5894	54.5123	56.788	52.4654	48.2693	57.7335	55.0458	53.7131	57.695	55.8734	54.2738	54.6157	53.655
	7	55.0742	53.4723	56.0254	53.9078	49.0399	52.205	50.2521	55.7283	53.5594	53.4884	53.9039	52.8641	57.6141	49.3136	52.0081	51.638	50.9745	53.9326
	8	24.4609	24.0951	21.806	24.1171	27.2875	26.7484	32.0519	30.9426	28.7084	23.9271	23.8435	22.9186	40.6194	28.0944	24.9956	21.5256	31.3602	27.8388
	9	14.3704	15.4305	15.2858	14.9525	15.525	15.8209	14.0389	15.3329	14.0591	12.8957	14.2889	17.3091	12.3485	15.5913	14.9404	17.5567	14.7722	14.8466
	10	14.4442	13.1527	14.2157	12.444	13.121	13.5022	14.2179	16.095	13.3373	12.447	13.1427	15.6399	14.5595	13.9197	14.2997	13.3821	13.1831	13.9236
	Distances between the class centroids:
		1	2	3	4	5	6	7	8	9	10
	1	0	276.931	255.41	350.893	261.839	304.06	312.095	422.77	472.067	476.942
	2	276.931	0	31.718	80.066	25.8309	33.8795	39.944	147.056	198.07	202.441
	3	255.41	31.718	0	96.8335	15.1301	49.686	58.375	169.462	218.255	223.117
	4	350.893	80.066	96.8335	0	91.981	50.5575	42.3067	76.7301	122.58	127.599
	5	261.839	25.8309	15.1301	91.981	0	44.0537	52.8001	162.832	212.669	217.381
	6	304.06	33.8795	49.686	50.5575	44.0537	0	16.5558	120.79	169.906	174.704
	7	312.095	39.944	58.375	42.3067	52.8001	16.5558	0	112.509	162.09	166.647
	8	422.77	147.056	169.462	76.7301	162.832	120.79	112.509	0	55.7202	58.7278
	9	472.067	198.07	218.255	122.58	212.669	169.906	162.09	55.7202	0	7.62365
	10	476.942	202.441	223.117	127.599	217.381	174.704	166.647	58.7278	7.62365	0
	Central objects:
	Class	strA201	strA202	strA203	strA204	strA205	strA206	strAD1	strAD2	strAD3	strAD4	strAD5	strAD6	strC1	strC2	strC3	strC4	strC5	strC6
	1 (Srsf9)	56.1919	55.7068	53.6823	51.4085	64.0329	61.2764	62.3477	63.4371	62.7393	53.0151	62.385	48.8737	45.4323	44.1868	67.1046	57.4454	49.4327	60.5421
	2 (Rbfox3)	114.139	108.382	89.8015	91.9982	96.3176	95.9168	104.555	105.901	105.104	85.3184	107.856	83.1409	117.959	92.3841	98.1966	93.205	92.8319	97.0182
	3 (Sf1)	58.3163	57.5317	55.6728	54.8846	51.8361	59.0659	53.2399	55.4581	51.8621	53.7778	56.8815	55.299	50.3311	53.7576	61.3236	58.6548	52.9161	57.2689
	4 (Khdrbs1)	48.7541	46.6121	50.0233	50.6827	44.8683	49.2533	42.6976	41.0006	43.6309	48.0186	43.6777	50.3078	44.6853	47.2382	46.7223	45.7168	44.1739	48.2387
	5 (Srsf11)	67.9816	68.3237	60.0782	65.4245	61.6507	66.4412	65.083	70.0818	65.1573	60.3065	63.0995	65.6672	63.4577	66.841	68.1054	62.8952	63.7482	65.9365
	6 (Puf60)	61.8108	64.6872	60.8391	58.9322	63.0633	60.0674	58.1997	60.0808	57.3974	53.2631	60.7446	60.0583	59.7877	63.7629	61.5151	60.4937	59.0657	58.5057
	7 (Rbfox2)	55.0742	53.4723	56.0254	53.9078	49.0399	52.205	50.2521	55.7283	53.5594	53.4884	53.9039	52.8641	57.6141	49.3136	52.0081	51.638	50.9745	53.9326
	8 (Khdrbs3)	32.5147	32.1423	28.9556	32.8688	37.9848	35.062	45.5984	42.3088	41.2372	31.4251	30.8612	28.7913	61.8377	39.6857	32.6161	27.3198	44.6222	36.873
	9 (Ptbp1)	14.3704	15.4305	15.2858	14.9525	15.525	15.8209	14.0389	15.3329	14.0591	12.8957	14.2889	17.3091	12.3485	15.5913	14.9404	17.5567	14.7722	14.8466
	10 (Isy1)	14.4442	13.1527	14.2157	12.444	13.121	13.5022	14.2179	16.095	13.3373	12.447	13.1427	15.6399	14.5595	13.9197	14.2997	13.3821	13.1831	13.9236
	Distances between the central objects:
		1 (Srsf9)	2 (Rbfox3)	3 (Sf1)	4 (Khdrbs1)	5 (Srsf11)	6 (Puf60)	7 (Rbfox2)	8 (Khdrbs3)	9 (Ptbp1)	10 (Isy1)
	1 (Srsf9)	0	184.484	26.2288	55.1119	45.4305	33.6761	34.4312	97.2572	179.009	183.749
	2 (Rbfox3)	184.484	0	189.086	227.308	148.409	168.869	197.917	265.848	358.6	362.981
	3 (Sf1)	26.2288	189.086	0	40.4766	42.5521	24.0891	18.2599	90.1201	172.096	176.988
	4 (Khdrbs1)	55.1119	227.308	40.4766	0	80.5995	60.029	31.4047	58.4768	134.117	139.026
	5 (Srsf11)	45.4305	148.409	42.5521	80.5995	0	24.0867	52.8001	124.789	212.669	217.381
	6 (Puf60)	33.6761	168.869	24.0891	60.029	24.0867	0	33.7962	105.579	191.837	196.682
	7 (Rbfox2)	34.4312	197.917	18.2599	31.4047	52.8001	33.7962	0	76.9128	162.09	166.647
	8 (Khdrbs3)	97.2572	265.848	90.1201	58.4768	124.789	105.579	76.9128	0	100.084	103.179
	9 (Ptbp1)	179.009	358.6	172.096	134.117	212.669	191.837	162.09	100.084	0	7.62365
	10 (Isy1)	183.749	362.981	176.988	139.026	217.381	196.682	166.647	103.179	7.62365	0
	Results by class:
	Class	1	2	3	4	5	6	7	8	9	10
	Objects	2	2	2	7	1	2	1	2	1	1
	Sum of weights	2	2	2	7	1	2	1	2	1	1
	Within-class variance	173811	51571.8	4374.18	6344.68	0	999.733	0	3968.44	0	0
	Minimum distance to centroid	294.798	160.58	46.7663	13.5052	0	22.3577	0	44.5446	0	0
	Average distance to centroid	294.798	160.58	46.7663	62.6488	0	22.3577	0	44.5446	0	0
	Maximum distance to centroid	294.798	160.58	46.7663	129.889	0	22.3577	0	44.5446	0	0
		Rbfox1	Rbfox3	U2af2	Mbnl2	Srsf11	Puf60	Rbfox2	Khdrbs3	Ptbp1	Isy1
		Srsf9	Nova2	Sf1	Srsf6		U2af1		Sfswap
					Sf3b1
					Khdrbs1
					Ptbp2
					Mbnl1
					Nova1
	Results by object:
	Observation	Class
	Rbfox1	1
	Rbfox3	2
	U2af2	3
	Mbnl2	4
	Srsf11	5
	Puf60	6
	Srsf6	4
	Srsf9	1
	Sf1	3
	Sf3b1	4
	Rbfox2	7
	U2af1	6
	Khdrbs1	4
	Ptbp2	4
	Khdrbs3	8
	Mbnl1	4
	Nova2	2
	Sfswap	8
	Ptbp1	9
	Isy1	10
	Nova1	4

## Sheet: Table S8d. PCA analysis
	XLSTAT 2017.1.1.62936 - Principal Component Analysis (PCA) - Start time: 17/06/2022 at 14:10:08 / End time: 17/06/2022 at 14:10:13 / Microsoft Excel 15.04420
	Observations/variables table: Workbook = Supplementary Table 10 Splicing Factors AS2 NMD rMATs statistics.xlsx / Sheet = Sheet2 / Range = Sheet2!$G$33:$Y$53 / 21 rows and 18 columns
	Observation labels: Workbook = Supplementary Table 10 Splicing Factors AS2 NMD rMATs statistics.xlsx / Sheet = Sheet2 / Range = Sheet2!$G$32:$Y$32 / 1 row and 18 columns
	PCA type: Correlation
	Standardisation: (n)
	Type of biplot: Distance biplot / Coefficient = Automatic
	:
	Summary statistics:
	Variable	Observations	Obs. with missing data	Obs. without missing data	Minimum	Maximum	Mean	Std. deviation
	Rbfox1	18	0	18	157.735	224.02	194.477	20.8757
	Rbfox3	18	0	18	83.1409	117.959	98.8903	9.63942
	U2af2	18	0	18	66.6487	84.864	77.2189	4.28029
	Mbnl2	18	0	18	56.069	79.8379	67.435	7.56815
	Srsf11	18	0	18	60.0782	70.0818	65.0155	2.78504
	Puf60	18	0	18	53.2631	64.6872	60.1264	2.56685
	Srsf6	18	0	18	51.5074	65.2179	57.9675	3.65206
	Srsf9	18	0	18	44.1868	67.1046	56.6245	6.8333
	Sf1	18	0	18	50.3311	61.3236	55.4488	2.92299
	Sf3b1	18	0	18	48.9314	60.9245	53.7748	3.56836
	Rbfox2	18	0	18	49.0399	57.6141	53.0556	2.29877
	U2af1	18	0	18	43.2755	54.7224	49.7921	2.46607
	Khdrbs1	18	0	18	41.0006	50.6827	46.4612	2.82694
	Ptbp2	18	0	18	33.2478	44.0795	38.9647	2.93807
	Khdrbs3	18	0	18	27.3198	61.8377	36.8169	8.33489
	Mbnl1	18	0	18	20.8412	35.9214	28.2501	3.60616
	Nova2	18	0	18	21.4393	25.71	23.6892	1.17504
	Sfswap	18	0	18	14.6564	19.5764	17.1099	1.4057
	Ptbp1	18	0	18	12.3485	17.5567	14.9647	1.27819
	Isy1	18	0	18	12.444	16.095	13.8349	0.972819
	Nova1	18	0	18	11.209	15.2581	13.1871	1.22666
	Principal Component Analysis:
	Eigenvalues:
		F1	F2	F3	F4	F5	F6	F7	F8	F9	F10	F11	F12	F13	F14	F15	F16	F17
	Eigenvalue	6.62276	3.93806	2.98574	2.01573	1.39718	0.920242	0.667004	0.607016	0.502992	0.392946	0.306897	0.24365	0.185573	0.0942902	0.0810786	0.0243534	0.0144861
	Variability (%)	31.5369	18.7527	14.2178	9.59871	6.65326	4.3821	3.17621	2.89055	2.3952	1.87117	1.46142	1.16024	0.883682	0.449001	0.386088	0.115969	0.0689812
	Cumulative %	31.5369	50.2896	64.5074	74.1061	80.7594	85.1415	88.3177	91.2083	93.6035	95.4746	96.936	98.0963	98.98	99.429	99.8151	99.931	100
	Eigenvectors:
		F1	F2	F3	F4	F5	F6	F7	F8	F9	F10	F11	F12	F13	F14	F15	F16	F17
	Rbfox1	0.105283	0.288151	-0.271708	-0.308232	0.0229439	-0.0904594	-0.368982	0.0334692	-0.270155	-0.296032	0.042764	-0.0552862	-0.139983	-0.0975012	0.363436	-0.0940894	0.0266936
	Rbfox3	-0.221781	0.26383	-0.222399	0.0877533	-0.294464	-0.232957	-0.183221	-0.0101976	-0.0444815	0.193811	0.0368128	-0.245078	-0.148622	-0.226046	-0.052848	-0.268616	0.340921
	U2af2	0.148444	0.387358	0.0270798	0.060603	-0.207783	0.12856	0.00862109	-0.484215	-0.0666066	-0.174862	-0.142514	-0.118107	-0.157742	0.103481	-0.209146	0.322231	-0.0807739
	Mbnl2	0.350605	0.0694352	-0.105645	-0.0624578	-0.176744	-0.128254	0.126946	0.0423059	-0.210088	0.221114	-0.134162	0.0778045	-0.138204	-0.00773253	0.119192	-0.235639	-0.211675
	Srsf11	-0.0359059	0.313899	0.107186	0.279754	0.18507	-0.360495	-0.214597	0.543646	-0.030615	-0.150954	-0.0363644	-0.193892	0.10086	0.238401	-0.291332	0.168054	0.0113418
	Puf60	-0.000776561	0.271789	0.334374	-0.00441272	-0.413946	-0.2188	0.0275505	-0.000957013	0.115505	0.239407	-0.334239	0.187436	0.26016	0.193762	0.09947	-0.271856	-0.182118
	Srsf6	0.282547	-0.0193044	0.212737	0.139365	0.208541	-0.0207524	-0.278104	-0.310294	0.008862	0.363035	0.256331	-0.391421	-0.210979	0.226149	-0.122828	-0.0876398	-0.192396
	Srsf9	0.00688001	0.307093	-0.18129	-0.271938	0.366009	-0.030622	0.405031	-0.0491316	0.154249	0.191162	-0.275987	-0.356285	-0.0339622	-0.11238	0.0334091	0.00872754	0.0639016
	Sf1	0.211214	0.321826	0.0231338	0.00154316	0.178217	0.12223	-0.293826	0.172085	0.437166	0.2331	0.11488	0.318258	-0.0404036	-0.265923	0.271473	0.257459	-0.206425
	Sf3b1	0.289624	0.0381302	0.0126147	0.305943	0.109763	-0.277194	0.0447799	-0.287549	-0.0814854	-0.305402	0.193418	0.00466882	0.460354	-0.444157	-0.0163618	-0.188571	-0.126401
	Rbfox2	-0.00774926	0.0604584	-0.330898	0.404422	-0.281225	0.385827	0.0252915	0.157501	-0.126558	0.192316	0.317854	-0.120813	0.096266	0.166195	0.225344	-0.0192392	-0.0417771
	U2af1	-0.100233	0.340684	0.24596	0.0154132	-0.139042	-0.0824822	0.416791	-0.0413612	0.178433	-0.33085	0.462471	0.081493	-0.26424	0.173917	0.190333	0.017908	0.0684037
	Khdrbs1	0.329745	-0.0989315	0.0384909	0.201688	-0.167583	0.0528933	-0.212523	-0.034454	0.048456	-0.166806	-0.325467	0.23205	-0.336906	-0.0466774	-0.106142	0.109113	0.376823
	Ptbp2	0.29247	0.0435409	-0.296183	0.00598291	0.2037	-0.0317234	0.163422	0.0979186	-0.292099	-0.133228	-0.105961	0.188854	0.00828392	0.44765	0.0362765	-0.0302694	-0.174234
	Khdrbs3	-0.305184	-0.110466	-0.0895018	0.245015	-0.0289422	-0.330826	-0.0227427	-0.236735	-0.14965	0.103735	-0.210982	-0.0612479	0.0577358	0.0217548	0.439705	0.547486	-0.126733
	Mbnl1	0.318802	-0.0133327	-0.117498	0.131356	-0.127877	-0.1932	0.403931	0.208205	-0.103052	0.284859	0.124991	0.0668744	-0.0974759	-0.280256	-0.191478	0.30567	0.150774
	Nova2	-0.108794	0.298813	-0.380289	-0.0072865	0.0137718	0.208003	-0.0676901	-0.220587	0.134439	0.0732043	-0.00506357	0.236525	0.398757	0.12809	-0.336725	0.0628013	0.126465
	Sfswap	-0.227404	0.0775302	-0.0552521	0.332223	0.430764	-0.18112	0.0392555	-0.222493	-0.0657115	0.189183	0.0189576	0.447838	-0.264541	0.0956956	0.0494348	-0.279532	0.198159
	Ptbp1	0.173799	0.146176	0.417107	-0.0835739	0.148726	0.205146	-0.00269108	-0.0123328	-0.369215	0.172187	0.0288491	-0.0227923	0.335668	0.072735	0.266723	0.104593	0.557418
	Isy1	-0.133891	0.187065	0.1668	0.415282	0.135076	0.454031	0.131373	0.142909	-0.136273	-0.143138	-0.360137	-0.133608	-0.128091	-0.282945	0.0576842	-0.170418	-0.194756
	Nova1	0.272533	-0.157934	-0.179507	0.229775	0.0137055	-0.0552801	0.0652506	-0.023549	0.542898	-0.15516	-0.172818	-0.262384	0.116985	0.228298	0.319917	-0.138326	0.277975
	Factor loadings:
		F1	F2	F3	F4	F5	F6	F7	F8	F9	F10	F11	F12	F13	F14	F15	F16	F17
	Rbfox1	0.270944	0.571824	-0.469491	-0.437617	0.0271203	-0.086777	-0.301349	0.0260763	-0.191599	-0.185569	0.0236905	-0.0272898	-0.0603021	-0.0299394	0.103486	-0.0146832	0.00321279
	Rbfox3	-0.570746	0.523558	-0.38429	0.124589	-0.348065	-0.223474	-0.149638	-0.00794504	-0.0315471	0.121491	0.0203937	-0.120973	-0.0640236	-0.0694112	-0.0150481	-0.0419191	0.0410325
	U2af2	0.382017	0.768694	0.046792	0.0860419	-0.245605	0.123326	0.00704087	-0.377258	-0.0472387	-0.109613	-0.0789501	-0.0582987	-0.0679523	0.0317757	-0.0595528	0.0502861	-0.00972179
	Mbnl2	0.902272	0.137791	-0.182548	-0.0886753	-0.208915	-0.123033	0.103677	0.032961	-0.148998	0.138606	-0.0743235	0.038405	-0.059536	-0.0023744	0.0339392	-0.0367728	-0.0254768
	Srsf11	-0.0924029	0.622919	0.18521	0.397184	0.218758	-0.34582	-0.175262	0.423561	-0.0217128	-0.0946258	-0.0201453	-0.0957067	0.0434487	0.0732052	-0.0829546	0.0262257	0.00136508
	Puf60	-0.00199846	0.539353	0.577774	-0.00626502	-0.489295	-0.209894	0.0225006	-0.000745621	0.081918	0.150073	-0.185163	0.0925202	0.112072	0.059498	0.0283234	-0.0424247	-0.0219194
	Srsf6	0.727127	-0.0383087	0.367594	0.197866	0.2465	-0.0199076	-0.227128	-0.241754	0.0062851	0.22757	0.142003	-0.193209	-0.0908861	0.0694428	-0.0349743	-0.0136767	-0.0231564
	Srsf9	0.0177055	0.609413	-0.313256	-0.386088	0.432632	-0.0293755	0.33079	-0.038279	0.109396	0.119831	-0.152892	-0.175866	-0.0146303	-0.0345083	0.00951299	0.00136198	0.00769107
	Sf1	0.543554	0.63865	0.0399736	0.00219093	0.210657	0.117255	-0.239969	0.134074	0.310047	0.14612	0.0636415	0.157095	-0.0174052	-0.0816562	0.0773	0.0401779	-0.0248449
	Sf3b1	0.74534	0.0756676	0.0217972	0.434366	0.129743	-0.26591	0.0365719	-0.224033	-0.057791	-0.191443	0.10715	0.00230457	0.198312	-0.136386	-0.0046589	-0.0294277	-0.0152134
	Rbfox2	-0.0199425	0.119977	-0.571768	0.574184	-0.332415	0.370121	0.0206556	0.122711	-0.0897575	0.120554	0.176085	-0.0596343	0.0414696	0.051033	0.0641652	-0.00300239	-0.00502822
	U2af1	-0.257947	0.676072	0.425001	0.0218831	-0.164352	-0.0791245	0.340395	-0.032225	0.126548	-0.207394	0.256201	0.0402257	-0.11383	0.0534043	0.054196	0.00279465	0.00823293
	Khdrbs1	0.84859	-0.196325	0.0665096	0.286349	-0.198088	0.0507401	-0.173568	-0.0268436	0.0343659	-0.104563	-0.180303	0.114542	-0.145133	-0.0143331	-0.0302232	0.0170277	0.0453536
	Ptbp2	0.752664	0.086405	-0.511784	0.00849431	0.240779	-0.0304321	0.133467	0.0762896	-0.207162	-0.0835143	-0.0587008	0.0932199	0.00356856	0.137459	0.0103295	-0.00472371	-0.0209705
	Khdrbs3	-0.785383	-0.219216	-0.154653	0.347864	-0.0342104	-0.317359	-0.018574	-0.184443	-0.106135	0.0650266	-0.116881	-0.0302325	0.0248715	0.00668018	0.125203	0.0854383	-0.0152533
	Mbnl1	0.820429	-0.0264581	-0.203028	0.186495	-0.151154	-0.185335	0.329891	0.162215	-0.0730862	0.178565	0.0692428	0.0330098	-0.0419909	-0.0860573	-0.0545221	0.0477015	0.0181468
	Nova2	-0.279978	0.592981	-0.657112	-0.0103451	0.0162787	0.199536	-0.0552827	-0.171862	0.0953467	0.0458884	-0.00280513	0.116751	0.171777	0.0393323	-0.0958801	0.00980051	0.015221
	Sfswap	-0.585217	0.153855	-0.0954716	0.471678	0.509174	-0.173747	0.0320601	-0.173347	-0.0466038	0.11859	0.0105022	0.221057	-0.113959	0.029385	0.0140762	-0.0436226	0.02385
	Ptbp1	0.447267	0.290079	0.720731	-0.118655	0.175798	0.196795	-0.00219781	-0.00960866	-0.261855	0.107936	0.0159819	-0.0112505	0.1446	0.0223345	0.0759476	0.0163223	0.0670897
	Isy1	-0.344564	0.371222	0.288219	0.589602	0.159664	0.435548	0.107293	0.111342	-0.0966475	-0.0897264	-0.19951	-0.0659501	-0.0551793	-0.0868832	0.0164252	-0.0265947	-0.0234404
	Nova1	0.701356	-0.313413	-0.310176	0.326226	0.0162002	-0.0530297	0.0532904	-0.0183473	0.385034	-0.0972628	-0.0957384	-0.129515	0.0503952	0.0701027	0.091094	-0.0215866	0.0334565
	Correlations between variables and factors:
		F1	F2	F3	F4	F5	F6	F7	F8	F9	F10	F11	F12	F13	F14	F15	F16	F17
	Rbfox1	0.270944	0.571824	-0.469491	-0.437617	0.0271203	-0.086777	-0.301349	0.0260763	-0.191599	-0.185569	0.0236905	-0.0272898	-0.0603021	-0.0299394	0.103486	-0.0146832	0.00321279
	Rbfox3	-0.570746	0.523558	-0.38429	0.124589	-0.348065	-0.223474	-0.149638	-0.00794504	-0.0315471	0.121491	0.0203937	-0.120973	-0.0640236	-0.0694112	-0.0150481	-0.0419191	0.0410325
	U2af2	0.382017	0.768694	0.046792	0.0860419	-0.245605	0.123326	0.00704087	-0.377258	-0.0472387	-0.109613	-0.0789501	-0.0582987	-0.0679523	0.0317757	-0.0595528	0.0502861	-0.00972179
	Mbnl2	0.902272	0.137791	-0.182548	-0.0886753	-0.208915	-0.123033	0.103677	0.032961	-0.148998	0.138606	-0.0743235	0.038405	-0.059536	-0.0023744	0.0339392	-0.0367728	-0.0254768
	Srsf11	-0.0924029	0.622919	0.18521	0.397184	0.218758	-0.34582	-0.175262	0.423561	-0.0217128	-0.0946258	-0.0201453	-0.0957067	0.0434487	0.0732052	-0.0829546	0.0262257	0.00136508
	Puf60	-0.00199846	0.539353	0.577774	-0.00626502	-0.489295	-0.209894	0.0225006	-0.000745621	0.081918	0.150073	-0.185163	0.0925202	0.112072	0.059498	0.0283234	-0.0424247	-0.0219194
	Srsf6	0.727127	-0.0383087	0.367594	0.197866	0.2465	-0.0199076	-0.227128	-0.241754	0.0062851	0.22757	0.142003	-0.193209	-0.0908861	0.0694428	-0.0349743	-0.0136767	-0.0231564
	Srsf9	0.0177055	0.609413	-0.313256	-0.386088	0.432632	-0.0293755	0.33079	-0.038279	0.109396	0.119831	-0.152892	-0.175866	-0.0146303	-0.0345083	0.00951299	0.00136198	0.00769107
	Sf1	0.543554	0.63865	0.0399736	0.00219093	0.210657	0.117255	-0.239969	0.134074	0.310047	0.14612	0.0636415	0.157095	-0.0174052	-0.0816562	0.0773	0.0401779	-0.0248449
	Sf3b1	0.74534	0.0756676	0.0217972	0.434366	0.129743	-0.26591	0.0365719	-0.224033	-0.057791	-0.191443	0.10715	0.00230457	0.198312	-0.136386	-0.0046589	-0.0294277	-0.0152134
	Rbfox2	-0.0199425	0.119977	-0.571768	0.574184	-0.332415	0.370121	0.0206556	0.122711	-0.0897575	0.120554	0.176085	-0.0596343	0.0414696	0.051033	0.0641652	-0.00300239	-0.00502822
	U2af1	-0.257947	0.676072	0.425001	0.0218831	-0.164352	-0.0791245	0.340395	-0.032225	0.126548	-0.207394	0.256201	0.0402257	-0.11383	0.0534043	0.054196	0.00279465	0.00823293
	Khdrbs1	0.84859	-0.196325	0.0665096	0.286349	-0.198088	0.0507401	-0.173568	-0.0268436	0.0343659	-0.104563	-0.180303	0.114542	-0.145133	-0.0143331	-0.0302232	0.0170277	0.0453536
	Ptbp2	0.752664	0.086405	-0.511784	0.00849431	0.240779	-0.0304321	0.133467	0.0762896	-0.207162	-0.0835143	-0.0587008	0.0932199	0.00356856	0.137459	0.0103295	-0.00472371	-0.0209705
	Khdrbs3	-0.785383	-0.219216	-0.154653	0.347864	-0.0342104	-0.317359	-0.018574	-0.184443	-0.106135	0.0650266	-0.116881	-0.0302325	0.0248715	0.00668018	0.125203	0.0854383	-0.0152533
	Mbnl1	0.820429	-0.0264581	-0.203028	0.186495	-0.151154	-0.185335	0.329891	0.162215	-0.0730862	0.178565	0.0692428	0.0330098	-0.0419909	-0.0860573	-0.0545221	0.0477015	0.0181468
	Nova2	-0.279978	0.592981	-0.657112	-0.0103451	0.0162787	0.199536	-0.0552827	-0.171862	0.0953467	0.0458884	-0.00280513	0.116751	0.171777	0.0393323	-0.0958801	0.00980051	0.015221
	Sfswap	-0.585217	0.153855	-0.0954716	0.471678	0.509174	-0.173747	0.0320601	-0.173347	-0.0466038	0.11859	0.0105022	0.221057	-0.113959	0.029385	0.0140762	-0.0436226	0.02385
	Ptbp1	0.447267	0.290079	0.720731	-0.118655	0.175798	0.196795	-0.00219781	-0.00960866	-0.261855	0.107936	0.0159819	-0.0112505	0.1446	0.0223345	0.0759476	0.0163223	0.0670897
	Isy1	-0.344564	0.371222	0.288219	0.589602	0.159664	0.435548	0.107293	0.111342	-0.0966475	-0.0897264	-0.19951	-0.0659501	-0.0551793	-0.0868832	0.0164252	-0.0265947	-0.0234404
	Nova1	0.701356	-0.313413	-0.310176	0.326226	0.0162002	-0.0530297	0.0532904	-0.0183473	0.385034	-0.0972628	-0.0957384	-0.129515	0.0503952	0.0701027	0.091094	-0.0215866	0.0334565
	Contribution of the variables (%):
		F1	F2	F3	F4	F5	F6	F7	F8	F9	F10	F11	F12	F13	F14	F15	F16	F17
	Rbfox1	1.10846	8.30312	7.3825	9.50071	0.0526424	0.818289	13.6147	0.112019	7.29838	8.76351	0.182876	0.305656	1.95952	0.950649	13.2086	0.885281	0.0712547
	Rbfox3	4.91867	6.96061	4.94614	0.770065	8.67093	5.42691	3.35701	0.010399	0.197861	3.75628	0.135518	6.00634	2.20884	5.10966	0.279291	7.21547	11.6227
	U2af2	2.20357	15.0046	0.0733316	0.367272	4.31738	1.65276	0.00743232	23.4464	0.443644	3.05767	2.03101	1.39492	2.48825	1.07084	4.37419	10.3833	0.652443
	Mbnl2	12.2924	0.482125	1.11609	0.390098	3.12383	1.64492	1.61152	0.178979	4.41369	4.88916	1.79995	0.605354	1.91005	0.0059792	1.42068	5.55257	4.48062
	Srsf11	0.128923	9.85327	1.14888	7.82622	3.42509	12.9956	4.60518	29.555	0.0937279	2.2787	0.132237	3.75939	1.01727	5.68352	8.48741	2.8242	0.0128637
	Puf60	6.03047e-05	7.38691	11.1806	0.00194721	17.1351	4.78736	0.0759029	9.15875e-05	1.33413	5.73158	11.1715	3.51323	6.7683	3.75438	0.989427	7.39056	3.31671
	Srsf6	7.98329	0.037266	4.52569	1.94227	4.34892	0.0430663	7.73416	9.62825	0.0078535	13.1795	6.57058	15.321	4.45123	5.11433	1.50866	0.768074	3.70162
	Srsf9	0.00473345	9.43064	3.28659	7.39503	13.3963	0.0937707	16.405	0.241391	2.37926	3.65429	7.61688	12.6939	0.115343	1.26293	0.111616	0.00761699	0.408341
	Sf1	4.46115	10.3572	0.0535173	0.000238135	3.17613	1.49403	8.63338	2.96133	19.1114	5.43358	1.31974	10.1288	0.163245	7.07151	7.36975	6.62849	4.26114
	Sf3b1	8.38821	0.145391	0.015913	9.3601	1.20479	7.68365	0.200524	8.26843	0.663986	9.32707	3.74105	0.00217979	21.1926	19.7275	0.0267708	3.55592	1.59773
	Rbfox2	0.00600511	0.365522	10.9493	16.3557	7.90876	14.8862	0.0639659	2.48065	1.6017	3.69856	10.1031	1.45957	0.926713	2.76207	5.078	0.0370147	0.174533
	U2af1	1.00467	11.6065	6.04963	0.0237566	1.93328	0.680331	17.3715	0.171075	3.18383	10.9461	21.388	0.664111	6.9823	3.02473	3.62266	0.0320698	0.467906
	Khdrbs1	10.8732	0.978744	0.148155	4.0678	2.80842	0.27977	4.5166	0.118708	0.234799	2.78241	10.5929	5.3847	11.3506	0.217878	1.12662	1.19056	14.1995
	Ptbp2	8.55388	0.189581	8.77245	0.00357952	4.14937	0.100638	2.67067	0.958806	8.5322	1.77496	1.12278	3.56657	0.00686233	20.039	0.131598	0.0916235	3.03576
	Khdrbs3	9.31375	1.22028	0.801057	6.00324	0.0837649	10.9446	0.0517229	5.60436	2.23952	1.07609	4.45136	0.37513	0.333342	0.047327	19.3341	29.974	1.60612
	Mbnl1	10.1635	0.017776	1.38057	1.72545	1.63525	3.73262	16.316	4.33492	1.06196	8.11445	1.56227	0.447219	0.950155	7.85432	3.66639	9.34339	2.27327
	Nova2	1.18361	8.92892	14.4619	0.00530932	0.0189664	4.32652	0.458195	4.86586	1.80738	0.535887	0.00256397	5.5944	15.9007	1.64071	11.3384	0.3944	1.59933
	Sfswap	5.17124	0.601094	0.305279	11.0372	18.5558	3.28043	0.154099	4.95032	0.4318	3.57903	0.0359392	20.0558	6.99818	0.915764	0.24438	7.81381	3.92669
	Ptbp1	3.02062	2.13674	17.3978	0.69846	2.21194	4.20847	0.00072419	0.0152099	13.632	2.96484	0.083227	0.051949	11.2673	0.529038	7.11413	1.09397	31.0715
	Isy1	1.79268	3.49933	2.78224	17.2459	1.82456	20.6144	1.72589	2.04229	1.85704	2.04884	12.9699	1.7851	1.64073	8.0058	0.332747	2.90424	3.79298
	Nova1	7.42743	2.49431	3.22228	5.27965	0.018784	0.305589	0.425764	0.0554557	29.4738	2.40747	2.98661	6.88455	1.36856	5.21198	10.2347	1.91341	7.72701
	Squared cosines of the variables:
		F1	F2	F3	F4	F5	F6	F7	F8	F9	F10	F11	F12	F13	F14	F15	F16	F17
	Rbfox1	0.0734105	0.326982	0.220422	0.191508	0.000735512	0.00753024	0.090811	0.000679973	0.0367102	0.0344359	0.000561241	0.000744732	0.00363634	0.000896368	0.0107093	0.000215596	1.0322e-05
	Rbfox3	0.325751	0.274113	0.147679	0.0155224	0.121149	0.0499407	0.0223914	6.31237e-05	0.000995222	0.0147601	0.000415902	0.0146345	0.00409902	0.00481791	0.000226445	0.00175721	0.00168367
	U2af2	0.145937	0.590891	0.00218949	0.00740321	0.0603218	0.0152094	4.95739e-05	0.142323	0.00223149	0.012015	0.00623311	0.00339873	0.00461752	0.0010097	0.00354653	0.00252869	9.45133e-05
	Mbnl2	0.814094	0.0189864	0.0333237	0.00786331	0.0436457	0.0151372	0.0107489	0.00108643	0.0222005	0.0192118	0.00552399	0.00147495	0.00354454	5.6378e-06	0.00115187	0.00135224	0.000649066
	Srsf11	0.00853829	0.388028	0.0343026	0.157755	0.0478549	0.119591	0.0307168	0.179404	0.000471444	0.00895404	0.000405832	0.00915978	0.00188779	0.005359	0.00688147	0.00068779	1.86344e-06
	Puf60	3.99383e-06	0.290901	0.333823	3.92504e-05	0.23941	0.0440553	0.000506275	5.5595e-07	0.00671056	0.022522	0.0342852	0.00856	0.0125601	0.00354001	0.000802214	0.00179985	0.000480461
	Srsf6	0.528714	0.00146756	0.135125	0.0391508	0.0607625	0.000396314	0.0515872	0.0584449	3.95025e-05	0.0517881	0.0201649	0.0373297	0.00826028	0.00482231	0.0012232	0.000187052	0.000536219
	Srsf9	0.000313485	0.371384	0.0981291	0.149064	0.187171	0.000862918	0.109422	0.00146528	0.0119675	0.0143594	0.023376	0.0309288	0.000214046	0.00119082	9.04971e-05	1.855e-06	5.91525e-05
	Sf1	0.295451	0.407874	0.00159789	4.80016e-06	0.0443764	0.0137487	0.057585	0.0179757	0.096129	0.021351	0.00405024	0.0246789	0.000302939	0.00666774	0.00597529	0.00161426	0.000617271
	Sf3b1	0.555531	0.00572559	0.00047512	0.188674	0.0168331	0.0707081	0.0013375	0.0501907	0.0033398	0.0366503	0.0114812	5.31106e-06	0.0393277	0.0186011	2.17054e-05	0.000865988	0.000231448
	Rbfox2	0.000397704	0.0143945	0.326919	0.329687	0.1105	0.136989	0.000426655	0.015058	0.0080564	0.0145333	0.0310061	0.00355625	0.00171973	0.00260437	0.00411717	9.01434e-06	2.5283e-05
	U2af1	0.0665367	0.457073	0.180626	0.000478868	0.0270114	0.00626069	0.115869	0.00103845	0.0160144	0.0430124	0.0656391	0.00161811	0.0129573	0.00285202	0.0029372	7.81008e-06	6.77812e-05
	Khdrbs1	0.720104	0.0385435	0.00442353	0.0819958	0.0392388	0.00257456	0.0301259	0.000720577	0.00118102	0.0109334	0.0325093	0.0131198	0.0210636	0.000205438	0.000913444	0.000289942	0.00205695
	Ptbp2	0.566502	0.00746583	0.261923	7.21534e-05	0.0579744	0.00092611	0.0178135	0.0058201	0.0429163	0.00697463	0.00344579	0.00868995	1.27346e-05	0.0188949	0.000106698	2.23134e-05	0.000439762
	Khdrbs3	0.616827	0.0480555	0.0239175	0.121009	0.00117035	0.100717	0.000344994	0.0340193	0.0112646	0.00422845	0.0136611	0.000914005	0.000618593	4.46248e-05	0.0156758	0.00729971	0.000232663
	Mbnl1	0.673103	0.000700031	0.0412204	0.0347804	0.0228474	0.0343492	0.108828	0.0263136	0.00534159	0.0318854	0.00479456	0.00108965	0.00176323	0.00740585	0.00297266	0.00227543	0.000329307
	Nova2	0.0783878	0.351627	0.431796	0.000107021	0.000264995	0.0398144	0.00305618	0.0295365	0.00909099	0.00210574	7.86877e-06	0.0136308	0.0295074	0.00154703	0.009193	9.605e-05	0.00023168
	Sfswap	0.342479	0.0236714	0.00911483	0.22248	0.259258	0.0301879	0.00102785	0.0300492	0.00217192	0.0140636	0.000110296	0.0488661	0.0129867	0.000863476	0.00019814	0.00190293	0.000568823
	Ptbp1	0.200048	0.0841461	0.519453	0.014079	0.0309048	0.0387281	4.83038e-06	9.23264e-05	0.0685679	0.0116502	0.000255421	0.000126574	0.0209091	0.000498831	0.00576803	0.000266418	0.00450103
	Isy1	0.118725	0.137806	0.0830703	0.34763	0.0254925	0.189702	0.0115118	0.012397	0.00934075	0.00805083	0.0398043	0.00434941	0.00304475	0.00754869	0.000269786	0.000707281	0.000549453
	Nova1	0.491901	0.0982274	0.096209	0.106423	0.000262447	0.00281215	0.00283986	0.000336625	0.148251	0.00946005	0.00916583	0.0167742	0.00253967	0.00491438	0.00829812	0.00046598	0.00111934
	Values in bold correspond for each variable to the factor for which the squared cosine is the largest
	Factor scores:
		F1	F2	F3	F4	F5	F6	F7	F8	F9	F10	F11	F12	F13	F14	F15	F16	F17
	strA201	0.382093	2.99032	-0.761975	0.422857	-1.56473	0.370343	-1.20435	0.299591	-0.11049	-0.251842	-0.168974	-0.186909	-0.922225	-0.151347	-0.515579	0.189304	-0.0541053
	strA202	1.18679	2.20736	-0.109558	-0.58234	-1.49837	-1.17326	-0.598566	0.982924	-0.522101	0.318533	-0.0375893	0.392822	0.607567	0.133408	-0.0383158	-0.341327	-0.158229
	strA203	3.0172	-0.610762	-0.483539	0.398511	-1.99579	1.79441	1.28653	-0.384546	0.132988	-0.313323	-0.30788	0.221414	0.41647	-0.342083	0.252248	0.125008	-0.165965
	strA204	4.09821	-1.27869	-0.973414	0.205582	-0.743897	-1.08395	-0.0698718	0.487007	-0.471444	-0.795716	0.303276	-0.28576	-0.194333	0.648621	0.444405	0.166519	0.10154
	strA205	-0.934522	-0.302775	1.30619	-2.54992	-0.556065	-0.486538	1.42444	-0.837563	-0.334718	0.65541	-1.07604	0.0073441	-0.357403	0.409903	-0.236226	0.00104437	0.0423757
	strA206	3.55963	0.666846	-0.140391	1.04302	1.27242	-1.54303	0.517212	-0.0630619	-0.478838	0.9687	0.0433623	0.541897	-0.404666	-0.643978	0.191295	0.0565498	0.0717391
	strAD1	-3.86219	0.742846	-0.765544	-1.58572	1.24568	-0.315521	-0.340834	-0.427077	-0.536849	-1.53397	-0.503378	0.208222	-0.240767	-0.318802	0.401581	-0.0862895	-0.0565248
	strAD2	-4.13604	2.62284	0.0441854	1.32735	1.29964	0.921291	1.29173	1.53123	-0.653472	0.128124	0.281762	0.246722	0.186251	0.272083	-0.0310106	0.147931	0.0162338
	strAD3	-0.680903	-1.01214	-1.66965	-0.525016	0.244513	-0.667016	0.433291	0.257699	-0.385191	0.079411	0.0884203	-1.59347	0.53658	-0.390474	-0.242012	0.00796938	0.0211974
	strAD4	0.909068	-4.76753	-2.92334	-1.23697	0.972192	0.87276	-0.231951	1.13479	0.414722	0.0704586	-0.0291946	0.600516	-0.230577	0.000885334	-0.322526	-0.0931462	0.0135722
	strAD5	-0.88295	1.98996	-0.690989	-1.27654	-0.949134	0.239748	0.877265	-0.604409	1.07619	-0.129958	1.42222	0.037803	-0.296173	-0.0515781	0.0308351	-0.192089	0.146201
	strAD6	2.33492	-1.05691	3.40304	2.02465	0.800411	1.34177	6.32478e-05	-0.0500003	-0.573735	-0.306719	-0.0522934	-0.505962	-0.443227	0.0470461	-0.043722	-0.329696	0.0238642
	strC1	-5.28482	-1.98459	-1.68948	2.68069	-1.62169	0.023206	-0.716374	-0.652658	-0.0384578	0.813508	-0.308337	0.0242149	-0.0480422	0.0665053	0.301641	-0.0635413	0.0901508
	strC2	-1.46123	-1.71013	3.91901	0.340607	-0.913858	-0.972454	-0.241859	0.585633	0.813577	-0.724858	-0.131498	0.399366	0.486776	-0.259811	-0.239952	0.125057	0.159048
	strC3	0.889343	1.82921	0.165942	0.190727	1.35286	-0.0228432	-0.357827	0.478958	2.14263	0.403727	-0.734436	-0.464753	-0.0248007	0.157707	0.319171	0.0055507	-0.0773002
	strC4	0.80549	0.690417	1.35294	-2.48528	0.510357	1.57725	-1.62636	-0.332524	-0.630985	0.803712	0.292795	-0.0016723	0.440638	-0.0183424	0.228672	0.134059	0.115366
	strC5	-1.86229	-2.38724	1.76792	-0.0194094	0.65646	-0.759882	-0.187987	-0.689431	0.0669028	0.297171	1.01662	-0.00854782	-0.172562	0.153016	-0.0466081	0.133973	-0.328207
	strC6	1.92221	1.37098	-1.75135	1.6272	1.489	-0.116268	-0.254552	-1.71656	0.0892742	-0.48237	-0.098833	0.36675	0.660494	0.28724	-0.453896	0.0131246	0.0390432
	Contribution of the observations (%):
		F1	F2	F3	F4	F5	F6	F7	F8	F9	F10	F11	F12	F13	F14	F15	F16	F17
	strA201	0.122469	12.6148	1.08033	0.492812	9.73537	0.828008	12.081	0.821458	0.134838	0.896711	0.516863	0.796564	25.4616	1.34962	18.2143	8.17495	1.12268
	strA202	1.1815	6.8737	0.0223337	0.934649	8.9271	8.31031	2.98417	8.84235	3.01076	1.43451	0.0255778	3.51846	11.051	1.04864	0.100595	26.5771	9.6017
	strA203	7.63653	0.526247	0.43505	0.4377	15.8381	19.4387	13.786	1.3534	0.195341	1.38797	1.71592	1.11782	5.19253	6.89484	4.35992	3.56486	10.5636
	strA204	14.0889	2.30662	1.76307	0.116484	2.20039	7.09317	0.0406632	2.17069	2.45486	8.95182	1.66499	1.86193	1.13059	24.7881	13.5325	6.32549	3.9541
	strA205	0.732602	0.129325	3.17457	17.9204	1.22949	1.42909	16.9001	6.42041	1.23744	6.07324	20.9601	0.00122981	3.82409	9.89972	3.82365	0.000248817	0.688669
	strA206	10.6291	0.627329	0.0366735	2.99831	6.43781	14.374	2.22811	0.0363967	2.53247	13.267	0.0340377	6.69568	4.90237	24.4344	2.50743	0.729508	1.97374
	strAD1	12.5128	0.778471	1.09047	6.93026	6.16998	0.60101	0.967573	1.66932	3.18325	33.268	4.58694	0.988584	1.73542	5.9883	11.0501	1.69857	1.22533
	strAD2	14.3502	9.70484	0.00363273	4.85589	6.71613	5.12412	13.8976	21.459	4.71651	0.232088	1.43714	1.38796	1.03851	4.36177	0.0658935	4.99211	0.101069
	strAD3	0.388919	1.4452	5.18714	0.759698	0.237727	2.68595	1.56372	0.607788	1.63878	0.0891571	0.141527	57.8958	8.61949	8.98349	4.01323	0.0144883	0.172322
	strAD4	0.693237	32.065	15.9013	4.21708	3.75818	4.59849	0.448116	11.7858	1.89968	0.0701881	0.015429	8.22262	1.59163	4.61822e-05	7.12772	1.97924	0.0706447
	strAD5	0.653975	5.58643	0.888419	4.49124	3.58203	0.347004	6.41004	3.34341	12.7922	0.238783	36.6157	0.0325847	2.62606	0.156744	0.0651496	8.41732	8.1974
	strAD6	4.57332	1.57588	21.5482	11.2979	2.54742	10.8688	3.33188e-08	0.0228809	3.63571	1.33007	0.0495026	5.8371	5.88117	0.130409	0.130985	24.7968	0.218409
	strC1	23.4288	5.55631	5.31105	19.8056	10.4571	0.00325106	4.27443	3.89851	0.0163356	9.35661	1.72102	0.0133699	0.0690969	0.2606	6.23449	0.921042	3.11685
	strC2	1.79112	4.12577	28.5778	0.319744	3.32071	5.70904	0.487218	3.13891	7.31079	7.42849	0.313019	3.63666	7.09365	3.97718	3.94521	3.56767	9.70142
	strC3	0.663479	4.72031	0.0512376	0.100258	7.27745	0.00315022	1.06646	2.09953	50.7061	2.30446	9.76434	4.92498	0.0184137	1.46542	6.9802	0.00702851	2.2916
	strC4	0.544264	0.672462	3.40588	17.0233	1.03567	15.0184	22.0308	1.01199	4.39748	9.13262	1.5519	6.37662e-05	5.81268	0.0198232	3.58301	4.09975	5.10425
	strC5	2.90927	8.03968	5.81566	0.00103829	1.71352	3.48593	0.294345	4.35021	0.0494373	1.24856	18.7091	0.00166599	0.891463	1.37954	0.148848	4.09453	41.3116
	strC6	3.09948	2.6516	5.70716	7.29752	8.81583	0.0816111	0.539699	26.9679	0.0880275	3.28969	0.176823	3.06692	13.0602	4.8613	14.1167	0.039295	0.584612
	Squared cosines of the observations:
		F1	F2	F3	F4	F5	F6	F7	F8	F9	F10	F11	F12	F13	F14	F15	F16	F17
	strA201	0.00954822	0.584817	0.0379722	0.0116942	0.160126	0.00897002	0.0948614	0.00587005	0.000798418	0.00414803	0.00186735	0.00228478	0.0556235	0.00149808	0.017385	0.0023437	0.000191454
	strA202	0.111448	0.385544	0.000949759	0.0268338	0.17765	0.108923	0.02835	0.0764484	0.0215694	0.00802855	0.000111804	0.0122101	0.029209	0.00140829	0.000116167	0.00921868	0.00198107
	strA203	0.466076	0.0190983	0.0119705	0.00813074	0.203929	0.164851	0.0847398	0.00757088	0.000905473	0.00502614	0.00485303	0.00250992	0.00888007	0.00599118	0.00325766	0.000800064	0.00141021
	strA204	0.726642	0.0707395	0.0409946	0.00182854	0.0239418	0.0508331	0.00021122	0.0102613	0.00961593	0.0273935	0.00397932	0.00353293	0.0016339	0.0182018	0.00854456	0.00119966	0.00044607
	strA205	0.0602191	0.00632112	0.117643	0.448341	0.0213209	0.0163226	0.139909	0.0483716	0.00772528	0.0296197	0.0798388	3.71905e-06	0.00880787	0.0115856	0.00384779	7.52085e-08	0.000123819
	strA206	0.615653	0.0216061	0.000957642	0.0528576	0.0786666	0.115685	0.0129976	0.000193224	0.0111405	0.0455937	9.13591e-05	0.0142679	0.00795647	0.0201497	0.00177801	0.000155378	0.000250057
	strAD1	0.627054	0.0231972	0.0246364	0.105704	0.06523	0.00418498	0.0048834	0.00766744	0.0121155	0.0989166	0.0106519	0.0018226	0.00243686	0.00427248	0.00677927	0.000313007	0.000134312
	strAD2	0.518129	0.208359	5.91326e-05	0.0533633	0.0511581	0.0257077	0.0505371	0.0710152	0.0129337	0.000497195	0.00240455	0.00184368	0.00105067	0.00224218	2.91266e-05	0.000662805	7.98197e-06
	strAD3	0.0544715	0.12036	0.32753	0.0323851	0.00702433	0.0522724	0.0220576	0.00780232	0.0174322	0.000740901	0.00091855	0.298322	0.0338274	0.0179136	0.00688132	7.46188e-06	5.27914e-05
	strAD4	0.0221055	0.607986	0.228594	0.0409283	0.025282	0.0203749	0.00143913	0.034446	0.00460067	0.000132793	2.27988e-05	0.00964621	0.00142213	2.09663e-08	0.00278251	0.00023208	4.92731e-06
	strAD5	0.0634409	0.322245	0.0388543	0.132607	0.0733081	0.00467741	0.0626266	0.0297275	0.0942484	0.00137438	0.1646	0.000116292	0.00713819	0.000216485	7.73726e-05	0.00300264	0.00173939
	strAD6	0.212265	0.0434923	0.450889	0.159601	0.0249437	0.0700954	1.55749e-10	9.73376e-05	0.0128162	0.00366282	0.00010647	0.00996716	0.00764868	8.6175e-05	7.44278e-05	0.00423217	2.21732e-05
	strC1	0.602617	0.084981	0.0615865	0.155051	0.0567436	1.16193e-05	0.0110729	0.00919077	3.19116e-05	0.0142792	0.00205131	1.26517e-05	4.97997e-05	9.54319e-05	0.00196318	8.71149e-05	0.000175356
	strC2	0.0872082	0.119449	0.6273	0.00473836	0.0341098	0.0386242	0.00238916	0.0140079	0.0270346	0.0214599	0.000706249	0.00651424	0.00967786	0.00275699	0.00235164	0.000638762	0.00103319
	strC3	0.0657375	0.2781	0.0022887	0.00302343	0.152118	4.33701e-05	0.010642	0.0190664	0.381566	0.0135472	0.0448315	0.0179522	5.11214e-05	0.00206717	0.00846685	2.56077e-06	0.000496634
	strC4	0.0404392	0.0297101	0.114087	0.384974	0.0162342	0.155053	0.164859	0.00689173	0.0248153	0.0402608	0.0053433	1.74306e-07	0.0121017	2.09699e-05	0.00325918	0.00112014	0.000829539
	strC5	0.229383	0.376929	0.206723	2.49166e-05	0.0285024	0.0381908	0.00233735	0.0314375	0.000296042	0.00584088	0.0683573	4.83255e-06	0.0019695	0.0015486	0.000143677	0.00118714	0.0071246
	strC6	0.209426	0.106535	0.17385	0.150076	0.125667	0.000766221	0.00367268	0.167013	0.000451733	0.0131884	0.000553649	0.0076238	0.0247268	0.00467651	0.0116773	9.76338e-06	8.64014e-05
	Values in bold correspond for each observation to the factor for which the squared cosine is the largest

## Sheet: PCA_HID
0.997868	-0.00431131
0.997861	-0.029791
0.993844	-0.0761611
0.993613	-0.0914339
0.996933	0.00257624
0.995977	-0.0682145
0.991591	0.0295875
0.992701	0.0886602
0.99776	0.0244653
0.994973	-0.0747039
0.997587	0.000202733
0.98979	-0.0570594
0.966512	0.247483
0.989426	0.0817995
0.997329	-0.0247803
0.995008	-0.0751445
0.994965	0.0710405
0.998161	-0.036612

## Sheet: PCA_HID1
15.4264	-0.386516
5.00115	0.96856
2.6259	0.034735
1.534	-0.516146
1.29031	0.189666
0.753536	0.157464
0.520108	-0.111611
0.326602	-0.14028
0.222251	-0.0929685
0.0493503	-0.111999
-0.0335565	0.134051
-0.392683	0.119645
-0.758565	-0.138465
-1.60465	-0.241805
-1.80783	0.873051
-2.78118	-0.28315
-3.29142	-0.0406371
-4.01059	0.00339153
-4.24942	-0.172422
-4.37324	-0.0705596
-4.44643	-0.174003

[truncated: 1 more sheets: PCA_HID2]
